# Supplementary material for: Impact of alternative splicing on Arabidopsis proteome
Source: Nucleic Acids Res. 2026 May 4;54(8):gkag400. doi: 10.1093/nar/gkag400 (PMC13136898; doi:10.1093/nar/gkag400)
Supplement: gkag400_Supplemental_Files [file gkag400_supplemental_files.zip]

Archive with 4 entries (4 files):
- Reyes_NAR_supplementalFigures202604.pdf
- Supplemental Table 1 - RNA v3.xlsx
- Supplemental Table 2 - Isoforms_v6.xlsx
- Supplemental Table 3 - TMT Quan V2.xlsx
