# Supplementary material for: Impact of alternative splicing on Arabidopsis proteome
Source: Nucleic Acids Res. 2026 May 4;54(8):gkag400. doi: 10.1093/nar/gkag400 (PMC13136898; doi:10.1093/nar/gkag400)
Supplement: gkag400_Supplemental_Files [file gkag400_supplemental_files.zip › Supplemental Table 1 - RNA v3.xlsx]

## Sheet: 0 Description
	Sheet	Title	Description
	1	PlantIntronDB	Data regarding various introns upregulated in the ap mutant and corresponding stress related RNA seq experiments
	2	RNA DB Description	Descriptions regarding downloaded RNAseq datasets
	3	Altered IR events in ap	Differentialy retained intron datasets in acinus pinin VS WT
	4	Altered IR events in cold	Differentially retained introns in cold stress vs WT
	5	Altered IR events in heat	Differentially retained introns in heat stress vs WT
	6	Altered IR events in flg22	Differentially retained introns in flagellin treatments vs WT
	7	DEGs in ap	Table of differentially expressed genes in the acinus pinin mutant vs WT
	8	DEGs in cold	Table of differentially expressed genes in cold treated vs WT
	9	DEGs in heat	Table of differentially expressed genes in heat treated vs WT
	10	DEGs in flg22	Table of differentially expressed genes in flagellin treated vs WT
	11	Notannotated IR events	Table of intron retention events measured in both WT and acinus pinin that do not have a corresponding annotation in araport11

## Sheet: 1 PlantIntronDB
Intron of Interest	Sample	Title	IR	IntronReads	AllReads	Tissue	Accession	Genotype	Conditions	Project	TotalReads	UniqlyMapedRate	ReleaseDate	treat	t test	Intron numbers are from PlantIntronDB database, from the 5' to 3' of the transcript.
AT2G36810_intron16	GSM1717034	minusP24mock_1	0.105263	8	42	root	Col-0	--	Mock	PRJNA287627	26794885	0.8815	2016-03-17	wt	0.000755812
AT2G36810_intron16	GSM1717035	minusP24mock_2	0.171429	12	41	root	Col-0	--	Mock	PRJNA287627	26083270	0.8869	2016-03-17	wt
AT2G36810_intron16	GSM1717036	minusP24mock_3	0.133333	8	34	root	Col-0	--	Mock	PRJNA287627	22579234	0.8597	2016-03-17	wt
AT2G36810_intron16	GSM1717058	minusP24Ci_Exp2_1	0.350877	39	76	root	Col-0	--	Colletotrichum incanum 24dpi (under low phosphate)	PRJNA287627	31218120	0.9378	2016-03-17	treated
AT2G36810_intron16	GSM1717059	minusP24Ci_Exp2_2	0.344262	42	82	root	Col-0	--	Colletotrichum incanum 24dpi (under low phosphate)	PRJNA287627	31290317	0.9341	2016-03-17	treated
AT2G36810_intron16	GSM1717060	minusP24Ci_Exp2_3	0.392405	31	55	root	Col-0	--	Colletotrichum incanum 24dpi (under low phosphate)	PRJNA287627	28482729	0.9358	2016-03-17	treated
AT2G36810_intron16	GSM3018928	WT2	0.142857	4	16	seedlings	Col-0	wild type	--	PRJNA434810	24187869	0.6036	2019-02-19	wt	0.000544635
AT2G36810_intron16	GSM3018929	WT4	0.26087	12	29	seedlings	Col-0	wild type	--	PRJNA434810	31763782	0.6309	2019-02-19	wt
AT2G36810_intron16	GSM3018930	WT5	0.1	4	22	seedlings	Col-0	wild type	--	PRJNA434810	35077399	0.5977	2019-02-19	wt
AT2G36810_intron16	GSM3018931	acinus pnn6	0.764706	26	30	seedlings	Col-0	acinus-2 pnn	--	PRJNA434810	28254656	0.6014	2019-02-19	treated
AT2G36810_intron16	GSM3018932	acinus pnn7	0.92	23	24	seedlings	Col-0	acinus-2 pnn	--	PRJNA434810	27086745	0.592	2019-02-19	treated
AT2G36810_intron16	GSM3018933	acinus pnn12	0.904762	38	40	seedlings	Col-0	acinus-2 pnn	--	PRJNA434810	31928624	0.629	2019-02-19	treated
AT2G36810_intron16	GSM3639336	Col-0_0h_rep 1	0.170732	7	24	seedlings	Col-0	wild type	Mock	PRJNA525452	18576537	0.9287	2019-03-06	wt	0.0136037
AT2G36810_intron16	GSM3639337	Col-0_0h_rep2	0.023256	1	22	seedlings	Col-0	wild type	Mock	PRJNA525452	15705604	0.9391	2019-03-06	wt
AT2G36810_intron16	GSM3639338	Col-0_0h_rep3	0.131579	10	43	seedlings	Col-0	wild type	Mock	PRJNA525452	24642269	0.9286	2019-03-06	wt
AT2G36810_intron16	GSM3639342	Col-0_24h_rep1	0.288136	17	38	seedlings	Col-0	wild type	cold 24h	PRJNA525452	9797234	0.934	2019-03-06	treated
AT2G36810_intron16	GSM3639343	Col-0_24h_rep2	0.365854	15	28	seedlings	Col-0	wild type	cold 24h	PRJNA525452	20459180	0.9145	2019-03-06	treated
AT2G36810_intron16	GSM3639344	Col-0_24h_rep3	0.428571	15	25	seedlings	Col-0	wild type	cold 24h	PRJNA525452	23286269	0.9179	2019-03-06	treated
AT2G36810_intron16	GSM4200520	col-0_0hr_rep-1	0.153846	4	15	seedling	Col-0	wild type	without 4C treatment	PRJNA593027	15645067	0.7661	2019-12-06	wt	0.0010409
AT2G36810_intron16	GSM4200521	col-0_0hr_rep-2	0.074074	4	29	seedling	Col-0	wild type	without 4C treatment	PRJNA593027	17069594	0.7893	2019-12-09	wt
AT2G36810_intron16	GSM4200522	col-0_0hr_rep-3	0.083333	4	26	seedling	Col-0	wild type	without 4C treatment	PRJNA593027	22024352	0.5291	2019-12-05	wt
AT2G36810_intron16	GSM4200526	col-0_24hr_rep-1	0.3125	10	21	seedling	Col-0	wild type	24C treatment for 4 hours	PRJNA593027	26212490	0.7874	2019-12-09	treated
AT2G36810_intron16	GSM4200527	col-0_24hr_rep-2	0.333333	13	26	seedling	Col-0	wild type	24C treatment for 4 hours	PRJNA593027	23101226	0.8554	2019-12-05	treated
AT2G36810_intron16	GSM4200528	col-0_24hr_rep-3	0.333333	13	26	seedling	Col-0	wild type	24C treatment for 4 hours	PRJNA593027	23475392	0.7973	2019-12-09	treated
AT1G34340.1_intron9	GSM3018928	WT2	0.25	6	15	seedlings	Col-0	wild type	--	PRJNA434810	24187869	0.6036	2019-02-19	wt	0.010997
AT1G34340.1_intron9	GSM3018929	WT4	0.166667	4	14	seedlings	Col-0	wild type	--	PRJNA434810	31763782	0.6309	2019-02-19	wt
AT1G34340.1_intron9	GSM3018930	WT5	0.111111	3	15	seedlings	Col-0	wild type	--	PRJNA434810	35077399	0.5977	2019-02-19	wt
AT1G34340.1_intron9	GSM3018931	acinus pnn6	0.529412	9	13	seedlings	Col-0	acinus-2 pnn	--	PRJNA434810	28254656	0.6014	2019-02-19	treated
AT1G34340.1_intron9	GSM3018932	acinus pnn7	0.714286	15	18	seedlings	Col-0	acinus-2 pnn	--	PRJNA434810	27086745	0.592	2019-02-19	treated
AT1G34340.1_intron9	GSM3018933	acinus pnn12	0.454545	10	16	seedlings	Col-0	acinus-2 pnn	--	PRJNA434810	31928624	0.629	2019-02-19	treated
AT1G34340.1_intron9	ERX534172	th_C_St	0.111111	4	20	shoot	Col-0	--	Mock	PRJEB6701	13626140	0.9056	2016-12-15	wt	0.000547238
AT1G34340.1_intron9	ERX534176	th_C_St	0.047619	1	11	shoot	Col-0	--	Mock	PRJEB6701	8305847	0.9308	2016-12-15	wt
AT1G34340.1_intron9	ERX534180	th_C_St	0.037037	1	14	shoot	Col-0	--	Mock	PRJEB6701	16323055	0.9115	2016-12-15	wt
AT1G34340.1_intron9	ERX534174	th_T_St	0.307692	8	17	shoot	Col-0	--	cold	PRJEB6701	10251950	0.9251	2016-12-15	treated
AT1G34340.1_intron9	ERX534178	th_T_St	0.351351	13	25	shoot	Col-0	--	cold	PRJEB6701	16614616	0.9095	2016-12-15	treated
AT1G34340.1_intron9	ERX534182	th_T_St	0.333333	11	22	shoot	Col-0	--	cold	PRJEB6701	13206825	0.9221	2016-12-15	treated
AT1G34340.1_intron9	GSM3140731	Col-0-control-r1	0.108434	8	45	seedlings	Col-0	wild type	1/2 MS Hor 24 hours	PRJNA471243	18187249	0.916	2018-05-16	wt	2.27977e-05
AT1G34340.1_intron9	GSM3140732	Col-0-control-r2	0.128205	9	43	seedlings	Col-0	wild type	1/2 MS Hor 24 hours	PRJNA471243	19854376	0.9157	2018-05-16	wt
AT1G34340.1_intron9	GSM3140733	Col-0-control-r3	0.134328	7	36	seedlings	Col-0	wild type	1/2 MS Hor 24 hours	PRJNA471243	18673643	0.9142	2018-05-16	wt
AT1G34340.1_intron9	GSM3140728	Col-0-osmotic stress-r1	0.415929	45	78	seedlings	Col-0	wild type	300 mM mannitol Hor 24 hours	PRJNA471243	20924237	0.905	2018-05-16	treated
AT1G34340.1_intron9	GSM3140729	Col-0-osmotic stress-r2	0.398496	49	89	seedlings	Col-0	wild type	300 mM mannitol Hor 24 hours	PRJNA471243	19041298	0.9163	2018-05-16	treated
AT1G34340.1_intron9	GSM3140730	Col-0-osmotic stress-r3	0.383459	48	89	seedlings	Col-0	wild type	300 mM mannitol Hor 24 hours	PRJNA471243	19942730	0.903	2018-05-16	treated
AT1G34340.1_intron9	GSM3554342	Col_20_A	0.105263	4	21	seedlings	Col-0	--	Mock	PRJNA513852	22389254	0.7816	2019-01-23	wt	0.00735525
AT1G34340.1_intron9	GSM3554343	Col_20_B	0.066667	3	24	seedlings	Col-0	--	Mock	PRJNA513852	29239392	0.9215	2019-01-23	wt
AT1G34340.1_intron9	GSM3554344	Col_20_C	0.106383	5	26	seedlings	Col-0	--	Mock	PRJNA513852	32156102	0.9194	2019-01-23	wt
AT1G34340.1_intron9	GSM3554339	Col_4_A	0.296296	16	35	seedlings	Col-0	--	cold4	PRJNA513852	27339610	0.9083	2019-01-23	treated
AT1G34340.1_intron9	GSM3554340	Col_4_B	0.209302	17	51	seedlings	Col-0	--	cold4	PRJNA513852	34528439	0.9332	2019-01-23	treated
AT1G34340.1_intron9	GSM3554341	Col_4_C	0.321429	17	36	seedlings	Col-0	--	cold4	PRJNA513852	26800455	0.9348	2019-01-23	treated
AT1G65540.1_intron6	GSM3018928	WT2	0.079365	5	34	seedlings	Col-0	wild type	--	PRJNA434810	24187869	0.6036	2019-02-19	wt	0.000467236
AT1G65540.1_intron6	GSM3018929	WT4	0.166667	10	35	seedlings	Col-0	wild type	--	PRJNA434810	31763782	0.6309	2019-02-19	wt
AT1G65540.1_intron6	GSM3018930	WT5	0.123288	9	41	seedlings	Col-0	wild type	--	PRJNA434810	35077399	0.5977	2019-02-19	wt
AT1G65540.1_intron6	GSM3018931	acinus pnn6	0.904762	19	20	seedlings	Col-0	acinus-2 pnn	--	PRJNA434810	28254656	0.6014	2019-02-19	treated
AT1G65540.1_intron6	GSM3018932	acinus pnn7	0.7	14	17	seedlings	Col-0	acinus-2 pnn	--	PRJNA434810	27086745	0.592	2019-02-19	treated
AT1G65540.1_intron6	GSM3018933	acinus pnn12	0.851852	23	25	seedlings	Col-0	acinus-2 pnn	--	PRJNA434810	31928624	0.629	2019-02-19	treated
AT1G65540.1_intron6	GSM2287874	wt_0h_1 (RNA-Seq)	0.09375	6	35	seedlings	Col-0	wild type	Mock	PRJNA339762	12698388	0.7441	2017-01-04	wt	0.0119004
AT1G65540.1_intron6	GSM2287886	wt_0h_2 (RNA-Seq)	0.066667	4	32	seedlings	Col-0	wild type	Mock	PRJNA339762	8193157	0.793	2017-01-04	wt
AT1G65540.1_intron6	GSM2287898	wt_0h_3 (RNA-Seq)	0.113924	9	44	seedlings	Col-0	wild type	Mock	PRJNA339762	12320821	0.7542	2017-01-04	wt
AT1G65540.1_intron6	GSM2287875	wt_1h_1 (RNA-Seq)	0.214286	18	51	seedlings	Col-0	wild type	Hlg22 1h	PRJNA339762	16190542	0.7202	2017-01-04	treated
AT1G65540.1_intron6	GSM2287887	wt_1h_2 (RNA-Seq)	0.344828	20	39	seedlings	Col-0	wild type	Hlg22 1h	PRJNA339762	11728458	0.7685	2017-01-04	treated
AT1G65540.1_intron6	GSM2287899	wt_1h_3 (RNA-Seq)	0.253731	17	42	seedlings	Col-0	wild type	Hlg22 1h	PRJNA339762	11176295	0.7399	2017-01-04	treated
AT1G65540.1_intron6	GSM2933104	wt_0h_r1	0.103448	6	32	seedlings	Col-0	wild type	Mock	PRJNA429781	25192921	0.8906	2019-01-23	wt	0.0297261
AT1G65540.1_intron6	GSM2933105	wt_0h_r2	0.178571	10	33	seedlings	Col-0	wild type	Mock	PRJNA429781	28886606	0.8782	2019-01-23	wt
AT1G65540.1_intron6	GSM2933106	wt_0h_r3	0.147541	9	35	seedlings	Col-0	wild type	Mock	PRJNA429781	18667669	0.8851	2019-01-23	wt
AT1G65540.1_intron6	GSM2933107	wt_2h_r1	0.246377	17	43	seedlings	Col-0	wild type	Hlg22 2h	PRJNA429781	22287545	0.8823	2019-01-23	treated
AT1G65540.1_intron6	GSM2933108	wt_2h_r2	0.264706	18	43	seedlings	Col-0	wild type	Hlg22 2h	PRJNA429781	32519075	0.8861	2019-01-23	treated
AT1G65540.1_intron6	GSM2933109	wt_2h_r3	0.376623	29	53	seedlings	Col-0	wild type	Hlg22 2h	PRJNA429781	24952045	0.8724	2019-01-23	treated
AT1G65540.1_intron6	SRX4120863	Col-0h-4	0.114754	7	34	aerial seedling	Col-0	--	Mock	PRJNA472448	20117469	0.9372	2018-05-24	wt	0.00751098
AT1G65540.1_intron6	SRX4120864	Col-0h-3	0.163636	8	31	aerial seedling	Col-0	--	Mock	PRJNA472448	16295644	0.9371	2018-05-24	wt
AT1G65540.1_intron6	SRX4120865	Col-0h-2	0.04878	4	43	aerial seedling	Col-0	--	Mock	PRJNA472448	21251386	0.9356	2018-05-24	wt
AT1G65540.1_intron6	SRX4120866	Col-0h-1	0.066667	2	23	aerial seedling	Col-0	--	Mock	PRJNA472448	17195369	0.9104	2018-05-24	wt
AT1G65540.1_intron6	SRX4120852	Col-3h-3	0.323529	21	44	aerial seedling	Col-0	--	dehydration 3h	PRJNA472448	21918066	0.9459	2018-05-24	treated
AT1G65540.1_intron6	SRX4120853	Col-3h-4	0.253731	15	40	aerial seedling	Col-0	--	dehydration 3h	PRJNA472448	20360263	0.9335	2018-05-24	treated
AT1G65540.1_intron6	SRX4120854	Col-3h-1	0.236364	13	34	aerial seedling	Col-0	--	dehydration 3h	PRJNA472448	20800327	0.9272	2018-05-24	treated
AT1G65540.1_intron6	SRX4120855	Col-3h-2	0.186441	10	34	aerial seedling	Col-0	--	dehydration 3h	PRJNA472448	18263441	0.9248	2018-05-24	treated
AT3G59660.1_intron16	GSM3018928	WT2	0.183673	8	28	seedlings	Col-0	wild type	--	PRJNA434810	24187869	0.6036	2019-02-19	wt	0.00201955
AT3G59660.1_intron16	GSM3018929	WT4	0.157895	12	44	seedlings	Col-0	wild type	--	PRJNA434810	31763782	0.6309	2019-02-19	wt
AT3G59660.1_intron16	GSM3018930	WT5	0.147541	9	35	seedlings	Col-0	wild type	--	PRJNA434810	35077399	0.5977	2019-02-19	wt
AT3G59660.1_intron16	GSM3018931	acinus pnn6	0.526316	19	28	seedlings	Col-0	acinus-2 pnn	--	PRJNA434810	28254656	0.6014	2019-02-19	treated
AT3G59660.1_intron16	GSM3018932	acinus pnn7	0.387755	18	33	seedlings	Col-0	acinus-2 pnn	--	PRJNA434810	27086745	0.592	2019-02-19	treated
AT3G59660.1_intron16	GSM3018933	acinus pnn12	0.466667	27	43	seedlings	Col-0	acinus-2 pnn	--	PRJNA434810	31928624	0.629	2019-02-19	treated
AT3G59660.1_intron16	GSM2287874	wt_0h_1 (RNA-Seq)	0.166667	10	35	seedlings	Col-0	wild type	Mock	PRJNA339762	12698388	0.7441	2017-01-04	wt	0.00206051
AT3G59660.1_intron16	GSM2287886	wt_0h_2 (RNA-Seq)	0.111111	6	30	seedlings	Col-0	wild type	Mock	PRJNA339762	8193157	0.793	2017-01-04	wt
AT3G59660.1_intron16	GSM2287898	wt_0h_3 (RNA-Seq)	0.282051	10	24	seedlings	Col-0	wild type	Mock	PRJNA339762	12320821	0.7542	2017-01-04	wt
AT3G59660.1_intron16	GSM2287875	wt_1h_1 (RNA-Seq)	0.553398	57	80	seedlings	Col-0	wild type	Hlg22 1h	PRJNA339762	16190542	0.7202	2017-01-04	treated
AT3G59660.1_intron16	GSM2287887	wt_1h_2 (RNA-Seq)	0.590361	49	66	seedlings	Col-0	wild type	Hlg22 1h	PRJNA339762	11728458	0.7685	2017-01-04	treated
AT3G59660.1_intron16	GSM2287899	wt_1h_3 (RNA-Seq)	0.651163	56	71	seedlings	Col-0	wild type	Hlg22 1h	PRJNA339762	11176295	0.7399	2017-01-04	treated
AT3G59660.1_intron16	GSM2287874	wt_0h_1 (RNA-Seq)	0.166667	10	35	seedlings	Col-0	wild type	Mock	PRJNA339762	12698388	0.7441	2017-01-04	wt	0.0120323
AT3G59660.1_intron16	GSM2287886	wt_0h_2 (RNA-Seq)	0.111111	6	30	seedlings	Col-0	wild type	Mock	PRJNA339762	8193157	0.793	2017-01-04	wt
AT3G59660.1_intron16	GSM2287898	wt_0h_3 (RNA-Seq)	0.282051	10	24	seedlings	Col-0	wild type	Mock	PRJNA339762	12320821	0.7542	2017-01-04	wt
AT3G59660.1_intron16	GSM2287876	wt_2h_1 (RNA-Seq)	0.384615	50	90	seedlings	Col-0	wild type	Hlg22 2h	PRJNA339762	13463472	0.7405	2017-01-04	treated
AT3G59660.1_intron16	GSM2287888	wt_2h_2 (RNA-Seq)	0.492308	64	97	seedlings	Col-0	wild type	Hlg22 2h	PRJNA339762	16512398	0.7331	2017-01-04	treated
AT3G59660.1_intron16	GSM2287900	wt_2h_3 (RNA-Seq)	0.492537	64	98	seedlings	Col-0	wild type	Hlg22 2h	PRJNA339762	12174419	0.7121	2017-01-04	treated
AT3G59660.1_intron16	GSM2933104	wt_0h_r1	0.142857	9	36	seedlings	Col-0	wild type	Mock	PRJNA429781	25192921	0.8906	2019-01-23	wt	0.00485288
AT3G59660.1_intron16	GSM2933105	wt_0h_r2	0.088235	6	37	seedlings	Col-0	wild type	Mock	PRJNA429781	28886606	0.8782	2019-01-23	wt
AT3G59660.1_intron16	GSM2933106	wt_0h_r3	0.206897	12	35	seedlings	Col-0	wild type	Mock	PRJNA429781	18667669	0.8851	2019-01-23	wt
AT3G59660.1_intron16	GSM2933107	wt_2h_r1	0.46087	53	84	seedlings	Col-0	wild type	Hlg22 2h	PRJNA429781	22287545	0.8823	2019-01-23	treated
AT3G59660.1_intron16	GSM2933108	wt_2h_r2	0.653846	67	85	seedlings	Col-0	wild type	Hlg22 2h	PRJNA429781	32519075	0.8861	2019-01-23	treated
AT3G59660.1_intron16	GSM2933109	wt_2h_r3	0.491525	54	84	seedlings	Col-0	wild type	Hlg22 2h	PRJNA429781	24952045	0.8724	2019-01-23	treated
AT3G59660.1_intron16	GSM3335928	WT_2	0.166667	12	52	seedlings	Col-0	wild type	Mock	PRJNA486344	96228046	0.5955	2018-10-08	wt	0.000595458
AT3G59660.1_intron16	GSM3335929	WT_3	0.142857	11	53	seedlings	Col-0	wild type	Mock	PRJNA486344	92593542	0.5989	2018-10-08	wt
AT3G59660.1_intron16	GSM3335932	WT flg22 Rep1	0.358166	106	218	seedlings	Col-0	wild type	Hlg22	PRJNA486344	56095009	0.7862	2018-10-08	treated
AT3G59660.1_intron16	GSM3335933	WT flg22 Rep2	0.373297	117	232	seedlings	Col-0	wild type	Hlg22	PRJNA486344	65774336	0.7885	2018-10-08	treated
AT3G59660.1_intron16	GSM3335934	WT flg22 Rep3	0.346821	100	213	seedlings	Col-0	wild type	Hlg22	PRJNA486344	61988421	0.8039	2018-10-08	treated
AT3G59660.1_intron16	GSM3392874	WTa	0.103448	9	48	seedlings	Col-0	wild type	Mock	PRJNA491484	28549848	0.7018	2018-12-13	wt	0.000350687
AT3G59660.1_intron16	GSM3392875	WTb	0.116883	6	40	seedlings	Col-0	wild type	Mock	PRJNA491484	27253734	0.7642	2018-12-13	wt
AT3G59660.1_intron16	GSM3392876	WTc	0.078947	5	40	seedlings	Col-0	wild type	Mock	PRJNA491484	28786506	0.7531	2018-12-13	wt
AT3G59660.1_intron16	GSM3392880	WTa_flg22	0.33871	37	78	seedlings	Col-0	wild type	Hlg22	PRJNA491484	27462420	0.7472	2018-12-13	treated
AT3G59660.1_intron16	GSM3392881	WTb_flg22	0.406452	50	96	seedlings	Col-0	wild type	Hlg22	PRJNA491484	31064545	0.7581	2018-12-13	treated
AT3G59660.1_intron16	GSM3392882	WTc_flg22	0.406452	49	95	seedlings	Col-0	wild type	Hlg22	PRJNA491484	29390849	0.7545	2018-12-13	treated
AT3G27930_intron4	GSM3018928	WT2	0.052632	1	10	seedlings	Col-0	wild type	--	PRJNA434810	24187869	0.6036	2019-02-19	wt	0.0283259
AT3G27930_intron4	GSM3018929	WT4	0.25	8	20	seedlings	Col-0	wild type	--	PRJNA434810	31763782	0.6309	2019-02-19	wt
AT3G27930_intron4	GSM3018930	WT5	0.125	4	18	seedlings	Col-0	wild type	--	PRJNA434810	35077399	0.5977	2019-02-19	wt
AT3G27930_intron4	GSM3018931	acinus pnn6	0.5	10	15	seedlings	Col-0	acinus-2 pnn	--	PRJNA434810	28254656	0.6014	2019-02-19	treated
AT3G27930_intron4	GSM3018932	acinus pnn7	0.625	10	13	seedlings	Col-0	acinus-2 pnn	--	PRJNA434810	27086745	0.592	2019-02-19	treated
AT3G27930_intron4	GSM3018933	acinus pnn12	0.333333	7	14	seedlings	Col-0	acinus-2 pnn	--	PRJNA434810	31928624	0.629	2019-02-19	treated
AT3G27930_intron4	GSM1936759	NC rep1	0.076923	3	21	seedlings	Col-0	--	Mock	PRJNA301696	94567102	0.6771	2017-04-05	wt	0.00216511
AT3G27930_intron4	GSM1936760	NC rep2	0.111111	2	10	seedlings	Col-0	--	Mock	PRJNA301696	59688802	0.6728	2017-04-05	wt
AT3G27930_intron4	GSM1936761	NC rep3	0.132075	7	30	seedlings	Col-0	--	Mock	PRJNA301696	98467006	0.6788	2017-04-05	wt
AT3G27930_intron4	GSM1936768	Dehy 1h rep1	0.363636	16	30	seedlings	Col-0	--	dehydration 1h	PRJNA301696	83278981	0.6913	2017-04-05	treated
AT3G27930_intron4	GSM1936769	Dehy 1h rep2	0.407407	11	19	seedlings	Col-0	--	dehydration 1h	PRJNA301696	61654437	0.682	2017-04-05	treated
AT3G27930_intron4	GSM1936770	Dehy 1h rep3	0.298246	17	37	seedlings	Col-0	--	dehydration 1h	PRJNA301696	104440862	0.6878	2017-04-05	treated
AT3G27930_intron4	GSM1936759	NC rep1	0.076923	3	21	seedlings	Col-0	--	Mock	PRJNA301696	94567102	0.6771	2017-04-05	wt	0.00514365
AT3G27930_intron4	GSM1936760	NC rep2	0.111111	2	10	seedlings	Col-0	--	Mock	PRJNA301696	59688802	0.6728	2017-04-05	wt
AT3G27930_intron4	GSM1936761	NC rep3	0.132075	7	30	seedlings	Col-0	--	Mock	PRJNA301696	98467006	0.6788	2017-04-05	wt
AT3G27930_intron4	GSM1936771	Dehy 3h rep1	0.318182	14	29	seedlings	Col-0	--	dehydration 3h	PRJNA301696	72237780	0.6604	2017-04-05	treated
AT3G27930_intron4	GSM1936772	Dehy 3h rep2	0.285714	12	27	seedlings	Col-0	--	dehydration 3h	PRJNA301696	89628367	0.6565	2017-04-05	treated
AT3G27930_intron4	GSM1936773	Dehy 3h rep3	0.414634	17	29	seedlings	Col-0	--	dehydration 3h	PRJNA301696	92404059	0.6647	2017-04-05	treated
AT3G27930_intron4	GSM2467122	WT LF0h rep1	0.121951	5	23	flower bud	Col-0	wild type	Mock	PRJNA363056	8806046	0.9338	2017-03-15	wt	0.0125825
AT3G27930_intron4	GSM2467123	WT LF0h rep2	0.174603	10	36	flower bud	Col-0	wild type	Mock	PRJNA363056	17231341	0.7988	2017-03-15	wt
AT3G27930_intron4	GSM2467124	WT LF0h rep3	0.074074	4	29	flower bud	Col-0	wild type	Mock	PRJNA363056	18223742	0.7825	2017-03-15	wt
AT3G27930_intron4	GSM2467125	WT LF3h rep1	0.317829	40	84	flower bud	Col-0	wild type	heat 3h	PRJNA363056	13826870	0.9351	2017-03-15	treated
AT3G27930_intron4	GSM2467126	WT LF3h rep2	0.323944	42	90	flower bud	Col-0	wild type	heat 3h	PRJNA363056	15384136	0.7967	2017-03-15	treated
AT3G27930_intron4	GSM2467127	WT LF3h rep3	0.24031	26	75	flower bud	Col-0	wild type	heat 3h	PRJNA363056	17696676	0.7266	2017-03-15	treated
AT3G27930_intron4	GSM2467116	WT EF0h rep1	0.176471	11	39	flower bud	Col-0	wild type	Mock	PRJNA363056	14365894	0.947	2017-03-15	wt	0.000724033
AT3G27930_intron4	GSM2467117	WT EF0h rep2	0.132075	7	30	flower bud	Col-0	wild type	Mock	PRJNA363056	17336078	0.819	2017-03-15	wt
AT3G27930_intron4	GSM2467118	WT EF0h rep3	0.134328	9	38	flower bud	Col-0	wild type	Mock	PRJNA363056	17268936	0.735	2017-03-15	wt
AT3G27930_intron4	GSM2467119	WT EF3h rep1	0.333333	24	48	flower bud	Col-0	wild type	heat 3h	PRJNA363056	12533421	0.9335	2017-03-15	treated
AT3G27930_intron4	GSM2467120	WT EF3h rep2	0.333333	24	50	flower bud	Col-0	wild type	heat 3h	PRJNA363056	16647272	0.7874	2017-03-15	treated
AT3G27930_intron4	GSM2467121	WT EF3h rep3	0.298246	12	32	flower bud	Col-0	wild type	heat 3h	PRJNA363056	16161300	0.7956	2017-03-15	treated
AT3G27930_intron4	SRX4120863	Col-0h-4	0.214286	5	16	aerial seedling	Col-0	--	Mock	PRJNA472448	20117469	0.9372	2018-05-24	wt	0.000411847
AT3G27930_intron4	SRX4120864	Col-0h-3	0.151515	5	19	aerial seedling	Col-0	--	Mock	PRJNA472448	16295644	0.9371	2018-05-24	wt
AT3G27930_intron4	SRX4120865	Col-0h-2	0.166667	4	14	aerial seedling	Col-0	--	Mock	PRJNA472448	21251386	0.9356	2018-05-24	wt
AT3G27930_intron4	SRX4120866	Col-0h-1	0.121951	5	23	aerial seedling	Col-0	--	Mock	PRJNA472448	17195369	0.9104	2018-05-24	wt
AT3G27930_intron4	SRX4120852	Col-3h-3	0.365854	13	26	aerial seedling	Col-0	--	dehydration 3h	PRJNA472448	21918066	0.9459	2018-05-24	treated
AT3G27930_intron4	SRX4120853	Col-3h-4	0.37931	10	19	aerial seedling	Col-0	--	dehydration 3h	PRJNA472448	20360263	0.9335	2018-05-24	treated
AT3G27930_intron4	SRX4120854	Col-3h-1	0.5	14	22	aerial seedling	Col-0	--	dehydration 3h	PRJNA472448	20800327	0.9272	2018-05-24	treated
AT3G27930_intron4	SRX4120855	Col-3h-2	0.416667	8	15	aerial seedling	Col-0	--	dehydration 3h	PRJNA472448	18263441	0.9248	2018-05-24	treated

## Sheet: 2 RNA DB Description
	Dataset	Description	samples	ecotype	treatment	rep	SRA
	flg22	Two week old seedlings. Paired end RNAseq, sequence length 150bp.	wt-mock 1	col-0	mock	1	SRR29428296
			wt-mock 2	col-0	mock	2	SRR29428295
			wt-mock 3	col-0	mock	3	SRR29428292
			wt-flg22 1	col-0	flg22	1	SRR29428291
			wt-flg22 2	col-0	flg22	2	SRR29428290
			wt-flg22 3	col-0	flg22	3	SRR29428289
	Dataset	Description	samples	ecotype	treatment	rep	SRA
	Heat	Paired end RNAseq, sequence length 150bp.	wt-mock 1	col-0	mock	1	SRR33561006
			wt-mock 2	col-0	mock	2	SRR33561005
			wt-mock 3	col-0	mock	3	SRR33561002
			wt-30heat 1	col-0	30min-heat	1	SRR33561001
			wt-30heat 2	col-0	30min-heat	2	SRR33561000
			wt-30heat 3	col-0	30min-heat	3	SRR33560999
	Dataset	Description	samples	ecotype	treatment	rep	SRA
	Cold	Paired end RNAseq, sequence length 150bp.	wt-mock 1	col-0	mock	1	SRR27474543
			wt-mock 2	col-0	mock	2	SRR27474544
			wt-mock 3	col-0	mock	3	SRR27474545
			wt-12cold 1	cpl3-3	12hr-cold	1	SRR27474537
			wt-12cold 2	cpl3-3	12hr-cold	2	SRR27474538
			wt-12cold 3	cpl3-3	12hr-cold	3	SRR27474539

## Sheet: 3 Altered IR events in ap
GeneID	intronNo	intronLength	GeneIso	mut1.IR	mut2.IR	mut3.IR	mut4.IR	wt1.IR	wt2.IR	wt3.IR	wt4.IR	avg.log.WT	avg.log.mut	mean.mut.int.depth	mean.wt.int.depth	mean.mut.ir	mean.WT.ir	log.avg.diff	log.depth.pvalue	regulation	*Intron numbers are from RackJ and are assigned relative to the plus strand, from the 5′ to 3′ direction of the chromosome.
AT1G58602	1	7384	AT1G58602_1	0.175194	0.16053	0.186656	0.143377	0.0371069	0.0516904	0.0469811	0.059095	-4.37968	-2.59393	186.464	44.2363	0.166439	0.0487184	1.78575	3.53107e-05	upregulated
AT3G52840	6	647	AT3G52840_6	0.380257	0.405041	0.385779	0.368407	0.0213277	0.0409565	0.0300773	0.0458563	-4.9157	-1.3784	234.376	18.9656	0.384871	0.0345544	3.5373	7.67781e-06	upregulated
AT2G30600	11	92	AT2G30600_11	0.543406	0.594438	0.577913	0.478217	0.103242	0.11824	0.1203	0.11086	-3.14615	-0.87141	885.826	204.174	0.548493	0.11316	2.27474	1.91315e-07	upregulated
AT3G63520	6	224	AT3G63520_6	0.254991	0.219595	0.234097	0.263527	0.031425	0.0488464	0.0492487	0.0621681	-4.42475	-2.04434	235.403	98.8583	0.243053	0.0479221	2.38041	3.14937e-05	upregulated
AT1G01790	10	224	AT1G01790_10	0.354729	0.262775	0.351939	0.343263	0.0300095	0.0448066	0.0457881	0.0597386	-4.51316	-1.61813	92.4408	34.9174	0.328177	0.0450857	2.89503	1.52364e-05	upregulated
AT2G13540	10	462	AT2G13540_10	0.4121	0.498918	0.464739	0.472422	0.0296941	0.0641842	0.0458005	0.0382985	-4.54759	-1.11735	100.307	10.9502	0.462045	0.0444943	3.43024	7.48115e-06	upregulated
AT1G70620	8	104	AT1G70620_8	0.418897	0.586958	0.43972	0.476245	0.0518705	0.0599805	0.0488848	0.102732	-3.99145	-1.06989	101.272	31.125	0.480455	0.065867	2.92156	3.43808e-05	upregulated
AT1G07110	8	225	AT1G07110_8	0.210343	0.239013	0.195964	0.187263	0.0357856	0.0763881	0.0377998	0.0772083	-4.23389	-2.27056	202.443	62.4911	0.208146	0.0567954	1.96334	0.000809424	upregulated
AT1G47490	3	113	AT1G47490_3	0.506301	0.482863	0.540994	0.588548	0.0820699	0.117825	0.100121	0.126379	-3.24916	-0.920833	161.374	62.677	0.529676	0.106599	2.32833	4.83669e-06	upregulated
AT1G72710	3	93	AT1G72710_3	0.333761	0.320679	0.333918	0.306379	0.0565195	0.0644614	0.0595734	0.0665105	-4.02	-1.62824	199.11	53.0618	0.323684	0.0617662	2.39176	1.84674e-08	upregulated
AT2G35630	47	152	AT2G35630_47	0.642728	0.47212	0.556597	0.698201	0.0580301	0.0739173	0.071711	0.076774	-3.84247	-0.771018	126.75	19.6957	0.592412	0.0701081	3.07146	1.00934e-06	upregulated
AT5G13980	20	85	AT5G13980_20	0.279882	0.342469	0.223765	0.266948	0.011663	0.0156157	0.00774581	0.00841922	-6.58181	-1.8621	42.6353	6.45294	0.278266	0.0108609	4.71972	1.96565e-06	upregulated
AT2G21385	5	88	AT2G21385_5	0.520135	0.534453	0.499362	0.461733	0.0723834	0.0874372	0.0978917	0.127665	-3.40651	-0.990905	103.705	80.1847	0.503921	0.0963443	2.41561	9.6731e-06	upregulated
AT2G30766	1	598	AT2G30766_1	2.25278	3.18316	2.71564	2.54189	1.09807	0.445438	0.99619	0.355136	-0.632701	1.40734	128.392	24.3729	2.67337	0.723707	2.04004	0.00290309	upregulated
AT4G10060	12	135	AT4G10060_12	0.68886	0.69139	0.756375	0.757198	0.100114	0.192879	0.165876	0.125337	-2.82061	-0.468557	108.141	52.9407	0.723456	0.146052	2.35206	3.37537e-05	upregulated
AT5G41080	2	222	AT5G41080_2	0.67804	0.717883	0.745334	0.702026	0.330616	0.45085	0.424842	0.460002	-1.27533	-0.493295	1453.64	671.399	0.710821	0.416578	0.78204	0.000462413	upregulated
AT3G28460	3	94	AT3G28460_3	0.593654	0.684658	0.630594	0.761845	0.0247756	0.0622694	0.0441872	0.0378755	-4.64077	-0.589124	102.96	10.6117	0.667688	0.0422769	4.05165	7.80875e-06	upregulated
AT5G23210	10	109	AT5G23210_10	0.274649	0.354301	0.232297	0.283699	0.0446118	0.0840006	0.0706743	0.083367	-3.86673	-1.8212	217.45	61.5963	0.286236	0.0706634	2.04553	0.000172817	upregulated
AT2G45990	7	101	AT2G45990_7	0.390095	0.376983	0.402191	0.322208	0.0855556	0.107494	0.119421	0.0882361	-3.33326	-1.42838	175.285	93.7203	0.372869	0.100177	1.90488	8.03667e-06	upregulated
AT5G53170	1	109	AT5G53170_1	0.208231	0.194434	0.231678	0.24788	0.0632434	0.0829526	0.0571171	0.0693356	-3.88868	-2.18712	182.11	68.9748	0.220556	0.0681622	1.70156	1.76925e-05	upregulated
AT3G62750	8	64	AT3G62750_8	0.593064	0.332196	0.452353	0.452802	0.0671678	0.0753199	0.0994355	0.0704357	-3.69614	-1.15779	76.7383	42.4023	0.457604	0.0780897	2.53835	2.09565e-05	upregulated
AT3G61010	10	81	AT3G61010_10	0.881786	0.724645	0.650633	0.772258	0.061206	0.0820875	0.0614165	0.101463	-3.74077	-0.409771	94.9784	20.0926	0.75733	0.0765433	3.331	2.93131e-06	upregulated
AT4G30690	5	114	AT4G30690_5	0.589328	0.591404	0.61724	0.576854	0.156772	0.199964	0.192955	0.16538	-2.49131	-0.752615	154.682	167.836	0.593707	0.178768	1.7387	1.04299e-06	upregulated
AT4G30690	6	104	AT4G30690_6	0.676794	0.776046	0.757566	0.794432	0.230197	0.267714	0.276626	0.277736	-1.93063	-0.415389	206.954	260.142	0.75121	0.263068	1.51524	1.60985e-06	upregulated
AT2G36810	35	506	AT2G36810_35	0.970769	0.924664	1.03813	0.909434	0.117261	0.208012	0.197206	0.234203	-2.44847	-0.0596923	112.959	16.6255	0.96075	0.18917	2.38877	4.09952e-05	upregulated
AT5G13980	10	75	AT5G13980_10	0.489407	0.441786	0.358873	0.457939	0.0610212	0.0441163	0.0516347	0.0405593	-4.35911	-1.20368	63.23	23.2433	0.437001	0.0493329	3.15543	1.18561e-06	upregulated
AT4G20380	7	100	AT4G20380_7	0.221245	0.2349	0.252432	0.251764	0.0505139	0.059488	0.0503823	0.0765905	-4.09902	-2.06051	143.91	52.3025	0.240085	0.0592437	2.0385	9.61299e-06	upregulated
AT1G65540	9	161	AT1G65540_9	0.615396	0.808879	0.669213	0.793343	0.111616	0.183156	0.169411	0.238705	-2.56008	-0.479966	105.295	48.618	0.721708	0.175722	2.08012	0.000151534	upregulated
AT1G73660	5	92	AT1G73660_5	0.369787	0.497682	0.492146	0.385855	0.0721026	0.0790268	0.066012	0.0885157	-3.71859	-1.20966	117.546	35.4864	0.436367	0.0764143	2.50893	2.39514e-06	upregulated
AT5G21222	5	171	AT5G21222_5	0.257751	0.282875	0.300912	0.285452	0.0162311	0.0405171	0.0123469	0.0317622	-5.47167	-1.82974	70.386	8.33918	0.281748	0.0252143	3.64192	0.000105265	upregulated
AT5G22640	7	270	AT5G22640_7	0.356592	0.343906	0.350108	0.305881	0.132015	0.213856	0.166585	0.195605	-2.52154	-1.56266	395.458	190.011	0.339122	0.177015	0.95888	0.00099045	upregulated
AT2G26780	17	743	AT2G26780_17	0.192986	0.241262	0.220373	0.380661	0.0167728	0.0194408	0.0203673	0.0304343	-5.55956	-2.00004	32.43	2.05249	0.258821	0.0217538	3.55953	1.48757e-05	upregulated
AT1G53780	7	77	AT1G53780_7	0.571057	0.493444	0.501222	0.575158	0.0858394	0.0861941	0.0687639	0.125929	-3.4825	-0.905446	120.87	30.0032	0.53522	0.0916816	2.57706	1.01571e-05	upregulated
AT5G11800	8	85	AT5G11800_8	0.686449	0.869345	0.922322	0.968869	0.0770454	0.0802852	0.0637373	0.0830636	-3.72456	-0.226765	101.25	20.3176	0.861746	0.0760329	3.49779	2.62402e-07	upregulated
AT5G13980	12	130	AT5G13980_12	0.271015	0.228223	0.290461	0.245268	0.00795795	0.0261714	0.0146159	0.038936	-5.75208	-1.95655	35.0538	8.67885	0.258742	0.0219203	3.79553	0.000289885	upregulated
AT3G27340	3	113	AT3G27340_3	0.285068	0.258612	0.39932	0.3645	0.0978049	0.0966554	0.0931319	0.0826233	-3.43671	-1.63554	174.418	55.6527	0.326875	0.0925539	1.80117	2.64947e-05	upregulated
AT3G11964	23	329	AT3G11964_23	0.710289	0.709274	0.701468	0.604177	0.0464917	0.0660604	0.0458707	0.0829134	-4.09637	-0.556903	60.7416	5.47112	0.681302	0.0603341	3.53947	3.21752e-06	upregulated
AT5G18630	2	378	AT5G18630_2	0.18613	0.175155	0.219052	0.181936	0.0498474	0.0875043	0.0582281	0.0729172	-3.93014	-2.39702	129.038	34.4689	0.190568	0.0671243	1.53313	0.000206775	upregulated
AT2G30170	3	70	AT2G30170_3	0.67871	0.696972	0.755024	0.695976	0.211902	0.257504	0.221471	0.140724	-2.29993	-0.502064	201.104	111.836	0.706671	0.2079	1.79787	7.77328e-05	upregulated
AT5G13980	6	82	AT5G13980_6	0.224543	0.291169	0.343449	0.222432	0.00787594	0.0254783	0.0375671	0.0500906	-5.33415	-1.91135	35.5884	13.7561	0.270398	0.030253	3.4228	0.00132109	upregulated
AT3G02600	7	77	AT3G02600_7	0.330235	0.399641	0.511002	0.350526	0.0761654	0.0869964	0.0862996	0.128291	-3.43366	-1.35067	119.841	44.6201	0.397851	0.0944381	2.08299	6.8897e-05	upregulated
AT3G63520	5	85	AT3G63520_5	0.280883	0.196944	0.213214	0.259233	0.0814125	0.110681	0.107677	0.106629	-3.30967	-2.08835	226.359	198.456	0.237569	0.1016	1.22132	0.00024643	upregulated
AT1G03090	6	301	AT1G03090_6	0.29266	0.35282	0.288134	0.333772	0.131163	0.241403	0.213329	0.23563	-2.32383	-1.66349	428.927	277.477	0.316847	0.205381	0.660338	0.0231193	upregulated
AT4G01130	1	605	AT4G01130_1	0.283665	0.3617	0.192154	0.359743	0.0506049	0.0382351	0.0744658	0.103538	-4.00815	-1.78487	29.6037	8.6219	0.299316	0.0667109	2.22327	0.0011143	upregulated
AT5G64460	4	148	AT5G64460_4	0.24913	0.19544	0.197132	0.262108	0.0554449	0.0649395	0.0684926	0.086599	-3.87874	-2.15869	88.9544	68.7416	0.225953	0.068869	1.72005	6.05085e-05	upregulated
AT1G28110	8	605	AT1G28110_8	0.223246	0.193689	0.214415	0.261489	0.0321283	0.0476777	0.042494	0.054926	-4.52338	-2.17205	23.2083	7.57438	0.223209	0.0443065	2.35133	1.55356e-05	upregulated
AT1G73660	8	112	AT1G73660_8	0.291768	0.268101	0.398445	0.271068	0.0292501	0.0901538	0.0448892	0.0829351	-4.15906	-1.72177	75.0647	28.0536	0.307345	0.0618071	2.43729	0.000975479	upregulated
AT4G27040	9	130	AT4G27040_9	0.688677	0.755284	0.599134	0.626117	0.108048	0.121284	0.218135	0.16847	-2.75499	-0.589389	131.735	28.3481	0.667303	0.153984	2.1656	0.000108867	upregulated
AT5G45140	23	424	AT5G45140_23	0.307733	0.500804	0.552244	0.510503	0.0431086	0.0288122	0.0383389	0.0681829	-4.55814	-1.13114	24.3473	3.33785	0.467821	0.0446106	3.427	4.06375e-05	upregulated
AT5G44750	16	340	AT5G44750_16	0.222323	0.261212	0.171985	0.358494	0.0215598	0.0540315	0.0626309	0.0578806	-4.46333	-2.0314	27.6103	11.7544	0.253504	0.0490257	2.43193	0.00120337	upregulated
AT4G27800	2	84	AT4G27800_2	0.15629	0.141223	0.150723	0.161502	0.0607675	0.0671589	0.0795103	0.0628246	-3.89552	-2.71551	259.542	150.521	0.152435	0.0675653	1.18	1.74185e-05	upregulated
AT3G50380	34	596	AT3G50380_34	0.12818	0.244198	0.156732	0.53182	0.00582368	0.0248192	0	0	-9.62098	-2.14556	10.9769	0.354446	0.265233	0.00766073	7.47542	0.00944538	upregulated
AT4G38350	9	71	AT4G38350_9	0.284144	0.128045	0.216945	0.31195	0.0180222	0.0262848	0.0033129	0.0192324	-6.24543	-2.16645	29.243	5.78169	0.235271	0.0167131	4.07898	0.00143389	upregulated
AT2G21385	7	98	AT2G21385_7	0.188118	0.194546	0.171458	0.208724	0.0343263	0.0415638	0.0400614	0.0378685	-4.70439	-2.39413	48.6148	41.449	0.190711	0.038455	2.31027	1.54755e-07	upregulated
AT1G10090	1	89	AT1G10090_1	0.17369	0.592106	0.473138	0.38499	0.0184179	0.0438117	0.0409476	0.0522226	-4.78614	-1.43457	68.0955	6.71629	0.405981	0.03885	3.35157	0.000593019	upregulated
AT2G41700	25	455	AT2G41700_25	0.329551	0.251893	0.375427	0.334153	0.0256328	0.0674895	0.105407	0.0727425	-4.05052	-1.64634	61.439	7.76703	0.322756	0.067818	2.40418	0.00179394	upregulated
AT3G29185	5	489	AT3G29185_5	0.240241	0.217885	0.17007	0.190068	0.069512	0.0880451	0.0770659	0.112229	-3.55136	-2.30175	75.9796	47.6058	0.204566	0.086713	1.24961	0.000514922	upregulated
AT3G09600	4	118	AT3G09600_4	0.598383	0.611276	0.720059	0.518242	0.154406	0.282615	0.227292	0.25929	-2.15076	-0.71827	143.333	115.019	0.61199	0.230901	1.43249	0.000563339	upregulated
AT3G48190	42	497	AT3G48190_42	0.394098	0.589704	0.528855	0.599756	0.0101475	0.000828165	0	0	-11.6587	-0.940479	16.4235	0.140845	0.528103	0.00274392	10.7182	0.0022389	upregulated
AT1G62800	9	251	AT1G62800_9	0.710567	0.440841	0.651112	0.563789	0.0689446	0.14476	0.130355	0.0898571	-3.2656	-0.780106	36.2829	16.004	0.591577	0.108479	2.48549	0.00013574	upregulated
AT4G36980	10	138	AT4G36980_10	0.30375	0.347935	0.295414	0.304867	0.110694	0.0854129	0.0896129	0.122669	-3.30801	-1.67877	85.2464	64.1123	0.312992	0.102097	1.62924	1.94475e-05	upregulated
AT1G02120	8	604	AT1G02120_8	0.248609	0.202136	0.187715	0.250545	0.0695765	0.154164	0.132233	0.126118	-3.11218	-2.18122	83.0406	49.3249	0.222251	0.120523	0.930959	0.0143721	upregulated
AT1G75850	8	305	AT1G75850_8	0.338295	0.176214	0.291187	0.36048	0.0287054	0.0820609	0.074093	0.121609	-3.88097	-1.83006	44.1623	16.8246	0.291544	0.0766171	2.05091	0.00632926	upregulated
AT5G12170	1	1352	AT5G12170_1	0.295038	0.243356	0.273285	0.278725	0.140869	0.182685	0.210362	0.141781	-2.58687	-1.87862	142.765	50.608	0.272601	0.168924	0.708244	0.00369175	upregulated
AT3G06510	6	102	AT3G06510_6	0.26292	0.242816	0.24986	0.25776	0.0757115	0.0962147	0.089214	0.102583	-3.46817	-1.98152	210.397	72.4461	0.253339	0.0909307	1.48665	5.11647e-06	upregulated
AT5G65685	5	91	AT5G65685_5	0.563875	0.765786	0.371666	0.649601	0.107101	0.107176	0.132051	0.163654	-2.99426	-0.815458	76.0879	36.9725	0.587732	0.127495	2.1788	0.000181376	upregulated
AT1G75850	14	398	AT1G75850_14	0.35286	0.381457	0.370126	0.394892	0.0508569	0.08167	0.128406	0.134251	-3.44242	-1.41691	67.62	15.8291	0.374834	0.098796	2.02551	0.000850539	upregulated
AT1G04200	14	121	AT1G04200_14	0.444175	0.47513	0.520252	0.491419	0.0640401	0.150657	0.0945375	0.103363	-3.34318	-1.05302	110.758	26.5909	0.482744	0.10315	2.29015	0.000113189	upregulated
AT1G59750	9	225	AT1G59750_9	0.441418	0.408843	0.364944	0.474158	0.138166	0.212078	0.14369	0.178455	-2.59455	-1.25024	134.023	68.7011	0.422341	0.168097	1.34431	0.000185209	upregulated
AT5G66030	13	92	AT5G66030_13	0.303482	0.221164	0.203702	0.302764	0.0106705	0.0430245	0.025513	0.0551365	-5.1406	-1.97908	53.3668	11.2337	0.257778	0.0335861	3.16152	0.001151	upregulated
AT3G04610	7	486	AT3G04610_7	0.489596	0.394976	0.456466	0.454826	0.217708	0.220239	0.229341	0.291964	-2.07074	-1.15963	203.131	74.6826	0.448966	0.239813	0.911107	0.000257427	upregulated
AT3G06670	11	240	AT3G06670_11	0.132801	0.195941	0.169964	0.144762	0.0166313	0.0153026	0.0291047	0.0350351	-5.46942	-2.65228	49.9823	7.55833	0.160867	0.0240184	2.81715	0.00011987	upregulated
AT4G39690	2	82	AT4G39690_2	0.277833	0.184189	0.227908	0.249045	0.000330457	0.000124259	0.000251781	0	-12.3936	-2.10686	45.3384	0.0426829	0.234744	0.000176624	10.2868	2.14488e-07	upregulated
AT5G64960	5	91	AT5G64960_5	0.20561	0.156031	0.13439	0.198022	0.0231052	0.0218563	0.0338972	0.0272755	-5.2576	-2.54847	94.9011	13.1896	0.173513	0.0265335	2.70913	1.108e-05	upregulated
AT3G01770	3	84	AT3G01770_3	0.325033	0.437025	0.35719	0.276878	0.0639903	0.0894315	0.142002	0.0934243	-3.42129	-1.53837	125.687	43.7768	0.349031	0.0972119	1.88292	0.000458115	upregulated
AT1G12930	5	178	AT1G12930_5	0.287326	0.293298	0.156545	0.361968	0.0171545	0.00692682	0.0135246	0.0291103	-6.08737	-1.92755	27.1854	2.60534	0.274784	0.016679	4.15981	0.000167863	upregulated
AT1G02080	36	100	AT1G02080_36	0.190933	0.234509	0.238839	0.157729	0.0197705	0.0131614	0.016404	0.0276424	-5.75371	-2.30288	69.4	6.05	0.205503	0.0192446	3.45083	1.31729e-05	upregulated
AT3G51950	8	121	AT3G51950_8	0.365081	0.32839	0.373962	0.369241	0.140324	0.16132	0.191655	0.212536	-2.5207	-1.47916	207.89	90.1116	0.359168	0.176459	1.04154	0.000296629	upregulated
AT2G40730	16	242	AT2G40730_16	0.239324	0.216772	0.1786	0.118254	0.0113792	0.037565	0.0252043	0.0703575	-5.08282	-2.45849	43.0269	8.23657	0.188237	0.0361265	2.62433	0.00449965	upregulated
AT3G48110	22	170	AT3G48110_22	0.155919	0.200416	0.187611	0.204386	0.0283916	0.0701286	0.0319281	0.0598762	-4.50079	-2.42622	96.075	19.4412	0.187083	0.0475811	2.07457	0.000835209	upregulated
AT1G53165	10	149	AT1G53165_10	0.451277	0.443595	0.773697	0.534795	0.050509	0.123477	0.117272	0.117276	-3.37727	-0.898424	52.3289	18.7584	0.550841	0.102133	2.47885	0.000477891	upregulated
AT4G17330	6	240	AT4G17330_6	0.233544	0.238492	0.256579	0.189681	0.0377972	0.0719351	0.0582852	0.104643	-3.96998	-2.13177	71.5656	23.0104	0.229574	0.068165	1.83821	0.00121849	upregulated
AT5G06690	2	91	AT5G06690_2	0.331088	0.439571	0.371218	0.365374	0.154406	0.202657	0.150052	0.170467	-2.57175	-1.41569	291.769	148.332	0.376813	0.169396	1.15606	0.00011056	upregulated
AT3G09600	7	172	AT3G09600_7	0.316408	0.303657	0.338817	0.257828	0.0960973	0.109416	0.107022	0.109469	-3.24672	-1.72414	75.9927	60.939	0.304178	0.105501	1.52258	3.7465e-06	upregulated
AT3G43220	9	73	AT3G43220_9	0.287361	0.515658	0.266145	0.270721	0.0556694	0.0763397	0.0554484	0.0422188	-4.15427	-1.63735	59.0274	12.9452	0.334971	0.0574191	2.51691	0.000123304	upregulated
AT3G54500	1	116	AT3G54500_1	0.168569	0.161034	0.14235	0.166209	0.0598303	0.0790629	0.0678331	0.078463	-3.81939	-2.65114	139.884	119.045	0.159541	0.0712973	1.16825	4.26383e-05	upregulated
AT1G27595	16	234	AT1G27595_16	0.328201	0.421946	0.290427	0.205965	0.0414133	0.0326637	0.0227641	0.0345084	-4.96098	-1.72887	34.8194	4.0203	0.311635	0.0328374	3.23211	2.59564e-05	upregulated
AT3G26085	5	95	AT3G26085_5	0.172502	0.191559	0.253388	0.362403	0.0550902	0.0505612	0.01791	0.0684238	-4.54008	-2.09109	53.1947	16.7658	0.244963	0.0479963	2.44899	0.00253263	upregulated
AT1G68890	18	85	AT1G68890_18	0.315926	0.274508	0.335229	0.342215	0.0198637	0.00565702	0.0140645	0.043026	-5.95248	-1.66281	89.3559	3.98824	0.31697	0.0206528	4.28967	0.000416672	upregulated
AT1G08660	9	126	AT1G08660_9	0.25603	0.321145	0.359719	0.311572	0.0353057	0.0350178	0.0364725	0.0514028	-4.6797	-1.69044	60.7738	8.89484	0.312116	0.0395497	2.98926	2.00656e-06	upregulated
AT4G10060	7	61	AT4G10060_7	0.405925	0.362442	0.432154	0.392886	0.0568422	0.0735914	0.0707061	0.0723843	-3.87785	-1.33077	50.418	22.9795	0.398352	0.068381	2.54708	2.70103e-07	upregulated
AT1G27520	13	85	AT1G27520_13	0.267433	0.491363	0.305878	0.192183	0.0514681	0.0630614	0.0363552	0.0715706	-4.21336	-1.75408	28.2353	19.1206	0.314214	0.0556138	2.45929	0.000432267	upregulated
AT3G05970	5	228	AT3G05970_5	0.2236	0.221768	0.201031	0.23474	0.0707919	0.113546	0.100979	0.0809104	-3.47358	-2.18482	124.628	52.4112	0.220285	0.0915566	1.28877	0.000200685	upregulated
AT1G27020	4	96	AT1G27020_4	0.26256	0.241478	0.227729	0.238708	0.127114	0.156778	0.147111	0.177466	-2.7271	-2.04515	465.799	349.81	0.242619	0.152117	0.681952	0.000769168	upregulated
AT3G56140	3	186	AT3G56140_3	0.203702	0.234079	0.247513	0.391808	0.0886071	0.150169	0.0899221	0.211488	-2.98708	-1.93915	107.786	72.0995	0.269276	0.135047	1.04793	0.0290704	upregulated
AT1G79350	22	318	AT1G79350_22	0.505415	0.337406	0.479131	0.426703	0.132002	0.18709	0.164328	0.18829	-2.58847	-1.21053	105.235	29.9057	0.437164	0.167927	1.37795	0.000232105	upregulated
AT3G45190	17	287	AT3G45190_17	0.267925	0.342994	0.350481	0.33929	0.0520986	0.131694	0.129677	0.120385	-3.29716	-1.62896	90.0871	21.8868	0.325172	0.108464	1.6682	0.00252496	upregulated
AT2G29310	4	107	AT2G29310_4	0.260352	0.221213	0.218077	0.209066	0.0636169	0.0376587	0.0616895	0.0594046	-4.19936	-2.14325	84.6051	22.229	0.227177	0.0555924	2.0561	3.84108e-05	upregulated
AT5G22620	4	97	AT5G22620_4	0.526919	0.440153	0.506817	0.453853	0.141813	0.200312	0.194453	0.22705	-2.40976	-1.05711	83.799	97.5722	0.481935	0.190907	1.35265	0.000135738	upregulated
AT5G49840	14	83	AT5G49840_14	0.29856	0.406574	0.390799	0.420234	0.0570916	0.0591974	0.0520163	0.0574985	-4.14853	-1.41214	65.4066	13.2319	0.379042	0.0564509	2.73639	4.58281e-07	upregulated
AT5G01010	2	112	AT5G01010_2	0.176012	0.191867	0.19195	0.172312	0.071815	0.0680299	0.0688654	0.0855418	-3.77114	-2.45154	187.578	64.7478	0.183035	0.073563	1.3196	5.09253e-06	upregulated
AT3G13445	8	106	AT3G13445_8	0.609632	0.655531	0.653253	0.622244	0.170815	0.245217	0.242096	0.266852	-2.1324	-0.655498	156.483	75.4009	0.635165	0.231245	1.4769	5.1797e-05	upregulated
AT4G38350	33	89	AT4G38350_33	0.500721	0.404034	0.278273	0.484287	0.0466264	0.0616989	0.0652892	0.024736	-4.42889	-1.29922	37.0449	10.3764	0.416829	0.0495876	3.12968	0.000161083	upregulated
AT2G35630	29	101	AT2G35630_29	0.204272	0.169466	0.185804	0.334451	0.0289447	0.0139878	0.0182142	0.000420067	-7.06653	-2.21516	46.2946	3.79703	0.223498	0.0153917	4.85137	0.0140957	upregulated
AT3G43220	13	184	AT3G43220_13	0.181524	0.254127	0.399148	0.337619	0.0414664	0.0572388	0.0600799	0.0613556	-4.2006	-1.83242	47.2568	10.0734	0.293104	0.0550352	2.36818	0.000155343	upregulated
AT3G59660	2	87	AT3G59660_2	0.58467	0.634042	0.554556	0.533793	0.173748	0.211268	0.212648	0.221019	-2.29475	-0.796975	165.316	72.8477	0.576765	0.204671	1.49777	4.07403e-06	upregulated
AT3G18860	10	80	AT3G18860_10	0.169125	0.173989	0.123896	0.155845	0.00667727	0.0112728	0.014331	0.00916992	-6.64778	-2.69535	46.9156	3.95312	0.155714	0.0103628	3.95243	4.95307e-06	upregulated
AT4G39690	1	192	AT4G39690_1	0.188493	0.325479	0.174197	0.176118	0.0156716	0	0	0.00739739	-10.1223	-2.26334	39.6159	1.26953	0.216072	0.00576724	7.85898	0.00951924	upregulated
AT4G04920	5	444	AT4G04920_5	0.591791	0.466737	0.495665	0.446549	0.0883956	0.199818	0.144913	0.194165	-2.74363	-1.00796	71.5659	18.0113	0.500186	0.156823	1.73567	0.000928266	upregulated
AT1G43130	5	88	AT1G43130_5	0.296853	0.245608	0.286373	0.380291	0.0492803	0.105881	0.0550511	0.0532764	-3.99894	-1.74415	61.267	23.0767	0.302281	0.0658722	2.25479	0.000224288	upregulated
AT3G50380	25	303	AT3G50380_25	0.449621	0.552947	0.483311	0.34655	0.0208857	0.0822226	0.000676667	0.0828905	-5.82689	-1.14646	32.5932	3.19059	0.458107	0.0466689	4.68043	0.0291497	upregulated
AT2G22980	2	66	AT2G22980_2	0.770862	0.852238	0.629148	0.701496	0.291067	0.372836	0.341547	0.34152	-1.57594	-0.446538	142.458	159.152	0.738436	0.336743	1.1294	8.02279e-05	upregulated
AT1G54210	3	87	AT1G54210_3	0.211615	0.339706	0.293734	0.338092	0.0605148	0.055574	0.0485957	0.121546	-3.90487	-1.78251	77.3764	23.6609	0.295787	0.0715576	2.12235	0.000736059	upregulated
AT1G07780	5	264	AT1G07780_5	0.75752	0.676457	0.883624	1.08433	0.094718	0.101561	0.215762	0.0771727	-3.15201	-0.256566	64.8816	9.00568	0.850483	0.122303	2.89545	0.000186181	upregulated
AT4G17330	13	153	AT4G17330_13	0.303258	0.442711	0.252782	0.248865	0.0584691	0.0975057	0.0992834	0.169834	-3.33617	-1.72189	84.1029	21.6144	0.311904	0.106273	1.61428	0.00468315	upregulated
AT1G01790	4	189	AT1G01790_4	0.137898	0.156421	0.116091	0.234044	0.0659068	0.0453486	0.0808915	0.0706316	-3.95941	-2.68416	32.7857	36.7447	0.161113	0.0656946	1.27525	0.00385497	upregulated
AT5G51200	23	104	AT5G51200_23	0.24047	0.125107	0.220214	0.145195	0.0116322	0.0273291	0.0141232	0.014252	-5.97441	-2.50545	37.5625	4.79327	0.182747	0.0168341	3.46896	6.39204e-05	upregulated
AT3G05165	2	352	AT3G05165_2	0.156597	0.219178	0.172028	0.204077	0.0785189	0.116794	0.105975	0.10355	-3.31964	-2.4242	97.3679	69.1349	0.18797	0.10121	0.895445	0.00166021	upregulated
AT5G24810	18	167	AT5G24810_18	0.390212	0.42501	0.402826	0.433938	0.080039	0.118603	0.105641	0.125636	-3.2386	-1.27708	74.1272	24.6063	0.412997	0.10748	1.96152	1.17357e-05	upregulated
AT2G45540	8	162	AT2G45540_8	0.195245	0.189941	0.248348	0.404091	0.0386007	0.0758377	0.0436668	0.0727524	-4.17859	-2.01746	56.9568	12.8102	0.259406	0.0577144	2.16113	0.000893813	upregulated
AT3G24740	2	312	AT3G24740_2	0.551423	0.694435	0.760428	0.611661	0.33252	0.425666	0.454034	0.331817	-1.38784	-0.622293	126.489	78.0561	0.654487	0.386009	0.765548	0.00269399	upregulated
AT1G16460	2	61	AT1G16460_2	0.20665	0.21104	0.28099	0.146669	0.0483022	0.0426565	0.0495196	0.0746964	-4.25038	-2.27998	80.6721	27.5492	0.211337	0.0537937	1.9704	0.000275235	upregulated
AT2G25670	3	108	AT2G25670_3	0.635193	0.650027	0.605466	0.694337	0.390518	0.385348	0.360457	0.357125	-1.42248	-0.631583	526.005	292.275	0.646256	0.373362	0.790894	5.45672e-06	upregulated
AT1G05570	16	83	AT1G05570_16	0.199744	0.181459	0.188284	0.0817425	0.0241369	0.021475	0.00403901	0.0163208	-6.20069	-2.70196	48.2982	5.21386	0.162807	0.0164929	3.49872	0.00195902	upregulated
AT5G51140	5	223	AT5G51140_5	0.246104	0.308677	0.310746	0.283317	0.0791892	0.0971814	0.158818	0.12571	-3.16703	-1.80605	86.5146	44.9114	0.287211	0.115225	1.36098	0.00109018	upregulated
AT5G47040	7	305	AT5G47040_7	0.156337	0.180485	0.158172	0.123553	0.0648458	0.0990163	0.0970138	0.137602	-3.37753	-2.70614	130.399	114.005	0.154637	0.0996194	0.671396	0.0360489	upregulated
AT1G49670	8	87	AT1G49670_8	0.159643	0.215274	0.220347	0.149627	0.0271982	0.0184582	0.0268208	0.0415634	-5.19225	-2.44638	46.3879	8.97989	0.186223	0.0285101	2.74586	6.39977e-05	upregulated
AT3G16840	8	155	AT3G16840_8	0.54431	0.649676	0.600561	0.711744	0.169746	0.260372	0.273764	0.215976	-2.14499	-0.681473	116.765	44.6048	0.626573	0.229964	1.46352	0.000167343	upregulated
AT3G05090	7	150	AT3G05090_7	0.177553	0.210712	0.182042	0.252597	0.0472506	0.0127009	0.0237606	0.054068	-5.0767	-2.29577	53.3667	10.1483	0.205726	0.034445	2.78093	0.00138844	upregulated
AT3G07180	8	136	AT3G07180_8	0.405584	0.419662	0.292911	0.200264	0.0780138	0.117796	0.077762	0.189486	-3.2126	-1.66153	51.2096	28.0349	0.329605	0.115764	1.55107	0.00763092	upregulated
AT5G20580	7	618	AT5G20580_7	0.205834	0.271939	0.291002	0.228783	0.0579431	0.0434821	0.0640122	0.113262	-3.93511	-2.01698	23.2569	7.43002	0.24939	0.0696749	1.91812	0.000837958	upregulated
AT5G19450	5	270	AT5G19450_5	0.22169	0.207876	0.180319	0.221902	0.0752526	0.11258	0.0979102	0.112374	-3.34728	-2.27074	98.987	46.8454	0.207947	0.0995292	1.07653	0.000422871	upregulated
AT1G15290	11	168	AT1G15290_11	0.150526	0.166195	0.170743	0.169385	0.0203789	0.055759	0.0654704	0.0334424	-4.65416	-2.60817	51.0104	15.6786	0.164212	0.0437627	2.04598	0.00178028	upregulated
AT5G65685	11	73	AT5G65685_11	0.307223	0.630709	0.511549	0.398223	0.0570572	0.140051	0.100682	0.114574	-3.3513	-1.16575	39.2705	20.4212	0.461926	0.103091	2.18555	0.000870972	upregulated
AT5G04360	23	84	AT5G04360_23	0.384973	0.24473	0.487776	0.334529	0.0417186	0.0252154	0.103355	0.0321574	-4.53144	-1.50585	24.256	12.6637	0.363002	0.0506115	3.02558	0.000835674	upregulated
AT3G14150	6	110	AT3G14150_6	0.309045	0.331948	0.301195	0.114021	0.0509823	0.0438934	0.061735	0.0325684	-4.44047	-2.03723	17.3523	11.6	0.264052	0.0472948	2.40323	0.00115883	upregulated
AT1G01920	9	133	AT1G01920_9	0.850867	0.742195	0.702793	0.662897	0.137067	0.24911	0.183146	0.140033	-2.53932	-0.441274	40.8139	20.9887	0.739688	0.177339	2.09805	6.84605e-05	upregulated
AT1G21580	8	92	AT1G21580_8	0.251171	0.348205	0.319169	0.422558	0.0583154	0.0395864	0.0623507	0.0284007	-4.47505	-1.60141	67.4864	8.35054	0.335276	0.0471633	2.87364	8.34619e-05	upregulated
AT5G66250	1	332	AT5G66250_1	0.643039	0.553676	0.773554	0.690237	0.381671	0.477247	0.410916	0.411328	-1.25538	-0.598793	206.523	143.377	0.665126	0.42029	0.656586	0.00165774	upregulated
AT4G14350	8	86	AT4G14350_8	0.18361	0.141503	0.232319	0.192887	0.0295606	0.00870405	0.0164983	0.0281329	-5.74935	-2.43659	39.9855	6.35465	0.18758	0.020724	3.31276	0.000274889	upregulated
AT3G27260	6	246	AT3G27260_6	0.754071	0.894985	0.812156	0.942493	0.400474	0.432391	0.512125	0.496033	-1.12668	-0.238227	181.308	148.426	0.850926	0.460256	0.888457	0.00019387	upregulated
AT5G46150	1	244	AT5G46150_1	0.704285	0.850618	0.971881	1.06538	0.240379	0.322977	0.335304	0.337286	-1.70788	-0.172241	81.2951	29.5523	0.898041	0.308986	1.53564	0.000120109	upregulated
AT3G13060	7	69	AT3G13060_7	0.425626	0.491135	0.56982	0.326331	0.054958	0.102194	0.140323	0.269308	-3.0505	-1.17129	101.007	30.6884	0.453228	0.141696	1.87921	0.0100176	upregulated
AT5G35560	10	81	AT5G35560_10	0.197083	0.24802	0.286788	0.393356	0.00912916	0.0445843	0.0583361	0.0318417	-5.08376	-1.87566	42.2284	6.40123	0.281312	0.0359728	3.2081	0.00218956	upregulated
AT1G58180	8	115	AT1G58180_8	0.270834	0.351115	0.342755	0.346897	0.133002	0.209412	0.208954	0.197124	-2.44191	-1.61667	220.7	220.726	0.3279	0.187123	0.82524	0.00387182	upregulated
AT1G05830	12	124	AT1G05830_12	0.213732	0.207462	0.222577	0.207127	0.0173633	0.0111039	0.00305787	0.0196606	-6.59061	-2.23356	35.7359	2.50806	0.212725	0.0127964	4.35705	0.000393601	upregulated
AT1G54370	8	92	AT1G54370_8	0.523872	0.464604	0.608566	0.572392	0.157305	0.168449	0.223949	0.185067	-2.45765	-0.89002	108.342	56.2663	0.542358	0.183693	1.56763	2.93415e-05	upregulated
AT5G25270	5	89	AT5G25270_5	0.388553	0.353011	0.38615	0.374468	0.152711	0.210608	0.211344	0.192575	-2.39433	-1.41397	180.11	123.098	0.375545	0.19181	0.98036	0.000139487	upregulated
AT4G02120	8	70	AT4G02120_8	0.275483	0.399482	0.290787	0.40582	0.124204	0.123176	0.189055	0.174917	-2.7372	-1.5667	100.693	64.7393	0.342893	0.152838	1.1705	0.00176801	upregulated
AT4G13550	11	217	AT4G13550_11	0.299069	0.143931	0.19381	0.144495	0.00894586	0.00672141	0.000118586	0.0076405	-8.52387	-2.42405	17.6498	0.822581	0.195326	0.00585659	6.09982	0.007199	upregulated
AT1G72440	4	195	AT1G72440_4	0.418225	0.414009	0.357216	0.400726	0.0350271	0.0724418	0.0448585	0.0817465	-4.1784	-1.33359	47.8346	6.93974	0.397544	0.0585184	2.84481	6.80193e-05	upregulated
AT4G19420	4	89	AT4G19420_4	0.219228	0.229485	0.199779	0.189659	0.106402	0.102809	0.103182	0.112084	-3.23711	-2.25877	162.581	129.18	0.209538	0.106119	0.978346	7.55118e-06	upregulated
AT1G53440	8	67	AT1G53440_8	0.766944	0.802838	0.757135	0.855082	0.284893	0.265351	0.333765	0.345697	-1.71026	-0.331718	127.735	99.3806	0.7955	0.307427	1.37854	8.72863e-06	upregulated
AT4G30993	6	93	AT4G30993_6	0.286312	0.338182	0.293595	0.310771	0.113433	0.148011	0.123427	0.142834	-2.93054	-1.70566	128.013	86.2715	0.307215	0.131926	1.22488	2.33235e-05	upregulated
AT3G54350	4	230	AT3G54350_4	0.220329	0.180259	0.146524	0.153228	0.0317098	0.0682416	0.0553937	0.0440385	-4.38284	-2.53279	43.313	13.2076	0.175085	0.0498459	1.85005	0.000493328	upregulated
AT1G18270	26	63	AT1G18270_26	0.336739	0.307474	0.365046	0.36075	0.0693333	0.128954	0.089533	0.187542	-3.17538	-1.54913	147.69	38.7063	0.342502	0.118841	1.62625	0.00219884	upregulated
AT3G61420	2	197	AT3G61420_2	0.536766	0.594489	0.490473	0.484286	0.153851	0.144349	0.18455	0.150975	-2.66458	-0.930434	60.4048	37.9924	0.526504	0.158431	1.73414	2.93874e-06	upregulated
AT5G26760	5	210	AT5G26760_5	0.310924	0.325506	0.263154	0.346398	0.090315	0.0936502	0.137692	0.188924	-3.03752	-1.69003	65.4607	24.1262	0.311496	0.127645	1.34749	0.0022957	upregulated
AT3G13340	4	160	AT3G13340_4	0.286018	0.345546	0.283507	0.229956	0.0855064	0.119605	0.160786	0.18845	-2.914	-1.8195	130.412	55.0297	0.286257	0.138587	1.0945	0.00770159	upregulated
AT1G32750	2	80	AT1G32750_2	0.137845	0.194022	0.302137	0.126772	0.00170749	0.01024	0.0216334	0.0104039	-6.98022	-2.48275	36.1812	2.18438	0.190194	0.0109962	4.49747	0.00163535	upregulated
AT5G65440	13	106	AT5G65440_13	0.190324	0.24298	0.1832	0.26103	0.0123324	0.0503925	0.0744915	0.00499154	-5.51128	-2.2052	47.0495	8.96226	0.219383	0.035552	3.30609	0.0110647	upregulated
AT1G53165	18	117	AT1G53165_18	0.146346	0.217894	0.282162	0.146921	0.0218517	0.0255645	0.0139313	0.033154	-5.4715	-2.39079	23.9145	5.83333	0.198331	0.0236254	3.08072	0.000119462	upregulated
AT1G03000	8	225	AT1G03000_8	0.305708	0.228777	0.253233	0.173082	0.0635961	0.0517405	0.0853226	0.069521	-3.9112	-2.08742	41.1111	10.8456	0.2402	0.0675451	1.82378	0.00020055	upregulated
AT2G22400	9	156	AT2G22400_9	0.305503	0.318101	0.454873	0.39929	0.0786323	0.106031	0.149272	0.129955	-3.14852	-1.45603	38.0337	25.0817	0.369442	0.115972	1.69249	0.000432404	upregulated
AT5G42620	1	315	AT5G42620_1	0.269543	0.271833	0.341221	0.324074	0.0941639	0.154838	0.13087	0.15991	-2.91958	-1.73686	69.4611	24.3254	0.301667	0.134946	1.18271	0.000921106	upregulated
AT3G20810	2	407	AT3G20810_2	0.326508	0.361704	0.433985	0.355403	0.164557	0.194256	0.187709	0.163582	-2.49816	-1.44467	79.3458	48.8857	0.3694	0.177526	1.05349	6.50371e-05	upregulated
AT3G02690	2	89	AT3G02690_2	0.223449	0.202909	0.261896	0.278918	0.0998973	0.112937	0.150549	0.125112	-3.05005	-2.05953	150.006	111.907	0.241793	0.122124	0.990528	0.000912024	upregulated
AT1G34340	9	148	AT1G34340_9	0.469882	0.690342	0.662727	0.823146	0.152748	0.152468	0.196326	0.156641	-2.61184	-0.624635	54.9189	26.1588	0.661524	0.164546	1.9872	4.58965e-05	upregulated
AT5G35210	11	88	AT5G35210_11	0.142716	0.264462	0.154715	0.171218	0.0578025	0.0436926	0.0266605	0.0391245	-4.63353	-2.49152	63.3068	16.1932	0.183278	0.04182	2.14202	0.000413061	upregulated
AT1G70100	7	101	AT1G70100_7	0.510817	0.448907	0.540138	0.609897	0.238729	0.293127	0.331631	0.280044	-1.81639	-0.931649	189.569	118.139	0.52744	0.285883	0.884746	0.000586512	upregulated
AT3G26085	3	87	AT3G26085_3	0.686801	0.812632	0.55036	0.633636	0.263964	0.321958	0.359328	0.438938	-1.5553	-0.590297	164.649	119.345	0.670857	0.346047	0.964999	0.00245099	upregulated
AT1G70820	7	102	AT1G70820_7	0.152417	0.180739	0.181891	0.137577	0.0497904	0.0475387	0.0303713	0.0626541	-4.44008	-2.62562	66.5221	29.8162	0.163156	0.0475886	1.81447	0.000275505	upregulated
AT1G77480	1	139	AT1G77480_1	0.479195	0.342802	0.678111	0.349132	0.166893	0.196527	0.157216	0.189119	-2.5005	-1.17111	95.5791	32.5	0.46231	0.177439	1.3294	0.00158316	upregulated
AT5G17890	6	109	AT5G17890_6	0.36152	0.364553	0.278109	0.321722	0.0676262	0.121904	0.0962234	0.117424	-3.34753	-1.60151	89.5183	17.0642	0.331476	0.100794	1.74602	0.000186996	upregulated
AT1G55810	6	133	AT1G55810_6	0.209732	0.312459	0.280197	0.255895	0.115907	0.163521	0.0936729	0.11171	-3.07495	-1.93338	108.848	52.2726	0.264571	0.121203	1.14158	0.0015173	upregulated
AT1G76850	6	140	AT1G76850_6	0.475914	0.438695	0.392201	0.604183	0.163135	0.210025	0.230367	0.160382	-2.40641	-1.0843	82.0696	56.3375	0.477748	0.190977	1.3221	0.000390291	upregulated
AT2G42810	8	339	AT2G42810_8	0.239297	0.189326	0.190641	0.161685	0.0454642	0.112093	0.079787	0.111753	-3.60642	-2.371	62.3525	21.0251	0.195237	0.0872743	1.23542	0.00932594	upregulated
AT4G30310	2	42	AT4G30310_2	0.303857	0.325263	0.435895	0.400269	0.093406	0.164738	0.195312	0.217609	-2.64461	-1.46444	78.6726	94.8036	0.366321	0.167766	1.18017	0.00743566	upregulated
AT1G68820	5	79	AT1G68820_5	0.797974	0.764377	0.790149	0.798381	0.18223	0.375056	0.198423	0.289057	-1.99873	-0.344471	146.962	40.4462	0.78772	0.261192	1.65426	0.000491526	upregulated
AT1G58025	5	238	AT1G58025_5	0.573195	0.645296	0.418063	0.744418	0.207607	0.260405	0.165308	0.294951	-2.14187	-0.779723	69.7195	31.5221	0.595243	0.232067	1.36215	0.0017821	upregulated
AT4G00060	13	88	AT4G00060_13	0.301062	0.212974	0.421967	0.281968	0.00746266	0.0278966	0.0355135	0.015419	-5.76612	-1.75858	37.9062	3.10227	0.304493	0.021573	4.00755	0.000311248	upregulated
AT5G49555	10	227	AT5G49555_10	0.132423	0.152447	0.25269	0.311697	0.0510426	0.0390778	0.0652695	0.0646199	-4.21475	-2.32418	22.1938	11.2434	0.212314	0.0550025	1.89056	0.00145822	upregulated
AT1G50500	10	434	AT1G50500_10	0.163007	0.139466	0.185206	0.143362	0.0294651	0.0671025	0.0249817	0.0876008	-4.45456	-2.67352	36.3358	9.81279	0.15776	0.0522875	1.78104	0.00764197	upregulated
AT2G30170	6	37	AT2G30170_6	0.186948	0.127882	0.228171	0.223816	0.0345609	0.056826	0.0509288	0.0539035	-4.37522	-2.41946	54.9324	23.6757	0.191704	0.0490548	1.95576	0.000247004	upregulated
AT4G36980	2	174	AT4G36980_2	0.755961	0.58939	0.765793	0.663944	0.412449	0.46246	0.431752	0.435945	-1.19995	-0.535541	219.49	345.319	0.693772	0.435652	0.664413	0.000428295	upregulated
AT1G20540	6	179	AT1G20540_6	0.684901	0.698746	0.516407	0.686265	0.238577	0.260075	0.358375	0.27255	-1.84158	-0.639944	65.2137	75.2458	0.64658	0.282394	1.20164	0.000334822	upregulated
AT1G66980	6	87	AT1G66980_6	0.541133	0.439206	0.187922	0.176315	0.138322	0.044645	0.0755269	0.0461904	-3.8756	-1.74714	32.5489	9.59195	0.336144	0.076171	2.12846	0.00927147	upregulated
AT2G46560	6	76	AT2G46560_6	0.46915	0.482177	0.466543	0.394663	0.13487	0.148787	0.162724	0.154539	-2.73812	-1.14637	95.25	33.2993	0.453133	0.15023	1.59175	1.74249e-06	upregulated
AT3G59320	8	112	AT3G59320_8	0.841999	0.848562	0.827966	0.729816	0.387962	0.262736	0.210683	0.267535	-1.86085	-0.302943	39.433	47.7455	0.812086	0.282229	1.5579	0.000175344	upregulated
AT3G16840	5	254	AT3G16840_5	0.251982	0.232852	0.196502	0.256308	0.0390776	0.0699449	0.129543	0.0955888	-3.71266	-2.10064	45.8268	21.128	0.234411	0.0835387	1.61203	0.00539639	upregulated
AT1G06840	10	132	AT1G06840_10	0.351178	0.266838	0.191096	0.388763	0.0203887	0.0200855	0.0305788	0.0448831	-5.1907	-1.79159	23.6742	3.62879	0.299469	0.028984	3.39911	7.89426e-05	upregulated
AT3G43740	2	90	AT3G43740_2	0.254833	0.297019	0.306864	0.247565	0.0646301	0.0860101	0.117966	0.129221	-3.38166	-1.86055	107.142	28.0417	0.27657	0.0994569	1.52111	0.000734346	upregulated
AT1G48430	1	108	AT1G48430_1	0.365836	0.599969	0.566485	0.379417	0.174678	0.206993	0.272156	0.269098	-2.14022	-1.10145	102.236	75.4977	0.477927	0.230731	1.03876	0.00528521	upregulated
AT5G44090	3	101	AT5G44090_3	0.122811	0.185794	0.203035	0.140294	0.0467457	0.0354505	0.0534428	0.0687239	-4.33149	-2.64685	61.0941	21.948	0.162983	0.0510907	1.68465	0.000663272	upregulated
AT3G06880	6	114	AT3G06880_6	0.293491	0.346031	0.578973	0.346668	0.0122845	0.0781545	0.132952	0.099973	-4.06447	-1.40411	29.9496	10.6689	0.391291	0.0808409	2.66036	0.0163453	upregulated
AT5G04420	13	267	AT5G04420_13	0.513348	0.579536	0.427511	0.384894	0.185824	0.224875	0.176957	0.264341	-2.24971	-1.08811	121.494	39.6957	0.476322	0.212999	1.1616	0.0008124	upregulated
AT3G18520	7	102	AT3G18520_7	0.239122	0.187086	0.255427	0.191615	0.0266832	0.0627266	0.0353881	0.114879	-4.29128	-2.20878	46.2426	19.4044	0.218313	0.0599191	2.08249	0.00488769	upregulated
AT1G21700	4	195	AT1G21700_4	0.319625	0.232909	0.302109	0.381004	0.0820523	0.0825376	0.105545	0.131045	-3.34551	-1.71667	46.759	19.9192	0.308912	0.100295	1.62884	0.000300802	upregulated
AT1G10940	4	80	AT1G10940_4	0.132494	0.196245	0.193177	0.109105	0.0487013	0.0581602	0.0612476	0.0615014	-4.12904	-2.70837	53.5094	32.6219	0.157755	0.0574026	1.42067	0.000707413	upregulated
AT5G14270	7	88	AT5G14270_7	0.456338	0.474658	0.504381	0.46631	0.195112	0.186908	0.190255	0.118741	-2.56133	-1.07373	107.497	43.4119	0.475422	0.172754	1.4876	0.000141326	upregulated
AT1G47550	17	81	AT1G47550_17	0.172274	0.127244	0.146002	0.204613	0.0201316	0.0311732	0.0503809	0.0487182	-4.82708	-2.64413	53.9167	14.5093	0.162533	0.037601	2.18295	0.000733504	upregulated
AT3G12020	13	403	AT3G12020_13	0.309891	0.190078	0.183429	0.30522	0.0822737	0.0778859	0.121991	0.140617	-3.28781	-2.06107	37.3071	18.9163	0.247154	0.105692	1.22673	0.00601038	upregulated
AT2G31970	11	86	AT2G31970_11	0.504397	0.6063	0.522259	0.785926	0.10187	0.051812	0.0247292	0.0319131	-4.46828	-0.74849	31.8343	4.92733	0.604721	0.0525811	3.71979	0.000221826	upregulated
AT5G35560	15	173	AT5G35560_15	0.141714	0.221364	0.156853	0.088073	0.0149325	0.0594399	0.0185115	0.0106513	-5.61152	-2.79303	20.6286	4.26301	0.152001	0.0258838	2.81849	0.00345867	upregulated
AT3G27190	5	184	AT3G27190_5	0.163679	0.237459	0.120536	0.233308	0.0614393	0.0664905	0.0706403	0.0318274	-4.18309	-2.45937	34.5992	12.2717	0.188746	0.0575994	1.72372	0.00280669	upregulated
AT5G56850	8	74	AT5G56850_8	0.397774	0.500096	0.411833	0.473762	0.0392946	0.0447486	0.0180351	0.112819	-4.52313	-1.17183	41.1892	5.14527	0.445866	0.0537243	3.35129	0.000871563	upregulated
AT5G05550	2	272	AT5G05550_2	0.837613	0.815326	0.855151	0.950823	0.529448	0.493883	0.582701	0.539879	-0.900915	-0.212174	128.777	106.402	0.864728	0.536478	0.688742	5.86677e-05	upregulated
AT3G15160	11	163	AT3G15160_11	0.499341	0.528029	0.484109	0.361279	0.19081	0.183241	0.151687	0.151759	-2.56974	-1.10966	55.2423	39.7868	0.468189	0.169374	1.46008	6.94471e-05	upregulated
AT3G17360	8	361	AT3G17360_8	0.798592	0.17178	0.290839	0.188572	0.00709837	0.000139316	0.00946324	0.130944	-7.40102	-1.76359	5.89681	0.84349	0.362446	0.0369113	5.63743	0.0362098	upregulated
AT5G51660	13	402	AT5G51660_13	0.20983	0.143776	0.157447	0.128787	0.00325635	0.0105643	0.0255207	0.0137048	-6.57714	-2.6687	17.3109	1.07649	0.15996	0.0132616	3.90843	0.000878975	upregulated
AT1G34760	1	90	AT1G34760_1	0.518675	0.451536	0.564548	0.57776	0.26971	0.216092	0.2777	0.279028	-1.94768	-0.927617	75.1778	96.6528	0.52813	0.260632	1.02006	0.000140897	upregulated
AT5G04290	5	121	AT5G04290_5	0.547767	0.558341	0.634242	0.499649	0.0486611	0.141111	0.0737302	0.245264	-3.24384	-0.841764	70.2727	12.8678	0.56	0.127192	2.40208	0.003581	upregulated
AT4G11670	12	132	AT4G11670_12	0.230012	0.281307	0.414108	0.604916	0.0350053	0.0696063	0.0507755	0.0961131	-4.08994	-1.48678	32.2064	4.81439	0.382586	0.062875	2.60316	0.00102463	upregulated
AT4G22540	1	165	AT4G22540_1	0.161269	0.179066	0.169029	0.156786	0.046465	0.0718719	0.0411591	0.0759904	-4.13671	-2.58792	70.4288	26.7742	0.166537	0.0588716	1.54878	0.000474441	upregulated
AT5G11800	17	110	AT5G11800_17	0.570526	0.614926	0.373913	0.855786	0.138934	0.114292	0.109127	0.157345	-2.96016	-0.788764	38.7841	17.8659	0.603788	0.129924	2.1714	0.000217726	upregulated
AT2G27900	20	72	AT2G27900_20	0.235092	0.267847	0.277026	0.234831	0.0388367	0.109481	0.0528669	0.0588582	-4.05145	-1.98286	68.7188	16.6528	0.253699	0.0650108	2.06859	0.000647781	upregulated
AT5G14220	10	169	AT5G14220_10	0.28955	0.233959	0.184467	0.202213	0.0339317	0.146907	0.0494733	0.11029	-3.79152	-2.1571	37.5133	17.2219	0.227547	0.0851504	1.63442	0.0188268	upregulated
AT1G71440	10	200	AT1G71440_10	0.34374	0.219644	0.180107	0.312451	0.0297302	0.0542309	0.0967389	0.0794884	-4.07488	-1.96969	34.2563	11.66	0.263985	0.0650471	2.1052	0.0028351	upregulated
AT1G49730	4	67	AT1G49730_4	0.275612	0.24933	0.279185	0.282558	0.10803	0.0587325	0.0610827	0.0654403	-3.81674	-1.88181	66.2239	20.1194	0.271671	0.0733214	1.93493	8.91909e-05	upregulated
AT3G63510	11	73	AT3G63510_11	0.418372	0.275541	0.349848	0.437841	0.10065	0.0439377	0.0982139	0.116468	-3.56773	-1.45588	58.7226	18.2534	0.370401	0.0898174	2.11184	0.000972196	upregulated
AT1G49050	5	32	AT1G49050_5	0.442836	0.515306	0.561207	0.473874	0.13158	0.178923	0.147237	0.207299	-2.61064	-1.01062	87.0859	37.5156	0.498306	0.16626	1.60003	6.56692e-05	upregulated
AT1G75850	20	84	AT1G75850_20	0.141751	0.218643	0.184628	0.236941	0.0046275	0.0264216	0.0382581	0.0152985	-5.93406	-2.38166	41.1071	3.82143	0.195491	0.0211514	3.5524	0.0020426	upregulated
AT5G28350	11	176	AT5G28350_11	0.250962	0.207402	0.201889	0.24892	0.0565408	0.0801322	0.106221	0.113427	-3.54027	-2.14464	66.7756	20.4702	0.227293	0.0890801	1.39562	0.00123081	upregulated
AT3G19520	5	71	AT3G19520_5	0.280447	0.399906	0.233761	0.387435	0.15559	0.162645	0.134422	0.138759	-2.76222	-1.65533	94.0035	62.6761	0.325387	0.147854	1.10689	0.00140506	upregulated
AT3G58760	8	111	AT3G58760_8	0.46297	0.332912	0.499708	0.443331	0.137675	0.262227	0.228926	0.197978	-2.31385	-1.21805	74.6644	43.4347	0.43473	0.206701	1.09581	0.00364636	upregulated
AT5G02880	9	333	AT5G02880_9	0.287682	0.277973	0.247648	0.208413	0.090845	0.105325	0.13428	0.200227	-2.98112	-1.98014	49.5758	27.9324	0.255429	0.132669	1.00099	0.0100375	upregulated
AT1G32380	1	412	AT1G32380_1	0.271288	0.268391	0.207149	0.409235	0.0560733	0.106088	0.134088	0.207581	-3.14005	-1.83499	32.5722	15.2209	0.289016	0.125958	1.30506	0.0257564	upregulated
AT1G11930	2	115	AT1G11930_2	0.319343	0.407537	0.461574	0.431621	0.155096	0.190935	0.149975	0.188764	-2.55504	-1.31734	74.4087	135.533	0.405019	0.171192	1.23771	0.000157532	upregulated
AT2G04940	8	141	AT2G04940_8	0.220029	0.194589	0.164764	0.11201	0.00498936	0.024006	0.0224506	0.0296983	-5.89449	-2.57639	23.6277	3.72695	0.172848	0.0202861	3.3181	0.00184901	upregulated
AT2G25760	11	150	AT2G25760_11	0.617667	0.526554	0.553087	0.481572	0.165603	0.258363	0.352783	0.257582	-2.00169	-0.882261	101.957	60.0983	0.54472	0.258583	1.11943	0.00321424	upregulated
AT1G67140	42	465	AT1G67140_42	0.0593131	0.218129	0.210808	0.159332	0.00899522	0.0236149	0.00351337	0.00744193	-6.85596	-2.79204	13.3726	0.651075	0.161895	0.0108913	4.06392	0.00129219	upregulated
AT3G08840	10	193	AT3G08840_10	0.351951	0.550235	0.326817	0.664673	0.145824	0.161609	0.0492315	0.0852533	-3.32587	-1.14279	19.4067	9.21373	0.473419	0.110479	2.18308	0.00340173	upregulated
AT5G11700	6	102	AT5G11700_6	0.315422	0.286348	0.248179	0.321922	0.0844181	0.180441	0.181743	0.191065	-2.72115	-1.77864	137.61	85.2549	0.292968	0.159417	0.942506	0.0187237	upregulated
AT1G48090	51	139	AT1G48090_51	0.315511	0.35475	0.418013	0.18653	0.0137468	0.0159982	0.033957	0.0199337	-5.66988	-1.71007	23.1169	1.4982	0.318701	0.0209089	3.95981	4.60749e-05	upregulated
AT5G46510	8	172	AT5G46510_8	0.429095	0.25507	0.409688	0.320793	0.125265	0.156865	0.150422	0.123259	-2.85562	-1.52984	56.641	23.3852	0.353662	0.138953	1.32579	0.000497671	upregulated
AT5G55390	5	162	AT5G55390_5	0.0908094	0.225244	0.112226	0.309321	0.0656424	0.0294889	0.0248576	0.0123746	-5.16989	-2.61495	14.946	4.17593	0.1844	0.0330909	2.55494	0.00749319	upregulated
AT5G66030	18	111	AT5G66030_18	0.181207	0.20037	0.27569	0.215865	0.0760125	0.0974261	0.107106	0.0572801	-3.60647	-2.21356	51.4212	34.3423	0.218283	0.0844562	1.39291	0.00114246	upregulated
AT5G37850	1	92	AT5G37850_1	0.654956	0.554145	0.551215	0.464444	0.262834	0.29681	0.256749	0.357125	-1.78181	-0.856982	252.109	166.269	0.55619	0.29338	0.924825	0.000797719	upregulated
AT5G19150	4	112	AT5G19150_4	0.244692	0.183974	0.20387	0.333412	0.0711417	0.0509978	0.0552132	0.035649	-4.27385	-2.08807	41.6763	14.4821	0.241487	0.0532504	2.18578	0.000228345	upregulated
AT3G63400	1	259	AT3G63400_1	0.370304	0.290854	0.402154	0.374065	0.129806	0.114627	0.220407	0.160615	-2.72266	-1.48692	102.811	31.7355	0.359344	0.156364	1.23574	0.001712	upregulated
AT1G15290	3	81	AT1G15290_3	0.392777	0.382806	0.42651	0.40534	0.161023	0.17351	0.244143	0.258001	-2.28758	-1.31642	144.571	82.7222	0.401858	0.209169	0.971163	0.00143543	upregulated
AT2G41540	2	186	AT2G41540_2	0.802339	0.993658	0.851751	0.813265	0.556249	0.55562	0.4549	0.624452	-0.877436	-0.214149	158.496	102.492	0.865253	0.547805	0.663288	0.00137883	upregulated
AT3G48190	22	131	AT3G48190_22	0.400158	0.763631	0.378697	1.07526	0.0185033	0.0231305	0.00159019	0	-8.48662	-0.751651	19.124	0.45229	0.654437	0.010806	7.73497	0.00672677	upregulated
AT1G19400	2	298	AT1G19400_2	0.376511	0.439571	0.37935	0.361865	0.236082	0.254441	0.230345	0.261151	-2.02811	-1.36499	137.046	102.989	0.389324	0.245504	0.663119	0.000117343	upregulated
AT2G31970	16	196	AT2G31970_16	0.529588	0.500128	0.610421	0.466315	0.0668439	0.286761	0.109513	0.180394	-2.84169	-0.932359	29.2258	13.9477	0.526613	0.160878	1.90933	0.00605655	upregulated
AT5G59830	1	141	AT5G59830_1	0.540116	0.473628	0.406676	0.322952	0.0787125	0.173937	0.155712	0.0949689	-3.06752	-1.22387	58.9273	16.3032	0.435843	0.125833	1.84364	0.00116091	upregulated
AT1G06960	4	117	AT1G06960_4	0.796724	0.699735	0.6824	0.707137	0.374746	0.372704	0.349409	0.455971	-1.37248	-0.473554	105.556	107.479	0.721499	0.388208	0.898923	8.82969e-05	upregulated
AT5G12350	3	199	AT5G12350_3	0.280357	0.146355	0.153089	0.242876	0.0236979	0.0438657	0.0557943	0.0356706	-4.72068	-2.3391	32.7173	4.59171	0.205669	0.0397571	2.38158	0.000510804	upregulated
AT1G54920	6	68	AT1G54920_6	0.163426	0.308132	0.179471	0.235024	0.0626133	0.0954226	0.0339052	0.0773944	-3.99022	-2.21974	54.4816	19.4632	0.221513	0.0673338	1.77048	0.00358653	upregulated
AT2G32880	1	115	AT2G32880_1	0.484271	0.383952	0.321827	0.452405	0.16402	0.275175	0.257968	0.215625	-2.15944	-1.30177	140.374	103.135	0.410614	0.228197	0.857675	0.00685636	upregulated
AT2G32870	1	115	AT2G32870_1	0.17588	0.247672	0.192557	0.285687	0.0845997	0.15382	0.100193	0.105045	-3.20849	-2.17624	58.8978	58.3087	0.225449	0.110915	1.03225	0.00541715	upregulated
AT3G02600	3	589	AT3G02600_3	0.707152	0.704345	0.655941	0.846621	0.391556	0.469209	0.458135	0.406921	-1.21694	-0.463532	88.0815	49.3565	0.728515	0.431455	0.753403	0.000301582	upregulated
AT4G13495	1	50	AT4G13495_1	0.248336	0.265419	0.255969	0.240128	0.189684	0.161278	0.157769	0.162058	-2.58006	-1.98684	260.73	300.425	0.252463	0.167697	0.593218	0.000130525	upregulated
AT5G58720	9	124	AT5G58720_9	0.342753	0.40074	0.412987	0.227862	0.200921	0.209373	0.17315	0.204452	-2.34781	-1.5684	117.075	106.776	0.346086	0.196974	0.779402	0.00932781	upregulated
AT3G13062	4	159	AT3G13062_4	0.131959	0.171114	0.16798	0.144232	0.0880105	0.0807894	0.103116	0.0791143	-3.51836	-2.70899	135.099	80.5079	0.153821	0.0877575	0.809369	0.000644763	upregulated
AT5G35980	10	356	AT5G35980_10	0.157535	0.165195	0.151604	0.176193	0.0572004	0.0902816	0.0943021	0.121497	-3.51121	-2.6226	66.3919	32.2676	0.162632	0.0908203	0.888604	0.00848857	upregulated
AT3G55630	9	67	AT3G55630_9	0.151473	0.177016	0.220545	0.108126	0.0518149	0.0334617	0.0465865	0.025464	-4.72279	-2.65275	26.0672	13.7575	0.16429	0.0393318	2.07005	0.000628143	upregulated
AT3G08840	21	93	AT3G08840_21	0.402765	0.458459	0.29508	0.295789	0.0418599	0.0519532	0.0566684	0.0671918	-4.22045	-1.48883	22.7473	6.11022	0.363023	0.0544183	2.73163	1.43474e-05	upregulated
AT3G55070	5	142	AT3G55070_5	0.419242	0.171405	0.241959	0.24545	0.111236	0.124542	0.110218	0.132123	-3.0688	-1.96808	50.993	33.7799	0.269514	0.11953	1.10072	0.00697223	upregulated
AT5G39940	3	150	AT5G39940_3	0.434618	0.649624	0.54854	0.145315	0.0651967	0.151349	0.0833187	0.128118	-3.30319	-1.3684	14.0867	7.43833	0.444524	0.106996	1.9348	0.0136072	upregulated
AT5G03830	7	67	AT5G03830_7	0.437506	0.536922	0.506466	0.605393	0.166326	0.155324	0.162972	0.101104	-2.79949	-0.94884	49.4925	24.6157	0.521572	0.146432	1.85065	8.02899e-05	upregulated
AT5G63640	5	104	AT5G63640_5	0.182735	0.282197	0.157545	0.245167	0.0273098	0.101334	0.0322629	0.0256183	-4.68448	-2.24293	30.5721	8.83173	0.216911	0.0466311	2.44155	0.00286729	upregulated
AT5G14220	7	127	AT5G14220_7	0.330503	0.335173	0.401306	0.494718	0.135772	0.183168	0.266178	0.264147	-2.28991	-1.37671	69.9606	58.4823	0.390425	0.212316	0.913201	0.0149415	upregulated
AT5G16630	10	95	AT5G16630_10	0.565943	0.506319	0.544148	0.77042	0.153657	0.133304	0.16377	0.192503	-2.64918	-0.764342	45.3368	16.3737	0.596707	0.160809	1.88484	3.54202e-05	upregulated
AT3G29390	8	116	AT3G29390_8	0.303812	0.32973	0.186167	0.157916	0.0937174	0.103057	0.0520795	0.0741814	-3.67749	-2.10187	43.5884	28.5	0.244406	0.0807589	1.57562	0.0036029	upregulated
AT2G47410	3	93	AT2G47410_3	0.413367	0.527692	0.536006	0.856856	0.131023	0.0981898	0.16357	0.141417	-2.9286	-0.829823	47.4435	9.00269	0.58348	0.13355	2.09877	0.000232961	upregulated
AT5G13690	5	120	AT5G13690_5	0.336938	0.208011	0.351863	0.44232	0.0722911	0.168637	0.0464896	0.112327	-3.48481	-1.62962	22.1792	14.2188	0.334783	0.0999361	1.85519	0.00697539	upregulated
AT1G04200	5	163	AT1G04200_5	0.287755	0.365039	0.453474	0.30595	0.0922293	0.221495	0.144055	0.224999	-2.64015	-1.52513	60.7454	30.3267	0.353054	0.170695	1.11502	0.0165793	upregulated
AT3G27990	3	962	AT3G27990_3	0.361451	0.324988	0.385961	0.205391	0.195601	0.154462	0.127044	0.149194	-2.69251	-1.68668	15.1913	10.8825	0.319448	0.156575	1.00583	0.00600061	upregulated
AT2G45540	13	112	AT2G45540_13	0.175507	0.12567	0.157286	0.191051	0.0202492	0.00565602	0.0739009	0.0602005	-5.22608	-2.6398	33.0692	7.17634	0.162378	0.0400016	2.58628	0.0239664	upregulated
AT2G11225	8	43	AT2G11225_8	0.634147	0.648448	0.704686	0.660435	0.430066	0.439768	0.450936	0.41827	-1.20226	-0.596377	411.035	549.395	0.661929	0.43476	0.605886	5.28254e-06	upregulated
AT3G50590	11	133	AT3G50590_11	0.176536	0.150605	0.219415	0.143507	0.0241281	0.036138	0.0208174	0.0360074	-5.13628	-2.55555	27.6504	5.22368	0.172516	0.0292727	2.58073	4.34824e-05	upregulated
AT3G46590	6	83	AT3G46590_6	0.200954	0.252152	0.234583	0.18635	0.113804	0.106744	0.066665	0.0875499	-3.44596	-2.20461	81.5422	41.494	0.21851	0.0936906	1.24135	0.000812406	upregulated
AT5G63810	5	88	AT5G63810_5	0.347345	0.522431	0.464639	0.359489	0.0802809	0.210248	0.14843	0.344833	-2.5442	-1.26101	54.9062	52.5568	0.423476	0.195948	1.28319	0.0327627	upregulated
AT3G16220	4	73	AT3G16220_4	0.395251	0.363315	0.306787	0.240172	0.104366	0.203843	0.27135	0.175622	-2.48649	-1.64061	118.442	85.4521	0.326381	0.188795	0.845887	0.0425195	upregulated
AT5G22010	16	88	AT5G22010_16	0.153997	0.13278	0.195848	0.309944	0	0.00690402	0.00715731	0.0394337	-8.18128	-2.41351	22.6847	1.27273	0.198142	0.0133738	5.76777	0.0262025	upregulated
AT5G16800	1	75	AT5G16800_1	0.408208	0.297669	0.357585	0.398	0.180574	0.153251	0.173989	0.194899	-2.51438	-1.46341	111.093	59.8967	0.365366	0.175678	1.05097	0.000163937	upregulated
AT1G63490	16	85	AT1G63490_16	0.641859	0.585778	0.653836	0.300785	0.0702783	0.126952	0.110381	0.0845527	-3.38797	-0.93936	30.7618	7.53529	0.545565	0.0980409	2.44861	0.00029969	upregulated
AT3G16260	9	95	AT3G16260_9	0.210181	0.219539	0.286997	0.143915	0.0137783	0.0745554	0.0612864	0.058138	-4.51492	-2.25884	33.8632	8.77105	0.215158	0.0519395	2.25608	0.0092001	upregulated
AT5G35080	1	199	AT5G35080_1	0.210106	0.174131	0.168717	0.190438	0.0458171	0.102599	0.106579	0.0565783	-3.77662	-2.43312	47.8882	18.0729	0.185848	0.0778932	1.3435	0.00524992	upregulated
AT1G08600	19	84	AT1G08600_19	0.197982	0.138916	0.130426	0.227353	0.0319029	0	0.0144939	0.0136248	-7.66617	-2.56499	27.8333	2.10119	0.173669	0.0150054	5.10118	0.0389169	upregulated
AT3G59320	4	76	AT3G59320_4	0.425706	0.421281	0.231411	0.296855	0.0714694	0.0936595	0.0322881	0.0993554	-3.87677	-1.58571	18.727	12.9967	0.343813	0.0741931	2.29105	0.00177619	upregulated
AT5G04110	8	169	AT5G04110_8	0.112162	0.0946646	0.097562	0.297884	8.48e-05	0.0106688	0.0160619	9.54e-05	-9.84797	-2.91552	9.87278	0.440828	0.150568	0.00672773	6.93245	0.0168648	upregulated
AT3G52155	4	86	AT3G52155_4	0.197239	0.252891	0.253542	0.275595	0.11374	0.13221	0.12476	0.0556472	-3.3064	-2.04112	79.3459	35.5436	0.244817	0.106589	1.26528	0.00636425	upregulated
AT3G10160	5	93	AT3G10160_5	0.647022	0.607702	0.55627	0.509883	0.225016	0.327625	0.228487	0.409032	-1.79533	-0.791146	66.9113	77.8522	0.580219	0.29754	1.00418	0.00408743	upregulated
AT4G11830	3	78	AT4G11830_3	0.244479	0.258625	0.246241	0.181663	0.0772856	0.0483667	0.071018	0.10123	-3.79587	-2.11645	33.9679	29.3462	0.232752	0.074475	1.67941	0.000517325	upregulated
AT5G05570	19	76	AT5G05570_19	0.154908	0.169495	0.206664	0.112326	0.0329308	0.0331599	0.0146441	0.0311936	-5.23374	-2.67002	20.7303	4.83224	0.160848	0.0279821	2.56373	0.000285651	upregulated
AT1G23960	6	183	AT1G23960_6	0.172701	0.215296	0.177755	0.177202	0.0762258	0.0673424	0.0800348	0.0902085	-3.67993	-2.43446	95.0806	30.3593	0.185739	0.0784529	1.24548	3.51345e-05	upregulated
AT1G21580	1	263	AT1G21580_1	0.532394	0.530577	0.636493	0.436008	0.2291	0.398691	0.363832	0.397485	-1.56057	-0.918289	108.468	70.3736	0.533868	0.347277	0.642284	0.0271536	upregulated
AT3G61080	8	78	AT3G61080_8	0.168697	0.161362	0.183972	0.204341	0.0821749	0.0676162	0.0618011	0.0518277	-3.9445	-2.48313	49.1442	39.4359	0.179593	0.065855	1.46137	8.844e-05	upregulated
AT1G02160	2	82	AT1G02160_2	0.175081	0.204956	0.182402	0.103574	0.0751343	0.0715611	0.108424	0.0922429	-3.54568	-2.63165	107.762	57.6128	0.166503	0.0868407	0.914032	0.0123297	upregulated
AT1G33270	2	174	AT1G33270_2	0.296128	0.201461	0.23943	0.417112	0.0716102	0.166127	0.165826	0.153964	-2.92123	-1.84774	56.7184	24.25	0.288533	0.139382	1.07349	0.0278086	upregulated
AT4G15540	5	98	AT4G15540_5	0.287246	0.15347	0.282543	0.264506	0.0650101	0.106347	0.0706489	0.134812	-3.47263	-2.06143	35.9668	28.2934	0.246941	0.0942045	1.4112	0.00514789	upregulated
AT3G15160	12	65	AT3G15160_12	0.547385	0.689404	0.665268	0.513061	0.271122	0.26072	0.260787	0.161765	-2.09737	-0.739185	67.9577	58.8192	0.603779	0.238598	1.35819	0.000582446	upregulated
AT1G11350	6	79	AT1G11350_6	0.450418	0.609604	0.547926	0.567551	0.132017	0.254441	0.237263	0.183838	-2.35368	-0.887462	131.984	36.2152	0.543875	0.20189	1.46622	0.000763827	upregulated
AT4G29950	1	165	AT4G29950_1	0.173557	0.208266	0.192236	0.188173	0.0729269	0.151373	0.0926768	0.16603	-3.13084	-2.39474	186.983	80.8894	0.190558	0.120752	0.736102	0.0435881	upregulated
AT1G01920	13	172	AT1G01920_13	0.579054	0.359148	0.213059	0.329772	0.0907745	0.164063	0.138157	0.11576	-3.00892	-1.52418	22.327	17.7515	0.370258	0.127188	1.48474	0.00524335	upregulated
AT1G02120	15	44	AT1G02120_15	0.502723	0.420788	0.294768	0.313845	0.184904	0.180216	0.211482	0.261689	-2.2707	-1.41881	123.341	79.2955	0.383031	0.209573	0.851899	0.00805414	upregulated
AT3G56160	2	75	AT3G56160_2	0.384382	0.245643	0.36061	0.383063	0.135007	0.207727	0.163326	0.189683	-2.54216	-1.56515	96.1367	103.21	0.343425	0.173935	0.977017	0.00318547	upregulated
AT3G01320	19	102	AT3G01320_19	0.20454	0.17715	0.134246	0.246569	0.035977	0.0951881	0.0554471	0.0161601	-4.57851	-2.42587	32.3873	9.56863	0.190626	0.0506931	2.15263	0.00929144	upregulated
AT1G80850	2	89	AT1G80850_2	0.433418	0.501527	0.389165	0.641045	0.167258	0.184301	0.228968	0.109457	-2.58452	-1.05121	47.4916	20.0056	0.491289	0.172496	1.53331	0.00134403	upregulated
AT5G44520	5	86	AT5G44520_5	0.202453	0.229646	0.27581	0.186883	0.0616303	0.0685788	0.0677186	0.0695799	-3.90395	-2.17622	40.2791	25.9506	0.223698	0.0668769	1.72772	1.05439e-05	upregulated
AT5G44290	1	82	AT5G44290_1	0.19965	0.21263	0.210832	0.178593	0.120158	0.115137	0.069701	0.107622	-3.30855	-2.32228	130.671	75.25	0.200426	0.103154	0.98627	0.00203639	upregulated
AT5G58510	10	146	AT5G58510_10	0.435674	0.339118	0.567551	0.534643	0.0924498	0.231642	0.139444	0.261377	-2.58081	-1.11984	39.2979	22.7414	0.469247	0.181228	1.46098	0.00897625	upregulated
AT5G38880	7	199	AT5G38880_7	0.121641	0.262944	0.129071	0.122242	0.0372881	0.0385282	0.0823606	0.0918667	-4.12232	-2.73811	28.0766	10.8367	0.158975	0.0625109	1.38422	0.0200521	upregulated
AT2G24120	9	93	AT2G24120_9	0.666892	0.444474	0.526836	0.485279	0.11865	0.213223	0.260956	0.218914	-2.35861	-0.930498	92.7823	30.75	0.53087	0.202936	1.42812	0.00212587	upregulated
AT1G29940	9	84	AT1G29940_9	0.1895	0.264894	0.147874	0.147384	0.000168086	0.0232392	0	0.0187723	-8.93958	-2.45904	27.7738	1.19643	0.187413	0.0105449	6.48055	0.0160281	upregulated
AT2G26780	6	146	AT2G26780_6	0.299667	0.134088	0.300296	0.118453	0.0164023	0.00564158	0.0262686	0.000125584	-7.90231	-2.36262	23.5377	0.972603	0.213126	0.0121095	5.53969	0.0210523	upregulated
AT5G51620	2	48	AT5G51620_2	0.598411	0.588909	0.547448	0.681807	0.274347	0.38472	0.383383	0.371392	-1.51404	-0.731612	213.766	116.953	0.604144	0.353461	0.782431	0.00115694	upregulated
AT3G21215	6	116	AT3G21215_6	0.152758	0.163948	0.146233	0.140753	0.0383019	0.0266561	0.0655208	0.0466192	-4.57267	-2.73045	41.0129	14.7931	0.150923	0.0442745	1.84222	0.000539274	upregulated
AT4G28760	1	409	AT4G28760_1	0.140915	0.289779	0.0882936	0.204869	0.0529619	0.102678	0.0250099	0.0833052	-4.10738	-2.60071	16.3747	6.86491	0.180964	0.0659887	1.50666	0.0412841	upregulated
AT2G48110	10	137	AT2G48110_10	0.25973	0.254457	0.273261	0.35527	0.0534489	0.0726583	0.044252	0.0439126	-4.25394	-1.82102	37.6843	6.7208	0.285679	0.053568	2.43292	2.07191e-05	upregulated
AT2G28130	7	95	AT2G28130_7	0.690849	0.422287	0.567652	0.643348	0.142757	0.386008	0.207632	0.17811	-2.23468	-0.807628	39.7763	26.3684	0.581034	0.228627	1.42705	0.00613654	upregulated
AT1G58060	9	242	AT1G58060_9	0.263586	0.28289	0.274315	0.176198	0.0605262	0.049708	0.0730903	0.0854477	-3.92492	-2.02904	23.4659	7.58781	0.249247	0.0671931	1.89588	0.000184203	upregulated
AT1G56140	15	87	AT1G56140_15	0.310792	0.265547	0.282337	0.382082	0.0283623	0.0919736	0.0828021	0.132568	-3.77298	-1.70287	35.6638	11.0517	0.31019	0.0839265	2.0701	0.00563353	upregulated
AT3G48110	10	193	AT3G48110_10	0.211708	0.210589	0.150862	0.168376	0.0525896	0.0891565	0.0831767	0.0993593	-3.66387	-2.44657	72.0777	21.3497	0.185384	0.0810705	1.21729	0.00209043	upregulated
AT3G50380	19	70	AT3G50380_19	0.300262	0.274889	0.192989	0.0708968	0.0418426	0.00058249	0.000140473	0.00359909	-9.05998	-2.44758	16.9107	1.06429	0.209759	0.0115412	6.6124	0.011381	upregulated
AT3G57470	2	80	AT3G57470_2	0.266381	0.231085	0.221052	0.260439	0.111219	0.0497764	0.0820544	0.0538182	-3.82999	-2.03512	30.2688	22.425	0.244739	0.0742171	1.79487	0.000670088	upregulated
AT1G13120	7	82	AT1G13120_7	0.280883	0.558867	0.600682	0.390543	0.0835799	0.107185	0.144568	0.193272	-2.991	-1.19079	52.2988	15.2683	0.457744	0.132151	1.80021	0.00260902	upregulated
AT3G05210	7	96	AT3G05210_7	0.867513	0.895498	0.859586	0.721469	0.352257	0.379636	0.405635	0.513749	-1.29131	-0.26339	87.9062	87.0521	0.836016	0.412819	1.02792	0.000291648	upregulated
AT2G31870	8	426	AT2G31870_8	0.47204	0.440855	0.65404	0.542492	0.124527	0.156175	0.244985	0.193782	-2.52024	-0.93988	17.3404	6.2811	0.527357	0.179867	1.58036	0.000643235	upregulated
AT2G17900	1	445	AT2G17900_1	0.154675	0.146463	0.158269	0.317048	0.00795759	0.0216465	0.0446731	0.0552673	-5.29126	-2.44521	5.4764	1.9618	0.194114	0.0323861	2.84605	0.00593463	upregulated
AT1G63260	1	132	AT1G63260_1	0.770598	0.726355	0.61152	0.751439	0.400419	0.467913	0.437663	0.530455	-1.13073	-0.48975	119.53	114.239	0.714978	0.459112	0.640978	0.00134717	upregulated
AT1G60860	5	84	AT1G60860_5	0.668828	0.241018	0.322652	0.19236	0.0538174	0.0715563	0.0629603	0.0177543	-4.45642	-1.66079	15.6696	4.08631	0.356215	0.051522	2.79563	0.00359707	upregulated
AT1G22940	4	219	AT1G22940_4	0.160951	0.279408	0.18082	0.287884	0.0706671	0.0927156	0.0821866	0.105897	-3.52452	-2.18467	36.6153	14.2888	0.227266	0.0878667	1.33985	0.00166173	upregulated
AT2G22980	3	73	AT2G22980_3	0.173922	0.202338	0.145303	0.192381	0.101934	0.0532493	0.0676772	0.0925602	-3.71101	-2.49737	39.6438	43.6027	0.178486	0.0788553	1.21364	0.00226553	upregulated
AT5G27730	11	94	AT5G27730_11	0.377879	0.41617	0.462134	0.484053	0.220866	0.260729	0.100369	0.193946	-2.45026	-1.20729	52.4574	47.8298	0.435059	0.193977	1.24297	0.00726173	upregulated
AT1G53780	14	125	AT1G53780_14	0.336871	0.257735	0.312718	0.256352	0.125427	0.0986611	0.117753	0.191811	-2.95121	-1.79166	57.582	37.836	0.290919	0.133413	1.15955	0.002175	upregulated
AT1G31540	3	568	AT1G31540_3	0.155938	0.269362	0.159594	0.144877	0.076719	0.0997524	0.0619928	0.129654	-3.4972	-2.50199	33.8605	12.1501	0.182443	0.0920295	0.995209	0.0181172	upregulated
AT5G11350	13	108	AT5G11350_13	0.165503	0.2271	0.186233	0.0399342	0.0256727	0.0296145	0.0277623	0.0249429	-5.21428	-2.95118	8.74306	3.13426	0.154693	0.0269981	2.2631	0.00769432	upregulated
AT1G08910	11	76	AT1G08910_11	0.398384	0.480254	0.516613	0.508357	0.194978	0.142476	0.084858	0.118844	-2.95037	-1.07871	46.5789	12.9441	0.475902	0.135289	1.87167	0.000404531	upregulated
AT5G04360	11	182	AT5G04360_11	0.175514	0.219294	0.173907	0.177553	0.00657725	0.0507697	0.0399333	0.03677	-5.23994	-2.42917	8.97527	4.40385	0.186567	0.0335126	2.81077	0.00618298	upregulated
AT5G55390	9	67	AT5G55390_9	0.675583	0.79927	0.673899	0.873637	0.344553	0.279966	0.319417	0.438102	-1.55276	-0.413332	64.8619	47.8731	0.755597	0.34551	1.13942	0.00044636	upregulated
AT1G10130	28	161	AT1G10130_28	0.313497	0.35966	0.277202	0.407575	0.11779	0.216125	0.186705	0.141149	-2.63541	-1.57366	75.8292	41.1957	0.339484	0.165442	1.06176	0.00369743	upregulated
AT1G65985	2	1333	AT1G65985_2	0.25484	0.164532	0.171445	0.34042	0.0770744	0.128447	0.138242	0.128146	-3.11931	-2.16867	9.53976	7.4683	0.23281	0.117977	0.950636	0.0237946	upregulated
AT1G23900	12	126	AT1G23900_12	0.23516	0.219413	0.250514	0.255803	0.109263	0.0853411	0.0908483	0.160182	-3.21184	-2.06012	80.4702	26.8611	0.240222	0.111409	1.15171	0.00155224	upregulated
AT1G10240	3	470	AT1G10240_3	0.243579	0.100684	0.204196	0.337515	0.0456487	0.0919149	0.042755	0.0646359	-4.09903	-2.30215	15.9426	3.12021	0.221494	0.0612386	1.79689	0.00703382	upregulated
AT3G09410	6	135	AT3G09410_6	0.560379	0.705269	0.618586	0.689097	0.274304	0.382007	0.318688	0.337909	-1.61739	-0.642363	71.5852	57.9648	0.643333	0.328227	0.975026	0.000236663	upregulated
AT1G77030	2	84	AT1G77030_2	0.150896	0.230596	0.244962	0.186895	0.0464273	0.107759	0.0354063	0.0451409	-4.23307	-2.3235	41.8363	10.5833	0.203337	0.0586833	1.90957	0.00255454	upregulated
AT5G62980	2	304	AT5G62980_2	0.272922	0.282039	0.367006	0.261137	0.178814	0.198721	0.142804	0.221367	-2.44951	-1.77068	113.035	60.4893	0.295776	0.185427	0.678828	0.00807246	upregulated
AT2G36680	2	82	AT2G36680_2	0.400485	0.377628	0.478499	0.414028	0.181889	0.199201	0.19543	0.184097	-2.39583	-1.26519	137.409	80.3018	0.41766	0.190154	1.13064	7.50351e-06	upregulated
AT5G38140	4	245	AT5G38140_4	0.212587	0.155613	0.294129	0.314349	0.0691908	0.122893	0.0306486	0.0480133	-4.07157	-2.08822	9.6398	8.06531	0.244169	0.0676863	1.98335	0.00636589	upregulated
AT3G17680	1	56	AT3G17680_1	0.22701	0.143902	0.132533	0.465376	0.0501182	0.0347263	0.0565756	0.0468998	-4.43107	-2.23878	8.26339	1.75446	0.242205	0.04708	2.1923	0.00253365	upregulated
AT2G23980	4	69	AT2G23980_4	0.329685	0.390526	0.398807	0.325684	0.162832	0.237098	0.183331	0.156382	-2.45483	-1.47551	137.014	68.692	0.361176	0.184911	0.97932	0.000758905	upregulated
AT5G23050	9	87	AT5G23050_9	0.241309	0.270301	0.339003	0.230948	0.139061	0.15093	0.122755	0.205078	-2.72154	-1.90335	95.7385	74.1983	0.27039	0.154456	0.818192	0.00649426	upregulated
AT2G07680	20	85	AT2G07680_20	1.17067	0.730491	1.17927	1.09611	0.194777	0.381784	0.35702	0.334464	-1.70382	0.0361381	42.2353	22.6529	1.04413	0.317011	1.73996	0.000752104	upregulated
AT1G18340	5	99	AT1G18340_5	0.52619	0.585883	0.415614	0.31382	0.125534	0.211418	0.171819	0.0965973	-2.78715	-1.15908	38.5859	20.8636	0.460377	0.151342	1.62806	0.00221627	upregulated
AT2G13540	7	223	AT2G13540_7	0.206496	0.222091	0.184653	0.161229	0.042384	0.0892892	0.10551	0.023188	-4.18018	-2.37913	32.8094	9.79372	0.193617	0.0650928	1.80105	0.0129136	upregulated
AT4G16130	23	115	AT4G16130_23	0.0882624	0.231371	0.198057	0.192877	0.0311917	0.053838	0.0367165	0.100033	-4.3267	-2.58101	34.4109	9.98261	0.177642	0.0554447	1.74569	0.0115743	upregulated
AT1G13220	5	190	AT1G13220_5	0.750955	0.82961	0.830829	0.443096	0.398447	0.325281	0.217547	0.383899	-1.6324	-0.531096	37.6171	28.5789	0.713622	0.331294	1.1013	0.00970679	upregulated
AT1G02100	5	138	AT1G02100_5	0.295081	0.251898	0.216611	0.221727	0.133247	0.145491	0.0883542	0.161516	-2.95491	-2.03247	84.9239	50.2482	0.246329	0.132152	0.92244	0.00529488	upregulated
AT1G58180	9	93	AT1G58180_9	0.188629	0.277417	0.228164	0.191272	0.110921	0.149785	0.181558	0.125766	-2.84103	-2.1936	103.632	112.965	0.221371	0.142008	0.647424	0.0185974	upregulated
AT2G39580	5	56	AT2G39580_5	0.163478	0.137641	0.263853	0.13143	0.0508263	0.0356799	0.0560795	0.0269801	-4.61884	-2.58092	26.3125	8.08482	0.174101	0.0423915	2.03792	0.000882032	upregulated
AT3G06550	8	100	AT3G06550_8	0.24433	0.191589	0.212848	0.124406	0.0490299	0.0615399	0.0907916	0.0866474	-3.84063	-2.414	41.8575	22.885	0.193293	0.0720022	1.42664	0.00303138	upregulated
AT1G14710	2	105	AT1G14710_2	0.220226	0.266055	0.320496	0.292998	0.108038	0.126021	0.153855	0.151737	-2.90484	-1.87645	113.605	62.8857	0.274944	0.134913	1.02839	0.000860119	upregulated
AT1G64430	12	331	AT1G64430_12	0.197013	0.125916	0.132437	0.182859	0.0847847	0.111713	0.0855217	0.115643	-3.3455	-2.67523	58.8973	56.784	0.159556	0.0994156	0.670268	0.016204	upregulated
AT3G27930	10	99	AT3G27930_10	0.464968	0.262657	0.725914	0.587909	0.0686582	0.159902	0.133979	0.214036	-2.90829	-1.0655	43.0051	12.2626	0.510362	0.144144	1.84279	0.00780369	upregulated
AT1G21170	9	44	AT1G21170_9	0.344387	0.530702	0.327165	0.482831	0.049116	0.0149765	0.113207	0.0818016	-4.29088	-1.27856	26.3864	5.72727	0.421271	0.0647753	3.01232	0.00392697	upregulated
AT3G09410	11	79	AT3G09410_11	0.208787	0.0426182	0.135821	0.212876	0.0286245	0.0165516	0.0210877	0.0195553	-5.57181	-2.9811	17.0538	3.61392	0.150026	0.0214548	2.59071	0.00388788	upregulated
AT5G06670	12	193	AT5G06670_12	0.430646	0.286165	0.287113	0.307256	0	0.0234049	0	0.051494	-9.52202	-1.63082	8.45596	0.584197	0.327795	0.0187247	7.89119	0.0281966	upregulated
AT4G20340	7	231	AT4G20340_7	0.284292	0.383471	0.440033	0.251521	0.163996	0.118117	0.155213	0.10036	-2.9236	-1.59323	32.2662	15.1082	0.339829	0.134422	1.33037	0.00181426	upregulated
AT1G26170	12	106	AT1G26170_12	0.296584	0.350745	0.227051	0.299905	0.0714149	0.0657549	0.0361939	0.0709517	-4.08488	-1.78533	27.7099	6.43868	0.293571	0.0610789	2.29955	0.000142	upregulated
AT4G16765	3	82	AT4G16765_3	0.353926	0.25432	0.337107	0.426219	0.127394	0.141373	0.117439	0.155919	-2.89155	-1.5682	49.2652	19.8049	0.342893	0.135531	1.32334	0.000303892	upregulated
AT5G06970	6	121	AT5G06970_6	0.217606	0.116216	0.133056	0.147784	0.0514396	0.079324	0.0668597	0.0918929	-3.82092	-2.74342	33.2727	21.3926	0.153665	0.072379	1.07751	0.00658333	upregulated
AT5G42810	4	82	AT5G42810_4	0.199596	0.226593	0.268876	0.155517	0.0182611	0.034091	0.0568686	0.0570014	-4.72966	-2.26163	20.1982	7.57927	0.212645	0.0415555	2.46803	0.0011258	upregulated
AT3G59300	4	109	AT3G59300_4	0.395528	0.302481	0.296897	0.284154	0.0990235	0.254581	0.200288	0.145222	-2.60335	-1.65761	51.711	45.344	0.319765	0.174779	0.945739	0.0237715	upregulated
AT1G54370	9	86	AT1G54370_9	0.399553	0.272911	0.320349	0.291036	0.13312	0.135543	0.185002	0.145127	-2.75285	-1.65501	79.8372	47.7413	0.320962	0.149698	1.09783	0.000515543	upregulated
AT5G07890	5	98	AT5G07890_5	0.38849	0.349759	0.428633	0.395319	0.0863414	0.191026	0.151458	0.109431	-2.95922	-1.36018	48.8827	20.7423	0.39055	0.134564	1.59904	0.000843157	upregulated
AT4G00760	6	253	AT4G00760_6	1.18101	1.01885	1.22981	1.38631	0.253195	0.588579	0.283505	0.284687	-1.59437	0.259162	46.9289	23.2125	1.20399	0.352491	1.85353	0.000742375	upregulated
AT3G55630	14	92	AT3G55630_14	0.209622	0.106424	0.157361	0.156168	0.0363039	0.0487989	0.0667221	0.0750385	-4.19566	-2.70823	26.5707	24.9348	0.157394	0.0567159	1.48743	0.00298697	upregulated
AT1G29170	2	100	AT1G29170_2	0.564583	0.622748	0.390818	0.515367	0.185427	0.100385	0.186726	0.296966	-2.48002	-0.954944	51.655	21.23	0.523379	0.192376	1.52508	0.00491646	upregulated
AT1G66980	2	81	AT1G66980_2	0.254204	0.251126	0.277856	0.223545	0.0866992	0.0665363	0.0489853	0.120748	-3.70975	-1.9946	37.6543	13.6512	0.251683	0.0807421	1.71514	0.000937627	upregulated
AT3G15220	9	182	AT3G15220_9	0.395789	0.456692	0.476511	0.49742	0.144313	0.223286	0.141373	0.209112	-2.50896	-1.1362	37.8668	18.6635	0.456603	0.179521	1.37276	0.000334157	upregulated
AT5G05680	5	431	AT5G05680_5	0.197234	0.22942	0.32514	0.129981	0.0731139	0.0894071	0.128263	0.0456043	-3.66867	-2.25761	22.0789	5.34977	0.220444	0.0840971	1.41106	0.0144309	upregulated
AT1G05830	25	173	AT1G05830_25	0.224445	0.18735	0.271446	0.210521	0.095377	0.130609	0.110045	0.159464	-3.03985	-2.17525	43.8179	32.9523	0.22344	0.123874	0.864608	0.00442743	upregulated
AT3G45040	1	85	AT3G45040_1	0.19345	0.254024	0.155904	0.0957147	0.050494	0.0506577	0.1089	0.0845618	-3.8434	-2.60333	39.3	21.2765	0.174773	0.0736535	1.24007	0.0225295	upregulated
AT3G48190	64	278	AT3G48190_64	0.5583	0.49949	0.421533	0.552142	0.160616	0.184995	0.189222	0.147019	-2.56013	-0.986383	22.0594	11.4946	0.507866	0.170463	1.57375	1.72338e-05	upregulated
AT1G05570	38	84	AT1G05570_38	0.155229	0.140117	0.209503	0.23556	0.0441125	0.0349811	0.010673	0.0727383	-4.91775	-2.4659	37.0506	7.78571	0.185102	0.0406262	2.45185	0.00712047	upregulated
AT5G66055	4	96	AT5G66055_4	0.158476	0.204227	0.190841	0.151122	0.0804426	0.0937669	0.100132	0.101397	-3.41815	-2.5163	111.307	72.9505	0.176166	0.0939346	0.901855	0.000434595	upregulated
AT4G17140	39	72	AT4G17140_39	0.137892	0.28478	0.11675	0.130463	0.000375756	0.00070188	0.000883234	0.0158074	-9.49564	-2.67681	10.7361	0.211806	0.167471	0.00444207	6.81883	0.00148253	upregulated
AT4G18020	1	60	AT4G18020_1	0.288139	0.300691	0.195249	0.27799	0.0922871	0.185923	0.0772082	0.191482	-2.98619	-1.93308	60.6292	30.7958	0.265517	0.136725	1.05311	0.0287756	upregulated
AT2G47410	16	252	AT2G47410_16	0.269495	0.3218	0.237528	0.330846	0.0963086	0.128594	0.143585	0.0953443	-3.13151	-1.79926	38.5089	13.2431	0.289917	0.115958	1.33225	0.00038262	upregulated
AT1G48540	5	351	AT1G48540_5	0.248643	0.221216	0.291472	0.295897	0.0934401	0.116978	0.131508	0.10974	-3.15753	-1.92993	33.0328	16.6809	0.264307	0.112917	1.2276	0.000139062	upregulated
AT5G38360	3	67	AT5G38360_3	0.570511	0.491756	0.473695	0.445961	0.237908	0.202897	0.145784	0.272244	-2.25696	-1.01916	65.3433	53.791	0.495481	0.214708	1.2378	0.0010158	upregulated
AT5G43930	5	70	AT5G43930_5	0.591395	0.415183	0.541488	0.58653	0.121272	0.134017	0.164188	0.14538	-2.83297	-0.920178	57.4179	10.5429	0.533649	0.141214	1.91279	1.48988e-05	upregulated
AT1G79950	14	218	AT1G79950_14	0.451497	0.460498	0.617192	0.418573	0.172834	0.330282	0.182003	0.22336	-2.18782	-1.05465	55.8922	27.6032	0.48694	0.22712	1.13317	0.00361567	upregulated
AT4G25940	7	88	AT4G25940_7	0.170009	0.168653	0.177311	0.221268	0.00763092	0.0663493	0.0560504	0.0745506	-4.71262	-2.44899	31.7358	9.4375	0.18431	0.0511453	2.26363	0.0277684	upregulated
AT4G02390	6	214	AT4G02390_6	0.487621	0.672221	0.552587	0.317425	0.033131	0.134465	0.0446195	0.118162	-3.84443	-1.0301	34.41	1.82944	0.507464	0.0825946	2.81433	0.00225251	upregulated
AT2G28360	11	192	AT2G28360_11	0.228778	0.262707	0.262326	0.32993	0.0686504	0.1082	0.0901439	0.0612782	-3.64323	-1.8967	23.4961	7.66536	0.270935	0.0820681	1.74653	0.000191794	upregulated
AT5G35210	1	84	AT5G35210_1	0.803363	0.864468	0.762536	0.683956	0.453452	0.445738	0.403822	0.524338	-1.13659	-0.366285	198.021	119.28	0.778581	0.456838	0.770302	0.000332645	upregulated
AT3G63340	8	63	AT3G63340_8	0.132668	0.366298	0.244687	0.248904	0.0582941	0.0600709	0.0581451	0.0834511	-3.9612	-2.10009	30.1984	9.74603	0.248139	0.0649903	1.86112	0.00129375	upregulated
AT3G15180	6	97	AT3G15180_6	0.415286	0.250456	0.37837	0.508139	0.0859688	0.148729	0.161378	0.11164	-3.02096	-1.41101	33.3763	13.6366	0.388063	0.126929	1.60996	0.00167	upregulated
AT4G21410	2	74	AT4G21410_2	0.256333	0.229516	0.387194	0.301124	0.133517	0.178164	0.155021	0.154972	-2.69325	-1.79692	76.5372	100.605	0.293542	0.155419	0.89633	0.00282977	upregulated
AT1G12860	3	119	AT1G12860_3	0.109611	0.156737	0.140954	0.24484	0.0701857	0.0787864	0.0789856	0.0766729	-3.7165	-2.67998	40.7458	24.9307	0.163035	0.0761576	1.03652	0.00553878	upregulated
AT1G01950	16	136	AT1G01950_16	0.154003	0.270583	0.104338	0.07663	0.0461705	0.0466412	0.0254409	0.0182712	-4.98253	-2.88786	17.0478	7.14706	0.151389	0.034131	2.09467	0.00660741	upregulated
AT1G73980	8	184	AT1G73980_8	0.872991	0.580064	0.86477	0.621972	0.389932	0.459994	0.545992	0.533981	-1.0643	-0.469092	112.832	88.1033	0.734949	0.482475	0.59521	0.0209439	upregulated
AT5G11860	4	198	AT5G11860_4	0.107335	0.257942	0.18737	0.12279	0.0241712	0.0373732	0.0525322	0.0393593	-4.75756	-2.65412	25.6124	3.44571	0.168859	0.038359	2.10344	0.00128171	upregulated
AT2G33435	7	119	AT2G33435_7	0.319318	0.280717	0.219154	0.278638	0.1171	0.0767671	0.0927855	0.0685938	-3.52332	-1.87832	36.2479	10.1218	0.274457	0.0888116	1.64501	0.000191599	upregulated
AT4G09140	8	114	AT4G09140_8	0.249869	0.188943	0.143849	0.151623	0.000226445	0	0	0.0105206	-11.4873	-2.48089	10.2346	0.177632	0.183571	0.00268675	9.00642	0.00176888	upregulated
AT3G15354	6	98	AT3G15354_6	0.171504	0.20515	0.158636	0.107738	0.0438651	0.0868467	0.0523064	0.0608845	-4.0827	-2.67488	38.4949	11.3444	0.160757	0.0609757	1.40782	0.00268455	upregulated
AT5G11350	5	73	AT5G11350_5	0.662004	0.658355	0.812571	0.440511	0.170755	0.245366	0.246288	0.204861	-2.22146	-0.670084	46.8904	22.0993	0.64336	0.216818	1.55138	0.000445147	upregulated
AT1G51270	7	76	AT1G51270_7	0.602773	0.627378	0.726613	0.611812	0.216093	0.268035	0.21782	0.294359	-2.01823	-0.643122	57.0526	41.3618	0.642144	0.249077	1.37511	3.70366e-05	upregulated
AT1G30420	24	69	AT1G30420_24	0.457654	0.213291	0.231119	0.183206	0.0907974	0.0516516	0.0460041	0.0378519	-4.22546	-1.97963	17.7464	5.36232	0.271317	0.0565763	2.24582	0.00133929	upregulated
AT3G61420	8	183	AT3G61420_8	0.807057	0.899558	0.884626	1.07372	0.442824	0.5187	0.574889	0.519934	-0.966117	-0.134053	103.314	93.556	0.91624	0.514087	0.832064	0.000371152	upregulated
AT1G48360	9	100	AT1G48360_9	0.67699	0.900239	0.780516	0.768421	0.13239	0.230678	0.0829759	0.131412	-2.88804	-0.362986	19.815	6.02	0.781541	0.144364	2.52506	0.000195176	upregulated
AT1G32750	15	99	AT1G32750_15	0.257154	0.25697	0.289939	0.34165	0.0500629	0.160298	0.0304686	0.133342	-3.72615	-1.8138	35.0101	9.81061	0.286428	0.093543	1.91235	0.0164236	upregulated
AT2G02960	7	160	AT2G02960_7	0.498793	0.641214	0.589038	0.449385	0.325007	0.36397	0.319652	0.348144	-1.56181	-0.890539	145.65	132.997	0.544607	0.339193	0.671272	0.00161672	upregulated
AT2G30800	4	488	AT2G30800_4	0.48748	0.331091	0.491681	0.367966	0.174495	0.202842	0.140866	0.273584	-2.37946	-1.27446	20.7597	8.79559	0.419555	0.197947	1.105	0.00427256	upregulated
AT1G73960	10	85	AT1G73960_10	0.292881	0.198079	0.143555	0.1825	0.058954	0.0488999	0.0567942	0.0175306	-4.6026	-2.34046	21.9	6.02353	0.204254	0.0455447	2.26214	0.00285144	upregulated
AT3G58640	16	98	AT3G58640_16	0.459154	0.475498	0.484076	0.471673	0.282047	0.266126	0.233288	0.250771	-1.9578	-1.08157	158.105	74.3291	0.4726	0.258058	0.876228	6.95729e-06	upregulated
AT3G63340	6	75	AT3G63340_6	0.137018	0.103352	0.139502	0.237562	0.0303942	0.0634303	0.0600953	0.0193303	-4.69209	-2.7643	24	8.57	0.154359	0.0433125	1.92779	0.00713197	upregulated
AT3G16785	7	84	AT3G16785_7	0.26454	0.256674	0.237895	0.125641	0.0403865	0.10807	0.0088293	0.0503486	-4.74383	-2.23616	33.2143	7.29762	0.221188	0.0519086	2.50767	0.0200633	upregulated
AT3G48120	4	94	AT3G48120_4	0.611295	0.639327	0.509182	0.992897	0.232191	0.358056	0.414488	0.296184	-1.6536	-0.584867	60.3271	33.2261	0.688175	0.32523	1.06873	0.00781313	upregulated
AT1G21060	8	85	AT1G21060_8	0.104567	0.291406	0.193758	0.190637	0.0369528	0.0757548	0.0246009	0.102715	-4.27728	-2.44879	27.2029	10.4912	0.195092	0.0600059	1.82849	0.017295	upregulated
AT1G21650	23	63	AT1G21650_23	0.268474	0.117046	0.273938	0.181324	0	0.000583762	0	0.0140872	-11.0197	-2.33086	9.47222	0.261905	0.210196	0.00366775	8.68886	0.00282042	upregulated
AT4G25970	9	99	AT4G25970_9	0.165685	0.252428	0.177617	0.207304	0.0743183	0.108626	0.137459	0.141397	-3.15945	-2.33572	49.2652	44.6717	0.200759	0.11545	0.82373	0.0174368	upregulated
AT5G43930	4	93	AT5G43930_4	0.617559	0.464327	0.3838	0.513402	0.115148	0.17159	0.187301	0.16107	-2.67805	-1.03639	45.9301	10.5699	0.494772	0.158777	1.64166	0.000230315	upregulated
AT2G22980	6	83	AT2G22980_6	0.797518	0.75649	0.799431	0.751552	0.432967	0.504367	0.484218	0.496541	-1.06285	-0.366007	126.431	212.645	0.776248	0.479523	0.696846	1.51833e-05	upregulated
AT3G12520	3	83	AT3G12520_3	0.197158	0.314152	0.346645	0.234477	0.065529	0.0666605	0.0244837	0.00244913	-5.46607	-1.9085	14.6807	4.95783	0.273108	0.0397806	3.55758	0.0203414	upregulated
AT3G48190	17	423	AT3G48190_17	1.10308	0.676415	0.441086	1.07671	0.269407	0.366246	0.23165	0.44573	-1.65425	-0.374179	23.0816	11.3245	0.824324	0.328258	1.28007	0.0149982	upregulated
AT2G43070	9	197	AT2G43070_9	0.211709	0.15378	0.279714	0.2225	0.0974894	0.125761	0.133362	0.0955018	-3.16119	-2.23675	48.7652	31.0102	0.216926	0.113029	0.924438	0.0052884	upregulated
AT1G55325	12	244	AT1G55325_12	0.197702	0.208967	0.224493	0.301125	0.0240832	0.0363858	0.0290968	0.199094	-4.39695	-2.12102	24.4232	3.47439	0.233072	0.0721649	2.27593	0.0187945	upregulated
AT4G21910	1	79	AT4G21910_1	0.364682	0.460942	0.404626	0.373794	0.159135	0.219726	0.261028	0.155607	-2.36491	-1.32441	141.68	52.288	0.401011	0.198874	1.0405	0.00188472	upregulated
AT3G28430	4	116	AT3G28430_4	0.266865	0.236614	0.385281	0.14405	0.0343745	0.0650507	0.0585543	0.00833629	-4.95132	-2.03914	20.4483	3.55172	0.258203	0.0415789	2.91217	0.00777888	upregulated
AT5G44520	2	72	AT5G44520_2	0.430334	0.475768	0.387658	0.490239	0.292062	0.228966	0.268469	0.255821	-1.9416	-1.17093	97.8368	112.115	0.446	0.26133	0.770671	0.00034688	upregulated
AT2G36810	44	241	AT2G36810_44	0.24836	0.311416	0.256703	0.32454	0.0625606	0.118781	0.101079	0.15204	-3.27404	-1.81949	29.0394	7.9305	0.285255	0.108615	1.45455	0.00229752	upregulated
AT1G15960	8	119	AT1G15960_8	0.382412	0.335195	0.721987	0.431869	0.0698868	0.0575641	0.144081	0.0725705	-3.63426	-1.16126	10.5168	8.03361	0.467865	0.0860256	2.47301	0.000602862	upregulated
AT5G24270	7	118	AT5G24270_7	0.165915	0.237874	0.235506	0.203872	0.0568849	0.0892907	0.108674	0.122556	-3.46289	-2.26091	60.9216	19.1229	0.210792	0.0943515	1.20198	0.00446412	upregulated
AT5G04540	8	85	AT5G04540_8	0.206391	0.211355	0.146562	0.183637	0.029763	0.0546677	0.0400144	0.0335286	-4.70133	-2.43357	29.6118	7	0.186986	0.0394934	2.26775	5.64189e-05	upregulated
AT4G04350	4	82	AT4G04350_4	0.230017	0.152611	0.105508	0.116899	0.0272981	0.0480568	0.0740906	0.0354867	-4.53633	-2.79337	30.9665	7.5	0.151259	0.0462331	1.74295	0.00468839	upregulated
AT1G49180	8	71	AT1G49180_8	0.442638	0.436061	0.406115	0.49273	0.0886119	0.155149	0.14282	0.154193	-2.92239	-1.17359	42.7606	14.3486	0.444386	0.135194	1.74879	0.000129655	upregulated
AT1G54360	10	104	AT1G54360_10	0.247562	0.211822	0.242061	0.244165	0.0870268	0.123553	0.110341	0.0981684	-3.26694	-2.08346	70.8221	37.8654	0.236403	0.104772	1.18348	6.48567e-05	upregulated
AT5G08100	3	208	AT5G08100_3	0.149729	0.161456	0.186363	0.149475	0.0631107	0.0956427	0.0888315	0.0666671	-3.69296	-2.63405	40.6238	31.744	0.161756	0.078563	1.05891	0.000709772	upregulated
AT3G52340	3	132	AT3G52340_3	0.326691	0.431573	0.271908	0.227275	0.181277	0.204769	0.154032	0.221804	-2.40575	-1.71066	94.983	40.6856	0.314362	0.190471	0.695094	0.0226737	upregulated
AT1G64430	4	183	AT1G64430_4	0.211241	0.167541	0.180962	0.160893	0.0687233	0.0803724	0.0833904	0.0810088	-3.67749	-2.48063	71.7036	39.6298	0.180159	0.0783737	1.19686	3.0602e-05	upregulated
AT1G75340	4	106	AT1G75340_4	0.228176	0.183753	0.185105	0.242738	0.108804	0.0703563	0.117248	0.0759549	-3.46011	-2.26301	32.1462	19.2382	0.209943	0.0930908	1.1971	0.00128706	upregulated
AT1G22430	6	140	AT1G22430_6	0.306565	0.286572	0.307237	0.288167	0.17641	0.186789	0.166746	0.142826	-2.57886	-1.75159	132.082	81.2429	0.297135	0.168193	0.827273	8.06002e-05	upregulated
AT1G25230	6	68	AT1G25230_6	0.175912	0.177635	0.165181	0.142258	0.0731946	0.101648	0.0899425	0.126506	-3.38201	-2.60285	103.651	77.6287	0.165247	0.0978227	0.779166	0.00505726	upregulated
AT1G73920	4	94	AT1G73920_4	0.132874	0.15434	0.204102	0.21857	0.0771073	0.101956	0.145738	0.12669	-3.18753	-2.52354	95.1622	58.7926	0.177471	0.112873	0.663994	0.0443946	upregulated
AT4G36280	12	79	AT4G36280_12	0.325133	0.598931	0.16819	0.439219	0.00128974	0.0530337	0.000577847	0	-9.36164	-1.52981	8.83544	0.515823	0.382868	0.0137253	7.83183	0.00586856	upregulated
AT2G44710	11	167	AT2G44710_11	0.248971	0.175139	0.266398	0.242417	0.0793188	0.203702	0.102418	0.139922	-3.01911	-2.11804	65.5344	31.9222	0.233231	0.13134	0.901067	0.0316341	upregulated
AT4G13150	3	73	AT4G13150_3	0.429787	0.526147	0.59793	0.419423	0.190671	0.33373	0.266639	0.208053	-2.03653	-1.03506	55.9658	54.226	0.493322	0.249773	1.00147	0.00385379	upregulated
AT5G65685	14	955	AT5G65685_14	0.327299	0.173235	0.15261	0.243197	0.100224	0.139853	0.105276	0.083776	-3.24545	-2.2231	6.44267	4.94215	0.224085	0.107282	1.02235	0.0127813	upregulated
AT2G22980	13	102	AT2G22980_13	0.506232	0.497747	0.59318	0.573591	0.282872	0.23367	0.3178	0.232841	-1.91891	-0.886002	74.1225	83.7353	0.542688	0.266796	1.03291	0.000186127	upregulated
AT2G21630	6	342	AT2G21630_6	0.288595	0.201193	0.336554	0.414897	0.128976	0.104709	0.141897	0.053788	-3.31101	-1.73662	13.2098	6.96711	0.31031	0.107343	1.57438	0.00640878	upregulated
AT5G43600	3	98	AT5G43600_3	0.591283	0.38052	0.333091	0.441437	0.118749	0.139854	0.217573	0.205739	-2.59839	-1.22944	23.8571	34.023	0.436583	0.170479	1.36895	0.00260406	upregulated
AT2G28070	8	83	AT2G28070_8	0.632358	0.801097	0.76839	0.737998	0.251056	0.276914	0.44147	0.398454	-1.58838	-0.449885	54.3404	47.1024	0.734961	0.341974	1.1385	0.00168374	upregulated
AT1G10920	2	150	AT1G10920_2	0.577778	0.531055	0.776941	0.583892	0.209364	0.255096	0.317477	0.203325	-2.04505	-0.711207	44.7333	16.0283	0.617417	0.246316	1.33385	0.000429058	upregulated
AT1G67140	13	89	AT1G67140_13	0.150346	0.149983	0.138242	0.423104	0.0141404	0.034883	0.0583648	0.0819982	-4.6731	-2.3916	21.8343	4.67416	0.215419	0.0473466	2.28149	0.0146496	upregulated
AT5G27410	27	80	AT5G27410_27	0.265078	0.163352	0.374316	0.272142	0.106077	0.109714	0.0545774	0.0828399	-3.55352	-1.95617	22.2344	14.8219	0.268722	0.0883019	1.59735	0.00327944	upregulated
AT4G38350	14	93	AT4G38350_14	0.637272	0.604229	0.449368	0.652922	0.237574	0.471076	0.399096	0.380981	-1.46923	-0.786474	76.3441	107.831	0.585948	0.372182	0.682755	0.0321298	upregulated
AT3G20720	8	115	AT3G20720_8	0.0912131	0.100581	0.272422	0.180393	0.00938151	0.0291549	0.0331129	0.0783948	-5.10641	-2.77876	14.9761	2.65652	0.161152	0.037511	2.32765	0.0188923	upregulated
AT1G78970	6	92	AT1G78970_6	0.273193	0.330756	0.251764	0.285614	0.0840997	0.159623	0.137878	0.050551	-3.34592	-1.81647	75.8832	15.8234	0.285332	0.108038	1.52945	0.00736124	upregulated
AT1G28710	3	250	AT1G28710_3	1.78192	1.53553	1.73788	1.31085	1.04998	0.922873	0.73852	0.840378	-0.183404	0.660001	53.122	24.962	1.59155	0.887937	0.843405	0.00124194	upregulated
AT2G25850	8	81	AT2G25850_8	0.188842	0.188858	0.198764	0.139852	0.0518453	0.0735113	0.0269414	0.0682401	-4.2807	-2.49457	33.713	8.50309	0.179079	0.0551345	1.78613	0.00218879	upregulated
AT5G63320	4	89	AT5G63320_4	0.215719	0.2861	0.203036	0.225539	0.0295466	0.0901562	0.066426	0.0294791	-4.38714	-2.11673	49.3848	7.43539	0.232598	0.053902	2.27041	0.0017672	upregulated
AT3G13445	7	105	AT3G13445_7	0.221981	0.138667	0.180242	0.117859	0.0416923	0.0820256	0.0576522	0.0426621	-4.21481	-2.64467	37.8738	17.5929	0.164687	0.0560081	1.57014	0.00212386	upregulated
AT4G19490	18	223	AT4G19490_18	0.375117	0.339671	0.360871	0.403958	0.214376	0.234357	0.211896	0.241939	-2.15021	-1.43764	112.518	78.9619	0.369904	0.225642	0.712578	5.46293e-05	upregulated
AT2G45380	6	200	AT2G45380_6	0.184513	0.213112	0.101479	0.204146	0.061093	0.113492	0.104408	0.11101	-3.40078	-2.5654	38.4138	39.2488	0.175812	0.0975005	0.835384	0.0432784	upregulated
AT2G07680	19	76	AT2G07680_19	0.0608516	0.343419	0.235814	0.190021	0.00648857	0.00507346	0.0494925	0	-8.08032	-2.51514	8.59868	1.19737	0.207526	0.0152636	5.56518	0.0265153	upregulated
AT2G31010	5	111	AT2G31010_5	0.217432	0.287421	0.134457	0.157825	0.034932	0.0251829	0.0257134	0.0675297	-4.8301	-2.38963	15.3311	5.25901	0.199284	0.0383395	2.44047	0.00103184	upregulated
AT5G66030	2	76	AT5G66030_2	0.180892	0.175709	0.172728	0.196492	0.0595924	0.0892541	0.110724	0.0925927	-3.54065	-2.46411	56.7895	45.0625	0.181455	0.0880407	1.07654	0.00141416	upregulated
AT2G07680	10	112	AT2G07680_10	0.496452	0.694163	0.493221	0.755062	0.0251126	0.101351	0.0164875	0.126032	-4.38216	-0.740489	16.2701	3.05134	0.609724	0.0672456	3.64167	0.00274445	upregulated
AT5G09350	11	263	AT5G09350_11	0.715794	0.478519	0.477762	0.536272	0.138432	0.128063	0.267415	0.36171	-2.29694	-0.877584	17.866	10.4629	0.552087	0.223905	1.41936	0.0108507	upregulated
AT1G66730	4	102	AT1G66730_4	0.176249	0.217136	0.221095	0.202476	0.00181643	0.0276022	0.016408	0.0727438	-5.99856	-2.29727	12.5539	2.34069	0.204239	0.0296426	3.70129	0.0168842	upregulated
AT1G55325	20	74	AT1G55325_20	0.340244	0.173301	0.177526	0.193992	0.0219778	0.0932256	0.0710379	0.151446	-3.86733	-2.23596	26.2365	6.33446	0.221266	0.0844217	1.63138	0.0422957	upregulated
AT5G56180	9	114	AT5G56180_9	0.25812	0.144137	0.220658	0.221848	0.0747104	0.0889517	0.0702302	0.101445	-3.59159	-2.27521	31.6162	16.8531	0.211191	0.0838344	1.31638	0.000920601	upregulated
AT5G63490	10	79	AT5G63490_10	0.263403	0.106829	0.267663	0.308139	0.0414848	0.0852066	0.059345	0.164991	-3.70461	-2.18778	29.1899	13.6297	0.236509	0.0877568	1.51683	0.0330674	upregulated
AT1G09230	5	72	AT1G09230_5	0.26481	0.340879	0.42198	0.160048	0.12768	0.132058	0.128118	0.12769	-2.95597	-1.83945	26.6979	20.5243	0.296929	0.128886	1.11652	0.0100325	upregulated
AT2G46915	7	105	AT2G46915_7	0.564909	0.29023	0.397021	0.415645	0.14962	0.221221	0.205561	0.233677	-2.32421	-1.30198	56.0262	50.2524	0.416951	0.20252	1.02223	0.0057115	upregulated
AT5G01950	9	108	AT5G01950_9	0.284041	0.325947	0.160348	0.20047	0.0450434	0.0465366	0.0805415	0.0855606	-4.01977	-2.0981	18.4769	7.15278	0.242701	0.0644205	1.92167	0.00133784	upregulated
AT1G26230	4	76	AT1G26230_4	0.542978	0.331457	0.382149	0.334804	0.208739	0.207971	0.168044	0.232882	-2.3003	-1.36014	50.9046	26.4539	0.397847	0.204409	0.940161	0.00281759	upregulated
AT1G21650	25	91	AT1G21650_25	0.230174	0.212443	0.211	0.156951	0.0206042	0.000549954	0	0.000691119	-10.4905	-2.31759	9.41209	0.637363	0.202642	0.00546131	8.17295	0.00551308	upregulated
AT3G53610	8	99	AT3G53610_8	0.210996	0.196749	0.176482	0.198343	0.10031	0.0860078	0.138631	0.12737	-3.17011	-2.35666	166.28	64.7626	0.195642	0.11308	0.813452	0.00276612	upregulated
AT5G13590	4	84	AT5G13590_4	0.295373	0.256956	0.362134	0.230074	0.125344	0.106637	0.0660262	0.182395	-3.15023	-1.82626	53.7589	19.5298	0.286135	0.1201	1.32398	0.00751284	upregulated
AT5G49840	10	33	AT5G49840_10	0.413507	0.257936	0.304416	0.255403	0.111912	0.0962708	0.152293	0.0957386	-3.15904	-1.72849	38.2652	18.6212	0.307815	0.114054	1.43055	0.000722135	upregulated
AT3G16220	1	133	AT3G16220_1	0.371513	0.289837	0.334166	0.405553	0.160949	0.243297	0.251257	0.288146	-2.11561	-1.52465	123.406	101.776	0.350267	0.235912	0.590956	0.0300804	upregulated
AT3G28970	5	79	AT3G28970_5	0.130277	0.25634	0.184939	0.124916	0.0536583	0.121872	0.089958	0.0430317	-3.81742	-2.58502	31.2057	18.4114	0.174118	0.07713	1.2324	0.0261436	upregulated
AT2G45510	4	93	AT2G45510_4	0.341933	0.480425	0.600101	0.33173	0.223672	0.181358	0.325521	0.197885	-2.14502	-1.23362	65.5081	30.9973	0.438547	0.232109	0.911401	0.0165848	upregulated
AT3G13224	5	226	AT3G13224_5	0.459875	0.451266	0.298289	0.465555	0.169804	0.171378	0.266216	0.297649	-2.19011	-1.27921	79.7677	43.9502	0.418746	0.226262	0.910904	0.0132636	upregulated
AT5G66550	2	95	AT5G66550_2	0.158818	0.171852	0.160308	0.179446	0.0437143	0.0933313	0.078956	0.0558711	-3.94045	-2.5787	34.6816	19.9263	0.167606	0.0679682	1.36176	0.00157827	upregulated
AT3G43220	8	106	AT3G43220_8	0.175077	0.10765	0.200484	0.160486	0.0389482	0.0882291	0.0615437	0.0830329	-3.94933	-2.67186	28.0755	15.4646	0.160924	0.0679385	1.27747	0.0084095	upregulated
AT1G80260	12	175	AT1G80260_12	0.334476	0.355756	0.31599	0.320702	0.13795	0.187876	0.0884652	0.148106	-2.88099	-1.59345	44.9029	29.9929	0.331731	0.140599	1.28754	0.00138665	upregulated
AT2G11000	7	140	AT2G11000_7	0.242515	0.175295	0.179523	0.188605	0.0877864	0.0670251	0.137924	0.156156	-3.2365	-2.36008	20.9125	13.5411	0.196484	0.112223	0.876423	0.0278575	upregulated
AT3G62750	9	85	AT3G62750_9	0.113708	0.132853	0.187074	0.169982	0.0658119	0.0633696	0.0831254	0.0780214	-3.79353	-2.75589	25.1265	41.9441	0.150904	0.0725821	1.03764	0.00154251	upregulated
AT3G59320	5	78	AT3G59320_5	0.17161	0.261164	0.0650076	0.193313	0.0363106	0.0204019	0.0140759	0.0217629	-5.51781	-2.6985	8.16987	3.88782	0.172774	0.0231378	2.81931	0.00158587	upregulated
AT1G02145	19	78	AT1G02145_19	0.179223	0.167825	0.108978	0.144114	0.0293805	0.0526007	0.0939692	0.033875	-4.40827	-2.76194	24.0096	11.391	0.150035	0.0524564	1.64633	0.00696566	upregulated
AT4G18230	1	177	AT4G18230_1	0.208083	0.193089	0.172694	0.170126	0.0965684	0.0798094	0.0700114	0.138224	-3.4277	-2.43162	43.928	23.4167	0.185998	0.0961534	0.99608	0.00436519	upregulated
AT1G21170	10	88	AT1G21170_10	0.236879	0.302981	0.496079	0.318318	0.163355	0.120128	0.187977	0.155868	-2.69106	-1.61582	25.9062	18.483	0.338564	0.156832	1.07524	0.00608657	upregulated
AT1G05890	2	108	AT1G05890_2	0.192394	0.302127	0.204091	0.178169	0.0884368	0.128898	0.137414	0.183609	-2.9409	-2.22151	74.5093	38.5093	0.219196	0.134589	0.719393	0.0399331	upregulated
AT3G59410	15	298	AT3G59410_15	0.719248	0.619102	0.656274	0.747432	0.208215	0.421921	0.406018	0.365958	-1.56486	-0.548701	60.0864	28.5268	0.685514	0.350528	1.01616	0.00601924	upregulated
AT3G63510	4	72	AT3G63510_4	0.248643	0.201028	0.172462	0.263155	0.0394677	0.0724959	0.0583705	0.0421554	-4.27897	-2.19601	28.3472	8.00694	0.221322	0.0531223	2.08296	0.000158995	upregulated
AT3G63340	3	46	AT3G63340_3	0.24252	0.376007	0.23397	0.372386	0.059324	0.150207	0.0346586	0.168221	-3.55811	-1.74393	42.8587	18.4457	0.306221	0.103103	1.81417	0.0201592	upregulated
AT5G10320	8	78	AT5G10320_8	0.52999	0.448922	0.643155	0.607499	0.107883	0.217599	0.159383	0.108294	-2.81728	-0.856808	18.3269	9.49359	0.557392	0.14829	1.96047	0.000349365	upregulated
AT5G61380	4	84	AT5G61380_4	0.153066	0.238694	0.189491	0.160656	0.0935208	0.099746	0.100386	0.123291	-3.2701	-2.45307	69.1429	45.0893	0.185477	0.104236	0.817029	0.00286131	upregulated
AT1G73960	20	85	AT1G73960_20	0.198186	0.17053	0.197769	0.324466	0.045358	0.0614503	0.0182321	0.0406044	-4.72163	-2.21224	20.1559	3.65	0.222738	0.0414112	2.5094	0.00105253	upregulated
AT1G30420	13	105	AT1G30420_13	0.548784	0.555872	0.484609	0.774871	0.100993	0.17347	0.160497	0.173027	-2.75131	-0.781486	19.9595	8.19762	0.591034	0.151997	1.96982	0.00016363	upregulated
AT3G07630	6	93	AT3G07630_6	0.263524	0.160948	0.145447	0.173882	0.0631799	0.0805373	0.0870649	0.113364	-3.57033	-2.46614	45.0538	20.3925	0.18595	0.0860366	1.10418	0.00503612	upregulated
AT2G32810	12	157	AT2G32810_12	0.228877	0.168539	0.10342	0.149084	0.0317159	0.104134	0.0925959	0.0701495	-3.87712	-2.67885	30.3615	16.8806	0.16248	0.0746489	1.19826	0.0382989	upregulated
AT2G33820	2	88	AT2G33820_2	0.40519	0.339529	0.406432	0.300275	0.180185	0.139209	0.221111	0.0701114	-2.83212	-1.47407	36.4034	25.6875	0.362856	0.152654	1.35805	0.0112281	upregulated
AT1G48360	11	73	AT1G48360_11	0.609382	0.488599	0.571299	0.912622	0.0740062	0.159217	0.17569	0.213116	-2.78658	-0.671863	20.137	7.64384	0.645476	0.155507	2.11472	0.00154471	upregulated
AT3G20250	7	117	AT3G20250_7	0.203559	0.197144	0.135044	0.117421	0.0569746	0.0911863	0.0867516	0.0797577	-3.69094	-2.65448	47.9679	20.4701	0.163292	0.0786675	1.03647	0.0060443	upregulated
AT5G22850	7	100	AT5G22850_7	0.235517	0.267084	0.274211	0.294747	0.0788193	0.133519	0.115017	0.0481556	-3.5166	-1.90496	28.8125	15.53	0.267889	0.0938778	1.61165	0.00296896	upregulated
AT1G19650	4	98	AT1G19650_4	0.189043	0.232565	0.164995	0.101939	0.0527597	0.0280193	0.0146947	0.0418893	-5.01692	-2.60031	13.1684	4.58418	0.172135	0.0343407	2.41661	0.00228432	upregulated
AT1G03160	6	90	AT1G03160_6	0.163674	0.194338	0.186756	0.204358	0.0669331	0.0948694	0.0476977	0.0672835	-3.89565	-2.42152	40.7444	15.2667	0.187282	0.069196	1.47413	0.000459594	upregulated
AT5G13960	3	195	AT5G13960_3	0.365808	0.292872	0.217823	0.326802	0.0846397	0.119061	0.14248	0.0240209	-3.70587	-1.75869	16.2654	6.44872	0.300826	0.0925502	1.94718	0.0177025	upregulated
AT3G26900	1	82	AT3G26900_1	0.316668	0.353361	0.376804	0.29099	0.180632	0.156336	0.224301	0.20644	-2.39471	-1.5872	226.723	146.985	0.334456	0.191927	0.80751	0.00122695	upregulated
AT1G48840	4	75	AT1G48840_4	0.261592	0.342397	0.296337	0.272538	0.0410123	0.0457579	0.168219	0.0614574	-3.91337	-1.77776	35.23	6.05333	0.293216	0.0791117	2.13562	0.00398925	upregulated
AT4G26700	4	85	AT4G26700_4	0.227534	0.208236	0.187229	0.138477	0.0692689	0.112449	0.075855	0.133243	-3.4082	-2.41724	51.1676	30.9647	0.190369	0.0977039	0.990956	0.0111684	upregulated
AT4G36190	5	91	AT4G36190_5	0.166647	0.15156	0.194063	0.178089	0.053897	0.0573707	0.0962875	0.0619278	-3.93174	-2.54047	22.6786	20.956	0.17259	0.0673708	1.39127	0.00048769	upregulated
AT3G47990	2	295	AT3G47990_2	0.182657	0.186599	0.159122	0.161888	0.0838993	0.118176	0.0955549	0.109707	-3.308	-2.53838	52.389	32.5042	0.172566	0.101834	0.76962	0.000814543	upregulated
AT5G66600	1	84	AT5G66600_1	0.278092	0.55793	0.641269	0.408717	0.162851	0.290059	0.2133	0.122729	-2.41486	-1.15501	20.5357	9.88095	0.471502	0.197235	1.25985	0.0155608	upregulated
AT4G17140	64	89	AT4G17140_64	0.10921	0.130678	0.111471	0.297273	0.0213666	0	0.000314524	0.0189869	-8.94147	-2.76153	10.6545	0.884831	0.162158	0.010167	6.17994	0.0196029	upregulated
AT1G50730	5	198	AT1G50730_5	0.149946	0.168214	0.186492	0.222979	0.0518966	0.0602197	0.0819994	0.115793	-3.76011	-2.47424	30.0467	8.75253	0.181908	0.0774772	1.28588	0.00397192	upregulated
AT4G00590	7	94	AT4G00590_7	0.251064	0.237144	0.216479	0.343547	0.0808262	0.0585355	0.0859867	0.122509	-3.57309	-1.95479	18.367	7.24734	0.262059	0.0869643	1.6183	0.000826522	upregulated
AT5G13500	5	105	AT5G13500_5	0.16139	0.165417	0.173244	0.23042	0.0601419	0.0807606	0.122432	0.111737	-3.46937	-2.4685	54.2	30.2024	0.182618	0.0937678	1.00087	0.00882733	upregulated
AT2G40820	7	133	AT2G40820_7	0.357433	0.244707	0.333541	0.390472	0.104806	0.181856	0.125426	0.22946	-2.70803	-1.61397	31.3759	22.1673	0.331538	0.160387	1.09405	0.00993382	upregulated
AT1G62800	2	114	AT1G62800_2	0.322518	0.305759	0.411361	0.290035	0.0481312	0.148529	0.15193	0.150759	-3.14407	-1.60233	20.636	17.3684	0.332418	0.124837	1.54174	0.0110894	upregulated
AT1G25375	6	71	AT1G25375_6	0.187416	0.324639	0.262393	0.376797	0.0855074	0.0850844	0.147458	0.116298	-3.24212	-1.84428	20	10.0352	0.287811	0.108587	1.39784	0.00297602	upregulated
AT3G62750	10	73	AT3G62750_10	0.128531	0.180828	0.158777	0.14504	0.0672375	0.0965798	0.044654	0.0599544	-3.95295	-2.71688	26.0616	41.5719	0.153294	0.0671064	1.23607	0.00272489	upregulated
AT1G34630	2	7	AT1G34630_2	0.438022	0.351684	0.354326	0.405885	0.178653	0.154567	0.167042	0.134553	-2.66349	-1.37407	48.9643	30.3929	0.387479	0.158704	1.28942	3.32599e-05	upregulated
AT2G46915	5	70	AT2G46915_5	0.323526	0.214122	0.212417	0.188447	0.151838	0.134087	0.13707	0.154778	-2.79422	-2.12358	39.2321	42.6964	0.234628	0.144443	0.670639	0.00936032	upregulated
AT1G05360	2	258	AT1G05360_2	0.258108	0.372001	0.224523	0.192888	0.109952	0.153235	0.11173	0.185195	-2.87151	-1.97745	30.749	11.3217	0.26188	0.140028	0.894053	0.0169651	upregulated
AT2G14680	4	84	AT2G14680_4	0.23393	0.248888	0.183925	0.168974	0.0193147	0.0224621	0.0524435	0.0413793	-5.00464	-2.27755	14.6845	2.85119	0.208929	0.0338999	2.72709	0.000322021	upregulated
AT5G65970	9	103	AT5G65970_9	0.324101	0.334937	0.180929	0.256722	0.0831005	0.128955	0.0721672	0.133911	-3.30931	-1.90794	21.0874	13.3519	0.274172	0.104533	1.40137	0.00364408	upregulated
AT4G00060	4	25	AT4G00060_4	0.510741	0.611754	0.472445	0.302036	0.1975	0.211668	0.19964	0.334211	-2.12147	-1.12183	54.31	30.45	0.474244	0.235755	0.999649	0.0122162	upregulated
AT5G57590	6	85	AT5G57590_6	0.224739	0.397674	0.202456	0.365141	0.0897123	0.0168692	0.121617	0.0508772	-4.17611	-1.81045	18.05	4.69412	0.297502	0.069769	2.36565	0.0126574	upregulated
AT3G19960	25	112	AT3G19960_25	0.133408	0.121112	0.159804	0.198262	0.0229159	0.0519256	0.0559673	0.0794354	-4.38207	-2.73295	31.4554	12.2076	0.153147	0.0525611	1.64911	0.00697902	upregulated
AT5G27360	14	79	AT5G27360_14	0.315434	0.455615	0.525707	0.586611	0.166905	0.182292	0.261332	0.261731	-2.22712	-1.12397	39.7468	25.4557	0.470842	0.218065	1.10314	0.0053431	upregulated
AT5G26680	1	129	AT5G26680_1	0.57791	0.284081	0.620705	0.439702	0.149017	0.277904	0.301309	0.151295	-2.26226	-1.12003	21.0407	7.60078	0.480599	0.219881	1.14223	0.0225867	upregulated
AT1G28210	14	556	AT1G28210_14	0.152063	0.143727	0.249938	0.127745	0.0362828	0.0870057	0.0761346	0.0498958	-4.08689	-2.62122	9.23336	1.88624	0.168368	0.0623297	1.46567	0.00648325	upregulated
AT1G51830	6	70	AT1G51830_6	0.367616	0.393318	0.465269	0.471786	0.117971	0.176267	0.179333	0.167963	-2.66018	-1.2444	26.2036	44.625	0.424498	0.160383	1.41578	0.000153138	upregulated
AT5G52560	1	299	AT5G52560_1	0.174896	0.117882	0.14323	0.211455	0.0548707	0.0741839	0.0771378	0.0968203	-3.75138	-2.6613	24.1656	7.23579	0.161866	0.0757532	1.09009	0.00457407	upregulated
AT2G02765	7	72	AT2G02765_7	0.418962	0.609038	0.438918	0.262458	0.126991	0.339691	0.126795	0.189785	-2.47797	-1.27208	28.8056	20.5278	0.432344	0.195816	1.20589	0.0280605	upregulated
AT3G14150	9	85	AT3G14150_9	0.537632	0.685398	0.364541	0.749062	0.268494	0.273257	0.298988	0.304171	-1.8069	-0.828246	34.4647	50.9294	0.584158	0.286228	0.978652	0.00611925	upregulated
AT4G12020	7	75	AT4G12020_7	0.305991	0.405037	0.287337	0.212183	0.0521184	0.0916332	0.074033	0.0760032	-3.79588	-1.76203	23.32	5.47667	0.302637	0.0734469	2.03385	0.000210719	upregulated
AT1G61400	1	95	AT1G61400_1	0.0568159	0.147909	0.176726	0.429872	0	0	0	0.000967422	-13.524	-2.6533	7.94211	0.00526316	0.202831	0.000241855	10.8707	0.000269184	upregulated
AT4G02760	7	89	AT4G02760_7	0.289172	0.480169	0.340228	0.287199	0.0409561	0.030398	0.0823954	0.0022545	-5.51098	-1.55092	26.8146	2.60674	0.349192	0.039001	3.96006	0.0136398	upregulated
AT2G43400	12	93	AT2G43400_12	0.292367	0.217774	0.272107	0.277709	0.138787	0.160108	0.171012	0.162014	-2.66639	-1.92484	96.922	65.2527	0.264989	0.15798	0.741556	0.000625057	upregulated
AT5G55390	18	210	AT5G55390_18	0.744305	0.675584	0.620352	0.622624	0.374015	0.310113	0.324451	0.501238	-1.43208	-0.591059	48.6048	38.625	0.665716	0.377454	0.841023	0.00244018	upregulated
AT4G19600	6	88	AT4G19600_6	0.357981	0.322354	0.366451	0.333184	0.178617	0.193027	0.211538	0.134805	-2.49756	-1.53731	51.9574	35.7642	0.344993	0.179497	0.96025	0.000611598	upregulated
AT1G58230	15	82	AT1G58230_15	0.324392	0.262721	0.20489	0.140525	0.000314947	0.0187777	0.0343232	0.00716177	-7.33939	-2.16769	13.5976	0.893293	0.233132	0.0151444	5.1717	0.0147357	upregulated
AT2G23590	1	103	AT2G23590_1	0.19799	0.383205	0.442253	0.397664	0.0969604	0.0560065	0.0750976	0.0028716	-4.92594	-1.55694	23.0898	2.74757	0.355278	0.057734	3.369	0.0320819	upregulated
AT5G45190	2	89	AT5G45190_2	0.272391	0.294911	0.354302	0.276713	0.122627	0.157652	0.173648	0.140941	-2.76136	-1.7471	55.4494	36.6461	0.299579	0.148717	1.01426	0.000333371	upregulated
AT1G80260	13	155	AT1G80260_13	0.299636	0.381896	0.386463	0.344455	0.150984	0.206985	0.193186	0.242682	-2.35368	-1.50917	55.5242	46.1919	0.353113	0.198459	0.844515	0.00224173	upregulated
AT1G30420	2	120	AT1G30420_2	0.184319	0.345013	0.0571699	0.0614788	0.0170913	0.0214621	0.0329652	0.00492869	-6.00004	-3.03184	5.76042	0.975	0.161995	0.0191118	2.96819	0.0138024	upregulated
AT4G36515	1	88	AT4G36515_1	0.304557	0.437614	0.351369	0.343358	0.241932	0.181917	0.245726	0.234191	-2.15627	-1.48966	88.858	61.3778	0.359224	0.225942	0.666612	0.00423684	upregulated
AT4G30130	4	70	AT4G30130_4	0.787665	1.60706	0.844877	0.631245	0.178452	0.24845	0.197756	0.129016	-2.44699	-0.14171	16.0929	3.68214	0.967711	0.188419	2.30528	0.000587075	upregulated
AT5G43500	11	75	AT5G43500_11	0.471458	0.274843	0.446374	0.284232	0.132459	0.169805	0.0939846	0.163208	-2.87527	-1.48166	39.1833	15.0033	0.369227	0.139864	1.39361	0.0027251	upregulated
AT1G79190	6	86	AT1G79190_6	0.338276	0.125432	0.336032	0.424471	0	0.0124929	0.0561358	0.0178509	-7.50125	-1.84209	13.1279	0.80814	0.306053	0.0216199	5.65917	0.0395614	upregulated
AT2G46810	2	357	AT2G46810_2	0.28973	0.306939	0.149682	0.319712	0.116164	0.135569	0.157893	0.175312	-2.79091	-1.96909	11.2192	11.6828	0.266516	0.146235	0.821815	0.0295424	upregulated
AT5G03830	1	200	AT5G03830_1	0.671439	0.912246	0.601195	1.14635	0.199475	0.493028	0.511217	0.40911	-1.40085	-0.311055	14.2075	7.59	0.832808	0.403207	1.0898	0.0286825	upregulated
AT4G14920	7	280	AT4G14920_7	0.146988	0.210583	0.295196	0.223012	0.137226	0.109752	0.0548841	0.126731	-3.30517	-2.23471	31.7259	12.8259	0.218945	0.107148	1.07046	0.0263573	upregulated
AT4G00060	12	98	AT4G00060_12	0.163404	0.131829	0.233321	0.172345	0.0623514	0.044033	0.0796501	0.0925104	-3.89828	-2.54325	19.1199	9.41071	0.175225	0.0696362	1.35504	0.00336807	upregulated
AT5G39790	4	227	AT5G39790_4	0.835655	0.535656	0.52248	0.639387	0.280733	0.139512	0.443261	0.393924	-1.79801	-0.685358	17.2941	12.3337	0.633294	0.314357	1.11266	0.0337346	upregulated
AT4G32660	8	129	AT4G32660_8	0.208849	0.243101	0.238857	0.192413	0.112618	0.13202	0.107679	0.117987	-3.09254	-2.18584	48.655	41.1919	0.220805	0.117576	0.906701	0.000114973	upregulated
AT4G29890	6	111	AT4G29890_6	0.622512	0.456269	0.663879	0.553364	0.227591	0.333593	0.321085	0.391135	-1.67814	-0.815144	68.3514	95.768	0.574006	0.318351	0.862995	0.00535706	upregulated
AT1G02010	18	96	AT1G02010_18	0.229921	0.39431	0.273968	0.07582	0.0703378	0.102184	0.0697691	0.0955588	-3.58726	-2.26315	16.5964	8.00521	0.243505	0.0844624	1.32412	0.0473423	upregulated
AT4G14147	5	109	AT4G14147_5	0.294549	0.414619	0.334554	0.492651	0.143147	0.177965	0.24146	0.279524	-2.29597	-1.40865	38.3234	27.656	0.384093	0.210524	0.887314	0.0172846	upregulated
AT1G54370	6	101	AT1G54370_6	0.457807	0.555702	0.469749	0.558133	0.205439	0.24289	0.275981	0.267798	-2.02075	-0.976541	86.0421	61.854	0.510348	0.248027	1.04421	0.000144677	upregulated
AT5G01670	3	81	AT5G01670_3	0.382536	0.333488	0.393476	0.470286	0.173868	0.18733	0.370885	0.136796	-2.31029	-1.35117	30.3457	20.6358	0.394946	0.21722	0.95912	0.025593	upregulated
AT4G07410	4	197	AT4G07410_4	0.207151	0.181046	0.271864	0.222059	0.113406	0.152477	0.147238	0.154251	-2.82855	-2.19671	99.5102	63.2183	0.22053	0.141843	0.631839	0.00779036	upregulated
AT3G12100	7	236	AT3G12100_7	0.483339	0.30225	0.280997	0.296711	0.121549	0.204086	0.212108	0.198694	-2.47541	-1.58983	47.3528	24.16	0.340824	0.184109	0.885583	0.01495	upregulated
AT2G31340	5	187	AT2G31340_5	0.979952	0.922877	0.806348	0.604443	0.206612	0.331768	0.25035	0.127087	-2.21021	-0.295464	40.6404	10.9238	0.828405	0.228954	1.91475	0.00115039	upregulated
AT3G47460	15	168	AT3G47460_15	0.544529	0.39288	0.329741	0.374292	0.173395	0.174849	0.0567086	0.206938	-2.86418	-1.31078	16.9985	6.84375	0.410361	0.152973	1.5534	0.0144099	upregulated
AT5G01510	6	80	AT5G01510_6	0.12078	0.169777	0.147478	0.407581	0.0920698	0.0206121	0.0572304	0.0790181	-4.20756	-2.41603	18.3	4.19062	0.211404	0.0622326	1.79153	0.0279012	upregulated
AT5G01510	10	123	AT5G01510_10	0.252358	0.41146	0.461974	0.334942	0.109805	0.172968	0.272535	0.12794	-2.64009	-1.48994	37.75	12.7398	0.365183	0.170812	1.15015	0.0160271	upregulated
AT5G46340	3	67	AT5G46340_3	0.146586	0.239076	0.114465	0.104509	0.0687404	0.0844334	0.0348944	0.0623046	-4.06853	-2.80499	26.2015	14.5448	0.151159	0.0625932	1.26354	0.0163118	upregulated
AT4G38570	10	150	AT4G38570_10	0.422215	0.371184	0.424772	0.444163	0.139891	0.2528	0.199977	0.223609	-2.32615	-1.26996	48.6733	29.0217	0.415584	0.204069	1.05619	0.00152148	upregulated
AT3G61415	6	97	AT3G61415_6	0.293188	0.137121	0.22196	0.206931	0.0393745	0.0432459	0.0846771	0.0287379	-4.47017	-2.27025	20.6134	5.53351	0.2148	0.0490088	2.19992	0.00148721	upregulated
AT3G01210	2	265	AT3G01210_2	0.188519	0.215039	0.0969828	0.304618	0.0949374	0.0898759	0.0930269	0.083475	-3.47038	-2.4264	9.68774	7.76226	0.20129	0.0903288	1.04398	0.0240121	upregulated
AT1G48310	5	55	AT1G48310_5	0.44789	0.321331	0.112615	0.337136	0.0422337	0.146317	0.0500763	0.13479	-3.63731	-1.87895	9.64091	4.63636	0.304743	0.0933544	1.75836	0.0334785	upregulated
AT1G28960	1	50	AT1G28960_1	0.157124	0.342854	0.304968	0.382083	0.148515	0.155437	0.112331	0.109538	-2.94539	-1.82892	38.27	21.99	0.296758	0.131455	1.11648	0.0124691	upregulated
AT3G62190	4	75	AT3G62190_4	0.111409	0.183553	0.181224	0.211728	0.140184	0.102379	0.101045	0.0933633	-3.21263	-2.57892	77.3133	57.66	0.171978	0.109243	0.633719	0.0385542	upregulated
AT4G00060	2	74	AT4G00060_2	0.116312	0.246455	0.0817635	0.258633	0.0317474	0.00430062	0.020798	0.0792891	-5.52065	-2.67199	14.1149	2.65878	0.175791	0.0340338	2.84866	0.0259538	upregulated
AT1G01920	11	94	AT1G01920_11	0.281692	0.210537	0.425119	0.193498	0.080852	0.165895	0.124239	0.121757	-3.06674	-1.91983	11.7819	11.7394	0.277711	0.123186	1.1469	0.0138077	upregulated
AT1G07780	6	328	AT1G07780_6	0.342985	0.293365	0.21279	0.246302	0.115603	0.0765852	0.086857	0.0496906	-3.66891	-1.89175	11.1951	3.1875	0.27386	0.0821839	1.77716	0.000930942	upregulated
AT1G77580	4	527	AT1G77580_4	0.129487	0.246894	0.148194	0.225819	0.025835	0.0709908	0.0320041	0.128472	-4.25421	-2.46709	6.21964	2.72343	0.187598	0.0643256	1.78711	0.0215773	upregulated
AT1G06230	1	106	AT1G06230_1	0.251251	0.38762	0.258786	0.291121	0.197897	0.161099	0.248158	0.165035	-2.39524	-1.77264	95.4929	56.2618	0.297195	0.193047	0.622605	0.0219987	upregulated
AT1G79790	4	75	AT1G79790_4	0.235817	0.194209	0.247408	0.1902	0.109727	0.152541	0.151608	0.16114	-2.81398	-2.21451	121.35	107.19	0.216909	0.143754	0.599477	0.00924574	upregulated
AT2G16650	4	98	AT2G16650_4	0.21927	0.212954	0.134358	0.283075	0.0902392	0.0401919	0.0294237	0.0576238	-4.32778	-2.2843	20.602	5.47704	0.212414	0.0543697	2.04348	0.00260112	upregulated
AT1G01920	5	76	AT1G01920_5	0.0754814	0.217613	0.277481	0.196626	0.0429367	0.0236145	0.0436789	0.02485	-4.94834	-2.53098	10.5066	3.75329	0.1918	0.03377	2.41736	0.00232481	upregulated
AT3G63510	3	76	AT3G63510_3	0.407977	0.395325	0.331368	0.273898	0.153264	0.0835677	0.1042	0.183786	-2.99833	-1.52353	39.1349	18.3322	0.352142	0.131204	1.4748	0.0022741	upregulated
AT3G08840	5	92	AT3G08840_5	0.359209	0.0751892	0.231609	0.192863	0.0473185	0.0936108	0.10305	0.0517193	-3.84259	-2.42376	9.16576	7.34783	0.214717	0.0739245	1.41884	0.0433616	upregulated
AT3G57220	5	108	AT3G57220_5	0.107238	0.116432	0.198435	0.18584	0.0245998	0.0795054	0.0395296	0.0553671	-4.45844	-2.77117	19.7222	7.0787	0.151986	0.0497505	1.68727	0.00745286	upregulated
AT1G51830	9	76	AT1G51830_9	0.287989	0.572917	0.520881	0.406211	0.105285	0.202864	0.201381	0.273802	-2.43246	-1.21005	29.375	52.1184	0.446999	0.195833	1.22241	0.0155187	upregulated
AT4G00060	3	73	AT4G00060_3	0.272996	0.215339	0.172741	0.374129	0.0593877	0.0813406	0.0783778	0.116125	-3.61831	-2.01002	21.8116	7.57192	0.258801	0.0838077	1.60829	0.00205705	upregulated
AT5G66180	7	98	AT5G66180_7	0.365074	0.239282	0.274185	0.30926	0.168893	0.119522	0.16268	0.163743	-2.71521	-1.76921	38.9821	26.3954	0.29695	0.153709	0.946005	0.00163489	upregulated
AT1G55750	4	114	AT1G55750_4	0.138025	0.218421	0.114369	0.319158	0.0941575	0.055753	0.104753	0.102295	-3.52943	-2.45693	26.0417	10.0526	0.197493	0.0892395	1.0725	0.0353132	upregulated
AT1G29720	6	116	AT1G29720_6	0.226645	0.26929	0.196307	0.255038	0.0878604	0.0477449	0.0873957	0.0448427	-3.97311	-2.08857	17.2543	5.90302	0.23682	0.0669609	1.88453	0.000577148	upregulated
AT5G35670	4	91	AT5G35670_4	0.316096	0.0970573	0.201723	0.246704	0.0690213	0.0243434	0.0105674	0.0211685	-5.33583	-2.33882	6.12088	1.81044	0.215395	0.0312752	2.99701	0.00417873	upregulated
AT1G56145	11	145	AT1G56145_11	0.284476	0.384639	0.325054	0.31487	0.108534	0.18035	0.116383	0.0367882	-3.38564	-1.62012	21.4724	9.03966	0.32726	0.110514	1.76552	0.0119055	upregulated
AT5G05540	5	70	AT5G05540_5	0.440232	0.338987	0.369935	0.343528	0.0627888	0.170751	0.232067	0.221453	-2.70642	-1.43013	38.8893	27.4571	0.373171	0.171765	1.2763	0.0293095	upregulated
AT1G52820	1	69	AT1G52820_1	0.939583	0.911365	1.09991	1.01415	0.316786	0.351173	0.521563	0.344441	-1.41123	-0.0165383	33.6341	22.0326	0.991251	0.383491	1.39469	0.000187166	upregulated
AT5G26980	1	84	AT5G26980_1	0.844642	0.86775	0.653901	0.792251	0.488601	0.476023	0.284553	0.430238	-1.28355	-0.349266	56.247	32.3482	0.789636	0.419854	0.934282	0.00368481	upregulated
AT3G44670	1	179	AT3G44670_1	0.630033	0.476094	0.607513	0.560884	0.389278	0.401276	0.37049	0.279341	-1.48771	-0.822604	95.602	72.6927	0.568631	0.360096	0.665109	0.00436178	upregulated
AT5G47380	2	68	AT5G47380_2	0.725615	0.517501	0.395066	0.473187	0.149233	0.151753	0.332231	0.251066	-2.26204	-0.958111	35.0294	12.0404	0.527842	0.221071	1.30393	0.00840369	upregulated
AT1G52290	2	65	AT1G52290_2	0.409028	0.543595	0.499831	0.468009	0.225086	0.32173	0.214917	0.199253	-2.08325	-1.06625	66.7231	41.7577	0.480116	0.240246	1.017	0.00117977	upregulated
AT3G60810	5	79	AT3G60810_5	0.168388	0.164317	0.216796	0.178642	0.0905908	0.0649818	0.132613	0.0589257	-3.60199	-2.46651	31.6741	30.1424	0.182036	0.0867778	1.13549	0.00667003	upregulated
AT2G07680	14	87	AT2G07680_14	0.15569	0.166204	0.171436	0.161621	0.0202947	0.0670665	0.00620249	0.000718686	-6.82408	-2.61145	5.70402	2.20977	0.163737	0.0235706	4.21262	0.0234276	upregulated
AT1G21610	11	92	AT1G21610_11	0.39436	0.291077	0.371619	0.314532	0.166176	0.181812	0.244367	0.240149	-2.2849	-1.55494	65.3967	49.3315	0.342897	0.208126	0.729954	0.00571155	upregulated
AT5G18255	1	503	AT5G18255_1	3.65657	5.53947	8.4968	4.86733	2.78981	1.39466	2.01876	1.59098	0.910867	2.42757	129.704	68.5437	5.64004	1.94855	1.51671	0.00398175	upregulated
AT2G39410	4	218	AT2G39410_4	0.431066	0.624418	0.709001	0.558919	0.212403	0.396258	0.383994	0.226881	-1.77286	-0.807217	16.3016	13.6032	0.580851	0.304884	0.965647	0.0146562	upregulated
AT4G02120	4	74	AT4G02120_4	0.149815	0.178105	0.127268	0.186272	0.039333	0.0914499	0.0781945	0.105888	-3.75879	-2.65663	47.0405	30.0709	0.160365	0.0787164	1.10216	0.0176606	upregulated
AT5G66600	2	90	AT5G66600_2	0.560263	0.7585	0.650064	0.306822	0.103725	0.230378	0.0552126	0.176401	-3.01725	-0.89012	19.5056	6.73056	0.568912	0.141429	2.12713	0.00746832	upregulated
AT5G26770	5	190	AT5G26770_5	0.211978	0.25666	0.259367	0.351718	0.188394	0.107488	0.0606883	0.165922	-3.06495	-1.91363	40.1329	14.0026	0.269931	0.130623	1.15132	0.0277911	upregulated
AT1G43620	14	84	AT1G43620_14	0.808429	0.945486	1.03157	0.657685	0.454487	0.569923	0.708624	0.482308	-0.874433	-0.236841	70.9673	38.6518	0.860794	0.553835	0.637593	0.0197728	upregulated
AT5G50130	7	209	AT5G50130_7	0.771731	0.840805	0.62853	0.610131	0.230153	0.27517	0.330839	0.402488	-1.72243	-0.501685	36.1124	17.0646	0.712799	0.309663	1.22074	0.00104985	upregulated
AT5G47900	7	76	AT5G47900_7	0.404002	0.502862	0.445308	0.626826	0.171631	0.131175	0.236091	0.128263	-2.62962	-1.03508	24.148	6.89145	0.49475	0.16679	1.59454	0.000655381	upregulated
AT4G17610	25	123	AT4G17610_25	0.210983	0.437777	0.437704	0.369647	0.0997271	0	0	0	-11.8223	-1.51607	6.0122	0.837398	0.364028	0.0249318	10.3062	0.0114622	upregulated
AT1G78010	6	118	AT1G78010_6	0.124836	0.13626	0.235271	0.125836	0.0838415	0.102568	0.102463	0.0756838	-3.46806	-2.73886	34.7203	23.3941	0.155551	0.0911391	0.729198	0.0246443	upregulated
AT3G29290	1	106	AT3G29290_1	0.297425	0.422808	0.363087	0.335537	0.226751	0.203523	0.294609	0.154741	-2.22319	-1.5071	74.816	41.6863	0.354714	0.219906	0.716088	0.0172775	upregulated
AT4G12680	6	74	AT4G12680_6	0.28081	0.29398	0.406733	0.366668	0.159716	0.128168	0.121375	0.0366606	-3.3556	-1.58596	10.6385	6.02027	0.337048	0.11148	1.76964	0.0117901	upregulated
AT4G24450	11	94	AT4G24450_11	0.351623	0.411514	0.315177	0.417534	0	0.0286039	0.00029511	0.104508	-8.80505	-1.42867	6.04255	0.797872	0.373962	0.0333518	7.37638	0.0378002	upregulated
AT5G65940	2	76	AT5G65940_2	0.176337	0.178604	0.175289	0.322975	0.163244	0.10538	0.0946759	0.148539	-3.00329	-2.28286	43.2204	37.8026	0.213301	0.12796	0.720429	0.0467554	upregulated
AT3G09410	2	86	AT3G09410_2	0.112401	0.167319	0.12293	0.25425	0.0728789	0.0425901	0.0951604	0.0707741	-3.88646	-2.6831	20.8663	16.3576	0.164225	0.0703509	1.20336	0.0155002	upregulated
AT5G49510	6	241	AT5G49510_6	0.568518	0.612046	0.636309	0.617582	0.375322	0.381101	0.412974	0.36615	-1.38273	-0.717626	247.937	186.494	0.608614	0.383887	0.665106	1.25305e-05	upregulated
AT1G76580	9	92	AT1G76580_9	0.222994	0.162096	0.247613	0.113798	0.0738661	0.0680742	0.0667676	0.123374	-3.63982	-2.48483	21.0408	10.1168	0.186625	0.0830204	1.155	0.0125435	upregulated
AT3G10820	3	297	AT3G10820_3	0.423745	0.455232	0.818194	0.512378	0.290067	0.214829	0.333873	0.300436	-1.83045	-0.907065	30.6675	22.5842	0.552387	0.284801	0.92338	0.0107725	upregulated
AT4G38380	4	66	AT4G38380_4	0.571324	0.368774	0.30293	0.139335	0.146531	0.0482073	0.10296	0.116578	-3.38145	-1.70328	15.9129	6.31818	0.345591	0.103569	1.67817	0.0223637	upregulated
AT4G36980	12	125	AT4G36980_12	0.382508	0.281607	0.296419	0.367642	0.21837	0.197413	0.21336	0.200795	-2.27018	-1.60315	88.486	135.27	0.332044	0.207485	0.667027	0.00118299	upregulated
AT1G49980	13	91	AT1G49980_13	0.273758	0.180844	0.0993474	0.200386	0.100807	0.116954	0.0814283	0.0799389	-3.4174	-2.49668	28.3544	11.5852	0.188584	0.0947821	0.920716	0.0326101	upregulated
AT5G11350	11	142	AT5G11350_11	0.102626	0.287976	0.0950471	0.122864	0.0377285	0.0487287	0.0606784	0.0627441	-4.28108	-2.87515	11.9454	6.43134	0.152128	0.05247	1.40594	0.0133063	upregulated
AT4G00760	2	76	AT4G00760_2	0.387584	0.364529	0.288355	0.178337	0.0202988	0.203153	0.0569607	0.135223	-3.73557	-1.77618	24.5066	13.0033	0.304701	0.103909	1.9594	0.0455363	upregulated
AT4G10030	5	76	AT4G10030_5	0.203549	0.110062	0.258916	0.129704	0.0522593	0.0986097	0.112225	0.0706195	-3.64491	-2.59408	21.5329	26.5888	0.175557	0.0834283	1.05082	0.0320198	upregulated
AT1G50260	4	100	AT1G50260_4	0.277788	0.0708514	0.0774386	0.210902	0.0101143	0.0723493	0.0248403	0.0394074	-5.10322	-2.90079	10.485	3.565	0.159245	0.0366778	2.20243	0.0302023	upregulated
AT5G45140	24	103	AT5G45140_24	0.117265	0.294274	0.136471	0.192737	0.00636089	0.0428012	0.00901131	0.0883614	-5.53431	-2.52639	11.2573	2.56311	0.185187	0.0366337	3.00792	0.0194787	upregulated
AT4G19540	6	86	AT4G19540_6	0.499287	0.739694	0.687312	0.636301	0.331027	0.310746	0.213201	0.351967	-1.75434	-0.65756	62.8605	32.6483	0.640648	0.301735	1.09678	0.00170054	upregulated
AT1G12350	8	84	AT1G12350_8	0.469102	0.623607	0.43097	0.573896	0.253351	0.328417	0.378845	0.373641	-1.60195	-0.947199	98.5506	74.8869	0.524394	0.333563	0.654748	0.0116552	upregulated
AT3G48190	74	137	AT3G48190_74	0.316943	0.336748	0.153702	0.236325	0.105932	0.131288	0.0703258	0.1163	-3.27546	-2.00273	17.7117	11.6861	0.26093	0.105962	1.27274	0.00771647	upregulated
AT5G58340	3	91	AT5G58340_3	0.12295	0.682498	0.290853	0.466572	0.128473	0.117348	0.0465202	0.108528	-3.42037	-1.61411	8.34066	4.92582	0.390718	0.100217	1.80626	0.0288196	upregulated
AT1G11000	10	445	AT1G11000_10	0.301712	0.256787	0.348857	0.481603	0.19786	0.188023	0.141148	0.17576	-2.52038	-1.56587	18.9388	14.8433	0.34724	0.175697	0.954507	0.00497073	upregulated
AT2G02765	1	172	AT2G02765_1	0.164229	0.140305	0.281518	0.157106	0.129885	0.0571308	0.0996846	0.11616	-3.37664	-2.48462	10.1148	7.70494	0.185789	0.100715	0.892027	0.041565	upregulated
AT1G18340	4	84	AT1G18340_4	0.19218	0.181189	0.226418	0.213054	0.0566697	0.14726	0.0838946	0.0557517	-3.66124	-2.30439	20.4107	14.2232	0.20321	0.085894	1.35685	0.00687693	upregulated
AT3G55010	1	125	AT3G55010_1	0.366086	0.249541	0.339624	0.315688	0.190076	0.219682	0.202541	0.13375	-2.44699	-1.66845	114.34	47.626	0.317735	0.186512	0.778539	0.00768492	upregulated
AT3G16840	4	108	AT3G16840_4	0.191978	0.182211	0.202494	0.139803	0.0847355	0.0928452	0.0920179	0.0917956	-3.46932	-2.49497	39.4699	28.0347	0.179121	0.0903486	0.97435	0.000210823	upregulated
AT2G31970	14	119	AT2G31970_14	0.105626	0.260047	0.108358	0.269273	0.120483	0.00664832	0.022888	0.0411853	-5.08422	-2.57127	9.86555	4.48739	0.185826	0.0478011	2.51295	0.0381908	upregulated
AT1G12730	7	91	AT1G12730_7	0.176009	0.134247	0.312486	0.238303	0.0569534	0.021388	0.0145431	0.0472987	-5.04668	-2.28765	9.24451	2.65385	0.215261	0.0350458	2.75903	0.00213065	upregulated
AT3G47360	1	345	AT3G47360_1	0.75063	0.685971	0.753074	0.630194	0.259315	0.450445	0.445787	0.342587	-1.45221	-0.508218	87.4601	33.4993	0.704967	0.374533	0.94399	0.00312392	upregulated
AT4G13345	10	90	AT4G13345_10	0.506325	0.671611	0.465788	0.515775	0.149085	0.220501	0.208761	0.30657	-2.22318	-0.903402	37.8917	17.3167	0.539875	0.221229	1.31978	0.00157018	upregulated
AT2G43010	5	128	AT2G43010_5	0.195024	0.203624	0.139066	0.185122	0.0426984	0.0625595	0.0579648	0.0368802	-4.3545	-2.48348	41.6016	18.2578	0.180709	0.0500257	1.87102	0.000140866	upregulated
AT5G22050	6	69	AT5G22050_6	0.24673	0.218521	0.24286	0.259423	0.1294	0.178453	0.165084	0.104959	-2.82183	-2.05039	71.8152	55.4457	0.241884	0.144474	0.771436	0.00541242	upregulated
AT5G25490	3	185	AT5G25490_3	0.166046	0.379297	0.34348	0.193012	0.0800238	0.0881795	0.111544	0.0920058	-3.43832	-1.97597	9.77297	11.7959	0.270459	0.0929383	1.46235	0.00344542	upregulated
AT5G47900	5	15	AT5G47900_5	0.451701	0.488775	0.660528	0.690809	0.0852213	0.161189	0.045337	0.0284622	-3.94595	-0.827816	21.1667	2.45	0.572953	0.0800523	3.11813	0.00149962	upregulated
AT3G58530	8	216	AT3G58530_8	0.146285	0.218785	0.204176	0.183818	0.0924883	0.149978	0.0931834	0.0412967	-3.54834	-2.42533	22.5	13.7801	0.188266	0.0942366	1.12301	0.032687	upregulated
AT1G34770	5	73	AT1G34770_5	0.33988	0.147809	0.0858011	0.188272	0.0185333	0.0964191	0.0716747	0.0527168	-4.29407	-2.56677	12.0274	2.58219	0.190441	0.059836	1.7273	0.0401016	upregulated
AT5G13690	3	96	AT5G13690_3	0.0861518	0.243126	0.171587	0.188973	0.0636146	0.0553194	0.043297	0.0627125	-4.16882	-2.63098	9.51563	7.1224	0.17246	0.0562359	1.53783	0.00428771	upregulated
AT3G44480	7	179	AT3G44480_7	0.183516	0.20154	0.232014	0.229456	0.0818272	0.121327	0.135773	0.139355	-3.09455	-2.24708	56.1117	22.398	0.211632	0.119571	0.847473	0.00485758	upregulated
AT5G65070	7	199	AT5G65070_7	0.176951	0.290698	0.258447	0.126251	0.00705855	0.0861373	0.0151476	0.132913	-4.90996	-2.30467	10.3781	2.16583	0.213087	0.0603141	2.60529	0.0467354	upregulated
AT3G24929	2	193	AT3G24929_2	0.538204	0.393208	0.519872	0.700974	0.306472	0.222167	0.169948	0.0584575	-2.63244	-0.924187	16.0168	6.47668	0.538065	0.189261	1.70825	0.0202737	upregulated
AT3G54230	5	90	AT3G54230_5	0.833528	0.618524	0.7491	0.753842	0.401214	0.431778	0.521387	0.482081	-1.13035	-0.445058	106.628	96.2722	0.738748	0.459115	0.685297	0.00140791	upregulated
AT1G07880	2	105	AT1G07880_2	0.597321	0.867556	0.436794	0.543061	0.283243	0.248413	0.293184	0.376105	-1.7525	-0.756046	26.5381	37.2095	0.611183	0.300236	0.996452	0.00616797	upregulated
AT3G63300	4	81	AT3G63300_4	0.352168	0.3638	0.284192	0.262716	0.104648	0.145826	0.0850701	0.0703554	-3.35462	-1.67698	20.5617	11.0247	0.315719	0.101475	1.67763	0.000565485	upregulated
AT1G70570	3	119	AT1G70570_3	0.171001	0.160318	0.116126	0.159161	0.0670583	0.0840717	0.0641395	0.102587	-3.6796	-2.73665	52.895	26.9097	0.151652	0.0794642	0.942951	0.00333937	upregulated
AT3G09560	7	92	AT3G09560_7	0.241077	0.243324	0.271801	0.230311	0.0741508	0.086524	0.103233	0.127145	-3.38391	-2.0223	33.6223	10.3342	0.246628	0.0977631	1.36161	0.000237146	upregulated
AT1G01770	10	151	AT1G01770_10	0.335191	0.415219	0.374381	0.41688	0.191971	0.286958	0.198669	0.214327	-2.18395	-1.38118	84.0646	41.8046	0.385418	0.222981	0.802772	0.00182872	upregulated
AT1G63855	3	172	AT1G63855_3	0.287243	0.449194	0.347018	0.402769	0.189757	0.13791	0.277446	0.196813	-2.3627	-1.44828	30.0988	15.8459	0.371556	0.200481	0.914416	0.0104459	upregulated
AT2G07680	30	69	AT2G07680_30	0.320089	0.212302	0.275556	0.256492	0.0916495	0.0826638	0.0767751	0.0525822	-3.74921	-1.92546	12.9891	9.01449	0.26611	0.0759177	1.82374	0.000141873	upregulated
AT5G01770	2	109	AT5G01770_2	0.510859	0.471957	0.512143	0.585898	0.147144	0.238076	0.124939	0.187758	-2.56224	-0.947234	22.422	11.6651	0.520214	0.174479	1.61501	0.000278027	upregulated
AT5G28080	4	351	AT5G28080_4	0.20933	0.517881	0.899789	0.310245	0.128043	0.0894454	0.150025	0.306235	-2.72304	-1.26158	7.31909	3.67877	0.484311	0.168437	1.46146	0.0478058	upregulated
AT3G25840	15	160	AT3G25840_15	0.96105	0.564705	0.51338	0.574402	0.217679	0.447702	0.38455	0.438107	-1.48213	-0.66088	19.2328	14.475	0.653384	0.372009	0.82125	0.0417601	upregulated
AT1G51270	6	92	AT1G51270_6	0.262589	0.183432	0.290052	0.314512	0.0924705	0.107505	0.141565	0.178086	-2.99055	-1.95756	22.9565	18.4185	0.262646	0.129907	1.03299	0.00886196	upregulated
AT1G08260	22	145	AT1G08260_22	0.135199	0.310666	0.253678	0.277151	0.0225077	0	0	0	-11.3424	-2.1009	11.2397	0.27069	0.244173	0.00562691	9.24153	0.00348432	upregulated
AT3G50240	1	95	AT3G50240_1	0.352904	0.300651	0.344078	0.205796	0.193236	0.198638	0.126863	0.157841	-2.58637	-1.7641	27.4368	42.2395	0.300857	0.169144	0.822268	0.0126291	upregulated
AT4G02815	1	358	AT4G02815_1	0.169414	0.155711	0.140427	0.14107	0.102555	0.102694	0.0677419	0.0367732	-3.80453	-2.72551	17.1082	8.17877	0.151655	0.0774408	1.07902	0.023046	upregulated
AT5G22700	7	134	AT5G22700_7	0.641952	0.375612	0.306	0.45482	0.134251	0.128413	0.384603	0.233362	-2.33401	-1.22429	21.9925	12.3396	0.444596	0.220157	1.10972	0.0443186	upregulated
AT4G29890	4	78	AT4G29890_4	0.181442	0.168327	0.24215	0.126897	0.0552787	0.082951	0.0557407	0.0674539	-3.95595	-2.51435	16.4551	17.1827	0.179704	0.0653561	1.44161	0.000884198	upregulated
AT3G55630	2	79	AT3G55630_2	0.190411	0.156546	0.0983116	0.206978	0.0491102	0.0392982	0.0660628	0.0695419	-4.1958	-2.67177	15.5791	13.7278	0.163062	0.0560033	1.52403	0.00258279	upregulated
AT3G59100	15	100	AT3G59100_15	0.41065	0.206809	0.194874	0.195927	0.142931	0.0500003	0.127796	0.152265	-3.20299	-2.06716	13.9375	5.1375	0.252065	0.118248	1.13583	0.0480362	upregulated
AT3G49000	4	165	AT3G49000_4	0.259487	0.41009	0.291214	0.261888	0.0661284	0.0745295	0.166284	0.135785	-3.28338	-1.73627	20.75	10.2909	0.30567	0.110682	1.54711	0.00506949	upregulated
AT5G37710	2	85	AT5G37710_2	0.153072	0.213994	0.152208	0.163097	0.0806311	0.110449	0.07356	0.0902309	-3.51156	-2.56604	39.2471	32.7412	0.170593	0.0887179	0.945516	0.00149938	upregulated
AT2G40570	2	80	AT2G40570_2	0.386284	0.330951	0.450228	0.604854	0.205737	0.357246	0.196043	0.227819	-2.06273	-1.21105	26.4469	13.9219	0.443079	0.246711	0.851684	0.0200589	upregulated
AT5G27360	3	153	AT5G27360_3	0.462611	0.740073	0.582215	0.459019	0.284247	0.350219	0.396151	0.414239	-1.48395	-0.862535	26.5784	20.9003	0.560979	0.361214	0.621414	0.0224927	upregulated
AT2G19400	6	178	AT2G19400_6	0.976227	0.967962	1.01075	1.03976	0.333497	0.402452	0.586318	0.505554	-1.16292	-0.00250319	25.0576	20.4256	0.998675	0.456956	1.16041	0.000678983	upregulated
AT5G51660	8	108	AT5G51660_8	0.312367	0.332236	0.33967	0.341343	0.0795356	0.215283	0.129782	0.163826	-2.85589	-1.59423	32.5278	10.1343	0.331404	0.147107	1.26166	0.00618799	upregulated
AT4G28710	11	284	AT4G28710_11	0.191295	0.14829	0.191951	0.271792	0.0602701	0.103648	0.10045	0.120799	-3.42186	-2.35006	27.0467	10.6514	0.200832	0.0962916	1.07179	0.00902212	upregulated
AT4G03430	2	88	AT4G03430_2	0.254296	0.482756	0.111804	0.276203	0.123136	0.127952	0.0770734	0.0673153	-3.39464	-2.0108	14.2472	5.80682	0.281265	0.0988692	1.38384	0.0311924	upregulated
AT1G17960	5	81	AT1G17960_5	0.151191	0.101227	0.479601	0.133732	0	0	0	0	-13.5845	-2.49814	7.90123	0	0.216438	0	11.0863	7.5906e-07	upregulated
AT1G55810	12	66	AT1G55810_12	0.192305	0.196282	0.240695	0.16549	0.119777	0.155101	0.118532	0.133023	-2.9343	-2.34436	105.989	87.4886	0.198693	0.131608	0.589939	0.00617562	upregulated
AT2G35330	1	165	AT2G35330_1	0.23042	0.16565	0.228375	0.229819	0.121087	0.103424	0.155235	0.101873	-3.07547	-2.24085	52.1485	28.6864	0.213566	0.120405	0.834614	0.00392085	upregulated
AT5G40500	1	70	AT5G40500_1	0.159311	0.179397	0.17256	0.140256	0.0475769	0.0665062	0.0612817	0.112587	-3.87081	-2.62439	37.8393	25.5714	0.162881	0.0719881	1.24643	0.00380137	upregulated
AT1G79190	10	80	AT1G79190_10	0.228177	0.230017	0.271957	0.461822	0.138422	0.0714556	0.0200786	0.174907	-3.7033	-1.81127	18.2344	5.51875	0.297994	0.101216	1.89203	0.043161	upregulated
AT4G02430	2	185	AT4G02430_2	0.259236	0.240199	0.240131	0.302409	0.102429	0.130978	0.112385	0.086212	-3.22734	-1.94722	18.9392	12.6743	0.260494	0.108001	1.28011	0.000134481	upregulated
AT3G60500	8	99	AT3G60500_8	0.206232	0.201142	0.10438	0.12628	0.0473166	0.127435	0.0536677	0.0779173	-3.81885	-2.70919	31.6414	16.3232	0.159508	0.0765842	1.10966	0.0334273	upregulated
AT5G44200	8	95	AT5G44200_8	0.149647	0.131381	0.108259	0.219782	0.0663395	0.0773427	0.109218	0.051212	-3.77217	-2.76546	36.1263	13.8105	0.152267	0.076028	1.00671	0.018476	upregulated
AT1G29410	2	136	AT1G29410_2	0.922569	0.607932	0.883662	1.53846	0.475872	0.623828	0.412084	0.620274	-0.930037	-0.0978082	35.7941	39.4265	0.988157	0.533014	0.832228	0.0373094	upregulated
AT3G62220	7	186	AT3G62220_7	0.11206	0.247624	0.20555	0.131412	0.0478824	0.0447822	0.0706526	0.0564404	-4.20888	-2.59542	13.7688	4.60887	0.174162	0.0549394	1.61346	0.0018642	upregulated
AT4G13150	6	100	AT4G13150_6	0.187296	0.427122	0.225906	0.176279	0.119798	0.132098	0.0852871	0.103611	-3.20098	-2.07354	21.4	18.965	0.254151	0.110199	1.12744	0.0129432	upregulated
AT5G56370	1	83	AT5G56370_1	0.252588	0.501982	0.39427	0.376153	0.0400931	0.352577	0.0594235	0.0818605	-3.457	-1.4332	18.7801	2.62048	0.381248	0.133489	2.0238	0.0298391	upregulated
AT3G07060	9	117	AT3G07060_9	0.268462	0.359008	0.241755	0.395372	0.0930301	0.0957909	0.0611771	0.124915	-3.46049	-1.69056	14.938	4.94872	0.316149	0.0937282	1.76994	0.000618988	upregulated
AT5G45560	18	73	AT5G45560_18	0.340637	0.25124	0.12033	0.35251	0.0631765	0.0523457	0.0129322	0.0195902	-5.04672	-2.02644	9.70548	2.01712	0.266179	0.0370112	3.02028	0.00374822	upregulated
AT1G48260	6	79	AT1G48260_6	0.821882	0.513463	0.765923	0.63297	0.268882	0.230707	0.358306	0.27629	-1.83682	-0.572296	25.8703	14.212	0.683559	0.283546	1.26453	0.000758248	upregulated
AT1G49980	8	147	AT1G49980_8	0.134152	0.12877	0.253985	0.225864	0.0551324	0.0938323	0.0340501	0.0946689	-3.96797	-2.49471	9.54082	3.60204	0.185693	0.0694209	1.47326	0.0146497	upregulated
AT4G01915	2	83	AT4G01915_2	0.681204	0.734082	0.655506	0.630108	0.466948	0.509386	0.387151	0.299509	-1.29505	-0.568869	88.0934	53.8253	0.675225	0.415748	0.726181	0.00616603	upregulated
AT3G59310	4	93	AT3G59310_4	0.226406	0.232685	0.184023	0.137973	0.0609674	0.0755416	0.118102	0.106974	-3.51724	-2.38654	26.121	16.1747	0.195272	0.0903963	1.1307	0.00700637	upregulated
AT2G41190	3	104	AT2G41190_3	0.233757	0.125573	0.096831	0.16177	0.0443202	0.0702578	0.0608995	0.0559379	-4.13114	-2.77167	8.29087	3.61298	0.154483	0.0578538	1.35947	0.00427265	upregulated
AT4G26140	2	106	AT4G26140_2	0.131148	0.198936	0.24409	0.197205	0.0799289	0.116683	0.0649917	0.132148	-3.40196	-2.40928	9.75236	6.8467	0.192845	0.0984379	0.992684	0.0168432	upregulated
AT5G53010	8	145	AT5G53010_8	0.708859	0.642589	0.614487	0.524206	0.304409	0.34261	0.262192	0.353523	-1.67318	-0.692201	44.9276	26.4397	0.622535	0.315684	0.980975	0.000323584	upregulated
AT1G62130	12	90	AT1G62130_12	0.506192	0.632368	1.11714	0.880173	0.292185	0.319234	0.175869	0.342663	-1.86873	-0.416936	23.3806	8.18889	0.783967	0.282488	1.45179	0.00482136	upregulated
AT3G43920	5	111	AT3G43920_5	0.365547	0.90628	1.21818	0.296299	0	0.0658521	0.0832734	0	-9.24696	-0.765997	5.57432	0.547297	0.696577	0.0372814	8.48096	0.0386219	upregulated
AT5G40550	3	78	AT5G40550_3	0.363658	0.155903	0.280555	0.289911	0.106738	0.0446805	0.12299	0.0827545	-3.58262	-1.94015	13.1667	4.68269	0.272507	0.0892908	1.64247	0.00747407	upregulated
AT3G63510	2	82	AT3G63510_2	0.372645	0.299733	0.276777	0.275915	0.224494	0.0953666	0.176272	0.111378	-2.80405	-1.71832	33.9024	22.0274	0.306267	0.151878	1.08573	0.0117995	upregulated
AT5G51430	5	137	AT5G51430_5	0.179343	0.128434	0.1478	0.172418	0.0671268	0.110538	0.110068	0.0976295	-3.40361	-2.6836	51.8084	29.9909	0.156999	0.0963405	0.720005	0.0119483	upregulated
AT3G21465	5	76	AT3G21465_5	0.199331	0.10919	0.164314	0.127515	0.0530969	0.0245657	0.0222199	0.0518507	-4.83598	-2.77465	14.2961	3.99671	0.150087	0.0379333	2.06134	0.00183743	upregulated
AT5G61140	43	99	AT5G61140_43	0.1451	0.165674	0.181217	0.158009	0.0703804	0.0737989	0.0931649	0.0652604	-3.73766	-2.62615	27.3737	17.5859	0.1625	0.0756512	1.11152	0.000136753	upregulated
AT4G02070	6	129	AT4G02070_6	0.248945	0.260839	0.225597	0.314287	0.000186096	0.0109695	0	0	-11.7199	-1.94072	8.52519	0.114341	0.262417	0.00278889	9.77915	0.00159671	upregulated
AT5G57880	7	92	AT5G57880_7	0.711822	0.968981	0.480243	0.724002	0.222121	0.204705	0.356518	0.487962	-1.74552	-0.514992	12.3859	13.8397	0.721262	0.317826	1.23053	0.0143611	upregulated
AT2G16940	13	112	AT2G16940_13	0.218138	0.213251	0.248047	0.28012	0.147333	0.136624	0.182639	0.140548	-2.72959	-2.06832	19.0692	40.0603	0.239889	0.151786	0.661276	0.0023916	upregulated
AT1G02145	2	69	AT1G02145_2	0.330485	0.269252	0.324121	0.254334	0.131805	0.0911149	0.0846835	0.287675	-2.93474	-1.77273	27.7246	14.1196	0.294548	0.14882	1.16201	0.031156	upregulated
AT5G52030	4	92	AT5G52030_4	0.262263	0.193556	0.241078	0.161962	0.11519	0.0858506	0.0985752	0.131775	-3.23161	-2.2447	25.1277	16.019	0.214715	0.107848	0.986909	0.00308203	upregulated
AT5G02200	1	641	AT5G02200_1	0.700694	0.816465	0.693154	0.710547	0.303663	0.420966	0.418462	0.390159	-1.39559	-0.456858	16.6521	9.73713	0.730215	0.383313	0.938736	0.00027361	upregulated
AT4G31000	3	74	AT4G31000_3	0.178455	0.16524	0.175066	0.248456	0.0460393	0.0744118	0.155285	0.0520905	-3.78479	-2.40168	8.2027	11.8547	0.191804	0.0819567	1.38311	0.0159291	upregulated
AT5G56190	2	109	AT5G56190_2	0.841029	0.867241	0.780871	0.758582	0.625667	0.458148	0.534075	0.475386	-0.945091	-0.302683	207.385	76.8463	0.811931	0.523319	0.642408	0.00115135	upregulated
AT4G38120	12	222	AT4G38120_12	0.155892	0.121448	0.218363	0.179681	0.016814	0.08053	0.0585558	0.111424	-4.19711	-2.59867	19.0068	5.83221	0.168846	0.066831	1.59844	0.0424863	upregulated
AT2G28310	2	89	AT2G28310_2	0.261763	0.203653	0.25646	0.374454	0.117504	0.111817	0.115247	0.145506	-3.03701	-1.90245	51.6854	28.7107	0.274082	0.122518	1.13456	0.00132699	upregulated
AT3G06778	1	256	AT3G06778_1	0.338076	0.254844	0.245412	0.438505	0.11477	0.269868	0.197414	0.167821	-2.48214	-1.68824	13.0801	17.8799	0.319209	0.187468	0.793901	0.049135	upregulated
AT2G34170	2	85	AT2G34170_2	0.690945	0.679625	0.285014	0.455188	0.214546	0.236353	0.274499	0.2449	-2.04912	-1.00923	18.6324	18.7676	0.527693	0.242574	1.0399	0.0153573	upregulated
AT5G46400	4	73	AT5G46400_4	0.225899	0.347448	0.160752	0.281363	0.000776456	0.148042	0.0277689	0.0205723	-5.96507	-2.03449	9.78425	2.28082	0.253866	0.04929	3.93058	0.0495547	upregulated
AT5G41240	3	91	AT5G41240_3	0.20961	0.359287	0.136163	0.161943	0.115923	0.0604361	0.0919409	0.0738569	-3.58987	-2.30851	12.0357	5.95604	0.21675	0.0855393	1.28135	0.0128616	upregulated
AT3G28430	19	73	AT3G28430_19	0.219187	0.236348	0.131806	0.224855	0.0365974	0.10168	0.0147932	0.0512002	-4.60916	-2.33681	15.6678	2.70548	0.203049	0.0510677	2.27235	0.00983789	upregulated
AT5G27950	3	118	AT5G27950_3	0.423536	0.353898	0.440718	0.450544	0.291946	0.257218	0.198727	0.233141	-2.04176	-1.26759	63.5021	67.3093	0.417174	0.245258	0.774164	0.00154891	upregulated
AT4G02815	3	147	AT4G02815_3	0.186383	0.17818	0.259265	0.20996	0.117124	0.0909437	0.0435163	0.0776761	-3.69036	-2.27789	22.8452	8.08333	0.208447	0.0823151	1.41247	0.00492918	upregulated
AT5G49430	16	82	AT5G49430_16	0.130597	0.308026	0.122057	0.164277	0	0.0397241	0	0	-11.7124	-2.56896	7.43293	0.365854	0.181239	0.00993103	9.14344	0.00846284	upregulated
AT4G34570	3	91	AT4G34570_3	0.193182	0.203084	0.319284	0.218137	0.0761132	0.158376	0.115914	0.148362	-3.05899	-2.1289	23.3324	13.522	0.233422	0.124691	0.930093	0.0185681	upregulated
AT5G05310	12	96	AT5G05310_12	0.570477	0.54899	0.513441	0.567246	0.237247	0.271502	0.357231	0.283152	-1.81548	-0.863648	52.375	40.3255	0.550038	0.287283	0.951836	0.000300784	upregulated
AT4G24710	3	119	AT4G24710_3	0.170982	0.0955778	0.285389	0.130643	0.029535	0.0508931	0.0257625	0.0646	-4.65218	-2.67014	6.63025	1.42227	0.170648	0.0426977	1.98204	0.00502207	upregulated
AT2G47830	3	82	AT2G47830_3	0.394772	0.503694	0.394573	0.373509	0.195224	0.263129	0.226212	0.195186	-2.19607	-1.27318	59.4695	35.5518	0.416637	0.219938	0.922893	0.000610416	upregulated
AT4G36280	4	111	AT4G36280_4	0.703458	0.486459	1.15354	0.856453	0.290095	0.207299	0.585492	0.366929	-1.56858	-0.391141	20.2342	16.8964	0.799977	0.362454	1.17744	0.0280938	upregulated
AT5G67570	1	81	AT5G67570_1	0.157866	0.228991	0.223559	0.0891231	0.0772024	0.048235	0.1074	0.0459078	-3.93326	-2.6098	17.4198	9.00617	0.174885	0.0696863	1.32346	0.0219745	upregulated
AT3G05030	10	75	AT3G05030_10	0.394811	0.526964	0.511013	0.426764	0.0602054	0.369426	0.164547	0.106968	-2.8297	-1.11551	8.99	6.07333	0.464888	0.175286	1.71419	0.0222551	upregulated
AT1G08840	7	89	AT1G08840_7	0.363264	0.360749	0.584101	0.34963	0.172453	0.101023	0.0633761	0.0959451	-3.30113	-1.30591	10.177	4.71629	0.414436	0.108199	1.99522	0.00117181	upregulated
AT1G44910	27	46	AT1G44910_27	0.190315	0.279602	0.250668	0.28609	0.168886	0.202675	0.140237	0.124169	-2.67808	-2.00842	46.8261	35.7826	0.251669	0.158992	0.669655	0.0172398	upregulated
AT3G52260	2	29	AT3G52260_2	0.551845	0.57598	0.517053	0.491639	0.167453	0.0810156	0.271955	0.348992	-2.40028	-0.90738	25.3879	18.5345	0.534129	0.217354	1.4929	0.0186175	upregulated
AT1G20540	7	203	AT1G20540_7	0.182728	0.185549	0.192514	0.228952	0.108872	0.169343	0.120702	0.124799	-2.95352	-2.34655	20.3214	35.1823	0.197436	0.130929	0.606967	0.00811843	upregulated
AT4G02815	2	93	AT4G02815_2	0.242624	0.230399	0.310327	0.322907	0.139075	0.105954	0.164784	0.0716445	-3.12222	-1.86999	30.5914	12.172	0.276564	0.120365	1.25224	0.00495881	upregulated
AT3G20810	4	149	AT3G20810_4	0.187836	0.235859	0.172625	0.115647	0.130274	0.111079	0.0900223	0.1263	-3.14234	-2.53574	44.5554	33.6124	0.177992	0.114419	0.606604	0.0488885	upregulated
AT1G54110	5	79	AT1G54110_5	0.177224	0.277131	0.22717	0.154052	0.0851273	0.0812975	0.0374723	0.0657993	-3.95967	-2.29609	15.962	4.32278	0.208894	0.0674241	1.66358	0.00237348	upregulated
AT5G07630	3	175	AT5G07630_3	0.178548	0.127003	0.190201	0.254803	0.0360759	0.0536818	0.0356101	0.0419048	-4.60014	-2.45741	7.38857	1.34143	0.187639	0.0418181	2.14273	0.000132017	upregulated
AT5G05540	10	86	AT5G05540_10	0.268885	0.215524	0.275285	0.224526	0.0672738	0.195086	0.104129	0.108906	-3.17851	-2.03127	30.7703	21.6366	0.246055	0.118849	1.14724	0.0128231	upregulated
AT5G24630	13	117	AT5G24630_13	0.448926	0.358532	0.348809	0.514605	0.200344	0.0667468	0.0501033	0.0565599	-3.67191	-1.27831	18.3162	4.18803	0.417718	0.0934384	2.3936	0.00243296	upregulated
AT5G53900	4	156	AT5G53900_4	0.3315	0.334343	0.326573	0.40785	0.214858	0.1483	0.239078	0.232058	-2.28596	-1.52048	63.5401	49.1699	0.350066	0.208573	0.765478	0.004867	upregulated
AT3G58530	7	90	AT3G58530_7	0.21209	0.189822	0.267942	0.143282	0.0579748	0.0437795	0.109352	0.129961	-3.68971	-2.3344	23.5722	12.025	0.203284	0.0852667	1.35531	0.0173319	upregulated
AT2G20210	10	203	AT2G20210_10	0.151154	0.160507	0.425254	0.224693	0.0195573	0.0454736	0.0726872	0.079651	-4.39182	-2.18819	7.55296	2.45567	0.240402	0.0543423	2.20363	0.00869958	upregulated
AT3G48830	8	159	AT3G48830_8	0.395332	0.412931	0.313064	0.431563	0	0.0561134	0.109758	0.00169766	-7.69456	-1.37568	7.58176	1.16352	0.388223	0.0418923	6.31888	0.0478925	upregulated
AT5G53450	3	79	AT5G53450_3	0.236178	0.227537	0.222331	0.246034	0.111815	0.153687	0.1524	0.200966	-2.72295	-2.10254	139.566	38.8006	0.23302	0.154717	0.620402	0.01239	upregulated
AT5G19210	2	93	AT5G19210_2	0.202834	0.192747	0.286416	0.200217	0.0375651	0.0800964	0.174101	0.111278	-3.51658	-2.20026	27.414	8.48387	0.220554	0.10076	1.31633	0.0349084	upregulated
AT1G67550	7	65	AT1G67550_7	0.208689	0.207658	0.216034	0.291936	0.121082	0.0623186	0.0982575	0.0666957	-3.57592	-2.12881	18.5769	10.4462	0.231079	0.0870884	1.44711	0.00134561	upregulated
AT5G04220	8	81	AT5G04220_8	0.214958	0.142029	0.187935	0.106348	0.0356541	0.0430868	0.0945686	0.0993668	-4.02	-2.66961	14.8395	7.53704	0.162817	0.0681691	1.35038	0.0225823	upregulated
AT5G23690	7	93	AT5G23690_7	0.799001	0.530254	0.585165	0.653886	0.323639	0.140947	0.162669	0.535621	-1.99375	-0.656237	15.2903	12.3145	0.642077	0.290719	1.33752	0.0284651	upregulated
AT2G03530	7	160	AT2G03530_7	0.225382	0.195603	0.220445	0.151961	0.0508218	0.0457623	0.0549802	0.0636688	-4.22658	-2.35082	11.3172	3.44219	0.198348	0.0538083	1.87576	2.7346e-05	upregulated
AT3G02065	1	33	AT3G02065_1	0.174671	0.233847	0.293828	0.134676	0.0463638	0.0747067	0.134714	0.119317	-3.53316	-2.31826	24.8636	10.053	0.209256	0.0937754	1.2149	0.0296792	upregulated
AT5G03770	6	138	AT5G03770_6	0.298245	0.227983	0.421102	0.456996	0.117109	0.0827816	0.159222	0.105832	-3.14492	-1.56398	11.8605	5.80254	0.351082	0.116236	1.58093	0.00198737	upregulated
AT3G29575	2	248	AT3G29575_2	0.259245	0.290359	0.207689	0.201257	0.136145	0.105365	0.198138	0.126916	-2.8592	-2.07803	50.245	19.003	0.239637	0.141641	0.781176	0.0144871	upregulated
AT3G27610	10	79	AT3G27610_10	0.720344	0.699329	0.889732	0.558695	0.297647	0.543856	0.427302	0.485016	-1.2244	-0.499406	38.1139	42.4873	0.717025	0.438455	0.724994	0.0208996	upregulated
AT4G27650	12	60	AT4G27650_12	0.136055	0.16415	0.150705	0.167149	0.0972994	0.0638983	0.0746118	0.0754352	-3.70064	-2.69891	43.1375	24.9833	0.154515	0.0778112	1.00173	0.000418449	upregulated
AT2G30766	2	903	AT2G30766_2	0.238507	0.202938	0.219369	0.186974	0.10355	0.12171	0.0776884	0.0775534	-3.42123	-2.24411	10.2614	3.62735	0.211947	0.0951254	1.17711	0.000568955	upregulated
AT4G09140	13	80	AT4G09140_13	0.205857	0.105456	0.226815	0.271899	0.0266889	0.0623633	0.0829585	0.131039	-3.93854	-2.38621	9.18437	4.09063	0.202507	0.0757625	1.55233	0.0339745	upregulated
AT1G54170	8	73	AT1G54170_8	0.271794	0.319035	0.191399	0.275538	0.15523	0.158867	0.123376	0.179456	-2.7097	-1.94316	39.8596	28.7226	0.264441	0.154232	0.766534	0.00732612	upregulated
AT1G80760	2	77	AT1G80760_2	0.13157	0.123215	0.194439	0.172681	0.0328279	0.0730965	0.100731	0.0415644	-4.15073	-2.71082	14.7727	6.90909	0.155476	0.0620549	1.43991	0.011608	upregulated
AT3G23480	2	69	AT3G23480_2	0.24723	0.261772	0.272679	0.263028	0.173761	0.0787946	0.0827251	0.0772097	-3.3703	-1.93778	13.837	6.32246	0.261177	0.103123	1.43251	0.00235166	upregulated
AT5G47900	14	79	AT5G47900_14	0.159043	0.372655	0.330327	0.328637	0.092137	0.171689	0.100651	0.0242268	-3.6655	-1.82002	11.6962	4.45253	0.297666	0.0971761	1.84549	0.0318879	upregulated
AT4G12020	4	77	AT4G12020_4	0.236171	0.109075	0.230387	0.169063	0.00666196	0.0221747	0.134234	0.054002	-4.9582	-2.49023	11.9708	2.8474	0.186174	0.0542682	2.46797	0.0423245	upregulated
AT4G04790	7	121	AT4G04790_7	0.222342	0.329513	0.392686	0.263696	0	0.00479763	0	0.000361539	-11.4099	-1.76059	5.2562	0.0227273	0.302059	0.00128979	9.6493	0.000353755	upregulated
AT4G21534	4	125	AT4G21534_4	0.384937	0.35555	0.359832	0.294605	0.207818	0.260121	0.286613	0.172561	-2.13675	-1.52673	56.416	42.25	0.348731	0.231778	0.610016	0.0161266	upregulated
AT1G19430	8	77	AT1G19430_8	0.469448	0.398535	0.361336	0.421389	0.235724	0.274662	0.330257	0.193753	-1.97879	-1.28339	71.9058	33.1201	0.412677	0.258599	0.695402	0.00862757	upregulated
AT1G18360	3	95	AT1G18360_3	0.200017	0.131363	0.15246	0.212697	0.0438214	0.128002	0.0313787	0.0543214	-4.1686	-2.5492	18.6211	7.60263	0.174134	0.0643809	1.6194	0.0128357	upregulated
AT4G20340	1	185	AT4G20340_1	0.403495	0.540805	0.632199	0.694961	0.297434	0.299029	0.458317	0.337088	-1.54635	-0.845686	43.4932	28.5946	0.567865	0.347967	0.700662	0.0209347	upregulated
AT3G03320	7	92	AT3G03320_7	0.278364	0.387193	0.424551	0.234239	0.243526	0.176848	0.153471	0.211574	-2.3705	-1.63594	50.9402	25.9674	0.331087	0.196355	0.734558	0.0253506	upregulated
AT3G59490	2	69	AT3G59490_2	0.181683	0.174862	0.208253	0.130526	0.0837037	0.0422789	0.106855	0.132284	-3.57176	-2.54435	20.4493	15.0435	0.173831	0.0912802	1.02741	0.0368513	upregulated
AT2G48020	1	139	AT2G48020_1	0.14129	0.255787	0.207311	0.222094	0.110972	0.144761	0.0977578	0.152284	-3.00745	-2.30778	57.2086	38.1978	0.206621	0.126444	0.699664	0.0261995	upregulated
AT4G23660	9	259	AT4G23660_9	1.34226	1.13176	1.6758	1.08528	1.03002	0.918127	0.850695	0.587715	-0.270164	0.366536	37.6419	30	1.30877	0.84664	0.6367	0.030292	upregulated
AT3G27470	9	90	AT3G27470_9	0.124456	0.117996	0.237516	0.130932	0.086598	0.0466464	0.0906758	0.0893968	-3.7246	-2.77412	17.4222	10.6778	0.152725	0.0783292	0.950472	0.0284215	upregulated
AT1G10920	3	95	AT1G10920_3	0.520135	0.422147	0.496457	0.537944	0.262838	0.271413	0.340446	0.398716	-1.67257	-1.02299	22.4868	12.3816	0.494171	0.318353	0.649577	0.0070137	upregulated
AT1G56612	2	317	AT1G56612_2	0.87065	0.931762	0.851294	0.79412	0.452196	0.508628	0.589822	0.642925	-0.879806	-0.216661	110.034	99.3336	0.861957	0.548393	0.663145	0.00162581	upregulated
AT1G55750	16	99	AT1G55750_16	0.157848	0.122459	0.185626	0.147635	0.00483879	0.0696171	0.00541097	0.0238257	-6.1142	-2.72061	15.5227	2.42172	0.153392	0.0259232	3.39359	0.0106552	upregulated
AT4G17140	46	56	AT4G17140_46	0.212847	0.165698	0.134312	0.259422	0.0112602	0	0.000842037	0	-11.1561	-2.41711	7.07143	0.191964	0.19307	0.00302557	8.73895	0.00289803	upregulated
AT4G15030	4	108	AT4G15030_4	0.204535	0.212188	0.124162	0.178512	0.0700486	0.113262	0.0788685	0.10823	-3.4625	-2.50544	25.0671	14.1019	0.179849	0.0926023	0.957056	0.00793943	upregulated
AT3G15351	4	92	AT3G15351_4	0.243748	0.235322	0.17379	0.179369	0.155148	0.124279	0.148036	0.117799	-2.88455	-2.28185	56.0353	32.519	0.208058	0.136316	0.602702	0.00928369	upregulated
AT5G61140	42	71	AT5G61140_42	0.149302	0.193472	0.172028	0.192047	0.0930526	0.126861	0.101664	0.110202	-3.2211	-2.50831	26.2817	23.169	0.176712	0.107945	0.712785	0.0014861	upregulated
AT5G01470	5	71	AT5G01470_5	0.158394	0.261858	0.256495	0.131007	0.08667	0.123031	0.104948	0.0823146	-3.35155	-2.37171	18.9894	12.7711	0.201939	0.0992408	0.97984	0.013635	upregulated
AT5G09420	6	183	AT5G09420_6	0.206377	0.237992	0.0689917	0.166808	0.0752902	0.0692702	0.0833438	0.0429114	-3.92757	-2.69721	9.47131	3.21585	0.170042	0.0677039	1.23036	0.0349628	upregulated
AT5G45940	1	35	AT5G45940_1	0.197581	0.269551	0.340635	0.244566	0.0981661	0.176145	0.126682	0.175778	-2.83567	-1.95406	31.0214	18.55	0.263083	0.144193	0.881605	0.0149744	upregulated
AT3G61280	4	103	AT3G61280_4	0.469336	0.298349	0.228443	0.465406	0.0338332	0	0.109568	0	-9.13847	-1.51744	18.6335	0.417476	0.365384	0.0358504	7.62103	0.0430412	upregulated
AT3G25570	2	166	AT3G25570_2	0.153841	0.136722	0.140067	0.200761	0.0643515	0.093254	0.0771356	0.150769	-3.45165	-2.68086	18.375	10.5482	0.157848	0.0963776	0.770797	0.0391199	upregulated
AT1G15960	11	86	AT1G15960_11	0.253008	0.431683	0.173513	0.27082	0.136736	0.187978	0.092386	0.0918708	-3.04058	-1.90155	10.1977	13.8721	0.282256	0.127243	1.13904	0.0210565	upregulated
AT1G07940	3	333	AT1G07940_3	0.202179	0.193859	0.250183	0.188263	0.0730027	0.204276	0.102941	0.106051	-3.14615	-2.27033	7.71321	7.32132	0.208621	0.121568	0.875817	0.0352889	upregulated
AT5G41000	3	93	AT5G41000_3	0.229571	0.159515	0.299063	0.248108	0.125791	0.0930813	0.0292809	0.0462695	-3.98599	-2.13091	10.8226	2.95699	0.234064	0.0736057	1.85507	0.0112115	upregulated
AT3G27420	3	86	AT3G27420_3	0.624281	0.628119	0.647464	0.441163	0.439606	0.40119	0.304868	0.386078	-1.39754	-0.789592	61.6017	77.0669	0.585257	0.382935	0.607943	0.0124696	upregulated
AT4G30130	3	72	AT4G30130_3	0.803277	0.61528	0.718649	0.391885	0.16594	0.3299	0.276924	0.383815	-1.85628	-0.711214	12.6493	5.56944	0.632273	0.289145	1.14507	0.0165903	upregulated
AT1G78540	6	99	AT1G78540_6	0.213795	0.20326	0.118188	0.208919	0.0382496	0.0819657	0.0842739	0.0159586	-4.46388	-2.46603	7.57323	2.63131	0.186041	0.055112	1.99785	0.0161591	upregulated
AT5G64630	11	66	AT5G64630_11	0.316298	0.321472	0.415914	0.360735	0.310116	0.135591	0.148094	0.12438	-2.58359	-1.50863	18.1023	6.05303	0.353605	0.179545	1.07497	0.0144718	upregulated
AT1G05160	5	81	AT1G05160_5	0.208453	0.192426	0.158532	0.190595	0.0550161	0.113586	0.0637384	0.158149	-3.48862	-2.4221	12.5185	8.58951	0.187502	0.0976222	1.06652	0.0268895	upregulated
AT3G12560	5	163	AT3G12560_5	0.158077	0.226445	0.186977	0.170978	0.089167	0.130109	0.100016	0.0978067	-3.27629	-2.44281	28.158	18.0383	0.185619	0.104275	0.833479	0.00210434	upregulated
AT2G46440	4	77	AT2G46440_4	0.14927	0.131326	0.183181	0.189944	0.0289716	0.0668849	0.0704802	0.0425048	-4.34856	-2.62945	28.3312	3.62662	0.16343	0.0522104	1.71911	0.00190639	upregulated
AT4G34650	4	69	AT4G34650_4	0.82718	0.645742	0.643995	0.910172	0.208278	0.152119	0.374935	0.237564	-2.11726	-0.418841	23.0399	6.21739	0.756772	0.243224	1.69842	0.00126888	upregulated
AT2G35340	13	106	AT2G35340_13	0.278782	0.272119	0.284035	0.648983	0.0575374	0.101129	0.164753	0.18356	-3.1181	-1.54002	6.65566	3.16981	0.37098	0.126745	1.57807	0.0180831	upregulated
AT5G24760	9	38	AT5G24760_9	0.247254	0.278141	0.192588	0.14675	0.0648646	0.0864195	0.117707	0.0957588	-3.48753	-2.25176	22	9.22368	0.216183	0.0911874	1.23577	0.00390758	upregulated
AT3G08040	7	152	AT3G08040_7	0.123143	0.213053	0.278236	0.203468	0.0911582	0.0807566	0.0868946	0.123607	-3.40663	-2.34877	9.08717	3.89967	0.204475	0.095604	1.05786	0.00921051	upregulated
AT4G21400	2	69	AT4G21400_2	0.191473	0.175036	0.272991	0.222118	0.131425	0.111256	0.0742451	0.118084	-3.23236	-2.23569	15.7428	23.0072	0.215404	0.108752	0.99667	0.00472748	upregulated
AT1G21580	3	74	AT1G21580_3	0.179123	0.211311	0.220598	0.221792	0.0908561	0.188398	0.093664	0.158103	-2.98646	-2.26919	51.5372	31.9865	0.208206	0.132755	0.717269	0.0405933	upregulated
AT5G19740	4	91	AT5G19740_4	0.249887	0.293237	0.279615	0.224342	0.212305	0.166542	0.0681672	0.0822937	-3.07492	-1.94131	5.84341	7.89011	0.26177	0.132327	1.13361	0.030714	upregulated
AT5G28530	1	91	AT5G28530_1	0.820573	0.937298	0.87015	0.76415	0.388876	0.529325	0.746361	0.374304	-1.03004	-0.241863	42.3516	25.7445	0.848043	0.509717	0.788177	0.016685	upregulated
AT1G24030	1	99	AT1G24030_1	0.55405	0.729267	1.12209	0.43873	0.0733358	0.0182652	0.0510939	0.027948	-4.74898	-0.58245	11.4596	0.795455	0.711034	0.0426607	4.16653	0.000231143	upregulated
AT1G24706	8	53	AT1G24706_8	0.140663	0.126835	0.134835	0.303887	0.0735653	0.0509467	0.126055	0.0829822	-3.65966	-2.60445	11.9858	4.7783	0.176555	0.0833872	1.05521	0.0389477	upregulated
AT4G05520	6	95	AT4G05520_6	0.141703	0.166815	0.362547	0.245833	0.0925009	0.070351	0.120792	0.105	-3.39115	-2.22269	14.5684	9.72105	0.229224	0.0971611	1.16847	0.0148002	upregulated
AT3G19830	2	196	AT3G19830_2	0.483193	0.288251	0.420022	0.392397	0.273748	0.152587	0.18842	0.141193	-2.4534	-1.36125	17.8176	8.2398	0.395965	0.188987	1.09215	0.00625199	upregulated
AT2G23470	2	74	AT2G23470_2	0.674474	0.505504	0.470301	0.622638	0.237592	0.189336	0.51764	0.134634	-2.07932	-0.831062	22.3345	9.375	0.568229	0.2698	1.24826	0.027289	upregulated
AT2G29390	7	311	AT2G29390_7	0.300954	0.297239	0.27901	0.274803	0.159393	0.163159	0.185114	0.254502	-2.41819	-1.79696	29.4068	20.2966	0.288002	0.190542	0.621229	0.0078682	upregulated
AT5G05430	2	81	AT5G05430_2	0.445526	0.565458	0.248801	0.409007	0.154497	0.135097	0.151294	0.275405	-2.54181	-1.32142	19.0988	12.0864	0.417198	0.179073	1.22039	0.0114677	upregulated
AT1G60270	4	113	AT1G60270_4	1.1501	0.712631	0.848616	0.87118	0.533173	0.528763	0.481276	0.586355	-0.912962	-0.180698	24.2323	51.6173	0.895631	0.532392	0.732264	0.00316234	upregulated
AT1G07745	2	84	AT1G07745_2	0.48112	0.536456	0.558353	0.451765	0.234405	0.334838	0.274274	0.358641	-1.75427	-0.985276	33.0208	31.7113	0.506924	0.300539	0.768996	0.00265357	upregulated
AT1G51840	3	246	AT1G51840_3	3.05139	3.42485	1.76816	2.94842	1.12929	0.944693	1.01613	1.38763	0.14726	1.44193	33.6514	48.8892	2.79821	1.11944	1.29467	0.0018056	upregulated
AT5G44574	1	143	AT5G44574_1	0.696158	0.233276	0.468054	0.471284	0.149779	0.191062	0.180083	0.307575	-2.32531	-1.20075	16.6993	18.6556	0.467193	0.207125	1.12456	0.0295138	upregulated
AT3G61570	8	120	AT3G61570_8	0.184505	0.133009	0.252805	0.162627	0.0980924	0.133967	0.0631369	0.0733788	-3.50091	-2.48823	13.8417	5.55208	0.183236	0.0921437	1.01267	0.0167883	upregulated
AT2G40540	2	80	AT2G40540_2	0.414311	0.308774	0.226747	0.290089	0.14244	0.179738	0.23461	0.240423	-2.35891	-1.72322	38.175	20.2531	0.30998	0.199303	0.635689	0.0454224	upregulated
AT2G01460	15	97	AT2G01460_15	0.496012	0.392746	0.453519	0.382684	0.0907558	0.319565	0.240035	0.224281	-2.33075	-1.22161	27.9072	17.5979	0.43124	0.218659	1.10914	0.0331218	upregulated
AT3G54230	7	90	AT3G54230_7	0.287038	0.324296	0.279534	0.330279	0.153613	0.21964	0.168036	0.232007	-2.39258	-1.71561	45.3972	40.0861	0.305287	0.193324	0.676971	0.00506366	upregulated
AT3G26020	1	94	AT3G26020_1	0.439375	0.441194	0.428104	0.360659	0.246514	0.244128	0.296183	0.199346	-2.03416	-1.26556	59.2819	24.0399	0.417333	0.246543	0.768599	0.00130226	upregulated
AT5G67570	3	109	AT5G67570_3	0.261813	0.18987	0.254145	0.154466	0.0807116	0.105507	0.0732747	0.0851975	-3.54981	-2.2503	23.8899	12.7156	0.215074	0.0861728	1.29951	0.000877189	upregulated
AT2G40860	2	88	AT2G40860_2	0.106952	0.149783	0.141384	0.282466	0.0540812	0.0931768	0.112923	0.0660158	-3.67506	-2.65255	14.0795	9.18466	0.170146	0.0815493	1.02251	0.0362215	upregulated
AT5G41170	2	251	AT5G41170_2	0.996802	0.761499	0.740261	0.945307	0.242322	0.496906	0.707178	0.369378	-1.24766	-0.228186	20.0269	8.26394	0.860967	0.453946	1.01947	0.0254659	upregulated
AT1G64600	4	101	AT1G64600_4	0.491838	0.46698	0.712204	0.569214	0.19657	0.304171	0.201267	0.234846	-2.11674	-0.856227	16.5371	7.38614	0.560059	0.234214	1.26051	0.00072325	upregulated
AT4G30900	1	75	AT4G30900_1	0.473351	0.49504	0.62363	0.645552	0.379171	0.263189	0.27625	0.322429	-1.70345	-0.851507	61.41	27.81	0.559394	0.31026	0.851944	0.00207759	upregulated
AT1G30410	2	133	AT1G30410_2	0.354597	0.301113	0.394596	0.282904	0.232383	0.238373	0.211302	0.122793	-2.36061	-1.59763	38.265	19.1184	0.333303	0.201213	0.762978	0.0224961	upregulated
AT2G17150	3	350	AT2G17150_3	0.200828	0.241667	0.20558	0.177445	0.0955704	0.148798	0.115802	0.152997	-2.98864	-2.28541	13.1864	7.48357	0.20638	0.128292	0.703226	0.0089447	upregulated
AT1G06630	1	113	AT1G06630_1	0.378382	1.03973	1.15052	0.868948	0.400225	0.307426	0.297209	0.488488	-1.45172	-0.33656	6.68142	6.5354	0.859396	0.373337	1.11516	0.0323193	upregulated
AT4G00060	16	91	AT4G00060_16	0.222972	0.174574	0.19041	0.206721	0.0779135	0.129398	0.125718	0.134896	-3.12848	-2.33756	25.228	20.228	0.198669	0.116981	0.790921	0.00760879	upregulated
AT1G59980	7	90	AT1G59980_7	0.326818	0.0997213	0.273572	0.155551	0.0969156	0.0671962	0.0541472	0.115204	-3.64683	-2.37349	10.4167	7.07222	0.213915	0.0833658	1.27334	0.0331994	upregulated
AT3G15620	8	85	AT3G15620_8	0.145356	0.173508	0.240706	0.126679	0.0813203	0.0553081	0.104012	0.0625143	-3.76536	-2.58617	12.1265	9.85882	0.171562	0.0757887	1.1792	0.00610354	upregulated
AT3G24320	17	41	AT3G24320_17	0.600834	0.330858	0.594119	0.772289	0.063781	0.0598736	0.190397	0.0642231	-3.59659	-0.86366	11.7744	1.29878	0.574525	0.0945687	2.73293	0.00124309	upregulated
AT4G27120	8	97	AT4G27120_8	0.241208	0.228825	0.263312	0.230869	0.143695	0.13518	0.0818336	0.224693	-2.86278	-2.05484	48.4948	29.799	0.241053	0.14635	0.80794	0.0366724	upregulated
AT4G24450	10	105	AT4G24450_10	0.815096	0.920723	0.735216	0.797752	0.564876	0.43023	0.398357	0.581778	-1.03753	-0.295966	12.9929	14.9048	0.817197	0.49381	0.741568	0.00287854	upregulated
AT4G24450	6	92	AT4G24450_6	0.541672	0.49497	0.783984	0.593482	0.1635	0.164604	0.439283	0.101407	-2.42603	-0.750731	11.6522	5.18207	0.603527	0.217199	1.6753	0.0115303	upregulated
AT3G11745	2	81	AT3G11745_2	0.463941	0.662109	0.669627	0.588397	0.265125	0.470937	0.411406	0.29076	-1.51628	-0.761639	54.3858	31.5123	0.596018	0.359557	0.754638	0.0176948	upregulated
AT1G05035	1	400	AT1G05035_1	1.0471	1.00492	0.984911	1.38656	0.850862	0.844955	0.566883	0.56812	-0.527666	0.130764	29.1337	13.9031	1.10587	0.707705	0.65843	0.0176072	upregulated
AT5G06350	1	99	AT5G06350_1	0.246954	0.363482	0.289235	0.446607	0.198619	0.11174	0.0950908	0.223878	-2.76187	-1.60758	22.8409	7.40657	0.33657	0.157332	1.15429	0.0178297	upregulated
AT4G29540	8	99	AT4G29540_8	0.243537	0.132683	0.122361	0.282101	0.0366768	0.0826773	0.0421493	0.0883511	-4.10858	-2.45206	8.56566	2.07071	0.19517	0.0624636	1.65652	0.00996353	upregulated
AT1G67520	9	100	AT1G67520_9	1.07179	0.839122	0.904956	1.50407	0.646394	0.42315	0.777875	0.394842	-0.893328	0.0729417	36.7425	8.855	1.07998	0.560565	0.96627	0.0185463	upregulated
AT4G26520	1	15	AT4G26520_1	0.136918	0.211694	0.159409	0.166718	0.104993	0.0834722	0.141889	0.0894253	-3.28363	-2.58557	46.7333	30.2167	0.168685	0.104945	0.698062	0.017325	upregulated
AT2G01130	14	139	AT2G01130_14	0.255585	0.0896153	0.202814	0.272212	0.107793	0.0742212	0.0976469	0.109118	-3.37951	-2.4068	10.6043	6.51799	0.205057	0.0971946	0.972704	0.047387	upregulated
AT2G03140	13	77	AT2G03140_13	0.791755	0.849693	0.888527	0.686754	0.537292	0.469141	0.53764	0.373992	-1.07558	-0.321127	36.8864	15.3247	0.804182	0.479516	0.754457	0.00220894	upregulated
AT5G22120	5	86	AT5G22120_5	0.150681	0.136176	0.157422	0.161194	0.0924475	0.068505	0.132321	0.0832443	-3.45182	-2.72683	25.8576	20.0727	0.151368	0.0941294	0.724988	0.0126284	upregulated
AT2G40770	13	74	AT2G40770_13	0.277634	0.186709	0.184963	0.306139	0.0707426	0.0523868	0.102374	0.114852	-3.62154	-2.10308	11.3615	2.86824	0.238862	0.0850889	1.51846	0.00320357	upregulated
AT5G37590	3	80	AT5G37590_3	0.764438	0.639791	0.472144	0.573267	0.244864	0.449411	0.383253	0.256424	-1.63272	-0.729319	35.3937	24.2719	0.61241	0.333488	0.903397	0.0132836	upregulated
AT1G13770	1	109	AT1G13770_1	0.136048	0.215923	0.198164	0.254084	0.108451	0.133947	0.10396	0.100318	-3.1721	-2.35027	17.1307	10.7821	0.201055	0.111669	0.821827	0.0083048	upregulated
AT1G34065	7	101	AT1G34065_7	0.183777	0.177302	0.239585	0.193828	0.0687096	0.0276466	0.0971036	0.0350523	-4.30969	-2.34206	8.05693	2.72772	0.198623	0.057128	1.96764	0.00384715	upregulated
AT5G60940	3	92	AT5G60940_3	0.12624	0.146827	0.216069	0.242316	0.0929555	0.0850589	0.141718	0.107724	-3.25405	-2.50226	16.9321	13.3098	0.182863	0.106864	0.751793	0.0342001	upregulated
AT2G03060	1	91	AT2G03060_1	0.507467	0.31373	0.3302	0.306279	0.186212	0.132717	0.0730036	0.123547	-3.03283	-1.48917	12.4753	3.35165	0.364419	0.12887	1.54366	0.00329705	upregulated
AT2G47020	2	41	AT2G47020_2	0.181981	0.305422	0.188762	0.133226	0.139895	0.0639511	0.108632	0.10187	-3.32554	-2.37067	17.9756	10.0244	0.202348	0.103587	0.954867	0.0312696	upregulated
AT1G28320	6	116	AT1G28320_6	0.199468	0.15001	0.16338	0.192589	0.0940701	0.101534	0.10005	0.0829231	-3.40584	-2.51319	39.4741	20.8405	0.176362	0.0946443	0.892658	0.000276944	upregulated
AT2G02765	2	82	AT2G02765_2	0.483413	0.692639	0.617384	0.600447	0.470419	0.269942	0.39636	0.426947	-1.38506	-0.752537	33.75	29.378	0.598471	0.390917	0.632525	0.0220349	upregulated
AT3G48040	6	101	AT3G48040_6	0.240019	0.156598	0.191677	0.182702	0.108781	0.085828	0.1243	0.075335	-3.37038	-2.39233	20.4579	16.7153	0.192749	0.0985612	0.978052	0.00324159	upregulated
AT1G60860	11	91	AT1G60860_11	0.827215	0.64552	1.10374	0.858081	0.313133	0.316612	0.518871	0.603379	-1.25245	-0.245887	18.3846	15.3736	0.858638	0.437999	1.00656	0.0133868	upregulated
AT4G34900	10	72	AT4G34900_10	0.839724	0.729806	0.768771	0.987362	0.526217	0.499199	0.353502	0.627125	-1.02549	-0.276038	45.2431	22.9097	0.831416	0.501511	0.749454	0.00907799	upregulated
AT1G16970	13	115	AT1G16970_13	0.219148	0.174195	0.105926	0.159102	0.103001	0.108723	0.084956	0.0367597	-3.70085	-2.65052	9.54348	5.3	0.164593	0.0833599	1.05033	0.0479711	upregulated
AT1G52700	9	367	AT1G52700_9	0.39985	0.35843	0.24414	0.467437	0.118231	0.0888159	0.175992	0.12395	-3.02299	-1.48352	6.85695	1.87943	0.367464	0.126747	1.53947	0.00163963	upregulated
AT1G27370	4	160	AT1G27370_4	0.607787	0.624833	0.673741	0.615944	0.415129	0.550249	0.334161	0.390273	-1.26726	-0.666421	50.1875	40.1531	0.630576	0.422453	0.60084	0.00795965	upregulated
AT1G08910	7	78	AT1G08910_7	0.228914	0.18702	0.206747	0.232244	0.090657	0.0921335	0.110973	0.0510841	-3.59157	-2.23155	15.5994	7.78846	0.213731	0.0862119	1.36002	0.00170359	upregulated
AT3G11745	3	71	AT3G11745_3	0.319859	0.163915	0.252888	0.201242	0.106675	0.0672909	0.135554	0.191122	-3.09816	-2.13748	22.6373	11.9155	0.234476	0.125161	0.960683	0.0442653	upregulated
AT4G36280	7	155	AT4G36280_7	0.665899	1.14184	0.543794	0.821173	0.563949	0.526403	0.44462	0.457081	-1.01274	-0.389593	14.6758	18.6597	0.793177	0.498013	0.623146	0.0425195	upregulated
AT1G60850	9	106	AT1G60850_9	0.342562	0.326757	0.29659	0.226827	0.168125	0.0836744	0.167912	0.155237	-2.85328	-1.76327	43.1462	11.0401	0.298184	0.143737	1.09002	0.0077117	upregulated
AT2G46580	2	88	AT2G46580_2	0.130615	0.153885	0.172001	0.147414	0.113414	0.0821065	0.12408	0.0855179	-3.32624	-2.73457	49.571	34.8438	0.150978	0.10128	0.591677	0.0127877	upregulated
AT5G05590	1	54	AT5G05590_1	0.218093	0.180189	0.175645	0.160144	0.120295	0.123307	0.0244051	0.0538068	-3.91194	-2.45531	10.3287	5.03241	0.183518	0.0804534	1.45664	0.0415707	upregulated
AT1G61970	2	221	AT1G61970_2	1.07054	0.586648	0.936555	0.905593	0.369752	0.608421	0.690294	0.511048	-0.913854	-0.227182	19.2104	14.7048	0.874833	0.544879	0.686672	0.0445244	upregulated
AT4G12400	1	74	AT4G12400_1	0.325149	0.330101	0.447096	0.298042	0.189062	0.184823	0.0973628	0.186637	-2.65526	-1.5319	15.5676	7.98986	0.350097	0.164471	1.12336	0.00570047	upregulated
AT2G31300	7	130	AT2G31300_7	0.232617	0.168415	0.0967451	0.159099	0.0882033	0.0860541	0.076005	0.0878229	-3.56716	-2.67389	14.7712	6.99423	0.164219	0.0845213	0.893277	0.0153423	upregulated
AT5G56850	6	87	AT5G56850_6	0.28349	0.230049	0.196382	0.25799	0.116058	0.144372	0.174823	0.217023	-2.65484	-2.06037	30.8649	25.8793	0.241978	0.163069	0.594463	0.0378077	upregulated
AT1G45248	2	114	AT1G45248_2	0.559114	0.679668	0.473965	0.526851	0.346706	0.274449	0.473634	0.227781	-1.65151	-0.84939	23.5526	19.6031	0.5599	0.330642	0.802121	0.0191925	upregulated
AT5G10520	3	85	AT5G10520_3	0.210506	0.161051	0.154354	0.139957	0.121802	0.0780894	0.0650921	0.0548249	-3.71163	-2.60378	15.3294	6.10882	0.166467	0.079952	1.10785	0.00722763	upregulated
AT1G63260	11	101	AT1G63260_11	0.40456	0.285196	0.281653	0.230097	0.178639	0.17196	0.0962824	0.163738	-2.75297	-1.76581	28.0248	19.349	0.300377	0.152655	0.987157	0.010484	upregulated
AT1G30300	9	84	AT1G30300_9	0.581409	0.772107	0.5689	0.54691	0.312754	0.42575	0.473122	0.430593	-1.30103	-0.70997	52.0119	41.4137	0.617332	0.410555	0.591065	0.0140767	upregulated
AT3G12550	5	79	AT3G12550_5	0.622196	0.401287	0.581046	0.539724	0.283594	0.234716	0.176465	0.447486	-1.89294	-0.918709	26.8608	17.6582	0.536063	0.285565	0.974228	0.0211604	upregulated
AT3G19670	13	98	AT3G19670_13	0.261921	0.2186	0.31681	0.293239	0.144588	0.128577	0.187814	0.226023	-2.57684	-1.88865	33.8827	23.2653	0.272642	0.17175	0.688193	0.01941	upregulated
AT3G61160	12	43	AT3G61160_12	0.130374	0.214468	0.191115	0.129087	0.110395	0.039534	0.103406	0.0945029	-3.62928	-2.62538	14.8663	10.5233	0.166261	0.0869594	1.0039	0.043905	upregulated
AT2G37930	2	83	AT2G37930_2	0.314077	0.107508	0.123295	0.318662	0.0517195	0.0702822	0.150709	0.0570726	-3.74127	-2.3895	7.51205	3.51205	0.215885	0.0824459	1.35176	0.0488518	upregulated
AT3G46210	8	81	AT3G46210_8	0.300919	0.437723	0.258516	0.396631	0.131995	0.234926	0.181063	0.204832	-2.44102	-1.55257	47.8981	17.5247	0.348447	0.188204	0.888455	0.0119428	upregulated
AT1G80370	6	71	AT1G80370_6	0.199363	0.242914	0.0937567	0.211071	0.132761	0.0699061	0.0593827	0.0650592	-3.69186	-2.50679	7.4507	5.10211	0.186776	0.0817772	1.18508	0.0266978	upregulated
AT2G30370	4	162	AT2G30370_4	0.733945	0.642659	0.568667	0.480315	0.160076	0.0980587	0.288713	0.201029	-2.52505	-0.739105	12.5417	2.59105	0.606397	0.186969	1.78594	0.00225129	upregulated
AT2G47230	7	70	AT2G47230_7	0.656806	0.605581	0.656119	0.468496	0.306403	0.284698	0.483481	0.146748	-1.83401	-0.757983	12.8857	14.35	0.59675	0.305333	1.07603	0.0277931	upregulated
AT4G11460	5	96	AT4G11460_5	0.198967	0.162588	0.262951	0.188955	0.153262	0.135315	0.147802	0.0897898	-2.95677	-2.32028	41.9036	27.6953	0.203365	0.131542	0.636493	0.0321092	upregulated
AT3G01850	8	334	AT3G01850_8	1.0792	2.21507	1.77894	3.31113	1.13488	0.804537	1.13252	0.901574	-0.0252934	0.953913	6.54641	15.2784	2.09608	0.993378	0.979207	0.0343018	upregulated
AT5G64600	6	331	AT5G64600_6	0.167992	0.130058	0.173304	0.170241	0.0569991	0.102348	0.069	0.0945878	-3.67021	-2.64982	16.5498	9.35498	0.160399	0.0807336	1.02039	0.00356672	upregulated
AT1G02300	4	133	AT1G02300_4	0.485927	0.515155	0.618101	0.544887	0.393109	0.224349	0.407232	0.443818	-1.49281	-0.892042	62.1466	39.5376	0.541017	0.367127	0.600763	0.0438075	upregulated
AT4G17310	2	129	AT4G17310_2	0.598672	0.671353	0.66874	1.04111	0.334973	0.587746	0.461819	0.453078	-1.15035	-0.459345	36.9244	18.5484	0.744969	0.459404	0.691001	0.0292214	upregulated
AT2G28880	4	196	AT2G28880_4	0.202598	0.225663	0.15348	0.297082	0.114675	0.114448	0.0894702	0.0992324	-3.26678	-2.2265	12.9464	7.17474	0.219706	0.104456	1.04027	0.00291067	upregulated
AT5G58210	1	87	AT5G58210_1	1.28287	0.864107	0.85391	1.26895	0.749577	0.715354	0.532687	0.769919	-0.546246	0.0661116	64.1782	44.9856	1.06746	0.691884	0.612357	0.0246577	upregulated
AT3G54510	1	45	AT3G54510_1	0.562745	0.406716	0.61416	0.206878	0	0	0	0	-13.5984	-1.27595	6.51111	0	0.447625	0	12.3225	1.38255e-07	upregulated
AT5G64980	9	179	AT5G64980_9	0.356606	0.255871	0.413195	0.184038	0.181052	0.130129	0.119538	0.20741	-2.68535	-1.79279	9.65363	2.86872	0.302427	0.159532	0.892567	0.0323094	upregulated
AT1G13000	14	145	AT1G13000_14	0.867611	0.773854	1.09794	1.28294	0.626072	0.513785	0.715841	0.436553	-0.828606	-0.0201232	29.9552	12.9586	1.00559	0.573063	0.808483	0.011979	upregulated
AT1G17140	3	6	AT1G17140_3	0.428697	0.57638	0.388957	0.447637	0.260881	0.329607	0.210805	0.393955	-1.78241	-1.1347	23.9583	11	0.460418	0.298812	0.64771	0.0309686	upregulated
AT5G27730	5	96	AT5G27730_5	0.153742	0.22726	0.169878	0.190506	0.0619846	0.068881	0.0919842	0.0842504	-3.72083	-2.44713	16.2214	13.0208	0.185347	0.0767751	1.2737	0.000375755	upregulated
AT5G08340	5	126	AT5G08340_5	0.253351	0.423612	0.268466	0.406237	0.234702	0.193221	0.227335	0.157631	-2.31632	-1.60419	33.8651	26.256	0.337916	0.203222	0.712122	0.0230026	upregulated
AT5G47380	5	87	AT5G47380_5	0.193465	0.20196	0.175496	0.157073	0.127354	0.0962555	0.0455818	0.0888771	-3.57438	-2.46467	9.25575	3.88218	0.181998	0.0895172	1.1097	0.0141	upregulated
AT5G16490	1	176	AT5G16490_1	0.170455	0.312849	0.320018	0.258824	0.100174	0.193938	0.177067	0.159294	-2.7084	-1.95568	7.62216	7.12784	0.265536	0.157618	0.75272	0.0452174	upregulated
AT3G50430	4	69	AT3G50430_4	0.198691	0.149025	0.201265	0.0857349	0.0527491	0.107103	0.0676989	0.0751144	-3.77178	-2.73365	8.01449	3.98551	0.158679	0.0756663	1.03814	0.0272309	upregulated
AT4G01510	7	99	AT4G01510_7	0.157845	0.164888	0.197429	0.211838	0.0886195	0.177998	0.0836999	0.116665	-3.16612	-2.46086	11.8737	7.91162	0.183	0.116745	0.705266	0.0392108	upregulated
AT5G39660	3	37	AT5G39660_3	1.38358	0.631147	0.566593	0.46875	0	0.80695	0	0	-10.6937	-0.527068	5.14865	0.222973	0.762517	0.201737	10.1666	0.0270474	upregulated
AT5G15360	1	230	AT5G15360_1	0.788609	0.788827	1.30018	1.45183	0.595667	0.644208	0.654775	0.683625	-0.635369	0.0579358	53.35	6.73478	1.08236	0.644569	0.693305	0.0264793	upregulated
AT4G38290	2	609	AT4G38290_2	10.6402	56.3864	4.97841	19.5371	2.65919	4.27498	3.5858	4.12497	1.8484	3.95814	37.0472	24.2734	22.8855	3.66123	2.10975	0.0315024	upregulated
AT3G10450	12	89	AT3G10450_12	0.15485	0.166584	0.134181	0.216382	0.150959	0.0748348	0.10263	0.0834329	-3.33391	-2.59571	25.368	10.2331	0.167999	0.102964	0.7382	0.0320931	upregulated
AT1G61400	4	75	AT1G61400_4	0.364384	0.53222	0.465943	0.454013	0.236303	0.395362	0.156642	0.17336	-2.15566	-1.15184	13.9467	1.98333	0.45414	0.240417	1.00383	0.0203409	upregulated
AT1G06190	3	13	AT1G06190_3	0.629343	1.43386	0.48648	0.626923	0.409894	0.157348	0.460683	0.102227	-2.09074	-0.465341	11.5192	3.21154	0.794151	0.282538	1.6254	0.0415621	upregulated
AT5G01850	3	94	AT5G01850_3	0.502554	0.472886	0.551394	0.67572	0.396585	0.371045	0.3682	0.3216	-1.46068	-0.874358	46.2926	28.4548	0.550639	0.364357	0.586325	0.00394172	upregulated
AT1G48635	5	104	AT1G48635_5	1.28878	1.35139	1.02653	1.43119	0.802911	0.966863	0.781026	0.832173	-0.246727	0.338857	23.4832	10.8341	1.27447	0.845743	0.585584	0.0034403	upregulated
AT3G06630	4	86	AT3G06630_4	0.219112	0.510841	0.352418	0.241059	0.152181	0.225336	0.0995255	0.0719662	-2.99783	-1.67912	6.27326	1.45349	0.330858	0.137252	1.31871	0.0273327	upregulated
AT3G50480	1	291	AT3G50480_1	0.0763221	0.086414	0.0775872	0.119464	0.124397	0.212809	0.161335	0.197839	-2.5522	-3.49943	447.154	328.33	0.0899469	0.174095	0.947229	0.00615738	downregulated
AT1G15130	6	213	AT1G15130_6	3.85e-05	0.00185519	0.00258524	0.00416128	0.122923	0.217062	0.182065	0.171459	-2.55738	-10.0608	1.15845	84.0293	0.00216005	0.173377	7.50343	0.00299518	downregulated
AT3G61860	4	798	AT3G61860_4	0.17402	0.142696	0.156792	0.150589	0.25196	0.301862	0.296346	0.386121	-1.71107	-2.68401	84.7926	168.522	0.156024	0.309072	0.972938	0.000453024	downregulated
AT2G02570	8	590	AT2G02570_8	0.142066	0.160852	0.154637	0.165387	0.186255	0.297426	0.316807	0.391685	-1.79615	-2.68517	99.886	154.355	0.155735	0.298043	0.889022	0.0084819	downregulated
AT4G19160	4	193	AT4G19160_4	0.0324505	0.0608522	0.0668125	0.0674937	0.135733	0.221447	0.189292	0.210545	-2.42631	-4.19425	33.7513	310.699	0.0569022	0.189254	1.76794	0.00103132	downregulated
AT1G10910	9	149	AT1G10910_9	0.0197049	0.0300439	0.0387994	0.0149962	0.305345	0.370517	0.329681	0.425477	-1.4944	-5.36729	5.64765	107.195	0.0258861	0.357755	3.8729	2.06143e-05	downregulated
AT5G52040	3	199	AT5G52040_3	0.0432818	0.0371153	0.0623819	0.0650886	0.165413	0.190865	0.151949	0.293762	-2.36771	-4.30653	22.4862	94.3606	0.0519669	0.200497	1.93882	0.000543739	downregulated
AT2G13790	7	759	AT2G13790_7	0.217482	0.169013	0.172686	0.175721	0.239827	0.35425	0.356269	0.329228	-1.66222	-2.45206	107.65	105.291	0.183726	0.319893	0.789837	0.00255792	downregulated
AT4G22530	1	366	AT4G22530_1	0.138795	0.0988624	0.120261	0.187911	0.357504	0.547126	0.611099	0.422167	-1.07716	-2.91376	31.1612	94.4652	0.136457	0.484474	1.8366	0.000425177	downregulated
AT1G55810	8	92	AT1G55810_8	0.0278874	0.0227486	0.0328345	0.0148214	0.087271	0.163296	0.155406	0.209458	-2.76849	-5.40679	11.1821	89.8424	0.024573	0.153858	2.6383	0.000353047	downregulated
AT4G16860	4	183	AT4G16860_4	0.221726	0.156522	0.167173	0.0756391	0.43162	0.444429	0.518207	0.501452	-1.08159	-2.7885	33.3019	104.119	0.155265	0.473927	1.70692	0.00229202	downregulated
AT1G54380	3	877	AT1G54380_3	0.0930789	0.123263	0.106473	0.0725528	0.160216	0.209296	0.247438	0.347606	-2.10941	-3.36546	12.299	24.0037	0.0988419	0.241139	1.25606	0.00451289	downregulated
AT4G16990	9	80	AT4G16990_9	0.185833	0.178862	0.18274	0.21507	0.232483	0.307216	0.291274	0.322153	-1.8053	-2.39507	493.066	651.606	0.190626	0.288281	0.589764	0.0027142	downregulated
AT4G16860	2	116	AT4G16860_2	0.0388436	0.0212354	0.0302736	0.0257539	0.255736	0.26358	0.259949	0.216802	-2.01005	-5.14211	8.08621	71.1228	0.0290266	0.249017	3.13206	3.79651e-06	downregulated
AT3G06500	2	390	AT3G06500_2	0.142592	0.0992427	0.130201	0.128865	0.317708	0.25304	0.348764	0.245407	-1.7958	-3.01004	36.7205	63.8353	0.125225	0.29123	1.21424	0.000349277	downregulated
AT1G19400	1	98	AT1G19400_1	0.0390366	0.0309184	0.0383185	0.0273748	0.13915	0.150667	0.189615	0.186147	-2.60005	-4.89781	11.8112	69.3316	0.0339121	0.166395	2.29776	9.00559e-06	downregulated
AT3G13450	11	87	AT3G13450_11	0.0859807	0.0854965	0.095404	0.0682559	0.110252	0.190568	0.130439	0.221517	-2.67145	-3.58764	83.2155	154.184	0.0837843	0.163194	0.916184	0.0114779	downregulated
AT2G01450	8	116	AT2G01450_8	0.0690057	0.0653518	0.0787531	0.108416	0.144819	0.230823	0.195057	0.228484	-2.34767	-3.66616	35.4741	222.836	0.0803817	0.199796	1.31849	0.00113481	downregulated
AT5G41370	6	331	AT5G41370_6	0.155567	0.172598	0.16337	0.21634	0.265961	0.398339	0.37648	0.392645	-1.49918	-2.51033	40.8557	80.0257	0.176969	0.358356	1.01115	0.00112931	downregulated
AT3G57300	16	161	AT3G57300_16	0.0793253	0.0508561	0.051393	0.0942597	0.291129	0.422088	0.45887	0.451838	-1.32365	-3.91075	11.8991	89.2298	0.0689585	0.405981	2.5871	7.80982e-05	downregulated
AT2G46830	5	111	AT2G46830_5	0.189636	0.12712	0.108126	0.10014	0.174637	0.351925	0.321053	0.433942	-1.71694	-2.97589	30.9505	91.4144	0.131256	0.320389	1.25894	0.0112389	downregulated
AT5G26170	1	253	AT5G26170_1	0.0483639	0.0237638	0.053727	0.0302329	0.369096	0.47625	0.299249	0.354694	-1.43602	-4.75774	3.07806	7.54545	0.0390219	0.374822	3.32172	3.98621e-05	downregulated
AT1G30970	1	519	AT1G30970_1	0.29626	0.248776	0.301121	0.270577	0.433318	0.446203	0.44184	0.402443	-1.21557	-1.84491	101.03	147.212	0.279183	0.430951	0.629336	0.000125806	downregulated
AT2G16940	12	44	AT2G16940_12	0.378789	0.528526	0.377477	0.493954	0.720284	0.832923	0.655486	0.884293	-0.380969	-1.18589	61.2443	243.614	0.444687	0.773246	0.804926	0.00241839	downregulated
AT2G46830	4	296	AT2G46830_4	0.287596	0.188045	0.233683	0.17665	0.309274	0.345323	0.442934	0.451574	-1.38721	-2.20179	52.3218	110.954	0.221494	0.387276	0.814578	0.00804206	downregulated
AT1G12520	4	81	AT1G12520_4	0.101122	0.134765	0.0764255	0.080936	0.16518	0.274583	0.172001	0.270013	-2.22275	-3.38355	73.6667	92.9599	0.0983121	0.220444	1.1608	0.00537246	downregulated
AT1G01060	9	142	AT1G01060_9	0.130363	0.159425	0.120274	0.105049	0.162122	0.234089	0.218979	0.292326	-2.1713	-2.97373	74.2606	139.354	0.128778	0.226879	0.802429	0.00990145	downregulated
AT1G65270	8	109	AT1G65270_8	0.257255	0.263018	0.273999	0.262063	0.395454	0.399647	0.431135	0.437572	-1.26695	-1.92132	220.344	323.677	0.264084	0.415952	0.654361	4.36471e-06	downregulated
AT2G40800	2	439	AT2G40800_2	0.0606376	0.0818893	0.0778528	0.0519241	0.139956	0.159609	0.135137	0.173676	-2.72434	-3.9011	20.0894	30.2916	0.068076	0.152095	1.17675	0.00054149	downregulated
AT4G16860	3	100	AT4G16860_3	0.113097	0.158356	0.0909574	0.157118	0.317716	0.39016	0.358589	0.34691	-1.50475	-2.98297	34.48	92.4725	0.129882	0.353344	1.47821	0.000352807	downregulated
AT1G55310	4	130	AT1G55310_4	0.258229	0.236661	0.153748	0.212574	0.45137	0.456221	0.367111	0.434517	-1.23201	-2.24193	61.8942	130.36	0.215303	0.427305	1.00992	0.00132953	downregulated
AT5G59950	1	196	AT5G59950_1	0.130954	0.13608	0.153477	0.136236	0.183552	0.215785	0.214197	0.243166	-2.23026	-2.84751	179.935	222.198	0.139187	0.214175	0.617253	0.000702095	downregulated
AT4G16860	1	116	AT4G16860_1	0.0761132	0.100017	0.149137	0.165626	0.316523	0.343081	0.345755	0.205605	-1.75431	-3.09417	33.0194	90.9159	0.122723	0.302741	1.33986	0.00536529	downregulated
AT1G61150	3	95	AT1G61150_3	0.712494	0.75748	0.687942	0.803459	1.17825	1.17162	1.15925	1.11188	0.207837	-0.436279	204.668	225.192	0.740344	1.15525	0.644116	1.86367e-05	downregulated
AT1G70620	12	118	AT1G70620_12	0.172022	0.184225	0.203312	0.261459	0.425742	0.467377	0.503829	0.538963	-1.05251	-2.30334	39.0932	222.284	0.205254	0.483978	1.25084	0.000168328	downregulated
AT3G56110	2	269	AT3G56110_2	7.34832	17.1022	9.76148	6.25581	49.1946	12.2526	76.3631	78.1743	5.44472	3.22646	125.052	170.26	10.117	53.9962	2.21826	0.0199201	downregulated
AT3G05160	11	146	AT3G05160_11	0.152296	0.190774	0.307124	0.271253	0.25579	0.44912	0.39934	0.472558	-1.38189	-2.17263	77.7414	134.469	0.230362	0.394202	0.79074	0.0421868	downregulated
AT4G24740	11	617	AT4G24740_11	0.0874628	0.100077	0.103295	0.0773652	0.124628	0.195883	0.15998	0.22223	-2.54254	-3.45084	21.1094	34.2306	0.0920499	0.17568	0.908296	0.00451588	downregulated
AT1G02850	7	69	AT1G02850_7	0.433306	0.261168	0.2989	0.360631	0.554926	0.583086	0.617676	0.690641	-0.714231	-1.58929	166.565	138.442	0.338501	0.611582	0.875061	0.00232771	downregulated
AT3G20430	3	532	AT3G20430_3	0.106358	0.0718492	0.101167	0.0656356	0.133873	0.150939	0.117194	0.222756	-2.72213	-3.56661	13.7646	19.7044	0.0862524	0.15619	0.844483	0.0189534	downregulated
AT3G05160	10	106	AT3G05160_10	0.147552	0.110958	0.163531	0.160693	0.231506	0.339021	0.317409	0.364229	-1.69603	-2.79565	51.1014	104.252	0.145684	0.313041	1.09963	0.00128923	downregulated
AT3G02740	1	232	AT3G02740_1	0.0963676	0.0909349	0.111711	0.131053	0.15027	0.187487	0.235861	0.197959	-2.39256	-3.23207	48.2716	57.5065	0.107516	0.192894	0.839509	0.0033242	downregulated
AT3G45290	3	626	AT3G45290_3	0.139819	0.342232	0.107065	0.21934	0.306328	0.358887	0.337528	0.413882	-1.50622	-2.44938	17.9489	28.8974	0.202114	0.354156	0.943158	0.0476398	downregulated
AT1G10890	2	125	AT1G10890_2	0.347248	0.303476	0.34369	0.290108	0.555229	0.65756	0.602486	0.605449	-0.727143	-1.64312	82.11	227.902	0.321131	0.605181	0.915973	3.01633e-05	downregulated
AT5G62760	6	578	AT5G62760_6	0.000435178	0.0318667	0.032738	0.0061633	0.16202	0.205261	0.161399	0.27952	-2.34512	-7.10322	0.793685	8.94118	0.0178008	0.20205	4.7581	0.0181874	downregulated
AT4G27610	3	369	AT4G27610_3	0.0769107	0.0237853	0.0596413	0.108626	0.191223	0.196664	0.219989	0.218162	-2.27847	-4.09114	6.66599	26.2737	0.0672407	0.20651	1.81267	0.00853997	downregulated
AT1G58190	4	354	AT1G58190_4	0.147646	0.126293	0.13298	0.255009	0.23498	0.248473	0.263856	0.374064	-1.85976	-2.65676	20.1737	14.4894	0.165482	0.280343	0.796997	0.0284691	downregulated
AT3G56160	4	387	AT3G56160_4	0.123343	0.11873	0.100054	0.076866	0.192853	0.139219	0.222027	0.146497	-2.54031	-3.27904	25.6912	97.1072	0.104748	0.175149	0.73873	0.0162915	downregulated
AT4G14400	3	128	AT4G14400_3	0.124164	0.0939798	0.129699	0.111855	0.117677	0.220795	0.212202	0.231564	-2.40333	-3.13206	126.193	37.2461	0.114924	0.19556	0.728731	0.0274571	downregulated
AT4G34000	2	114	AT4G34000_2	0.457501	0.412835	0.475778	0.38353	0.581138	0.773699	0.618044	0.727424	-0.576638	-1.21469	103.825	197.281	0.432411	0.675076	0.638048	0.00180067	downregulated
AT1G69450	2	81	AT1G69450_2	0.0891079	0.0654349	0.0529909	0.0886944	0.134998	0.268451	0.18861	0.277886	-2.26005	-3.78881	16.0247	69.7253	0.074057	0.217486	1.52875	0.0024338	downregulated
AT3G57220	1	223	AT3G57220_1	0.0934905	0.0239314	0.115446	0.0458864	0.10417	0.157999	0.176734	0.271443	-2.57666	-4.09112	9.89462	23.7231	0.0696886	0.177587	1.51447	0.0424313	downregulated
AT4G31980	4	504	AT4G31980_4	1.17647	1.24039	1.05648	0.631031	2.62947	1.86718	3.14881	23.5317	2.12674	-0.00992617	24.5605	6.87054	1.02609	7.7943	2.13667	0.0465132	downregulated
AT1G80860	1	76	AT1G80860_1	0.193217	0.17864	0.190369	0.147411	0.306916	0.393801	0.393629	0.245899	-1.60437	-2.50295	73.6678	143.688	0.177409	0.335061	0.898573	0.00294704	downregulated
AT4G26600	12	93	AT4G26600_12	0.0348319	0.0566112	0.0235738	0.056911	0.254491	0.300088	0.292253	0.252661	-1.86757	-4.63201	3.86022	23.2661	0.042982	0.274873	2.76444	0.000118827	downregulated
AT1G19080	2	480	AT1G19080_2	0.256432	0.248897	0.171338	0.157089	0.380651	0.362852	0.406993	0.52039	-1.27382	-2.29629	14.4818	33.3172	0.208439	0.417722	1.02247	0.00317299	downregulated
AT4G27120	5	189	AT4G27120_5	0.0983014	0.0678285	0.0759382	0.0462522	0.125771	0.175951	0.217527	0.203351	-2.49914	-3.84549	21.0595	54.0635	0.0720801	0.18065	1.34635	0.00332492	downregulated
AT1G01040	14	276	AT1G01040_14	0.245071	0.282945	0.277993	0.237794	0.365041	0.454841	0.552715	0.460043	-1.1415	-1.94231	30.9022	52.9475	0.260951	0.45816	0.800811	0.00114123	downregulated
AT5G26170	2	178	AT5G26170_2	0.121161	0.0794599	0.113558	0.1566	0.431343	0.461588	0.411955	0.580737	-1.09797	-3.12799	9.63062	9.51124	0.117695	0.471406	2.03002	0.000116903	downregulated
AT3G06290	14	260	AT3G06290_14	0.131896	0.177145	0.129745	0.0953846	0.429253	0.495356	0.313786	0.523095	-1.21014	-2.93897	5.84231	30.6096	0.133543	0.440373	1.72883	0.000416043	downregulated
AT4G02430	10	387	AT4G02430_10	0.339029	0.253825	0.248309	0.384051	0.46833	0.439559	0.467652	0.543689	-1.06398	-1.73226	36.4871	112.402	0.306303	0.479808	0.668281	0.00744439	downregulated
AT2G31580	13	896	AT2G31580_13	0.0648416	0.0657802	0.090063	0.0986841	0.108767	0.103585	0.294237	0.170514	-2.6972	-3.67178	5.32952	9.83901	0.0798422	0.169276	0.974577	0.0439008	downregulated
AT5G11950	3	350	AT5G11950_3	0.114538	0.0657132	0.103542	0.0716577	0.120125	0.163389	0.165012	0.185872	-2.6745	-3.53206	24.7564	57.45	0.0888626	0.158599	0.857558	0.0113064	downregulated
AT1G52710	4	69	AT1G52710_4	0.235022	0.289005	0.266527	0.189514	0.290062	0.386283	0.419414	0.475408	-1.37104	-2.04681	114.174	191.04	0.245017	0.392792	0.67577	0.0152534	downregulated
AT5G24680	3	103	AT5G24680_3	0.0390111	0.0969087	0.0629446	0.0588245	0.17711	0.0924257	0.266725	0.508117	-2.20405	-4.0311	3.90777	21.699	0.0644222	0.261094	1.82706	0.0200793	downregulated
AT1G66880	7	81	AT1G66880_7	0.0750044	0.0967678	0.0714161	0.141064	0.127665	0.182916	0.234054	0.289416	-2.32604	-3.43485	24.5463	29.4105	0.096063	0.208513	1.10881	0.0169734	downregulated
AT4G33625	3	194	AT4G33625_3	0.194742	0.101879	0.107639	0.113065	0.166871	0.180082	0.22986	0.192358	-2.38894	-3.00398	65.3492	109.576	0.129331	0.192293	0.615039	0.0415947	downregulated
AT1G03430	2	144	AT1G03430_2	0.0858449	0.0329115	0.110918	0.0634569	0.0956213	0.178541	0.228637	0.238477	-2.51729	-3.90447	16.559	39.3038	0.0732829	0.185319	1.38719	0.0288168	downregulated
AT4G26600	14	114	AT4G26600_14	0.127593	0.0452721	0.0984905	0.0343536	0.132101	0.36117	0.2948	0.156725	-2.20635	-3.91072	9.64254	22.9408	0.0764272	0.236199	1.70437	0.0242025	downregulated
AT2G25850	3	377	AT2G25850_3	0.0913198	0.151398	0.0722271	0.116706	0.186395	0.224311	0.266713	0.19897	-2.204	-3.26672	22.3031	47.1286	0.107913	0.219097	1.06272	0.00602353	downregulated
AT2G40520	5	108	AT2G40520_5	0.310017	0.126818	0.168808	0.0567537	0.2676	0.446861	0.460931	0.405183	-1.37117	-2.84361	17.0023	15.6412	0.165599	0.395144	1.47244	0.0343423	downregulated
AT4G01130	3	180	AT4G01130_3	0.0157909	0.0490599	0.0456786	0.0495069	0.1858	0.12532	0.202423	0.261481	-2.41607	-4.78066	3.11667	15.8444	0.0400091	0.193756	2.36459	0.00209839	downregulated
AT2G44090	2	328	AT2G44090_2	0.157339	0.152756	0.172363	0.165959	0.289351	0.303681	0.199366	0.216025	-2.01143	-2.62658	49.7096	71.0976	0.162104	0.252106	0.615153	0.00758751	downregulated
AT4G24740	10	178	AT4G24740_10	0.0694872	0.0832375	0.0668565	0.0521097	0.104174	0.169056	0.160194	0.207404	-2.68474	-3.89971	16.736	33.8511	0.0679227	0.160207	1.21497	0.00287281	downregulated
AT5G62570	5	80	AT5G62570_5	0.112002	0.126287	0.152769	0.11418	0.241146	0.288115	0.288262	0.415825	-1.72695	-2.9962	18.475	60.625	0.12631	0.308337	1.26925	0.000616376	downregulated
AT1G07350	4	157	AT1G07350_4	0.161844	0.0660394	0.0627055	0.0407968	0.182674	0.164612	0.119238	0.264614	-2.51041	-3.78963	18.6608	30.801	0.0828465	0.182784	1.27922	0.0373026	downregulated
AT2G38823	1	89	AT2G38823_1	0.944819	0.458487	0.591243	0.88603	2.35795	1.75096	1.86395	1.7391	0.935596	-0.534922	44.5112	92.1966	0.720145	1.92799	1.47052	0.00152846	downregulated
AT5G18640	2	119	AT5G18640_2	0.0928053	0.0180854	0.0324765	0.0731565	0.103357	0.210922	0.174592	0.1962	-2.59676	-4.484	7.89286	41.8887	0.0541309	0.171268	1.88724	0.0186774	downregulated
AT3G51330	1	77	AT3G51330_1	0.198297	0.188326	0.227038	0.2666	0.219629	0.406707	0.356311	0.369188	-1.60279	-2.1973	77.763	156.883	0.220065	0.337959	0.594512	0.0404278	downregulated
AT1G15520	13	107	AT1G15520_13	0.109416	0.113801	0.136879	0.0256302	0.319257	1.00743	0.332511	1.51404	-0.656665	-3.62064	3.25234	7.26168	0.0964314	0.793308	2.96398	0.00987933	downregulated
AT4G34540	6	136	AT4G34540_6	0.0898087	0.0404712	0.00236858	0.00531747	0.14269	0.0958281	0.161684	0.199805	-2.78613	-6.09519	3.00184	10.0625	0.0344915	0.150002	3.30906	0.037762	downregulated
AT1G51430	3	98	AT1G51430_3	0.28504	0.421413	0.259091	0.22233	0.498341	0.749575	0.73544	0.737747	-0.575693	-1.79379	20.2628	113.005	0.296968	0.680276	1.21809	0.00243709	downregulated
AT3G25410	4	207	AT3G25410_4	0.125949	0.0845507	0.104792	0.102986	0.119465	0.197029	0.166748	0.19233	-2.59287	-3.27175	28.4324	31.4964	0.10457	0.168893	0.678881	0.0157051	downregulated
AT1G05200	5	33	AT1G05200_5	0.191867	0.129334	0.102724	0.237492	0.353778	0.589297	0.372812	0.443031	-1.215	-2.67246	20.053	55.7348	0.165354	0.43973	1.45746	0.00383056	downregulated
AT5G04360	7	289	AT5G04360_7	0.0559441	0.00704501	0.0370532	0.0610755	0.143533	0.208205	0.14542	0.253733	-2.4562	-5.02414	2.86246	35.1782	0.0402795	0.187723	2.56795	0.0143264	downregulated
AT1G30420	23	93	AT1G30420_23	0.328428	0.139212	0.335995	0.247374	0.448365	0.397784	0.821123	0.535124	-0.918395	-2.00993	16.8871	49.8172	0.262752	0.550599	1.09153	0.0266924	downregulated
AT1G05940	7	85	AT1G05940_7	0.119535	0.0422706	0.0913717	0.141339	0.229171	0.151154	0.17842	0.242433	-2.3456	-3.47589	37.8088	49.9676	0.098629	0.200294	1.13029	0.0350164	downregulated
AT1G74580	1	165	AT1G74580_1	0.357184	0.428423	0.886643	0.47415	1.52889	1.07191	1.83289	2.66602	0.750371	-0.989578	6.32273	14.75	0.5366	1.77493	1.73995	0.00454206	downregulated
AT5G62950	4	216	AT5G62950_4	0.142499	0.117521	0.0991475	0.0857431	0.280506	0.256266	0.233025	0.235243	-1.99685	-3.19452	19.662	41.7593	0.111228	0.25126	1.19767	0.000408373	downregulated
AT2G43080	2	271	AT2G43080_2	0.129512	0.106555	0.0774179	0.127698	0.154078	0.182761	0.16781	0.214625	-2.48636	-3.20989	29.4862	42.036	0.110296	0.179818	0.723525	0.01128	downregulated
AT4G26600	13	78	AT4G26600_13	0.016492	0.0954345	0.0180469	0.0440373	0.149626	0.23058	0.271507	0.202337	-2.26084	-4.90217	5.03205	20.6442	0.0435027	0.213512	2.64133	0.00549134	downregulated
AT3G51330	2	108	AT3G51330_2	0.0696401	0.10675	0.139599	0.107734	0.145709	0.222098	0.171601	0.185789	-2.48018	-3.28168	32.4398	70.1065	0.105931	0.181299	0.801503	0.0164926	downregulated
AT4G27610	4	81	AT4G27610_4	0.17913	0.0739214	0.233456	0.170995	0.3902	0.424905	0.456908	0.649161	-1.08647	-2.72139	7.08642	31.2037	0.164375	0.480294	1.63492	0.00600629	downregulated
AT2G38823	3	95	AT2G38823_3	0.095272	0.127174	0.164199	0.303182	0.732457	0.639871	0.800657	0.573472	-0.55407	-2.67379	5.22105	8.56316	0.172457	0.686614	2.11972	0.0012462	downregulated
AT4G36960	2	98	AT4G36960_2	0.127209	0.133454	0.137544	0.128918	0.165389	0.241719	0.239276	0.266401	-2.15406	-2.92445	35.3597	59.5077	0.131781	0.228196	0.770393	0.00240918	downregulated
AT2G41705	3	95	AT2G41705_3	0.136987	0.228404	0.221844	0.183918	0.291286	0.417895	0.30717	0.405246	-1.51107	-2.40337	35.7789	51.2053	0.192788	0.355399	0.892295	0.00616809	downregulated
AT2G01270	1	65	AT2G01270_1	0.226295	0.103268	0.199839	0.12058	0.269386	0.273417	0.480335	0.296865	-1.64327	-2.69857	11.0462	30.1385	0.162495	0.330001	1.0553	0.0206455	downregulated
AT1G77080	3	100	AT1G77080_3	0.105075	0.0871139	0.0802662	0.136473	0.124517	0.171596	0.182698	0.196609	-2.58689	-3.32096	50.2725	81.2875	0.102232	0.168855	0.73407	0.0167392	downregulated
AT1G78000	2	94	AT1G78000_2	0.126408	0.155435	0.0388325	0.113397	0.222944	0.313899	0.219784	0.223651	-2.04585	-3.37415	19.7154	30.2713	0.108518	0.245069	1.3283	0.0288459	downregulated
AT2G32320	9	260	AT2G32320_9	0.107545	0.113737	0.146796	0.16728	0.306689	0.25822	0.285514	0.249215	-1.86785	-2.92525	15.6404	28.2346	0.13384	0.274909	1.0574	0.000697839	downregulated
AT1G60505	2	109	AT1G60505_2	0.142609	0.195817	0.0997027	0.230855	0.284021	0.234286	0.440297	0.457042	-1.55566	-2.65086	12.094	26.4289	0.167246	0.353912	1.0952	0.0221609	downregulated
AT1G35320	2	120	AT1G35320_2	0.0845786	0.16769	0.281181	0.191782	0.488357	0.429097	0.333083	0.58716	-1.15221	-2.58815	15.7625	30.275	0.181308	0.459424	1.43594	0.0115368	downregulated
AT1G66980	7	93	AT1G66980_7	0.00610873	0.0384821	0.0592455	0.0527969	0.244427	0.233267	0.192467	0.154539	-2.30094	-5.09378	3.50269	22.4543	0.0391583	0.206175	2.79285	0.0116236	downregulated
AT2G01430	1	1341	AT2G01430_1	0.0805544	0.115524	0.0438552	0.0478409	0.101111	0.157497	0.234064	0.148575	-2.70459	-3.91109	2.64541	7.555	0.0719435	0.160312	1.2065	0.0262854	downregulated
AT5G37370	4	152	AT5G37370_4	0.107727	0.115895	0.116867	0.096704	0.175241	0.226916	0.180769	0.145704	-2.47476	-3.19775	25.4638	44.7993	0.109298	0.182157	0.722994	0.00253411	downregulated
AT2G47760	7	189	AT2G47760_7	0.120025	0.0912405	0.0838457	0.0930804	0.129702	0.183461	0.117349	0.184718	-2.73023	-3.37857	20.0556	27.6032	0.097048	0.153807	0.648339	0.018645	downregulated
AT1G17330	2	92	AT1G17330_2	0.116477	0.135422	0.120125	0.159376	0.176758	0.275712	0.257924	0.269048	-2.05199	-2.92331	32.8071	58.4158	0.13285	0.24486	0.871317	0.00306586	downregulated
AT2G40800	1	544	AT2G40800_1	0.0968906	0.125438	0.113102	0.105224	0.18137	0.190411	0.166132	0.143715	-2.56103	-3.1888	32.9053	34.2413	0.110164	0.170407	0.627771	0.00188303	downregulated
AT3G18270	1	136	AT3G18270_1	0.0560497	0.0551767	0.0987669	0.119247	0.12337	0.210654	0.134653	0.160442	-2.69964	-3.68619	16.057	31.1379	0.0823101	0.15728	0.98655	0.0246384	downregulated
AT5G53150	2	131	AT5G53150_2	0.0540641	0.0936219	0.103115	0.114613	0.159191	0.29929	0.135403	0.126485	-2.5648	-3.50726	7.04008	17.1737	0.0913535	0.180092	0.94246	0.0446184	downregulated
AT5G65685	12	102	AT5G65685_12	0.118096	0.101083	0.0904549	0.0591802	0.188524	0.295197	0.134734	0.321211	-2.17441	-3.48344	6.4902	27.6765	0.0922034	0.234917	1.30903	0.0111852	downregulated
AT1G67520	10	217	AT1G67520_10	0.128633	0.0359046	0.162011	0.0201238	0.502441	0.0893382	0.444357	0.499031	-1.66264	-4.00479	2.39747	5.90783	0.0866681	0.383792	2.34214	0.0480153	downregulated
AT3G19650	2	295	AT3G19650_2	0.0787319	0.141974	0.116576	0.136586	0.173638	0.196681	0.23294	0.238947	-2.25978	-3.114	21.0144	27.4271	0.118467	0.210552	0.854216	0.0085649	downregulated
AT1G62200	1	87	AT1G62200_1	0.163057	0.240915	0.263908	0.275537	0.286979	0.390098	0.37438	0.395031	-1.47911	-2.11288	59.9425	72.023	0.235854	0.361622	0.63377	0.0209224	downregulated
AT2G07340	4	80	AT2G07340_4	0.0472437	0.0335638	0.0632142	0.049298	0.162904	0.198066	0.121707	0.123783	-2.75163	-4.40666	8.05625	20.925	0.0483299	0.151615	1.65503	0.00060427	downregulated
AT3G57570	14	341	AT3G57570_14	0.0447455	0.047925	0.0528312	0.0867433	0.250675	0.131554	0.135019	0.192112	-2.54778	-4.15869	5.30205	10.9611	0.0580613	0.17734	1.61091	0.00202039	downregulated
AT1G69587	1	178	AT1G69587_1	0.115284	0.0761848	0.119472	0.107557	0.228953	0.200815	0.28101	0.20327	-2.14319	-3.27829	7.50983	26.8722	0.104625	0.228512	1.1351	0.000892416	downregulated
AT4G37110	5	126	AT4G37110_5	0.179807	0.168378	0.144221	0.131965	0.221942	0.215683	0.275361	0.375673	-1.91445	-2.69028	17.0377	34.1825	0.156093	0.272165	0.775824	0.0104035	downregulated
AT1G80980	4	80	AT1G80980_4	0.141797	0.135001	0.174935	0.194091	0.161139	0.36952	0.387896	0.561489	-1.56721	-2.64684	8.25625	27.5437	0.161456	0.370011	1.07963	0.0355839	downregulated
AT3G47460	8	388	AT3G47460_8	0.0369601	0.07319	0.0256712	0.0457115	0.127654	0.314813	0.128189	0.125843	-2.64777	-4.56628	1.68106	5.15915	0.0453832	0.174125	1.9185	0.00554462	downregulated
AT1G66880	8	66	AT1G66880_8	0.0625018	0.120511	0.0420721	0.0749385	0.138494	0.168968	0.186503	0.173591	-2.59156	-3.84047	22.3371	26.4091	0.0750059	0.166889	1.2489	0.00889427	downregulated
AT2G29890	16	110	AT2G29890_16	0.284381	0.0633274	0.337705	0.286159	0.551362	0.552282	0.607645	0.767559	-0.70395	-2.2916	12.7977	66.2977	0.242893	0.619712	1.58765	0.0332432	downregulated
AT4G21585	3	78	AT4G21585_3	0.150772	0.15533	0.110542	0.119843	0.308991	0.12768	0.407084	0.499363	-1.74055	-2.91357	8.01923	20.1058	0.134122	0.335779	1.17302	0.040344	downregulated
AT2G47000	11	206	AT2G47000_11	0.104134	0.0537231	0.10482	0.0510449	0.107559	0.186292	0.254978	0.114394	-2.68516	-3.75698	8.38228	9.40534	0.0784306	0.165806	1.07182	0.0410919	downregulated
AT3G21215	1	112	AT3G21215_1	0.255494	0.364465	0.297278	0.192682	0.322806	0.478232	0.438337	0.479336	-1.23656	-1.88765	67.6518	138.629	0.27748	0.429678	0.651087	0.0329085	downregulated
AT1G53450	1	259	AT1G53450_1	0.115463	0.139159	0.141244	0.107282	0.287709	0.199962	0.282214	0.198624	-2.06914	-3.00099	9.66988	26.9633	0.125787	0.242127	0.93185	0.0019874	downregulated
AT3G01850	7	107	AT3G01850_7	0.166563	0.178529	0.122145	0.186301	0.297081	0.39259	0.182461	0.412475	-1.70798	-2.63232	15.3902	33.0397	0.163384	0.321152	0.924331	0.0224575	downregulated
AT4G12290	3	85	AT4G12290_3	0.00656944	0.0674578	0.0437226	0.0497905	0.109544	0.165125	0.0852134	0.252079	-2.8324	-4.99584	7.38235	12.3147	0.0418851	0.15299	2.16343	0.0414114	downregulated
AT3G45240	11	312	AT3G45240_11	0.162882	0.143601	0.158426	0.201162	0.210475	0.250989	0.363218	0.315146	-1.8424	-2.59741	30.0938	38.2957	0.166518	0.284957	0.755014	0.00966498	downregulated
AT5G18100	1	95	AT5G18100_1	0.235337	0.185875	0.214833	0.171681	0.252038	0.385272	0.296452	0.322731	-1.68751	-2.31893	74.0368	110.082	0.201931	0.314124	0.631412	0.00832405	downregulated
AT1G23560	1	82	AT1G23560_1	0	0.0924639	0	0	0.115815	0.0838809	0.274457	0.15371	-2.81317	-12.0476	1.17988	7.72866	0.023116	0.156966	9.23443	0.0190749	downregulated
AT2G03780	4	117	AT2G03780_4	0.0899737	0.0637197	0.0454999	0.0629923	0.184656	0.142471	0.183515	0.154429	-2.59734	-3.97329	13.7372	33.5855	0.0655464	0.166268	1.37594	0.000800571	downregulated
AT4G14710	8	53	AT4G14710_8	0.0989208	0.0918638	0.0976433	0.218948	0.189978	0.33747	0.239937	0.190663	-2.10336	-3.0824	13.533	16.6651	0.126844	0.239512	0.979042	0.0333722	downregulated
AT3G54590	2	75	AT3G54590_2	1.37778	1.35437	1.33438	1.16725	1.29997	2.43829	2.25876	2.56115	1.04917	0.384812	326.22	214.82	1.30844	2.13954	0.664355	0.0292085	downregulated
AT1G14120	2	149	AT1G14120_2	0.0684598	0.109603	0.0947107	0.0953938	0.171872	0.20219	0.222719	0.266197	-2.23074	-3.46213	11.2164	47.0117	0.0920419	0.215745	1.2314	0.000741629	downregulated
AT3G51040	2	92	AT3G51040_2	0.104069	0.100829	0.185152	0.133484	0.175759	0.308427	0.194778	0.199199	-2.22328	-2.97822	23.5435	33.7772	0.130883	0.219541	0.754939	0.0318141	downregulated
AT1G55340	3	79	AT1G55340_3	0.119805	0.112021	0.102168	0.0848357	0.130823	0.170907	0.190874	0.189528	-2.56796	-3.26739	43.4684	73.2785	0.104707	0.170533	0.69943	0.00577408	downregulated
AT1G26810	6	91	AT1G26810_6	0.0192466	0.0162692	0.108954	0.0899639	0.334628	0.476008	0.154638	0.26228	-1.81854	-4.57842	1.98077	13.4038	0.0586083	0.306889	2.75988	0.0134555	downregulated
AT2G35620	13	244	AT2G35620_13	0.0769761	0.0393026	0.0590586	0.137008	0.105308	0.204494	0.157232	0.150172	-2.73538	-3.82951	6.69467	10.9939	0.0780864	0.154302	1.09413	0.0423611	downregulated
AT1G79630	5	82	AT1G79630_5	0.078553	0.0977025	0.120997	0.221857	0.259158	0.32098	0.183324	0.279433	-1.96862	-3.06123	12.4726	21.5213	0.129777	0.260724	1.0926	0.024328	downregulated
AT1G60960	1	99	AT1G60960_1	0.105471	0.053233	0.0694403	0.0340253	0.0997992	0.168184	0.104938	0.245096	-2.79442	-4.05049	10.1389	21.9444	0.0655424	0.154504	1.25606	0.0340106	downregulated
AT1G77220	7	88	AT1G77220_7	0.111655	0.132677	0.0784001	0.0600059	0.189635	0.181867	0.167482	0.213778	-2.41537	-3.45216	18.0511	32.8636	0.0956844	0.188191	1.03679	0.00812155	downregulated
AT5G09240	2	285	AT5G09240_2	0.154474	0.130481	0.131583	0.107028	0.16923	0.265233	0.169771	0.244425	-2.26712	-2.94564	14.5886	26.15	0.130891	0.212165	0.678517	0.0154341	downregulated
AT1G33490	4	88	AT1G33490_4	0.0753319	0.084833	0.0822347	0.100731	0.136685	0.167794	0.21942	0.126967	-2.653	-3.55134	11.6506	12.5341	0.0857827	0.162717	0.898335	0.00388515	downregulated
AT1G16540	18	70	AT1G16540_18	0.10798	0.0603724	0.0133833	0.0748255	0.120126	0.136823	0.271597	0.225904	-2.48842	-4.30622	7.71429	16.7357	0.0641404	0.188613	1.8178	0.044946	downregulated
AT3G25790	3	113	AT3G25790_3	0.0386675	0.0205519	0.0220243	0.143544	0.141801	0.210434	0.158927	0.261884	-2.4133	-4.65063	3.12389	19.5044	0.0561969	0.193261	2.23733	0.01658	downregulated
AT5G04090	4	214	AT5G04090_4	0.0922573	0.106532	0.115949	0.0896869	0.153321	0.187278	0.225626	0.140551	-2.52524	-3.31406	22.1659	41.0129	0.101106	0.176694	0.788819	0.00418504	downregulated
AT5G36220	1	101	AT5G36220_1	0.0820293	0.0637571	0.116959	0.0656887	0.178786	0.179565	0.231027	0.172693	-2.40217	-3.65078	10.3713	22.1163	0.0821086	0.190518	1.24861	0.00141435	downregulated
AT1G30460	6	344	AT1G30460_6	0.0455004	0.0644273	0.0860044	0.11455	0.103461	0.212032	0.197932	0.146806	-2.65386	-3.76989	5.81759	9.60974	0.0776204	0.165058	1.11603	0.0235916	downregulated
AT3G12820	1	81	AT3G12820_1	0.129251	0.234976	0.162341	0.249754	0.254071	0.400934	0.298228	0.845352	-1.32079	-2.41637	10.9537	13.4691	0.194081	0.449646	1.09558	0.0491819	downregulated
AT5G22090	1	97	AT5G22090_1	0.0670679	0.0583427	0.0927649	0.112847	0.174848	0.19076	0.169968	0.180372	-2.48341	-3.64384	27.4536	37.4639	0.0827556	0.178987	1.16044	0.00186273	downregulated
AT3G19460	3	102	AT3G19460_3	0.171938	0.133661	0.15899	0.171696	0.20634	0.240117	0.238895	0.287564	-2.04967	-2.65961	37.6446	55.348	0.159071	0.243229	0.609941	0.00335585	downregulated
AT1G51430	2	36	AT1G51430_2	0.424205	0.531946	0.53054	0.316425	0.901172	0.751706	0.811964	0.922776	-0.244586	-1.18059	23.2431	106.66	0.450779	0.846905	0.936001	0.00264198	downregulated
AT4G19370	2	68	AT4G19370_2	0.358162	0.271561	0.257416	0.28706	0.573937	0.572179	0.592158	0.550658	-0.805804	-1.78009	19.75	40.4154	0.29355	0.572233	0.974289	9.7627e-05	downregulated
AT2G29640	2	272	AT2G29640_2	0.376786	0.390603	0.208749	0.296021	0.394317	0.583301	0.510046	0.421036	-1.08489	-1.6952	11.1176	18.0129	0.31804	0.477175	0.610314	0.0471118	downregulated
AT3G63445	1	163	AT3G63445_1	0.00960403	0.0682518	0.0553327	0.114345	0.258135	0.51138	0.221612	0.351853	-1.65055	-4.46985	2.69479	9.50307	0.0618835	0.335745	2.8193	0.0138652	downregulated
AT1G30545	1	623	AT1G30545_1	0.121931	0.107414	0.180565	0.078332	0.236214	0.21278	0.412047	0.353777	-1.77315	-3.09957	3.85514	6.23234	0.12206	0.303704	1.32642	0.00776613	downregulated
AT1G66910	2	227	AT1G66910_2	0.0686692	0.108833	0.10817	0.0939203	0.183793	0.30528	0.267102	0.214163	-2.07085	-3.42126	8.14868	11.9703	0.0948983	0.242585	1.35041	0.000971109	downregulated
AT1G53025	1	242	AT1G53025_1	0.128373	0.199238	0.226675	0.149597	0.341804	0.296887	0.309573	0.299751	-1.68264	-2.54279	14.1849	19.7376	0.175971	0.312004	0.860149	0.00432321	downregulated
AT4G33760	14	216	AT4G33760_14	0.198833	0.140995	0.151313	0.0983579	0.189755	0.202444	0.275113	0.273786	-2.10824	-2.80672	23.1458	29.9931	0.147375	0.235275	0.698471	0.0325777	downregulated
AT5G15630	2	90	AT5G15630_2	0.078525	0.0408277	0.0161808	0.000406049	0.346208	0.160315	0.465459	0.193299	-1.91142	-6.37516	0.836111	11.7139	0.0339849	0.29132	4.46374	0.0420486	downregulated
AT1G47410	2	121	AT1G47410_2	0.323306	0.32462	0.8253	0.423096	0.605525	1.62014	1.04256	0.936915	-0.0153754	-1.19254	11.655	22.6798	0.47408	1.05128	1.17716	0.0343315	downregulated
AT5G61270	5	144	AT5G61270_5	0.207882	0.16194	0.102761	0.142162	0.195588	0.24719	0.217911	0.344483	-2.02653	-2.74742	27.0503	27.9965	0.153686	0.251293	0.72089	0.0399489	downregulated
AT5G40530	7	69	AT5G40530_7	0.101353	0.0754302	0.0543313	0.0731644	0.115638	0.290323	0.126804	0.147387	-2.65956	-3.75151	11.1014	19.058	0.0760699	0.170038	1.09195	0.0211332	downregulated
AT5G27890	1	115	AT5G27890_1	0.358694	0.709054	0.299008	0.235464	0.700156	0.79058	0.716295	0.646963	-0.490722	-1.45084	12.9761	38.2891	0.400555	0.713499	0.960121	0.0325015	downregulated
AT1G16610	1	101	AT1G16610_1	0.324366	0.174542	0.214085	0.428418	0.315153	0.602192	0.626416	0.873045	-0.817065	-1.89733	8.44059	15.0272	0.285353	0.604202	1.08026	0.0435569	downregulated
AT5G44530	6	88	AT5G44530_6	0.203493	0.0903123	0.116105	0.201889	0.183879	0.288795	0.423895	0.299767	-1.80284	-2.79519	12.0568	27.5909	0.15295	0.299084	0.992346	0.041522	downregulated
AT2G05185	1	598	AT2G05185_1	0.243911	0.207705	0.145053	0.226278	0.303697	0.310034	0.417832	0.301263	-1.59968	-2.30804	8.36789	13.4632	0.205737	0.333207	0.708362	0.0125386	downregulated
AT5G28530	3	89	AT5G28530_3	0.0862353	0.0761745	0.0654013	0.0730958	0.122663	0.273914	0.0833853	0.169268	-2.76053	-3.73968	3.69382	8.13202	0.0752267	0.162307	0.979152	0.0391791	downregulated
AT2G38570	2	45	AT2G38570_2	0.0366711	0.130719	0.0830895	0.0559994	0.162341	0.306748	0.147451	0.15159	-2.45281	-3.86308	4.52222	12.8556	0.0766197	0.192032	1.41027	0.0231035	downregulated
AT5G08230	1	602	AT5G08230_1	0.843809	1.09538	0.57151	0.49208	1.03296	1.43281	1.51655	1.25332	0.373045	-0.485941	40.9477	90.8862	0.750695	1.30891	0.858987	0.0253823	downregulated
AT2G22620	3	111	AT2G22620_3	0.0826218	0.364436	0.0456861	0.0472731	0.353311	0.383622	0.438852	0.366097	-1.38028	-3.47713	2.68694	12.5405	0.135004	0.38547	2.09685	0.0248031	downregulated
AT3G52526	3	374	AT3G52526_3	0.352425	0.368984	0.323997	0.442695	1.10505	0.531576	0.873198	0.65769	-0.391921	-1.43614	10.0461	14.0836	0.372025	0.791878	1.04422	0.00582975	downregulated
AT5G43500	15	133	AT5G43500_15	0.21137	0.123117	0.123604	0.11244	0.206418	0.2201	0.265311	0.214132	-2.14945	-2.85826	15.3665	23.1504	0.142633	0.22649	0.708809	0.0190714	downregulated
AT1G05230	11	91	AT1G05230_11	0.0983228	0.0651773	0.0524189	0.102041	0.122533	0.226102	0.143733	0.331645	-2.39113	-3.70809	5.61538	9.56044	0.07949	0.206003	1.31696	0.0166698	downregulated
AT5G37000	3	95	AT5G37000_3	0.0597088	0.0531025	0.0790682	0.0272708	0.222157	0.237037	0.324191	0.236613	-1.98791	-4.28956	1.24737	8.04737	0.0547876	0.255	2.30165	0.000573941	downregulated
AT1G45191	10	119	AT1G45191_10	0.0647614	0.115601	0.0894851	0.0415966	0.200546	0.20071	0.181958	0.0844473	-2.66474	-3.78277	4.16176	8.15336	0.077861	0.166915	1.11804	0.0435933	downregulated
AT5G43710	1	40	AT5G43710_1	0.169691	0.250607	0.170933	0.079701	0.337661	0.33489	0.223658	0.296466	-1.76482	-2.68832	13.8562	25.125	0.167733	0.298169	0.923497	0.0480607	downregulated
AT1G74810	1	459	AT1G74810_1	0.186959	0.248369	0.290691	0.237763	0.334451	0.562127	0.602145	0.390592	-1.12481	-2.07087	4.82135	5.71569	0.240946	0.472329	0.946061	0.00808112	downregulated
AT2G46610	4	65	AT2G46610_4	0.182441	0.152497	0.118882	0.130048	0.44974	0.228996	0.278057	0.638782	-1.44315	-2.79573	2.81154	13.2692	0.145967	0.398894	1.35259	0.00962983	downregulated
AT5G11430	3	165	AT5G11430_3	0.261086	0.209095	0.152597	0.152298	0.426023	0.374949	0.243342	0.23421	-1.69482	-2.4056	14.4727	13.4818	0.193769	0.319631	0.710776	0.0491353	downregulated
AT1G66730	13	92	AT1G66730_13	0.235409	0.273202	0.173665	0.148014	0.258771	0.431638	0.425815	0.355226	-1.47181	-2.31013	9.86141	30.6168	0.207573	0.367863	0.838321	0.0194354	downregulated
AT2G32320	8	43	AT2G32320_8	0.212342	0.225302	0.225845	0.330453	0.386297	0.363144	0.499599	0.393759	-1.29484	-2.03242	18.6047	26.9477	0.248485	0.4107	0.737577	0.00603693	downregulated
AT5G65400	2	97	AT5G65400_2	0.305054	0.184512	0.156288	0.184384	0.313498	0.366133	0.425478	0.328955	-1.48998	-2.317	17.5515	40.3454	0.20756	0.358516	0.827024	0.0115946	downregulated
AT1G11303	1	90	AT1G11303_1	0.086238	0.152682	0.115706	0.0943524	0.22092	0.214027	0.145449	0.243147	-2.30601	-3.19105	10.3528	13.1222	0.112245	0.205886	0.885034	0.0112188	downregulated
AT1G09995	2	332	AT1G09995_2	0.114933	0.132347	0.11659	0.192797	0.26773	0.209982	0.18328	0.179306	-2.27005	-2.87852	13.0557	19.8419	0.139167	0.210075	0.608468	0.0320376	downregulated
AT3G21810	3	123	AT3G21810_3	0.130418	0.21864	0.234955	0.179362	0.269189	0.348341	0.280293	0.312702	-1.73172	-2.42519	15.7195	23.4736	0.190844	0.302631	0.693472	0.0155967	downregulated
AT1G09195	1	125	AT1G09195_1	0.238953	0.363537	0.280015	0.136608	0.421939	0.595594	0.487919	0.419941	-1.06988	-2.05833	15.074	35.888	0.254778	0.481348	0.988454	0.0217391	downregulated
AT5G55550	5	80	AT5G55550_5	0.110841	0.0224775	0.042617	0.0747406	0.0966955	0.121544	0.169057	0.255252	-2.73632	-4.2358	4	6.93125	0.0626691	0.160637	1.49948	0.0429739	downregulated
AT1G55490	15	183	AT1G55490_15	0.514451	0.372266	0.627752	0.426057	0.705226	0.616699	0.890201	0.697483	-0.472192	-1.07178	17.5984	9.7623	0.485132	0.727402	0.599583	0.0230991	downregulated
AT5G26160	3	100	AT5G26160_3	0.314073	0.283832	0.223541	0.303174	0.36378	0.426043	0.638629	0.420481	-1.14666	-1.84272	13.6575	21.6925	0.281155	0.462233	0.696066	0.0150047	downregulated
AT3G24110	2	68	AT3G24110_2	0.0751404	0.150137	0.276692	0.10297	0.231052	0.245921	0.36395	0.334129	-1.79429	-2.90081	3.13971	11.8235	0.151235	0.293763	1.10653	0.0439998	downregulated
AT4G13330	4	149	AT4G13330_4	0.237511	0.137595	0.0846811	0.131205	0.310695	0.194115	0.251732	0.271112	-1.98113	-2.85684	7.06879	11.6376	0.147748	0.256913	0.875706	0.0405557	downregulated
AT5G47380	1	76	AT5G47380_1	0.298086	0.452842	0.520277	0.636307	0.856807	0.669161	0.599538	0.892397	-0.426213	-1.12099	29.2434	38.1776	0.476878	0.754476	0.69478	0.042054	downregulated
AT1G51840	2	79	AT1G51840_2	0.144057	0.134284	0.1464	0.286504	0.335983	0.389515	0.471703	0.413564	-1.32291	-2.56683	4.27532	34.4272	0.177811	0.402691	1.24391	0.00402578	downregulated
AT5G41180	6	85	AT5G41180_6	0.094958	0.0679761	0.0690029	0.101585	0.123	0.199738	0.192742	0.17634	-2.55648	-3.60796	7.58529	15.9265	0.0833806	0.172955	1.05148	0.0030951	downregulated
AT5G17460	4	526	AT5G17460_4	22.5531	8.79697	25.6205	22.5041	30.5916	69.9564	49.3952	203.42	6.08952	4.2009	73.1198	111.161	19.8687	88.3408	1.88862	0.0323712	downregulated
AT4G14520	3	215	AT4G14520_3	0.207361	0.127802	0.155612	0.257015	0.340985	0.534122	0.401311	0.27712	-1.4064	-2.47046	2.90581	5.61512	0.186947	0.388384	1.06406	0.0119455	downregulated
AT1G11340	2	78	AT1G11340_2	0.0837563	0.200547	0.0284952	0.0512776	0.445816	0.169665	0.24104	0.148881	-2.13128	-3.82858	2.20192	5.91667	0.0910191	0.251351	1.69729	0.049769	downregulated
AT5G63710	2	13	AT5G63710_2	0.0485378	0.0260013	0.111409	0.093311	0.174453	0.181269	0.147584	0.184511	-2.54537	-4.05447	2.98077	7.26923	0.0698148	0.171954	1.5091	0.0207232	downregulated
AT3G04450	4	773	AT3G04450_4	0.151659	0.121491	0.197263	0.0960811	0.221858	0.203905	0.189777	0.2223	-2.25834	-2.8709	4.82956	9.97283	0.141623	0.20946	0.612555	0.036453	downregulated

## Sheet: 4 Altered IR events in cold
GeneID	intronNo	intronLength	GeneIso	mut1.depth	mut1.IR	mut2.depth	mut2.IR	mut3.depth	mut3.IR	wt1.depth	wt1.IR	wt2.depth	wt2.IR	wt3.depth	wt3.IR	avg.log.WT	avg.log.mut	mean.mut.int.depth	mean.wt.int.depth	mean.mut.ir	mean.WT.ir	log.avg.diff	log.depth.pvalue	regulation	*Intron numbers are from RackJ and are assigned relative to the plus strand, from the 5′ to 3′ direction of the chromosome.
AT1G65960	2	1737	AT1G65960_2	369.484	0.436047	279.895	0.316684	393.51	0.383861	15.8745	0.049668	16.3264	0.0404039	11.1595	0.0323774	-4.63659	-1.41256	347.63	14.4535	0.378864	0.0408164	3.22403	0.000133215	upregulated
AT2G21660	2	309	AT2G21660_2	6075.65	0.187702	4202.98	0.118775	7000.43	0.16096	136.9	0.0990921	138.563	0.0975673	114.01	0.0743845	-3.48047	-2.70747	5759.69	129.824	0.155813	0.090348	0.772999	0.0306169	upregulated
AT1G65960	3	1303	AT1G65960_3	122.136	0.206969	91.9547	0.185753	136.871	0.196373	6.3584	0.0197321	4.51727	0.011427	5.30622	0.016175	-6.0216	-2.3498	116.987	5.39396	0.196365	0.0157781	3.6718	9.74235e-05	upregulated
AT5G47040	1	211	AT5G47040_1	171.972	0.235524	129.564	0.230324	204.265	0.255079	15.3934	0.0277128	23.4787	0.0301016	13.6256	0.021688	-5.25143	-2.05844	168.6	17.4992	0.240309	0.0265008	3.19299	2.79497e-05	upregulated
AT2G39010	1	505	AT2G39010_1	245.79	0.194964	209.41	0.245854	325.667	0.230661	28.0317	0.0718868	39.5624	0.0760582	31.5089	0.0745848	-3.75329	-2.16633	260.289	33.0343	0.223826	0.0741766	1.58695	0.000101992	upregulated
AT1G16840	1	125	AT1G16840_1	658.088	0.678134	489.776	0.723354	747.592	0.732259	9.112	0.0445923	11.256	0.04211	7.016	0.0346161	-4.63639	-0.492386	631.819	9.128	0.711249	0.0404395	4.144	3.64327e-06	upregulated
AT1G01720	2	88	AT1G01720_2	482.659	0.7513	379.273	0.882591	477	0.728472	21.875	0.0874007	38.6705	0.121974	27.6591	0.14174	-3.12342	-0.349925	446.311	29.4015	0.787454	0.117038	2.77349	0.000241476	upregulated
AT5G47040	2	123	AT5G47040_2	147.724	0.211869	134.276	0.251035	147.398	0.187776	13.1057	0.0246994	2.9187	0.00403685	12.0488	0.0202912	-6.30498	-2.21524	143.133	9.35772	0.216894	0.0163425	4.08974	0.00811451	upregulated
AT1G51510	3	313	AT1G51510_3	100.735	0.173088	97.6773	0.192599	119.102	0.196392	8.46326	0.0252486	6.20767	0.0150108	6.48562	0.0188428	-5.69845	-2.41831	105.838	7.05218	0.18736	0.0197007	3.28014	0.00012742	upregulated
AT1G47710	2	615	AT1G47710_2	457.193	0.505984	407.06	0.562822	576.249	0.575262	0	0	1.50894	0.0231737	0.0097561	0.000187948	-10.0811	-0.869931	480.167	0.506233	0.548023	0.00778721	9.21121	0.0166678	upregulated
AT5G12130	12	157	AT5G12130_12	96.707	0.424812	121.898	0.616792	127.605	0.468714	0.675159	0.00412276	0	0	2.96178	0.0174897	-9.50986	-1.00849	115.403	1.21231	0.503439	0.00720415	8.50137	0.0346701	upregulated
AT3G26580	1	192	AT3G26580_1	105.469	0.32166	96.5938	0.384766	108.656	0.365983	17.3802	0.0559472	24.4635	0.048385	17.4271	0.055165	-4.2364	-1.48816	103.573	19.7569	0.357469	0.0531657	2.74823	1.12236e-05	upregulated
AT3G52840	6	647	AT3G52840_6	66.5672	0.361062	55.6337	0.288267	106.34	0.325378	7.20556	0.0651414	11.0386	0.0628631	11.357	0.079386	-3.8623	-1.628	76.1803	9.86708	0.324902	0.0691302	2.23429	9.17251e-05	upregulated
AT1G73390	4	528	AT1G73390_4	114.214	0.317	72.6648	0.285625	90.7803	0.262033	7.82386	0.0389617	11.0303	0.0458288	9.34659	0.0648853	-4.35846	-1.79914	92.553	9.40025	0.288219	0.0498919	2.55931	0.000378234	upregulated
AT4G04320	14	87	AT4G04320_14	196.494	1.22011	199.943	1.15651	282.241	1.45459	0	0	0.827586	0.00528181	1.02299	0.0107263	-9.32649	0.345802	226.226	0.616858	1.27707	0.00533603	9.67229	0.0135174	upregulated
AT2G18790	3	376	AT2G18790_3	147.301	0.628087	94.7633	0.684832	181.646	0.731907	21.0505	0.11703	29.4415	0.160476	23.7846	0.13834	-2.86278	-0.555803	141.237	24.7589	0.681609	0.138615	2.30697	9.43809e-05	upregulated
AT2G28900	4	251	AT2G28900_4	1867.95	0.344898	1375.93	0.337069	1697.08	0.308655	7.58566	0.0370358	12.251	0.042407	13.8088	0.0815104	-4.31045	-1.60019	1646.99	11.2151	0.330207	0.0536511	2.71026	0.00157625	upregulated
AT5G12130	11	115	AT5G12130_11	78.3826	0.347933	117.104	0.645386	145.991	0.55899	0.0434783	0.000308979	0.130435	0.000726586	3.23478	0.023315	-9.16979	-0.997997	113.826	1.13623	0.517436	0.00811685	8.1718	0.0132344	upregulated
AT5G24300	8	90	AT5G24300_8	91.0111	0.175131	98.8667	0.25823	125.422	0.220803	4.93333	0.0113563	15.1	0.0269593	4.97778	0.0118858	-6.02269	-2.21531	105.1	8.33704	0.218055	0.0167338	3.80738	0.000953301	upregulated
AT5G62000	1	102	AT5G62000_1	142.745	0.464388	141.51	0.482716	234.098	0.566732	33.049	0.0982676	36.8235	0.10342	18.4216	0.0660619	-3.51353	-0.992204	172.784	29.4314	0.504612	0.0892499	2.52132	0.000345684	upregulated
AT3G54480	2	642	AT3G54480_2	14.6667	0.309682	22.0654	0.641564	32.162	0.688457	11.933	0.12966	13.1854	0.105906	15.3318	0.186343	-2.8701	-0.956679	22.9647	13.4834	0.546568	0.140636	1.91342	0.0120607	upregulated
AT1G49730	3	76	AT1G49730_3	227.842	0.833128	266.513	0.984732	349.487	0.942221	0	0	0.355263	0.00287361	0.105263	0.00101832	-10.0267	-0.123816	281.281	0.153509	0.920027	0.00129731	9.90286	0.000465439	upregulated
AT5G47040	7	305	AT5G47040_7	210.849	0.479421	119.062	0.442679	188.82	0.463146	63.1279	0.193935	70.3213	0.183414	66.3344	0.209478	-2.3561	-1.11559	172.91	66.5945	0.461749	0.195609	1.24051	4.38471e-05	upregulated
AT2G41630	4	93	AT2G41630_4	308.409	0.616953	270.366	0.558248	310.559	0.529836	15.6129	0.0612119	27.129	0.106086	32.7527	0.12684	-3.41522	-0.818057	296.444	25.1649	0.568346	0.0980461	2.59716	0.0012953	upregulated
AT1G01060	10	170	AT1G01060_10	42.6412	0.284786	27.5059	0.224962	28.7353	0.164021	4.1	0.013154	1.31176	0.00546131	2.34118	0.00859147	-6.87592	-2.19078	32.9608	2.58431	0.22459	0.00906893	4.68514	0.000412806	upregulated
AT1G49730	2	78	AT1G49730_2	275.885	0.880694	247.615	0.849174	373.231	0.795937	2.16667	0.0206738	15.5128	0.10412	3.17949	0.0278362	-4.67554	-0.249476	298.91	6.95299	0.841935	0.0508766	4.42607	0.00351525	upregulated
AT1G10470	2	82	AT1G10470_2	48.439	0.205695	40.7439	0.243676	88.1098	0.310039	6.57317	0.0201005	8.95122	0.0226812	12.0854	0.035426	-5.30601	-2.00262	59.0976	9.20325	0.253137	0.0260692	3.30339	0.000397635	upregulated
AT1G49730	6	84	AT1G49730_6	74.7262	0.555546	71.2976	0.555735	113.429	0.553463	2.22619	0.0231195	0.0714286	0.000595116	0.047619	0.00060724	-8.94491	-0.849665	86.4841	0.781746	0.554915	0.00810729	8.09525	0.00993767	upregulated
AT5G19440	1	258	AT5G19440_1	81.2946	0.204264	43.7209	0.118336	80.2132	0.194709	11.3682	0.0290354	19.8876	0.0395075	6.43023	0.0213871	-5.10496	-2.57705	68.4096	12.562	0.172436	0.0299767	2.52791	0.0021391	upregulated
AT3G26580	2	92	AT3G26580_2	80.5	0.2914	59.4239	0.285231	74.3913	0.265186	10.7717	0.0374867	10.7065	0.0243385	14.5543	0.0504381	-4.80248	-1.83455	71.4384	12.0109	0.280606	0.0374211	2.96793	0.000648405	upregulated
AT5G12130	10	85	AT5G12130_10	115.976	0.490607	116.659	0.712499	91.2941	0.40972	0	0	0.0470588	0.000295422	3.76471	0.0296072	-10.1561	-0.934564	107.976	1.27059	0.537609	0.00996753	9.22151	0.0241838	upregulated
AT5G61270	1	85	AT5G61270_1	51.7294	0.363306	34.2941	0.289663	56.4824	0.322066	2.15294	0.0123975	0.0117647	5.1407e-05	0.0117647	5.44577e-05	-11.582	-1.62762	47.502	0.72549	0.325012	0.0041678	9.95437	0.019255	upregulated
AT5G12130	13	97	AT5G12130_13	92.1237	0.375513	90.9897	0.484966	124.866	0.487955	2.52577	0.0142602	0.515464	0.00233151	0.298969	0.00158459	-8.05935	-1.1641	102.66	1.1134	0.449478	0.00605876	6.89526	0.00219161	upregulated
AT2G40890	1	84	AT2G40890_1	71.8214	0.155509	80.631	0.195018	69.0714	0.124042	9.88095	0.022066	5.54762	0.0093991	5.19048	0.0140793	-6.12853	-2.68478	73.8413	6.87302	0.15819	0.0151814	3.44374	0.00102395	upregulated
AT5G17300	1	96	AT5G17300_1	161.844	0.31484	93.5938	0.199785	217.76	0.347235	17.0417	0.0635943	24.1979	0.0690361	15.7708	0.0665953	-3.9133	-1.83894	157.733	19.0035	0.287287	0.0664086	2.07436	0.00111827	upregulated
AT1G20020	1	272	AT1G20020_1	429.482	0.250076	334.412	0.198057	504.934	0.233745	216.614	0.135639	276.724	0.151589	248.989	0.15189	-2.77428	-2.14419	422.942	247.442	0.227293	0.146372	0.630087	0.00516537	upregulated
AT5G53450	3	79	AT5G53450_3	270.608	0.537604	115.722	0.536355	158.152	0.506624	42.2658	0.111479	39.0253	0.11737	34.519	0.168791	-2.94091	-0.925046	181.494	38.6034	0.526861	0.132546	2.01586	0.000450392	upregulated
AT4G13250	2	76	AT4G13250_2	96.2368	0.224442	129	0.388828	145.461	0.288492	9.47368	0.0431589	2.30263	0.00851566	4.42105	0.0189256	-5.71113	-1.77059	123.566	5.39912	0.300588	0.0235334	3.94054	0.0052553	upregulated
AT1G49730	7	80	AT1G49730_7	154.113	0.811091	126.312	0.65977	211.625	0.653635	0.025	0.000313407	0.05	0.000641647	0	0	-11.8823	-0.505157	164.017	0.025	0.708165	0.000318351	11.3772	0.000158218	upregulated
AT4G00990	9	96	AT4G00990_9	64.8333	0.381942	60.0104	0.471806	126.656	0.604731	0.0208333	0.000286097	0	0	0	0	-13.2259	-1.06598	83.8333	0.00694444	0.486159	9.53656e-05	12.1599	0.000112713	upregulated
AT1G60140	1	154	AT1G60140_1	210.994	0.332247	166.734	0.379589	260.305	0.37547	9.04545	0.0873279	8.75325	0.0547753	2.13636	0.0140402	-4.62068	-1.4668	212.677	6.64502	0.362435	0.0520478	3.15388	0.0164694	upregulated
AT1G03610	3	92	AT1G03610_3	109.826	0.343692	108.022	0.393811	91.9891	0.244263	8.43478	0.036988	16.337	0.0546944	5.23913	0.0190425	-4.88796	-1.63958	103.279	10.0036	0.327255	0.0369083	3.24839	0.00267122	upregulated
AT4G25650	5	81	AT4G25650_5	120.84	0.406094	71.642	0.227675	101.815	0.24684	8.14815	0.0334824	5.20988	0.0215691	3.61728	0.0182777	-5.40304	-1.8178	98.0988	5.65844	0.293537	0.0244431	3.58523	0.000627137	upregulated
AT4G33470	2	196	AT4G33470_2	31.1684	0.213435	35.3827	0.276169	28.5255	0.154577	0.0306122	0.000192843	0.887755	0.00429452	0.0255102	0.000158002	-10.9438	-2.25937	31.6922	0.314626	0.214727	0.00154846	8.68441	0.00511662	upregulated
AT2G18710	5	210	AT2G18710_5	53.1619	0.22	21.5857	0.116393	59.6714	0.174197	3.68571	0.0146608	4.02857	0.0155524	6.65238	0.0256441	-5.79461	-2.60285	44.8063	4.78889	0.170197	0.0186191	3.19176	0.00100043	upregulated
AT1G19400	2	298	AT1G19400_2	745.883	0.70635	563.161	0.676431	870.728	0.761247	75.1477	0.424203	73.2282	0.39233	59.9295	0.321027	-1.40875	-0.486364	726.591	69.4351	0.714676	0.379187	0.922391	0.00206431	upregulated
AT2G29670	2	155	AT2G29670_2	83.1419	0.157618	88.8194	0.210255	165.8	0.273122	17.0452	0.0614434	39.6323	0.104457	9.53548	0.0276454	-4.15348	-2.26255	112.587	22.071	0.213665	0.0645151	1.89093	0.0349138	upregulated
AT5G02020	5	427	AT5G02020_5	92.1569	0.171484	65.7237	0.161771	71.192	0.131824	3.03513	0.0190589	8.83607	0.0401231	4.38407	0.0243311	-5.23796	-2.69838	76.3575	5.41842	0.155026	0.0278377	2.53958	0.00164897	upregulated
AT3G54820	2	555	AT3G54820_2	44.2919	0.341618	23.4018	0.260642	52.7982	0.349037	3.40901	0.0458907	3.73874	0.0467055	5.55856	0.0804278	-4.16736	-1.66932	40.164	4.23544	0.317099	0.0576747	2.49804	0.00111197	upregulated
AT3G14690	3	89	AT3G14690_3	72.5169	0.136708	38.8539	0.0973198	123.831	0.218399	12.7865	0.0278078	22.7191	0.0401927	15.0337	0.0391488	-4.82672	-2.80897	78.4007	16.8464	0.150809	0.0357165	2.01775	0.00598562	upregulated
AT2G18710	4	82	AT2G18710_4	37.1585	0.168258	21.7317	0.117564	77.622	0.246468	1.4878	0.00572738	3.04878	0.0112111	6.46341	0.0237936	-6.44004	-2.56009	45.5041	3.66667	0.17743	0.0135774	3.87995	0.00438999	upregulated
AT1G72510	2	81	AT1G72510_2	45.4938	0.279597	34.7778	0.274594	27.7778	0.179369	30.6914	0.0550907	24.2222	0.0359203	31.8519	0.0541001	-4.39644	-2.06073	36.0165	28.9218	0.24452	0.0483704	2.33571	0.00129835	upregulated
AT5G13740	8	189	AT5G13740_8	29.4392	0.274427	15.2963	0.144687	14.328	0.125761	3.47619	0.0144875	3.1746	0.0147755	3.89418	0.0211662	-5.91726	-2.54858	19.6878	3.51499	0.181625	0.0168097	3.36868	0.000982475	upregulated
AT5G60540	3	253	AT5G60540_3	68.3755	0.423036	45.0356	0.32894	56.3636	0.324798	2.96047	0.0293148	3.46245	0.030162	2.66403	0.0307685	-5.05525	-1.48921	56.5916	3.02899	0.358925	0.0300818	3.56604	9.21212e-06	upregulated
AT5G64070	1	117	AT5G64070_1	10.094	0.103769	19.0171	0.156565	24.8803	0.277292	0	0	0.017094	8.93638e-05	0.042735	0.000259356	-13.2784	-2.59808	17.9972	0.019943	0.179209	0.00011624	10.6803	0.000230806	upregulated
AT5G01595	1	627	AT5G01595_1	17.4354	0.290295	24.059	0.353809	47.7145	0.433	0.421053	0.00789714	0.350877	0.0082583	0.478469	0.0162461	-6.61605	-1.49698	29.7363	0.4168	0.359035	0.0108005	5.11907	0.000167817	upregulated
AT1G49730	4	67	AT1G49730_4	195.701	0.799319	260.507	1.02975	200.806	0.765021	14.5522	0.170544	7.19403	0.0586344	6.49254	0.071247	-3.48497	-0.222432	219.005	9.41294	0.864696	0.100142	3.26254	0.00268495	upregulated
AT5G37260	2	131	AT5G37260_2	1218.57	0.637176	728.099	0.491679	1320.11	0.649191	1.64885	0.0183591	1.23664	0.0135637	0.10687	0.00144982	-7.13379	-0.765912	1088.93	0.997455	0.592682	0.0111242	6.36788	0.00540135	upregulated
AT2G41190	7	101	AT2G41190_7	116.604	0.496252	39.0198	0.409026	68.4356	0.408019	1.64356	0.0119915	6.28713	0.0315013	2.83168	0.0499376	-5.23134	-1.19796	74.6865	3.58746	0.437766	0.0311435	4.03338	0.0027719	upregulated
AT4G19110	5	102	AT4G19110_5	78.9314	0.210226	72.7157	0.217397	87.6961	0.213609	11.3137	0.0314445	24.902	0.0494385	18.6373	0.0527768	-4.52441	-2.22618	79.781	18.2843	0.213744	0.0445532	2.29823	0.000615796	upregulated
AT1G49730	8	69	AT1G49730_8	164.159	0.688483	169.899	0.835901	254.275	0.817034	1.08696	0.0180394	0	0	0.434783	0.00669831	-8.87984	-0.362879	196.111	0.507246	0.780473	0.00824592	8.51697	0.0241346	upregulated
AT2G34720	4	92	AT2G34720_4	109.326	0.241473	47.6413	0.179068	125.239	0.32362	5.71739	0.024197	8.73913	0.0364003	5.67391	0.0265929	-5.12725	-2.05304	94.0688	6.71014	0.248054	0.0290634	3.07421	0.000538625	upregulated
AT3G51895	7	308	AT3G51895_7	50.2175	0.257887	79.2338	0.463483	75.8409	0.374201	0.318182	0.00533857	3.88961	0.0496632	0.730519	0.00805344	-6.27906	-1.49424	68.4307	1.6461	0.365191	0.0210184	4.78483	0.00934024	upregulated
AT2G26660	1	429	AT2G26660_1	36.1725	0.279418	17.9091	0.327165	29.9837	0.209954	3.98601	0.0270202	7.68531	0.0398723	10.6643	0.0945327	-4.42044	-1.90109	28.0218	7.44522	0.272179	0.0538084	2.51935	0.011222	upregulated
AT4G04340	7	85	AT4G04340_7	106.094	0.281843	66.6235	0.203326	112.765	0.221294	1.14118	0.00543352	7.12941	0.0350041	3.74118	0.0186799	-6.0342	-2.10038	95.1608	4.00392	0.235488	0.0197059	3.93382	0.00801349	upregulated
AT1G19450	5	65	AT1G19450_5	128.338	0.253758	106.031	0.283068	192.585	0.33019	14.3077	0.0475125	10.2769	0.0337066	18.8154	0.0612338	-4.43863	-1.7993	142.318	14.4667	0.289005	0.0474843	2.63934	0.000638651	upregulated
AT5G12130	9	145	AT5G12130_9	39.2483	0.21071	36.4069	0.300399	44.0828	0.269657	0.00689655	5.37437e-05	0.103448	0.000702942	1.43448	0.0112121	-10.3789	-1.95751	39.9126	0.514943	0.260255	0.00398958	8.42138	0.0194913	upregulated
AT3G46590	7	87	AT3G46590_7	95.954	0.51811	46.8506	0.240692	68.1379	0.335273	49.5287	0.151872	55.6437	0.147582	24.5172	0.0806995	-3.03693	-1.52667	70.3142	43.2299	0.364691	0.126718	1.51026	0.0259269	upregulated
AT4G33470	1	96	AT4G33470_1	51.5	0.297858	38.9583	0.292787	72.5208	0.299021	11.7917	0.057139	4.26042	0.0180015	3.55208	0.018861	-5.21786	-1.75369	54.3264	6.53472	0.296555	0.0313338	3.46417	0.00313246	upregulated
AT2G46270	1	386	AT2G46270_1	21.0544	0.158165	25.3575	0.20417	28.1995	0.181352	0.588083	0.00511737	1.40155	0.0119653	0.0595855	0.000738086	-8.1331	-2.47193	24.8705	0.683074	0.181229	0.00594025	5.66117	0.00902795	upregulated
AT2G31510	1	301	AT2G31510_1	53.0498	0.461524	45.7973	0.422755	48.9734	0.395198	29.206	0.176408	21.2924	0.124009	16.9236	0.10492	-2.92238	-1.23233	49.2735	22.474	0.426492	0.135112	1.69005	0.00183395	upregulated
AT2G29650	8	75	AT2G29650_8	72.44	0.193064	53.0533	0.165323	131.893	0.260249	22.64	0.0550318	13.56	0.038859	18.88	0.0492629	-4.40418	-2.30384	85.7956	18.36	0.206212	0.0477179	2.10034	0.000978327	upregulated
AT1G69295	2	83	AT1G69295_2	81.3133	0.120975	74.0723	0.171862	110.867	0.174027	6.55422	0.0195965	9.04819	0.0261461	2.08434	0.00682933	-6.04152	-2.7035	88.751	5.89558	0.155621	0.017524	3.33802	0.005531	upregulated
AT4G24740	3	71	AT4G24740_3	53.2254	0.333703	60.9718	0.528957	96.0423	0.510627	9.76056	0.0390359	33.9859	0.134084	28.0141	0.112578	-3.57629	-1.15727	70.0798	23.9202	0.457762	0.0952325	2.41902	0.0153439	upregulated
AT2G43330	1	219	AT2G43330_1	25.0137	0.389724	19.4886	0.390211	24.968	0.277814	3.18265	0.0403659	1.09589	0.01477	1.10959	0.0112064	-5.73048	-1.52165	23.1568	1.79604	0.352583	0.0221141	4.20883	0.00197731	upregulated
AT4G17150	9	257	AT4G17150_9	45.1868	0.328195	48.7043	0.666531	43.8016	0.365187	0.793774	0.0166482	2.33074	0.0301443	3.52918	0.0485689	-5.1081	-1.21531	45.8975	2.2179	0.453304	0.0317871	3.89279	0.00208154	upregulated
AT1G70590	1	172	AT1G70590_1	47.7558	0.471194	33.25	0.508445	40.7965	0.540084	7.7907	0.0694487	18.3023	0.148682	6.55233	0.0644838	-3.51751	-0.983397	40.6008	10.8818	0.506574	0.0942049	2.53411	0.0028755	upregulated
AT1G70590	2	354	AT1G70590_2	11.4011	0.106566	23.1836	0.284869	35.9576	0.362545	2.68079	0.0278601	8.11864	0.0686071	6.31638	0.0651964	-4.32341	-2.16853	23.5141	5.70527	0.251326	0.0538878	2.15488	0.0347021	upregulated
AT1G70480	5	78	AT1G70480_5	46.2564	0.400537	49.2179	0.491565	27.0641	0.261208	11.0256	0.0568719	10.0641	0.0495023	12.3077	0.0613383	-4.16652	-1.42709	40.8462	11.1325	0.384437	0.0559042	2.73943	0.000642269	upregulated
AT5G11710	10	132	AT5G11710_10	55.3182	0.285067	21.5909	0.12563	49.8333	0.220265	14.5985	0.0646967	12.1667	0.0442542	3.34091	0.0134682	-4.8875	-2.32869	42.2475	10.0354	0.210321	0.0408064	2.55881	0.0288331	upregulated
AT1G03610	4	77	AT1G03610_4	106.299	0.325969	90.3636	0.32918	142.675	0.34436	14.3506	0.0604853	22.6104	0.0736239	13.5714	0.0485073	-4.05887	-1.58609	113.113	16.8442	0.33317	0.0608722	2.47278	0.000147493	upregulated
AT5G50950	1	84	AT5G50950_1	43.8095	0.141993	46.5595	0.1704	92.8214	0.198772	18.4643	0.0315931	17.5119	0.032205	27.6071	0.0508141	-4.74648	-2.56664	61.0635	21.1944	0.170388	0.0382041	2.17984	0.00117961	upregulated
AT2G45670	8	101	AT2G45670_8	53.8713	0.140334	45.7822	0.163961	49.495	0.154774	0.00990099	3.54795e-05	0	0	0	0	-14.3973	-2.71113	49.7162	0.00330033	0.153023	1.18265e-05	11.6862	1.9281e-05	upregulated
AT4G00990	10	105	AT4G00990_10	63.8476	0.379798	38.9143	0.36417	104.371	0.569582	0	0	0.0190476	0.00015792	0	0	-13.5623	-1.22201	69.0444	0.00634921	0.43785	5.264e-05	12.3403	4.83719e-05	upregulated
AT3G06380	1	235	AT3G06380_1	18.8766	0.490591	19.9064	0.475505	25.7064	0.470304	8.11915	0.0687997	10.583	0.0798441	9.7617	0.0733712	-3.75892	-1.06274	21.4965	9.48794	0.4788	0.074005	2.69619	1.9961e-06	upregulated
AT3G52120	7	107	AT3G52120_7	122.178	0.618223	99.2804	0.435531	109.019	0.524062	28.3551	0.170076	31.6168	0.144196	37.4579	0.194351	-2.57097	-0.941715	110.159	32.4766	0.525938	0.169541	1.62925	0.00105475	upregulated
AT1G06460	2	96	AT1G06460_2	65.0104	0.171054	61.0417	0.190691	70.5417	0.155156	5.63542	0.0230958	4.63542	0.0149572	6.88542	0.0274086	-5.56282	-2.54213	65.5312	5.71875	0.1723	0.0218205	3.0207	0.000384219	upregulated
AT5G66055	1	73	AT5G66055_1	51.6027	0.255115	9.23288	0.0533039	41.4932	0.14559	2.19178	0.00992845	1.86301	0.0078421	8.32877	0.0358874	-6.14971	-2.99347	34.1096	4.12785	0.151336	0.017886	3.15624	0.0292591	upregulated
AT1G79985	1	168	AT1G79985_1	52.5298	0.514381	42.631	0.530772	48.6012	0.39606	10.9702	0.085463	13.5417	0.0864041	3.52381	0.0353276	-3.96813	-1.06971	47.9206	9.34524	0.480404	0.0690649	2.89841	0.00293982	upregulated
AT4G35800	1	63	AT4G35800_1	78.2857	0.347677	64.3651	0.319823	68.6825	0.324482	9.66667	0.0453344	14.254	0.0612782	8.87302	0.0420549	-4.35444	-1.59754	70.4444	10.9312	0.330661	0.0495558	2.7569	8.47185e-05	upregulated
AT2G37640	1	787	AT2G37640_1	42.1321	0.223483	34.9695	0.198424	53.7268	0.200216	10.1385	0.0615292	17.0191	0.0796878	13.7141	0.071693	-3.8247	-2.27183	43.6095	13.6239	0.207374	0.07097	1.55288	0.000216204	upregulated
AT5G22770	3	160	AT5G22770_3	19.6187	0.130591	39.1375	0.386649	33.4625	0.197522	7.275	0.0653937	1.78125	0.0103807	0.51875	0.00380916	-6.18699	-2.2159	30.7396	3.19167	0.238254	0.0265278	3.97109	0.0365455	upregulated
AT1G64710	6	84	AT1G64710_6	19.5238	0.149895	26.4881	0.249888	62.4048	0.402406	1.44048	0.0108867	10.6786	0.0725135	0.595238	0.00454883	-6.02906	-2.0173	36.1389	4.2381	0.267396	0.0293163	4.01176	0.0325142	upregulated
AT1G73390	3	137	AT1G73390_3	93.8467	0.25403	81.3285	0.280539	88.8613	0.261355	3.52555	0.0163998	13.7664	0.0562742	12.9562	0.0719851	-4.62591	-1.91552	88.0122	10.0827	0.265308	0.0482197	2.71038	0.0148872	upregulated
AT4G00990	8	114	AT4G00990_8	58.7982	0.443084	39.9825	0.41563	59.6228	0.434423	0	0	1.40351	0.0107625	0	0	-10.9546	-1.2146	52.8012	0.467836	0.431046	0.00358749	9.74001	0.0118378	upregulated
AT1G16210	1	118	AT1G16210_1	58.3305	0.187739	47.8814	0.147687	57.2966	0.168821	2.66102	0.00812442	9.9661	0.0259241	14.7966	0.0455245	-5.55676	-2.57967	54.5028	9.14124	0.168083	0.0265244	2.97709	0.015737	upregulated
AT3G19130	2	113	AT3G19130_2	66.7257	0.192937	56.2566	0.160711	90.3097	0.228268	0.0707965	0.000364866	3.85841	0.0158891	1.13274	0.00520088	-8.32773	-2.38082	71.0973	1.68732	0.193972	0.00715162	5.94691	0.0214311	upregulated
AT4G17540	3	185	AT4G17540_3	9.28108	0.341795	15.3838	0.606251	14.7838	0.442353	0.0162162	0.000293782	0	0	0.0216216	0.00035492	-11.7557	-1.14918	13.1495	0.0126126	0.463466	0.000216234	10.6065	3.70737e-06	upregulated
AT3G16940	9	181	AT3G16940_9	30.1271	0.377311	20.0387	0.235367	48.4199	0.531206	10.9724	0.0805013	17.3812	0.118791	8.74586	0.0587553	-3.59916	-1.46862	32.8619	12.3665	0.381295	0.0860158	2.13055	0.00904849	upregulated
AT4G24990	3	96	AT4G24990_3	209.625	0.312538	190.656	0.335411	191.156	0.312125	39.625	0.120403	25.7396	0.0756872	43.5312	0.156928	-3.1499	-1.64457	197.146	36.2986	0.320025	0.117673	1.50533	0.00824234	upregulated
AT1G79830	2	78	AT1G79830_2	29.7949	0.205052	55.5385	0.368809	38.4615	0.187353	7.33333	0.0360172	2.96154	0.0101863	6.4359	0.0242607	-5.59254	-2.04705	41.265	5.57692	0.253738	0.0234881	3.54549	0.00460504	upregulated
AT1G60200	1	111	AT1G60200_1	27.3333	0.21804	10.7838	0.0890896	40.1171	0.229194	0.45045	0.00283072	0.0810811	0.000520478	0.0630631	0.000400971	-10.2189	-2.60377	26.0781	0.198198	0.178774	0.00125072	7.61514	0.00152845	upregulated
AT3G04910	5	82	AT3G04910_5	207.195	0.54408	165.671	0.549316	257.305	0.598891	32.7073	0.18659	38.7561	0.173862	39.9146	0.177497	-2.48006	-0.827345	210.057	37.126	0.564096	0.179316	1.65271	6.50717e-06	upregulated
AT2G29650	4	86	AT2G29650_4	94.5233	0.196538	49.5233	0.136076	146.512	0.239041	36.2558	0.0765441	29.5698	0.050336	61.4767	0.12007	-3.69263	-2.42977	96.8527	42.4341	0.190552	0.0823165	1.26286	0.0435351	upregulated
AT3G17650	6	83	AT3G17650_6	37.988	0.243475	52.7952	0.444733	64.3614	0.366312	0.807229	0.00612497	5.08434	0.0324484	0.963855	0.00673033	-6.50397	-1.552	51.7149	2.28514	0.351506	0.0151012	4.95197	0.00381002	upregulated
AT5G02810	1	103	AT5G02810_1	63.6019	0.143269	46.3301	0.127407	89.3689	0.194711	5.73786	0.025112	4.34951	0.0136593	6.26214	0.0231639	-5.64715	-2.71209	66.4337	5.44984	0.155129	0.020645	2.93506	0.000887177	upregulated
AT4G20980	1	278	AT4G20980_1	28.0755	0.426651	34.5036	0.392115	54.0252	0.621758	3.26978	0.0452064	11.1331	0.13768	10.0108	0.145727	-3.36887	-1.08837	38.8681	8.13789	0.480175	0.109538	2.2805	0.0177182	upregulated
AT5G05100	1	105	AT5G05100_1	31.7905	0.142845	39.0095	0.24358	30.7524	0.146018	1.06667	0.00428852	4.30476	0.0164247	0.12381	0.000474183	-8.27852	-2.54027	33.8508	1.83175	0.177481	0.00706246	5.73826	0.0191763	upregulated
AT5G07440	5	93	AT5G07440_5	270.538	0.1666	234.925	0.156912	309.258	0.178252	50.2366	0.0781716	77.3118	0.0978091	26.9677	0.046631	-3.81789	-2.58184	271.573	51.5054	0.167255	0.0742039	1.23605	0.0182646	upregulated
AT4G22540	1	165	AT4G22540_1	53.5697	0.311386	52.7636	0.444296	71.2424	0.341184	17.0364	0.0974942	25.6848	0.138744	7.27273	0.042773	-3.58507	-1.46833	59.1919	16.6646	0.365622	0.0930038	2.11673	0.0158056	upregulated
AT4G12560	2	147	AT4G12560_2	201	0.715312	192.871	0.887999	243.218	0.782935	38.0816	0.332249	42.8367	0.369848	37.6054	0.365732	-1.49193	-0.33592	212.363	39.5079	0.795416	0.355943	1.15601	0.000357942	upregulated
AT1G67580	2	76	AT1G67580_2	35.1316	0.286673	39.1711	0.410731	55.8158	0.303582	0.973684	0.00643486	3.61842	0.0243806	0.973684	0.00818421	-6.52365	-1.60203	43.3728	1.85526	0.333662	0.0129999	4.92161	0.00130445	upregulated
AT2G47180	1	85	AT2G47180_1	139.776	0.246613	77.5765	0.216712	128.176	0.255917	22.2471	0.0680076	11.9647	0.04015	15.9059	0.0621072	-4.17524	-2.06403	115.176	16.7059	0.239747	0.0567549	2.11121	0.0010076	upregulated
AT4G38640	1	90	AT4G38640_1	7.17778	0.0847644	34.3889	0.599726	22.8222	0.313452	0.0111111	0.000116153	1.86667	0.0163593	0.0222222	0.000269012	-10.2885	-1.99057	21.463	0.633333	0.332647	0.0055815	8.29792	0.0244168	upregulated
AT3G26580	3	80	AT3G26580_3	39.7625	0.177024	39.525	0.23864	65.7375	0.248855	11.85	0.0448789	11.2125	0.029964	7.4875	0.0286648	-4.88767	-2.19057	48.3417	10.1833	0.221506	0.0345026	2.69711	0.000469061	upregulated
AT1G69830	9	85	AT1G69830_9	114.565	0.438529	113.435	0.408722	187.894	0.561074	0.0352941	0.000370522	0	0	0.211765	0.00249147	-11.0812	-1.1046	138.631	0.0823529	0.469442	0.000953996	9.97658	0.00168798	upregulated
AT5G13070	2	295	AT5G13070_2	20.539	0.168049	20.1932	0.171262	21.2881	0.217459	3.32203	0.0315346	1.38644	0.00818934	3.47797	0.0272553	-5.70543	-2.43999	20.6734	2.72881	0.18559	0.0223264	3.26544	0.00651045	upregulated
AT4G33470	4	77	AT4G33470_4	24.5844	0.290534	44.3117	0.512337	75.7922	0.521535	6.77922	0.0607807	4.61039	0.0331582	7.06494	0.0673834	-4.28207	-1.22907	48.2294	6.15152	0.441468	0.0537741	3.05299	0.0019487	upregulated
AT2G43010	7	138	AT2G43010_7	129.435	0.428757	84.1377	0.352625	109.891	0.278796	98.1377	0.211449	113.826	0.192037	89.8406	0.165473	-2.40583	-1.52276	107.821	100.601	0.353393	0.189653	0.883071	0.0129695	upregulated
AT5G67420	1	87	AT5G67420_1	48.4138	0.442887	42.7931	0.472362	53.092	0.371141	17.2759	0.0706978	41.7126	0.12783	43.0345	0.171505	-3.11119	-1.22899	48.0996	34.0077	0.428797	0.123344	1.8822	0.00849284	upregulated
AT1G02090	2	595	AT1G02090_2	49.5697	0.301487	34.8605	0.169259	26.2218	0.146271	17.8067	0.11323	17.4504	0.0745127	16.5664	0.0820962	-3.49853	-2.35527	36.884	17.2745	0.205672	0.0899462	1.14326	0.0357284	upregulated
AT1G71940	1	123	AT1G71940_1	63.0488	0.874423	13.1463	0.213678	47.6179	0.538875	0	0	0.097561	0.00192005	0	0	-12.405	-1.10402	41.271	0.0325203	0.542325	0.000640015	11.301	0.00323931	upregulated
AT2G39840	1	316	AT2G39840_1	32.9304	0.279316	27.6329	0.211246	25.3766	0.181338	1.94937	0.0180572	4.66456	0.0390141	0.835443	0.00808112	-5.80746	-2.18209	28.6466	2.48312	0.223967	0.0217175	3.62536	0.00598008	upregulated
AT2G18710	2	87	AT2G18710_2	54.023	0.199773	37.1724	0.16668	44.6092	0.150124	6.72414	0.0250791	9.1954	0.0242363	3.63218	0.0126363	-5.66345	-2.54806	45.2682	6.51724	0.172192	0.0206506	3.11538	0.000819461	upregulated
AT3G57230	4	359	AT3G57230_4	16.078	0.103945	31.0139	0.240796	28.3259	0.198296	6.22563	0.0595503	4.86351	0.0303626	4.41504	0.0378987	-4.61101	-2.5515	25.1393	5.16806	0.181012	0.0426039	2.0595	0.0114077	upregulated
AT2G45990	8	78	AT2G45990_8	72.6923	0.366361	59.7692	0.349636	92.4359	0.391062	18.4231	0.0694945	28.3077	0.100951	24.5385	0.101587	-3.48482	-1.43976	74.9658	23.7564	0.36902	0.0906773	2.04506	0.000397478	upregulated
AT1G79440	9	262	AT1G79440_9	80.313	0.241522	44.9542	0.131724	69.8473	0.199896	0	0	0.423664	0.00521012	0	0	-12.54	-2.43229	65.0382	0.141221	0.191047	0.00173671	10.1078	0.0159657	upregulated
AT3G58750	2	95	AT3G58750_2	51.1579	0.215712	44.4737	0.193363	47.1368	0.179807	3.84211	0.0208727	0.0842105	0.000335188	1.64211	0.00944806	-7.95025	-2.35297	47.5895	1.85614	0.196294	0.0102186	5.59728	0.0375815	upregulated
AT1G29380	2	319	AT1G29380_2	125.74	0.955322	112.301	1.0096	153.721	0.933784	0.39185	0.0169675	0.868339	0.03281	4.94044	0.23766	-4.29461	-0.05033	130.587	2.06688	0.966237	0.0958125	4.24428	0.0206959	upregulated
AT3G50500	1	74	AT3G50500_1	66.3919	0.159984	65.2027	0.212198	73.7973	0.160179	1.41892	0.00514459	16.7162	0.0413096	8.01351	0.0313275	-5.73218	-2.50758	68.464	8.71622	0.177454	0.0259272	3.22459	0.0276055	upregulated
AT3G46970	11	154	AT3G46970_11	67.7532	0.342044	55.0584	0.263671	103.981	0.370238	0	0	0	0	0	0	-13.9193	-1.6348	75.5974	0	0.325318	0	12.2845	2.85112e-06	upregulated
AT5G64250	3	72	AT5G64250_3	70.9861	0.229338	64.8056	0.206152	60.1667	0.171028	13	0.0432673	20.1528	0.0499781	5.83333	0.0239679	-4.7453	-2.31679	65.3194	12.9954	0.202173	0.0390711	2.42851	0.00219669	upregulated
AT3G14050	1	78	AT3G14050_1	303.346	0.243336	252.59	0.254124	395.026	0.266375	5.84615	0.0312838	2.60256	0.0127541	8.58974	0.0563241	-5.14715	-1.97462	316.987	5.67949	0.254611	0.033454	3.17253	0.00706654	upregulated
AT5G47650	4	78	AT5G47650_4	30.4359	0.234704	18.0641	0.165062	71.3205	0.444433	1.53846	0.0148054	1.05128	0.00920293	0.0897436	0.00114997	-7.5352	-1.95332	39.9402	0.893162	0.2814	0.0083861	5.58188	0.00983959	upregulated
AT3G57230	2	1203	AT3G57230_2	18.6525	0.168004	15.5137	0.142739	22.3932	0.173314	4.69992	0.0470259	8.9335	0.0779433	5.73982	0.0587637	-4.06025	-2.63684	18.8531	6.45774	0.161352	0.0612443	1.42341	0.0033603	upregulated
AT5G58040	7	196	AT5G58040_7	12.2959	0.132993	20.4439	0.303186	31.5867	0.359144	5.62755	0.0516057	4.10714	0.0339797	4.4898	0.044718	-4.54617	-2.03656	21.4422	4.7415	0.265108	0.0434345	2.50961	0.00623492	upregulated
AT3G05870	4	450	AT3G05870_4	22.4378	0.403876	31.5422	0.685275	47.1222	0.794656	0	0	0	0	0	0	-12.1456	-0.728286	33.7007	0	0.627936	0	11.4173	0.000137951	upregulated
AT1G43620	11	207	AT1G43620_11	37.9324	0.763216	5.04831	0.165503	2.23188	0.0572242	0.362319	0.0143015	0	0	0.0434783	0.00166445	-9.19552	-2.37071	15.0709	0.135266	0.328648	0.00532198	6.82481	0.0299448	upregulated
AT5G64240	1	89	AT5G64240_1	66.6742	0.328988	46	0.264349	63.1348	0.268252	9.68539	0.0437016	24.2809	0.102509	18.7978	0.0775856	-3.83014	-1.80724	58.603	17.588	0.287196	0.0745986	2.0229	0.00577696	upregulated
AT1G71695	2	157	AT1G71695_2	86.9045	0.354326	84.8726	0.316187	109.726	0.336875	43.8153	0.117309	72.4777	0.1943	37.8981	0.107733	-2.88991	-1.57591	93.8344	51.397	0.335796	0.13978	1.31401	0.00821076	upregulated
AT1G23800	3	92	AT1G23800_3	50.4457	0.294274	37.5652	0.435942	16.1196	0.163662	11.3261	0.0805691	8.86957	0.0425118	2.20652	0.0288708	-4.43462	-1.85792	34.7101	7.46739	0.297959	0.0506506	2.5767	0.0124029	upregulated
AT5G63770	1	428	AT5G63770_1	20.2687	0.315979	28.3902	0.562027	25.9089	0.366217	2.02336	0.0624086	2.69626	0.0513454	1.32944	0.0320891	-4.41584	-1.31421	24.8559	2.01636	0.414741	0.0486144	3.10163	0.00120707	upregulated
AT5G47650	5	97	AT5G47650_5	32.6392	0.256287	10.2165	0.088807	48	0.306807	2.46392	0.0217859	0.175258	0.00150144	1.30928	0.0175713	-6.91018	-2.38732	30.2852	1.31615	0.2173	0.0136196	4.52286	0.0290794	upregulated
AT3G17790	2	86	AT3G17790_2	14.4302	0.140604	11.5698	0.252671	20.9535	0.255035	3.34884	0.0131258	6.94186	0.021332	2.86047	0.017055	-5.89198	-2.26206	15.6512	4.38372	0.216103	0.0171709	3.62992	0.00048199	upregulated
AT1G73920	4	94	AT1G73920_4	107.319	0.469231	67.6702	0.30724	155.447	0.501777	23.5319	0.151929	25.2872	0.133357	27.7234	0.178713	-2.70315	-1.26302	110.145	25.5142	0.426083	0.154666	1.44013	0.00470429	upregulated
AT1G16010	1	92	AT1G16010_1	55.5761	0.35545	16.25	0.195636	42.9022	0.287653	9.58696	0.0591331	6.54348	0.0429433	7.80435	0.0581149	-4.24209	-1.88121	38.2428	7.97826	0.279579	0.0533971	2.36087	0.00129388	upregulated
AT2G41190	8	102	AT2G41190_8	38.9314	0.178225	19.8333	0.26129	44.2157	0.299364	1.44118	0.0112529	0.147059	0.000904708	0	0	-10.2746	-2.05484	34.3268	0.529412	0.246293	0.00405255	8.21973	0.0218536	upregulated
AT5G67320	13	80	AT5G67320_13	14.025	0.0863892	45.875	0.286838	48.6625	0.223441	1.375	0.0111971	1.3375	0.00957546	1.9625	0.0125909	-6.49955	-2.49891	36.1875	1.55833	0.19889	0.0111211	4.00064	0.00176695	upregulated
AT4G08035	1	531	AT4G08035_1	8.77778	0.149301	11.032	0.178392	12.7458	0.216209	4.08475	0.0273495	10.2072	0.0466652	5.00942	0.0308573	-4.87737	-2.48003	10.8519	6.43377	0.1813	0.0349573	2.39734	0.00101857	upregulated
AT1G13880	2	87	AT1G13880_2	27.1494	0.433147	29.069	0.5966	41.8391	0.741609	6.97701	0.106728	2.18391	0.0282402	1	0.01834	-4.71432	-0.794502	32.6858	3.38697	0.590452	0.0511028	3.91982	0.00794328	upregulated
AT4G33240	1	110	AT4G33240_1	59.9182	0.236358	37.9909	0.18693	60.7545	0.259818	0.190909	0.00153973	0.363636	0.00278789	0.472727	0.00626828	-8.38248	-2.14827	52.8879	0.342424	0.227702	0.00353197	6.23421	0.000496294	upregulated
AT1G79670	1	93	AT1G79670_1	19.0968	0.789282	16.5914	0.463805	10.4301	0.246855	1.22581	0.0398874	3.55914	0.0443271	2.29032	0.0549999	-4.44267	-1.15602	15.3728	2.35842	0.499981	0.0464048	3.28665	0.00284461	upregulated
AT5G50720	1	355	AT5G50720_1	124.321	0.285539	70.6394	0.202807	133.862	0.307904	0.704225	0.01188	0.661972	0.00896835	6.34366	0.105213	-5.48162	-1.9365	109.608	2.56995	0.265417	0.0420206	3.54512	0.0356748	upregulated
AT2G43720	2	292	AT2G43720_2	6.99315	0.296757	3.17808	0.151651	11.3596	0.573171	0.00342466	0.000139042	0.969178	0.0278639	0	0	-10.3089	-1.75893	7.17694	0.324201	0.340527	0.0093343	8.55001	0.0313832	upregulated
AT1G72710	3	93	AT1G72710_3	77.2796	0.246032	62.8387	0.255479	90.3333	0.266861	10.6559	0.0461118	17.7957	0.0582396	13.7419	0.0679153	-4.14023	-1.96588	76.8172	14.0645	0.256124	0.0574222	2.17435	0.00019562	upregulated
AT1G49600	2	146	AT1G49600_2	32.226	0.189132	33.0205	0.173763	33.8356	0.150885	1.82877	0.0100742	6.49315	0.0306909	2.9863	0.0147339	-5.91465	-2.55194	33.0274	3.76941	0.17126	0.0184997	3.36271	0.00220532	upregulated
AT3G54480	3	85	AT3G54480_3	21.5882	0.352769	6.84706	0.16901	21.6588	0.444943	2.02353	0.0216282	4.57647	0.0346061	0.941176	0.010672	-5.6446	-1.74544	16.698	2.51373	0.32224	0.0223021	3.89916	0.00385127	upregulated
AT1G01650	5	313	AT1G01650_5	32.23	0.152549	26.0479	0.169757	40.6102	0.202522	0.977636	0.0110326	0.370607	0.00328505	1.53035	0.0204185	-6.78864	-2.52499	32.9627	0.959531	0.174943	0.0115787	4.26366	0.00553408	upregulated
AT1G53570	4	126	AT1G53570_4	37.0873	0.315978	26.0873	0.368613	33.373	0.379835	5.16667	0.0508033	3.14286	0.0294216	1.86508	0.0194679	-5.02289	-1.49949	32.1825	3.39153	0.354808	0.0332309	3.5234	0.000999122	upregulated
AT3G20550	5	522	AT3G20550_5	14.0345	0.264832	14.8602	0.230825	12.4004	0.157247	5.93487	0.0618973	4.85632	0.0398573	4.98659	0.0420973	-4.41104	-2.23363	13.765	5.25926	0.217635	0.0479506	2.17742	0.0019365	upregulated
AT1G53400	2	422	AT1G53400_2	77.9265	0.358887	36.2299	0.204175	64.6209	0.302179	19.9313	0.143723	26.1161	0.129067	14.8507	0.0854917	-3.10017	-1.83235	59.5924	20.2994	0.288414	0.119427	1.26783	0.0187745	upregulated
AT4G29160	1	89	AT4G29160_1	69.5281	0.171228	84.1461	0.157982	81.5843	0.130251	35.5955	0.0540341	33.3708	0.0505195	26.5169	0.0495546	-4.28395	-2.71627	78.4195	31.8277	0.153154	0.0513694	1.56768	0.000218669	upregulated
AT2G42670	3	495	AT2G42670_3	19.1475	0.22354	8.23636	0.162735	9.7596	0.117619	1.59394	0.0343828	3.94343	0.0532483	1.09697	0.0151044	-5.04739	-2.62287	12.3811	2.21145	0.167965	0.0342452	2.42452	0.0152653	upregulated
AT3G51850	5	134	AT3G51850_5	45.306	0.29853	13.1119	0.113816	29.097	0.184463	2.21642	0.0158536	10.291	0.0624418	9.1791	0.0565104	-4.70858	-2.43929	29.1716	7.22886	0.198937	0.0449353	2.26929	0.0393591	upregulated
AT4G20480	2	72	AT4G20480_2	139.264	0.564063	100.458	0.606367	126.667	0.53154	44.5833	0.218153	44.2083	0.179502	40.6528	0.196197	-2.34138	-0.819853	122.13	43.1481	0.567323	0.197951	1.52153	0.000101033	upregulated
AT5G58350	1	74	AT5G58350_1	17.4324	0.306621	19.1757	0.298813	5.28378	0.0680788	0.162162	0.000988114	3.31081	0.020403	2	0.0161746	-7.18274	-2.4416	13.964	1.82432	0.224504	0.0125219	4.74114	0.0396374	upregulated
AT2G25530	12	404	AT2G25530_12	18.4431	0.833622	7.9604	0.228209	13.5421	0.479848	1.26733	0.0296537	5.64851	0.100717	4.13861	0.134342	-3.76109	-1.15115	13.3152	3.68482	0.513893	0.0882377	2.60994	0.0385995	upregulated
AT2G45670	2	89	AT2G45670_2	88.0562	0.153731	71.3708	0.185671	76.5281	0.142836	22.5281	0.0533338	12.4944	0.0293929	17.4719	0.0468699	-4.57746	-2.64609	78.6517	17.4981	0.160746	0.0431989	1.93137	0.00245372	upregulated
AT5G17510	2	716	AT5G17510_2	21.2709	0.3616	14.2891	0.264734	31.1439	0.415233	14.2458	0.176815	12.6159	0.139035	11.1369	0.138235	-2.73366	-1.55098	22.2346	12.6662	0.347189	0.151362	1.18268	0.00625858	upregulated
AT1G18160	12	84	AT1G18160_12	26.1071	0.228151	24.2738	0.260945	31.869	0.286511	2.30952	0.0186635	2.80952	0.016876	0.392857	0.00339679	-6.61138	-1.95782	27.4167	1.8373	0.258536	0.0129788	4.65356	0.00438618	upregulated
AT5G22700	6	134	AT5G22700_6	12.1791	0.896499	3.27612	0.396447	9.9403	0.590201	5.61194	0.140551	3.72388	0.0734482	1.30597	0.0255957	-3.96197	-0.751049	8.46517	3.54726	0.627716	0.079865	3.21092	0.0154571	upregulated
AT3G55605	2	90	AT3G55605_2	30.3778	0.358166	19.2333	0.38456	67.9333	0.589903	1.94444	0.040289	6.54444	0.104223	0.577778	0.00847195	-4.92627	-1.20716	39.1815	3.02222	0.44421	0.0509946	3.71912	0.0261398	upregulated
AT5G17700	8	308	AT5G17700_8	18.8766	0.407005	7.24675	0.209757	18.7532	0.299358	1.94805	0.0370279	1.07792	0.020513	4.13961	0.0985055	-4.56874	-1.76338	14.9589	2.38853	0.305374	0.0520155	2.80536	0.0172423	upregulated
AT3G01860	1	706	AT3G01860_1	39.051	0.279959	25.796	0.269779	34.4986	0.235792	15.4533	0.12725	15.5878	0.105825	10.5992	0.0715583	-3.33975	-1.93709	33.1152	13.8801	0.261843	0.101544	1.40266	0.00541311	upregulated
AT5G02680	1	708	AT5G02680_1	5.2613	0.262031	4.93362	0.399058	12.1568	0.416929	1.8178	0.0406331	1.67232	0.0623631	2.36441	0.0477201	-4.33787	-1.50655	7.45056	1.95151	0.359339	0.0502388	2.83132	0.000534543	upregulated
AT1G60270	5	78	AT1G60270_5	40.9615	0.499888	42.2308	0.622901	35.4744	0.439952	5.85897	0.0569997	3.03846	0.031608	7.75641	0.0850643	-4.22392	-0.955944	39.5556	5.55128	0.520914	0.0578907	3.26798	0.0017531	upregulated
AT1G58602	6	90	AT1G58602_6	227.456	1.38137	194.011	1.24801	266.744	1.26744	105.556	0.867573	142.733	0.840076	83.3111	0.762403	-0.282574	0.375881	229.404	110.533	1.29894	0.823351	0.658455	0.000802764	upregulated
AT2G30170	9	87	AT2G30170_9	16.2414	0.234013	14.977	0.218581	18.069	0.153602	2.05747	0.0107386	0.126437	0.0006578	4.18391	0.0244508	-7.48836	-2.33061	16.4291	2.12261	0.202065	0.0119491	5.15775	0.0315385	upregulated
AT4G25650	4	69	AT4G25650_4	48.9565	0.172186	73.2464	0.25386	87.971	0.235656	10.5942	0.0456807	10.7391	0.0473688	13.6812	0.0732562	-4.2077	-2.20037	70.058	11.6715	0.220567	0.0554352	2.00733	0.00195549	upregulated
AT1G24267	2	79	AT1G24267_2	26.1519	0.1553	31.6329	0.192217	32.7215	0.182558	0.0126582	7.57412e-05	0.392405	0.00186915	0.0506329	0.000346734	-11.4153	-2.50655	30.1688	0.151899	0.176692	0.000763874	8.90874	0.00264988	upregulated
AT2G04900	4	174	AT2G04900_4	31.0977	0.387831	17.4483	0.398878	52.9425	0.684765	6.77011	0.117488	14.9023	0.20473	7.43678	0.160793	-2.67145	-1.0796	33.8295	9.70307	0.490491	0.161003	1.59185	0.0108069	upregulated
AT2G18790	1	88	AT2G18790_1	48.1364	0.243897	21.6932	0.124794	45.6136	0.250177	7.73864	0.0497408	3.21591	0.0195453	0.420455	0.00256355	-6.2047	-2.34567	38.4811	3.79167	0.206289	0.0239499	3.85903	0.0416656	upregulated
AT3G62190	4	75	AT3G62190_4	49.8	0.450924	32.2533	0.316636	50.7867	0.482976	6.64	0.0428174	15.96	0.0828526	24.3067	0.165235	-3.57879	-1.28604	44.28	15.6356	0.416845	0.0969685	2.29275	0.0180766	upregulated
AT4G31860	2	85	AT4G31860_2	51.0706	0.380051	16.4471	0.222804	28.5529	0.333001	6.85882	0.0356139	11.6588	0.0472581	7.75294	0.056403	-4.45426	-1.7161	32.0235	8.75686	0.311952	0.046425	2.73817	0.000816384	upregulated
AT2G27350	9	1350	AT2G27350_9	10.9993	0.278641	5.19704	0.202033	11.5711	0.388475	4.38296	0.122584	4.81778	0.15673	4.74963	0.149079	-2.81589	-1.83832	9.2558	4.65012	0.289716	0.142797	0.977565	0.0289316	upregulated
AT1G01520	7	80	AT1G01520_7	50.325	0.535847	15.5375	0.435631	34.8375	0.553709	5.425	0.0604457	9.5875	0.0698628	3.1	0.0413333	-4.16137	-0.98391	33.5667	6.0375	0.508396	0.0572139	3.17746	0.000222234	upregulated
AT1G71020	1	90	AT1G71020_1	29.9778	0.169048	22.9556	0.217767	45.2222	0.216278	0	0	0.0333333	0.000254669	0.0444444	0.000420312	-12.413	-2.32423	32.7185	0.0259259	0.201031	0.000224994	10.0888	0.000315096	upregulated
AT5G15310	2	82	AT5G15310_2	31.0488	0.419069	11.8659	0.248223	15.5976	0.18216	8.92683	0.0784653	5.07317	0.0343347	11.0488	0.111863	-3.89873	-1.90725	19.5041	8.34959	0.283151	0.0748877	1.99148	0.031686	upregulated
AT1G79440	14	355	AT1G79440_14	44.1183	0.19023	21.1155	0.113612	42.3296	0.164269	0	0	0.028169	0.000467001	1.01972	0.0147997	-9.97928	-2.71262	35.8545	0.349296	0.156037	0.0050889	7.26666	0.0230148	upregulated
AT4G37550	5	113	AT4G37550_5	33.5575	0.288059	37.3274	0.464706	19	0.158215	28.7611	0.108975	34.8142	0.106695	30.0354	0.0973049	-3.26257	-1.85374	29.9617	31.2035	0.30366	0.104325	1.40883	0.0357425	upregulated
AT2G30600	8	219	AT2G30600_8	34.5388	0.1533	58.3881	0.221091	58.4658	0.195051	6.3105	0.0618177	2.82648	0.0254721	1.14155	0.00831228	-5.40711	-2.41364	50.4642	3.42618	0.189814	0.0318674	2.99346	0.0245706	upregulated
AT5G47650	6	103	AT5G47650_6	26.3204	0.215128	33.7379	0.334586	42.8058	0.333928	0.23301	0.0020264	1.51456	0.0139278	1.80583	0.0267629	-6.77879	-1.79289	34.288	1.18447	0.294547	0.014239	4.9859	0.0118472	upregulated
AT4G21580	4	78	AT4G21580_4	45.2692	0.168007	48.3077	0.198667	52.3205	0.182527	3.03846	0.0135176	5.23077	0.0179387	11.5513	0.0479278	-5.46426	-2.45293	48.6325	6.60684	0.183067	0.0264614	3.01133	0.00569451	upregulated
AT1G11180	1	455	AT1G11180_1	18.4637	0.439868	9.01978	0.151811	17.1516	0.294521	2.77363	0.0617812	1.43077	0.0194372	2.87692	0.0708432	-4.50698	-1.88936	14.8784	2.36044	0.2954	0.0506872	2.61763	0.0242712	upregulated
AT3G04560	4	84	AT3G04560_4	21.4524	0.300074	33.4643	0.679355	36.9881	0.463742	2.39286	0.0478756	2	0.0343711	1	0.0150957	-5.09898	-1.13433	30.6349	1.79762	0.481057	0.0324474	3.96466	0.00273277	upregulated
AT3G25800	11	162	AT3G25800_11	36.7531	0.269306	26.2778	0.182991	32.1481	0.195643	8.50617	0.0543411	2.76543	0.0153159	3.17901	0.0262427	-5.16086	-2.23218	31.7263	4.81687	0.21598	0.0319666	2.92868	0.00624806	upregulated
AT4G16280	10	317	AT4G16280_10	14.429	0.636374	13.9022	0.728441	10.9874	0.2279	1.13565	0.0363891	1.84227	0.038737	1.02524	0.0263498	-4.90552	-1.0809	13.1062	1.33438	0.530905	0.0338253	3.82462	0.00235027	upregulated
AT5G63040	3	95	AT5G63040_3	2.29474	0.0547981	4.04211	0.105203	24.3684	0.418562	1.01053	0.0179726	0.0105263	0.000154751	0	0	-10.693	-2.89832	10.2351	0.340351	0.192854	0.00604244	7.79471	0.0405091	upregulated
AT5G13800	1	82	AT5G13800_1	31.3171	0.188541	41.4878	0.258506	59.2561	0.279107	10.5	0.0476734	12.878	0.0502974	13.7317	0.0691896	-4.18578	-2.06663	44.0203	12.3699	0.242052	0.0557201	2.11915	0.000923952	upregulated
AT4G00990	12	111	AT4G00990_12	16.5586	0.154366	22.8559	0.217561	30.6847	0.273568	0	0	1.54955	0.0180032	0	0	-10.7635	-2.25537	23.3664	0.516517	0.215165	0.00600105	8.50814	0.0277854	upregulated
AT1G30490	4	88	AT1G30490_4	50.2955	0.562446	21.3636	0.304558	24.8977	0.335122	2.80682	0.0447982	9.88636	0.10079	2.77273	0.0319235	-4.25341	-1.37422	32.1856	5.1553	0.400709	0.0591706	2.87919	0.00694398	upregulated
AT1G73980	3	118	AT1G73980_3	12.6695	0.147659	27.8983	0.368947	13.2203	0.150471	1.21186	0.0146705	1.16102	0.011396	6.05085	0.069211	-5.46638	-2.31021	17.9294	2.80791	0.222359	0.0317592	3.15617	0.0267943	upregulated
AT2G41560	1	78	AT2G41560_1	51.0897	0.264288	29.3333	0.168211	36.7949	0.148479	7.85897	0.0433837	8.51282	0.0353927	6.75641	0.029753	-4.80598	-2.41438	39.0726	7.7094	0.193659	0.0361764	2.39159	0.00130152	upregulated
AT5G66050	6	104	AT5G66050_6	59.2308	0.366461	28.9327	0.237318	74.5192	0.46557	3.53846	0.0478454	13.2885	0.102665	10.8462	0.0983188	-3.67195	-1.5421	54.2276	9.22436	0.356449	0.0829431	2.12985	0.00956351	upregulated
AT5G22090	1	97	AT5G22090_1	46.9381	0.497164	46.0619	0.493897	33.5464	0.292034	5.31959	0.0363145	20.2371	0.135484	13.3505	0.100805	-3.65916	-1.26724	42.1821	12.9691	0.427698	0.090868	2.39192	0.019068	upregulated
AT4G17140	3	301	AT4G17140_3	35.2093	0.268224	11.8272	0.131946	15.5814	0.119909	0.013289	0.000368613	0.013289	0.000281703	0	0	-12.0775	-2.62682	20.8726	0.00885936	0.173359	0.000216772	9.45073	0.000102983	upregulated
AT2G41190	6	93	AT2G41190_6	47.8602	0.185287	10.7849	0.0987346	44.9462	0.252818	1.58065	0.0106355	2.26882	0.0110116	0.0430108	0.000686252	-7.85626	-2.58543	34.5305	1.29749	0.178947	0.00744444	5.27083	0.0190178	upregulated
AT5G61270	5	144	AT5G61270_5	66.2361	0.869761	34.1042	0.419256	70.1389	0.647654	37.5764	0.244383	41.4792	0.227447	39.4444	0.262394	-2.03312	-0.694037	56.8264	39.5	0.645557	0.244741	1.33909	0.0126589	upregulated
AT3G11880	4	69	AT3G11880_4	39.4928	0.5581	4.18841	0.0859873	32.7971	0.389301	1.95652	0.0200249	6.69565	0.0486042	5.15942	0.0621745	-4.67079	-1.91406	25.4928	4.60386	0.344463	0.0436012	2.75673	0.0459635	upregulated
AT4G14990	4	365	AT4G14990_4	8.13425	0.324198	5.76164	0.178538	9.93151	0.460298	0	0	0	0	0.410959	0.0106158	-12.4461	-1.74337	7.94247	0.136986	0.321011	0.00353861	10.7027	0.0228704	upregulated
AT1G02120	16	71	AT1G02120_16	7.12676	0.0713375	34.7465	0.246964	16.7465	0.143261	0.28169	0.0021942	2.25352	0.0115082	0.253521	0.00137726	-8.25909	-2.8767	19.5399	0.929577	0.153854	0.00502657	5.38239	0.00719346	upregulated
AT4G23850	6	106	AT4G23850_6	114.821	0.241169	66.6509	0.189568	120.377	0.226456	50.1226	0.103423	41.717	0.0775171	52.7264	0.121359	-3.33512	-2.19793	100.616	48.1887	0.219064	0.100767	1.13719	0.00622574	upregulated
AT5G64240	2	81	AT5G64240_2	70.1975	0.331489	45.6667	0.256271	84.2963	0.333281	19.1111	0.0872995	21.4815	0.0899041	18.8519	0.0812246	-3.53843	-1.71414	66.7202	19.8148	0.307014	0.0861427	1.82429	0.000160933	upregulated
AT4G00710	6	77	AT4G00710_6	91.2857	0.481501	48.7143	0.384054	73.7273	0.300628	13.3766	0.103376	17.8961	0.104562	14.2597	0.1037	-3.26704	-1.38965	71.2424	15.1775	0.388728	0.103879	1.87738	0.000667562	upregulated
AT2G22990	1	71	AT2G22990_1	79.831	0.165917	120.817	0.180706	158.113	0.226037	66.5493	0.0825639	81.3662	0.0985414	92.9577	0.109472	-3.37761	-2.40171	119.587	80.2911	0.190887	0.0968592	0.975904	0.0054225	upregulated
AT2G24520	15	199	AT2G24520_15	3.90452	0.117867	3.41709	0.152766	10.9397	0.275613	0.0100503	0.000197852	0.0100503	0.000141007	0.00502513	9.64332e-05	-12.8118	-2.55155	6.0871	0.00837521	0.182082	0.000145098	10.2602	2.61132e-05	upregulated
AT4G17540	2	91	AT4G17540_2	7.76923	0.398732	12.3297	0.520963	19.044	0.808552	0.340659	0.0087404	1.81319	0.02405	2.10989	0.036365	-5.66574	-0.857947	13.0476	1.42125	0.576083	0.0230518	4.80779	0.00210514	upregulated
AT3G11880	3	99	AT3G11880_3	35.6869	0.526615	34.2424	0.580512	16.0606	0.194829	11.899	0.151782	10.0505	0.102111	10.4646	0.11959	-3.02518	-1.3565	28.6633	10.8047	0.433986	0.124494	1.66868	0.0345622	upregulated
AT3G06620	6	201	AT3G06620_6	35.0945	0.24066	20.0448	0.177629	30.1144	0.190342	1.1791	0.0260966	0.358209	0.00612069	3.21891	0.0809606	-5.41291	-2.31377	28.4179	1.58541	0.202877	0.037726	3.09913	0.0462566	upregulated
AT3G26932	1	79	AT3G26932_1	3.91139	0.702454	7.25316	0.706686	10.9114	0.422699	4.39241	0.0459369	2.77215	0.0349879	6.01266	0.0814673	-4.29961	-0.750894	7.35865	4.39241	0.610613	0.0541307	3.54872	0.00123241	upregulated
AT4G24740	11	617	AT4G24740_11	13.8233	0.213984	17.3825	0.328984	23.3501	0.386019	8.89789	0.0921308	19.7439	0.140206	14.9887	0.127062	-3.08365	-1.73386	18.1853	14.5435	0.309662	0.1198	1.34979	0.0125407	upregulated
AT4G04330	3	948	AT4G04330_3	269.583	0.334164	200.254	0.306814	362.917	0.424791	3.89241	0.234163	4.9557	0.223693	3.45253	0.134584	-2.38275	-1.50704	277.585	4.10021	0.355257	0.19748	0.875712	0.0400063	upregulated
AT2G27490	2	148	AT2G27490_2	22.4527	0.242076	26.3378	0.397507	35.6689	0.406411	1.00676	0.0138063	4.74324	0.0613869	0.418919	0.00611975	-5.85226	-1.5588	28.1532	2.05631	0.348664	0.0271043	4.29345	0.0128895	upregulated
AT1G19860	2	298	AT1G19860_2	8.05034	0.201125	5.36577	0.165045	9.22148	0.160923	0	0	0.0201342	0.00028174	0.305369	0.0043621	-10.7512	-2.51615	7.54586	0.108501	0.175698	0.00154795	8.23505	0.00508606	upregulated
AT5G58800	1	71	AT5G58800_1	64.5493	0.293003	36.4789	0.25769	49.5775	0.261834	25.4648	0.0964971	10.4507	0.0351971	32.1268	0.14015	-3.67891	-1.88686	50.2019	22.6808	0.270842	0.0906149	1.79205	0.0401183	upregulated
AT3G04560	1	105	AT3G04560_1	4.69524	0.0978118	24.2857	0.49	10.7143	0.232666	1.80952	0.0267862	0.0285714	0.000517933	0.0285714	0.000596692	-8.94935	-2.16222	13.2317	0.622222	0.273493	0.00930028	6.78712	0.0266616	upregulated
AT3G14075	7	471	AT3G14075_7	11.535	0.384874	19.1316	0.825788	23.1635	0.490383	1.99575	0.0528293	4.42463	0.215226	0.358811	0.020865	-4.01379	-0.893907	17.9434	2.25973	0.567015	0.0963067	3.11988	0.0389442	upregulated
AT5G14270	7	88	AT5G14270_7	110.33	0.472115	106.42	0.624751	130.261	0.587726	10.7045	0.11485	22.3295	0.192721	13.4091	0.221091	-2.55829	-0.84274	115.67	15.4811	0.561531	0.176221	1.71555	0.00537994	upregulated
AT3G63340	3	46	AT3G63340_3	39	0.567379	40.4783	0.763589	52.0435	0.672819	4.3913	0.049999	6.41304	0.0807583	6.08696	0.0755845	-3.89266	-0.592818	43.8406	5.63043	0.667929	0.0687806	3.29984	0.000188814	upregulated
AT4G17540	5	90	AT4G17540_5	12.4889	0.496968	10.8333	0.302304	10.1778	0.280468	0.0333333	0.00059997	0	0	0.144444	0.00207144	-10.9656	-1.52293	11.1667	0.0592593	0.359913	0.000890469	9.44269	0.00186813	upregulated
AT5G66055	4	96	AT5G66055_4	54.2708	0.409123	39.8542	0.297016	64.4375	0.402315	11.25	0.0800424	23.0625	0.1173	14.9479	0.0908437	-3.39843	-1.45146	52.8542	16.4201	0.369485	0.0960621	1.94697	0.000915697	upregulated
AT2G01680	1	137	AT2G01680_1	11.2336	0.353311	2.49635	0.086277	3.29927	0.078554	0.20438	0.00214635	1.27737	0.0107463	0.233577	0.00235965	-8.04371	-2.90201	5.6764	0.571776	0.172714	0.00508411	5.14169	0.00751042	upregulated
AT1G43860	4	754	AT1G43860_4	29.6658	0.232448	16.1764	0.118569	24.244	0.145422	1.19231	0.0246149	1.76127	0.0291157	3.96817	0.0841674	-4.67233	-2.6543	23.3621	2.30725	0.16548	0.045966	2.01802	0.0320581	upregulated
AT5G37190	1	86	AT5G37190_1	17.1163	0.533692	14.9884	0.353559	15.4535	0.256946	2	0.0221169	1.95349	0.030643	1.02326	0.0119679	-5.63723	-1.45545	15.8527	1.65891	0.381399	0.0215759	4.18178	0.00112855	upregulated
AT1G48540	5	351	AT1G48540_5	27.8034	0.438036	14.8262	0.240425	25.1026	0.369491	8.16239	0.116626	13.4416	0.140741	8.66382	0.119808	-2.99671	-1.5612	22.5774	10.0893	0.349317	0.125725	1.43551	0.00610499	upregulated
AT5G47480	10	80	AT5G47480_10	28.775	0.231683	13.65	0.13037	16.2	0.130951	0.9	0.00585212	3.9	0.0211957	1.225	0.00954307	-6.56275	-2.66067	19.5417	2.00833	0.164335	0.012197	3.90208	0.00301459	upregulated
AT5G64080	1	371	AT5G64080_1	37.504	0.189273	22.5714	0.14249	46.0728	0.202304	0.00808625	0.000113418	1.85714	0.0320607	0.0188679	0.000188191	-10.1482	-2.50598	35.3827	0.628032	0.178022	0.0107874	7.64223	0.0426934	upregulated
AT5G24620	1	269	AT5G24620_1	20.7918	0.128132	18.119	0.255351	33.3383	0.19678	6.0855	0.0424347	5.91078	0.0397041	1.13755	0.011328	-5.22572	-2.42636	24.083	4.37794	0.193421	0.0311556	2.79935	0.0149616	upregulated
AT1G62710	3	87	AT1G62710_3	89.5977	0.244709	66.1494	0.301416	93.2874	0.297347	0.793103	0.00606503	7.96552	0.0649348	1.01149	0.0110621	-5.93612	-1.83694	83.0115	3.2567	0.281157	0.027354	4.09918	0.0164671	upregulated
AT4G01660	6	86	AT4G01660_6	16.3488	0.149464	7.06977	0.086138	26.314	0.221791	0.0348837	0.000279326	1	0.00673211	0	0	-10.9829	-2.81736	16.5775	0.344961	0.152464	0.00233715	8.16553	0.0155822	upregulated
AT1G01550	1	126	AT1G01550_1	196.19	0.242356	159.738	0.205116	242.905	0.269513	35.5	0.0695358	51.0397	0.0952436	41.6111	0.086047	-3.59236	-2.07395	199.611	42.7169	0.238995	0.0836088	1.5184	0.000995725	upregulated
AT3G17609	1	73	AT3G17609_1	147.74	0.39621	110.466	0.388277	166.014	0.367936	115.027	0.292424	71.4521	0.149758	64.0411	0.156848	-2.39524	-1.38099	141.406	83.5068	0.384141	0.199677	1.01425	0.0316343	upregulated
AT5G47430	3	80	AT5G47430_3	34.025	0.36245	27.2125	0.2773	19.4375	0.180941	0.4375	0.00751728	0.025	0.000293073	0.9	0.0135723	-8.33174	-1.92701	26.8917	0.454167	0.273564	0.00712756	6.40473	0.0213704	upregulated
AT5G36940	1	260	AT5G36940_1	11.1077	0.328466	8.98462	0.251754	17.4615	0.466688	2.03846	0.0362059	8.61538	0.109474	1.06538	0.0144921	-4.69585	-1.56519	12.5179	3.90641	0.348969	0.0533906	3.13067	0.0238029	upregulated
AT1G70570	1	259	AT1G70570_1	14.3822	0.19621	12.695	0.133202	17.9923	0.170117	3.67954	0.0340894	6.0888	0.0488326	0.567568	0.00493519	-5.63107	-2.60441	15.0232	3.4453	0.16651	0.0292857	3.02666	0.0436248	upregulated
AT1G74390	3	196	AT1G74390_3	2.28571	0.100843	13.1735	0.567633	19.9133	0.813377	0.316327	0.0170204	0	0	0	0	-11.6492	-1.47493	11.7908	0.105442	0.493951	0.00567346	10.1743	0.0295692	upregulated
AT4G17840	5	91	AT4G17840_5	30.8352	0.124812	40.4615	0.207086	43.011	0.188109	29.967	0.0920138	20.6923	0.0437894	25.7473	0.0682842	-3.94253	-2.56141	38.1026	25.4689	0.173336	0.0680291	1.38112	0.0227221	upregulated
AT1G77600	5	463	AT1G77600_5	29.905	0.544471	17.8315	0.554804	21.2657	0.442799	2.96976	0.0570562	6.14471	0.107893	9.04752	0.268672	-3.07996	-0.967433	23.0007	6.054	0.514024	0.14454	2.11253	0.0324222	upregulated
AT1G64710	5	81	AT1G64710_5	39.1852	0.321766	26.4074	0.25298	61.037	0.435201	8.62963	0.072875	10.8642	0.0875429	5.60494	0.0497312	-3.874	-1.60636	42.2099	8.36626	0.336649	0.0700497	2.26764	0.00235398	upregulated
AT3G13340	8	186	AT3G13340_8	34.8387	0.261668	29.9677	0.192561	44.1129	0.253667	7.60753	0.0450075	4.23656	0.0265001	13.8011	0.0885352	-4.40305	-2.0966	36.3065	8.54839	0.235965	0.0533476	2.30645	0.0115901	upregulated
AT3G55770	1	68	AT3G55770_1	45.7059	0.249624	44.4853	0.231769	40.25	0.186024	6.19118	0.0359359	10.9412	0.0579125	9.25	0.0433769	-4.47845	-2.17928	43.4804	8.79412	0.222472	0.0457418	2.29916	0.000635096	upregulated
AT3G07760	3	99	AT3G07760_3	30.7677	0.215931	25.899	0.185226	49.7475	0.261654	6.06061	0.0403164	12.8687	0.0734293	4.29293	0.028641	-4.50859	-2.19276	35.4714	7.74074	0.220937	0.0474622	2.31583	0.00538642	upregulated
AT3G60250	1	148	AT3G60250_1	55.7162	0.283822	45.1824	0.30686	96.5676	0.343362	35.1014	0.162113	33.8649	0.146433	16.5608	0.083122	-2.99508	-1.68783	65.8221	28.509	0.311348	0.130556	1.30725	0.013541	upregulated
AT4G33910	5	82	AT4G33910_5	52.1585	0.504646	29.9878	0.309897	52.6829	0.384774	18.3049	0.145543	5.04878	0.0311456	17.8293	0.147543	-3.51537	-1.35157	44.9431	13.7276	0.399772	0.108077	2.1638	0.0486801	upregulated
AT1G14020	1	80	AT1G14020_1	8.3375	0.169188	10.05	0.641088	2.1875	0.0647302	0	0	0.0125	0.000216726	0	0	-13.108	-2.38471	6.85833	0.00416667	0.291669	7.22421e-05	10.7233	0.000551757	upregulated
AT5G05820	1	302	AT5G05820_1	12.745	0.138783	8.1457	0.11418	13.0265	0.209912	0.0198675	0.000297968	0.503311	0.00650809	0.00662252	9.10517e-05	-10.7997	-2.74395	11.3057	0.1766	0.154292	0.00229904	8.05574	0.012202	upregulated
AT2G02760	2	114	AT2G02760_2	52.2719	0.224773	34.2193	0.179853	29.5965	0.116064	9.00877	0.0472922	3.60526	0.0177248	7.45614	0.0377203	-4.98295	-2.57853	38.6959	6.69006	0.173563	0.0342458	2.40443	0.00930609	upregulated
AT4G17098	2	836	AT4G17098_2	10.3074	1.22676	6.3756	1.607	11.317	1.98317	0.899522	0.204336	1.07656	0.142099	2.15431	0.153999	-2.60168	0.655675	9.33333	1.37679	1.60564	0.166811	3.25735	0.000219377	upregulated
AT1G06070	4	283	AT1G06070_4	9.77739	0.2126	12.5795	0.318809	4.35689	0.0854466	0.699647	0.0114391	1.33569	0.0169059	1.87279	0.036746	-5.70083	-2.47729	8.90459	1.30271	0.205619	0.021697	3.22355	0.0125826	upregulated
AT2G40150	3	86	AT2G40150_3	12.7558	0.403112	25.093	0.974135	26.1279	0.839723	11.5465	0.179247	18.1744	0.239412	3.46512	0.0591971	-2.87358	-0.533522	21.3256	11.062	0.73899	0.159286	2.34006	0.0326641	upregulated
AT1G58520	12	221	AT1G58520_12	6.8914	0.138946	7.14932	0.242241	8.39367	0.18801	11.9231	0.0673687	6.20814	0.0307671	2.13575	0.0167728	-4.93733	-2.43467	7.47813	6.75566	0.189732	0.0383029	2.50266	0.0160894	upregulated
AT3G10915	2	100	AT3G10915_2	29.16	0.315323	12.63	0.189532	24.46	0.245705	8.22	0.0673685	5.01	0.0288218	6.61	0.05843	-4.36854	-2.02986	22.0833	6.61333	0.250187	0.0515401	2.33868	0.00573765	upregulated
AT4G24740	7	98	AT4G24740_7	7.34694	0.252931	13.0204	0.577069	19.3061	0.479188	11.1327	0.0907215	11.2755	0.0696811	16.4592	0.121336	-3.44947	-1.27924	13.2245	12.9558	0.436396	0.0939128	2.17024	0.00713347	upregulated
AT1G33230	2	81	AT1G33230_2	84.642	0.322795	48.8765	0.216241	62.8148	0.219844	3.59259	0.0401945	3.35802	0.0317344	1.91358	0.0191274	-5.10763	-2.00868	65.4444	2.95473	0.25296	0.0303521	3.09895	0.00109012	upregulated
AT1G69450	7	131	AT1G69450_7	18.6031	0.464888	5.89313	0.115736	10.8931	0.212659	1.73282	0.0295548	0.0687023	0.000827922	0	0	-9.96025	-2.14984	11.7964	0.600509	0.264428	0.0101276	7.81041	0.0494135	upregulated
AT4G17330	13	153	AT4G17330_13	10.8431	0.134776	14.8562	0.371835	27.6078	0.435135	3.58824	0.0497833	4.45752	0.0693008	0.751634	0.0161945	-4.70918	-1.8397	17.7691	2.93246	0.313915	0.0450929	2.86948	0.0255734	upregulated
AT1G58200	5	83	AT1G58200_5	72.5542	0.674822	45.1325	0.590816	88.1566	0.677427	10.2771	0.122174	6.53012	0.134403	6.62651	0.117897	-3.00425	-0.629501	68.6145	7.81124	0.647688	0.124825	2.37475	1.02238e-05	upregulated
AT4G16143	1	123	AT4G16143_1	131.569	0.408808	123.358	0.3406	161.415	0.389831	65.7236	0.19063	92.5447	0.209698	94.8943	0.227328	-2.26064	-1.40114	138.78	84.3875	0.379746	0.209219	0.859494	0.00133862	upregulated
AT1G19870	5	309	AT1G19870_5	28.3689	0.239506	15.6893	0.151731	23.1586	0.225745	5.59871	0.0393435	4.50162	0.0345424	9.90291	0.0826774	-4.37319	-2.30984	22.4056	6.66775	0.20566	0.0521878	2.06335	0.00963215	upregulated
AT1G18700	8	255	AT1G18700_8	13.3804	0.316244	12.2392	0.357922	14.4784	0.292244	0.00784314	0.000293622	0.0117647	0.000317535	0	0	-12.3453	-1.63931	13.366	0.00653595	0.322137	0.000203719	10.706	9.1941e-05	upregulated
AT5G64240	3	87	AT5G64240_3	74.1149	0.368581	37.5517	0.218228	74.1034	0.300196	24	0.10759	35.7356	0.15068	20.4943	0.0929665	-3.12466	-1.79069	61.9234	26.7433	0.295668	0.117079	1.33397	0.011481	upregulated
AT1G76690	3	83	AT1G76690_3	34.0964	0.186521	54.2771	0.413223	49.6988	0.316468	6.09639	0.039386	8.54217	0.0467084	10.3735	0.108741	-4.09579	-1.78582	46.0241	8.33735	0.305404	0.0649452	2.30997	0.0149691	upregulated
AT4G34040	4	131	AT4G34040_4	11.2366	0.159396	11.1985	0.148227	13.6641	0.164491	0	0	0	0	0.0458015	0.000476908	-12.479	-2.66912	12.0331	0.0152672	0.157371	0.000158969	9.80984	0.000187182	upregulated
AT1G52370	7	125	AT1G52370_7	16.272	0.116639	31.816	0.283279	20.76	0.163407	0	0	0.088	0.00152194	0.024	0.000223178	-10.7039	-2.51101	22.9493	0.0373333	0.187775	0.000581706	8.19292	0.000751234	upregulated
AT2G29630	6	99	AT2G29630_6	90.7677	0.435266	67.5758	0.377851	64.8081	0.257221	22.6061	0.12296	29.5758	0.149452	26.7879	0.138135	-2.87395	-1.52102	74.3838	26.3232	0.356779	0.136849	1.35293	0.00495002	upregulated
AT3G48050	1	80	AT3G48050_1	137.275	0.767015	79.45	0.629745	161.287	0.60334	54.55	0.291585	54.8125	0.223306	50.3625	0.295592	-1.89975	-0.59293	126.004	53.2417	0.6667	0.270161	1.30682	0.0015218	upregulated
AT3G61415	3	190	AT3G61415_3	21.5316	0.256182	15.9316	0.298031	7.64737	0.0918388	0	0	1.64211	0.0190766	0	0	-10.369	-2.38533	15.0368	0.547368	0.215351	0.00635888	7.98365	0.029587	upregulated
AT5G05980	3	105	AT5G05980_3	29.2286	0.228605	18.3619	0.157628	19.1714	0.177504	0.114286	0.000920802	1.90476	0.011611	4.9619	0.036344	-7.09844	-2.42952	22.254	2.32698	0.187912	0.0162919	4.66893	0.0413696	upregulated
AT5G05140	2	80	AT5G05140_2	24.55	0.225195	24.3375	0.34505	37.3875	0.301534	0.5125	0.00566909	6.0375	0.0396052	5.8625	0.0610122	-5.3852	-1.80516	28.7583	4.1375	0.290593	0.0354288	3.58004	0.028659	upregulated
AT1G62710	5	92	AT1G62710_5	137.533	0.606118	85.1739	0.459197	90.8478	0.409537	8.04348	0.0821779	14.0761	0.128509	4.46739	0.0759591	-3.42793	-1.04436	104.518	8.86232	0.491618	0.0955488	2.38357	0.00119165	upregulated
AT4G19510	10	49	AT4G19510_10	17.9796	0.997483	4	0.290374	10	0.471844	2	0.046855	2	0.0414672	1.93878	0.0354405	-4.60867	-0.95709	10.6599	1.97959	0.586567	0.0412542	3.65158	0.00233938	upregulated
AT3G29390	5	156	AT3G29390_5	2.10256	0.0503319	8.42949	0.223189	8.9359	0.247442	1.64103	0.0187168	0.0320513	0.000356718	0.0128205	0.0001647	-9.92011	-2.8303	6.48932	0.561966	0.173654	0.00641275	7.08981	0.0340823	upregulated
AT1G08680	5	366	AT1G08680_5	9.00546	0.206065	7.25956	0.184482	7.12022	0.151309	1.63661	0.0205084	0.0136612	0.00018627	0.00546448	0.000113889	-10.366	-2.48057	7.79508	0.551913	0.180619	0.0069362	7.88544	0.0300117	upregulated
AT3G56720	3	80	AT3G56720_3	83.2375	0.508655	47.95	0.326984	66.8625	0.418403	5	0.0653198	7.5125	0.0904215	6.975	0.0872087	-3.64097	-1.28166	66.0167	6.49583	0.418014	0.0809834	2.35931	0.000569634	upregulated
AT3G04560	5	122	AT3G04560_5	18.7869	0.246448	26.1639	0.427928	19.0328	0.261965	0	0	0	0	0	0	-12.2417	-1.72592	21.3279	0	0.312113	0	10.5158	5.74598e-05	upregulated
AT3G55890	1	289	AT3G55890_1	9.18685	0.452149	1.86505	0.40827	11.9066	0.569445	0.515571	0.0186709	0.979239	0.0207546	1.36678	0.0598392	-5.13209	-1.0833	7.65283	0.953864	0.476621	0.0330882	4.04878	0.00187638	upregulated
AT3G62740	12	85	AT3G62740_12	44.4	0.376903	12.7176	0.187297	19.0941	0.170634	6.50588	0.0727495	4.15294	0.0410423	2.14118	0.0471442	-4.26481	-2.12512	25.4039	4.26667	0.244944	0.0536453	2.13969	0.00814482	upregulated
AT3G05345	3	128	AT3G05345_3	6.35156	0.0619109	7.25	0.164711	17.8203	0.232044	1.21875	0.00733544	1.9375	0.0106041	8.60938	0.0470474	-6.01996	-2.90773	10.474	3.92188	0.152889	0.0216623	3.11223	0.0356815	upregulated
AT5G10300	2	151	AT5G10300_2	23.2185	0.237181	11.2318	0.15418	18.0993	0.283037	1.19205	0.0138367	0.801325	0.00536465	0.211921	0.00568221	-7.059	-2.19806	17.5166	0.735099	0.224799	0.00829452	4.86093	0.000693821	upregulated
AT5G14270	8	94	AT5G14270_8	62.7234	0.26646	39.734	0.236154	40.0106	0.177109	0	0	1.3617	0.0101083	0	0	-11.0533	-2.1625	47.4894	0.453901	0.226574	0.00336944	8.89075	0.0170474	upregulated
AT3G01210	3	84	AT3G01210_3	61.7381	0.275393	47.9405	0.319464	52.4048	0.260177	9.08333	0.103774	4.67857	0.0313356	3.05952	0.0240172	-4.54811	-1.81638	54.0278	5.60714	0.285011	0.0530423	2.73173	0.0140468	upregulated
AT5G05140	4	116	AT5G05140_4	22.1466	0.148185	23.5517	0.190162	38.569	0.255175	11.2931	0.095448	11.2069	0.0622141	11.5862	0.0901971	-3.62218	-2.37323	28.0891	11.3621	0.19784	0.0826197	1.24895	0.0138066	upregulated
AT1G77450	2	89	AT1G77450_2	111.404	0.249538	65.1124	0.226159	87.7416	0.260128	10.4944	0.0505112	22.4045	0.0808084	14.1685	0.113273	-3.69291	-2.02999	88.0861	15.6891	0.245275	0.0815307	1.66292	0.00835924	upregulated
AT4G23990	4	81	AT4G23990_4	48.321	0.644957	10.9753	0.339132	30.8272	0.437284	4	0.103867	1.64198	0.0269505	1.40741	0.0383966	-4.39454	-1.12872	30.0412	2.34979	0.473791	0.0564048	3.26582	0.0070467	upregulated
AT1G59750	12	76	AT1G59750_12	37.0395	0.238577	32.9605	0.306666	40.4079	0.292409	4.80263	0.033529	3.01316	0.0156048	17.5789	0.115894	-4.66981	-1.84889	36.8026	8.46491	0.279217	0.0550093	2.82092	0.0294286	upregulated
AT5G47420	7	87	AT5G47420_7	9.02299	0.236899	10.3333	0.307929	15.0805	0.348658	0.471264	0.00977509	0.0114943	0.000135113	0.91954	0.0102938	-8.71076	-1.7657	11.4789	0.467433	0.297829	0.00673468	6.94506	0.0287776	upregulated
AT3G54350	1	78	AT3G54350_1	5.9359	0.102576	13.7821	0.17352	21.5385	0.178095	0.0769231	0.000729906	1.57692	0.0129933	0	0	-10.5652	-2.76711	13.7521	0.551282	0.151397	0.0045744	7.79812	0.0372164	upregulated
AT1G71940	3	140	AT1G71940_3	15.8071	0.209943	26.7714	0.403231	45.8714	0.452625	0	0	0	0	0	0	-13.5546	-1.56862	29.4833	0	0.355267	0	11.986	2.53015e-05	upregulated
AT5G13750	13	86	AT5G13750_13	80.2209	0.293586	51.3372	0.246443	51.9767	0.199602	15.8605	0.0915066	19.8488	0.0726167	15.6744	0.0891206	-3.57388	-2.03787	61.1783	17.1279	0.246543	0.0844146	1.536	0.00133375	upregulated
AT2G25950	8	79	AT2G25950_8	39.1392	0.271284	34	0.298626	50.1139	0.364294	2.08861	0.0171062	12.8734	0.100308	5.68354	0.0578525	-4.43277	-1.69418	41.0844	6.88186	0.311401	0.0584223	2.73859	0.0231028	upregulated
AT2G35760	2	346	AT2G35760_2	11.922	0.271604	14.3844	0.417804	16.2486	0.297421	4.96532	0.0481929	5.4104	0.0844582	13.0954	0.157419	-3.53599	-1.62965	14.185	7.8237	0.328943	0.0966901	1.90634	0.0225749	upregulated
AT5G25060	14	256	AT5G25060_14	19.2852	0.458216	10.6328	0.343156	23.5234	0.451205	2.01953	0.0376609	4.53906	0.105382	1.86719	0.0442195	-4.15875	-1.27237	17.8138	2.80859	0.417525	0.0624208	2.88638	0.00386872	upregulated
AT1G73760	2	101	AT1G73760_2	44.3267	0.256787	20.6139	0.152501	53.7327	0.259031	4.75248	0.034127	11.7624	0.0838022	4.53465	0.0419739	-4.34139	-2.20776	39.5578	7.0165	0.222773	0.053301	2.13364	0.0102149	upregulated
AT5G16040	9	359	AT5G16040_9	27.9721	0.286945	27.5794	0.246112	21.2228	0.154048	1.66574	0.0387838	0.835655	0.0145114	0.866295	0.0178374	-5.53468	-2.17411	25.5915	1.12256	0.229035	0.0237108	3.36057	0.002731	upregulated
AT4G17330	5	160	AT4G17330_5	28.9438	0.217212	27.775	0.222093	23.7188	0.158996	9.5375	0.0478563	8.9875	0.0483294	5.4875	0.0303579	-4.5993	-2.34218	26.8125	8.00417	0.199433	0.0421812	2.25712	0.00112825	upregulated
AT1G04830	7	242	AT1G04830_7	26.343	0.295356	4.47521	0.0984212	18.7273	0.23222	2.72314	0.0420973	1.55372	0.0174092	2.1157	0.037634	-5.04865	-2.4036	16.5152	2.13085	0.208666	0.0323802	2.64505	0.0134195	upregulated
AT3G25740	6	71	AT3G25740_6	48.7887	0.522686	43.9155	0.5452	69.0704	0.481905	4.08451	0.077643	4.23944	0.059343	6.97183	0.094431	-3.72212	-0.954768	53.9249	5.09859	0.516597	0.077139	2.76736	0.000161788	upregulated
AT5G35980	9	307	AT5G35980_9	21.7687	0.123932	18.1694	0.163121	29.5309	0.239416	6.34853	0.0727778	1.18241	0.00963953	3.65798	0.0361972	-5.08838	-2.56359	23.1564	3.72964	0.17549	0.0395382	2.52479	0.0483132	upregulated
AT1G18160	4	77	AT1G18160_4	13.2078	0.181655	18.7792	0.306864	34.1299	0.477188	6.09091	0.0760126	2.18182	0.0215655	6.5974	0.0752044	-4.3286	-1.74414	22.039	4.95671	0.321902	0.0575942	2.58445	0.0235219	upregulated
AT1G14860	1	74	AT1G14860_1	113.311	0.688583	67.3514	0.452452	74.0541	0.439687	9.17568	0.0913174	28.0135	0.194322	5.41892	0.0592109	-3.29815	-0.955971	84.9054	14.2027	0.526907	0.11495	2.34218	0.0125024	upregulated
AT3G55080	9	486	AT3G55080_9	8.12963	0.313743	5.10905	0.125456	6.11523	0.198005	0	0	0.49177	0.00991713	1.04321	0.0219117	-7.63139	-2.33449	6.4513	0.51166	0.212401	0.0106096	5.2969	0.0312459	upregulated
AT1G13990	5	77	AT1G13990_5	21.5974	0.263883	18.3766	0.312968	50.013	0.560163	3.51948	0.0412496	7.54545	0.0726264	2.7013	0.0389707	-4.35477	-1.47801	29.9957	4.58874	0.379004	0.0509489	2.87676	0.0027378	upregulated
AT3G15470	4	111	AT3G15470_4	16.4414	0.197302	4.01802	0.109398	20.7297	0.427821	0.018018	0.000377318	0.036036	0.000777445	0.216216	0.0074246	-9.59146	-2.25293	13.7297	0.0900901	0.24484	0.00285979	7.33853	0.00656637	upregulated
AT5G35560	18	90	AT5G35560_18	20.1889	0.27203	2.76667	0.0531094	35.7	0.391564	0.133333	0.00243529	0.288889	0.00534211	0.666667	0.0134348	-7.48265	-2.48858	19.5519	0.362963	0.238901	0.00707072	4.99407	0.0117548	upregulated
AT4G36980	10	138	AT4G36980_10	28.3043	0.292288	27.7536	0.370474	33.7681	0.327832	23.6667	0.106922	21.1884	0.0870349	26.6522	0.123409	-3.25537	-1.60535	29.942	23.8357	0.330198	0.105788	1.65002	0.000727766	upregulated
AT1G07470	11	72	AT1G07470_11	20.4028	0.116595	25.4444	0.168999	39.3056	0.220892	4.375	0.0410706	3.45833	0.0236988	1.93056	0.0171532	-5.29006	-2.61464	28.3843	3.25463	0.168829	0.0273076	2.67542	0.00416553	upregulated
AT2G12400	2	87	AT2G12400_2	74.5632	0.225415	61.9425	0.254283	87.5172	0.275526	3.26437	0.0253253	5.2069	0.0353787	15.023	0.133452	-4.34329	-1.99486	74.6743	7.83142	0.251741	0.0647187	2.34843	0.0333312	upregulated
AT4G04320	12	84	AT4G04320_12	11.3095	0.198665	10.5357	0.17699	13.1786	0.222831	0.0595238	0.000564628	0.880952	0.00639709	0.0714286	0.000765657	-9.4766	-2.33194	11.6746	0.337302	0.199496	0.00257579	7.14466	0.00295325	upregulated
AT1G79440	11	111	AT1G79440_11	21.1982	0.0923873	36.0901	0.212274	54.3604	0.216741	0.0720721	0.00081981	1.5045	0.0226579	0	0	-9.89407	-2.62604	37.2162	0.525526	0.173801	0.0078259	7.26803	0.043495	upregulated
AT1G73390	11	328	AT1G73390_11	78.1006	0.367243	55.8018	0.32378	57.2713	0.25538	11.4787	0.105041	6.78354	0.0586847	13.2774	0.152523	-3.35158	-1.68046	63.7246	10.5132	0.315468	0.105416	1.67112	0.017662	upregulated
AT5G44750	16	340	AT5G44750_16	7.12647	0.290925	6.78824	0.262091	7.66176	0.209215	3.00588	0.0540467	2.13824	0.0287205	0.158824	0.00301893	-5.90106	-1.99003	7.19216	1.76765	0.254077	0.0285954	3.91103	0.0370236	upregulated
AT5G47650	3	95	AT5G47650_3	38.9368	0.263855	24.2316	0.214333	49.7368	0.316812	14.8947	0.130571	1.46316	0.012837	2.77895	0.0281033	-4.79126	-1.93419	37.6351	6.37895	0.265	0.0571703	2.85707	0.0455667	upregulated
AT2G30766	1	598	AT2G30766_1	58.1773	0.854675	24.6221	1.43546	43.9181	1.29276	121.903	0.692085	120.702	0.619008	81.1589	0.625569	-0.633236	0.221806	42.2391	107.921	1.1943	0.645554	0.855042	0.0217166	upregulated
AT4G33950	5	69	AT4G33950_5	9.57971	0.0906182	16.9855	0.238546	20.8841	0.229427	0	0	0	0	0	0	-13.9947	-2.55187	15.8164	0	0.186197	0	11.4428	0.000160566	upregulated
AT3G52180	8	116	AT3G52180_8	41.8966	0.261112	13.1379	0.147693	33.7328	0.310291	0.258621	0.00299168	2.17241	0.0253276	1.14655	0.0168589	-6.52611	-2.1283	29.5891	1.19253	0.239699	0.0150594	4.39781	0.0116543	upregulated
AT5G06690	4	372	AT5G06690_4	147.366	0.379508	100.532	0.347814	154.556	0.460629	4.75806	0.125344	4.32258	0.106223	8.07527	0.235385	-2.77259	-1.34658	134.151	5.71864	0.395984	0.155651	1.42601	0.0181812	upregulated
AT3G14890	6	240	AT3G14890_6	88.7208	0.153725	86.6875	0.170242	82.3958	0.134575	0	0	0	0	0.2625	0.00511183	-11.0623	-2.71648	85.9347	0.0875	0.152847	0.00170394	8.34585	0.00846322	upregulated
AT3G12280	6	121	AT3G12280_6	12.5124	0.141136	6.59504	0.102217	23.6446	0.262485	0.0413223	0.000591397	0.0330579	0.000448287	0.0165289	0.000194225	-11.3923	-2.68161	14.2507	0.030303	0.168612	0.000411303	8.71068	0.000155188	upregulated
AT2G07180	1	180	AT2G07180_1	10.8778	0.126593	15.4444	0.227556	16.7889	0.118887	1.45556	0.0185288	4.28889	0.0415713	2.62778	0.0198722	-5.33182	-2.72993	14.3704	2.79074	0.157678	0.0266574	2.60189	0.00551105	upregulated
AT1G26450	1	248	AT1G26450_1	30.3508	0.226922	11.3266	0.135648	43.9395	0.327122	1.67339	0.0221431	3.16935	0.0363846	0.185484	0.0031457	-6.19664	-2.2113	28.539	1.67608	0.229897	0.0205578	3.98535	0.0249265	upregulated
AT2G46320	6	91	AT2G46320_6	12.8022	0.347287	1.20879	0.0272269	4.17582	0.0869972	0	0	0	0	0	0	-13.0921	-3.41584	6.06227	0	0.153837	0	9.67625	0.00111302	upregulated
AT5G58350	4	79	AT5G58350_4	25.8734	0.378849	10.4937	0.148536	30.9367	0.370352	10.2278	0.0581484	21.1013	0.109987	7.44304	0.054201	-3.83142	-1.86148	22.4346	12.9241	0.299246	0.0741121	1.96993	0.0232428	upregulated
AT3G18440	4	97	AT3G18440_4	48.0206	0.286249	16.6392	0.157509	57.3402	0.432363	3.71134	0.0456276	6.13402	0.0609755	8.23711	0.119835	-3.85015	-1.89361	40.6667	6.02749	0.29204	0.0754794	1.95654	0.0296229	upregulated
AT1G71940	2	86	AT1G71940_2	26.7093	0.34274	30.7791	0.501149	26.2442	0.26793	0.0116279	0.00021856	0	0	0.0232558	0.000687277	-12.0162	-1.48052	27.9109	0.0116279	0.370606	0.000301946	10.5357	0.000271086	upregulated
AT4G19490	15	72	AT4G19490_15	39.9028	0.291113	31.2778	0.305617	26.2917	0.220059	11.1528	0.0866813	2.73611	0.0165612	5.33333	0.0419236	-4.67343	-1.89153	32.4907	6.40741	0.272263	0.0483887	2.7819	0.0170059	upregulated
AT3G24180	4	186	AT3G24180_4	20.4624	0.220711	12.6882	0.150625	22.8387	0.232638	2.26882	0.0242877	2.09677	0.0182811	0.946237	0.0142797	-5.75567	-2.33819	18.6631	1.77061	0.201324	0.0189495	3.41748	0.000324587	upregulated
AT1G08890	8	91	AT1G08890_8	415.418	0.320066	328.44	0.384242	446.011	0.365665	0.010989	0.000197148	0.461538	0.00772021	0	0	-11.1882	-1.49163	396.623	0.157509	0.356658	0.00263912	9.69657	0.0109154	upregulated
AT3G01490	1	103	AT3G01490_1	65.4563	0.431458	33.7184	0.30198	51.6699	0.259812	13.9903	0.0752231	32.9709	0.141808	22.301	0.14554	-3.11039	-1.62822	50.2816	23.0874	0.331083	0.120857	1.48218	0.0174569	upregulated
AT5G35560	15	173	AT5G35560_15	9.62428	0.238061	7.87861	0.240834	19.6994	0.337592	0.017341	0.000315978	0.017341	0.000284487	0.150289	0.00296055	-10.6024	-1.89704	12.4008	0.061657	0.272162	0.001187	8.70534	0.00144941	upregulated
AT3G18500	12	85	AT3G18500_12	23.1765	0.188211	3.84706	0.0549672	22.7294	0.209454	2.64706	0.02469	1.49412	0.0111717	4.08235	0.034336	-5.56269	-2.95005	16.5843	2.74118	0.150877	0.0233993	2.61264	0.0290283	upregulated
AT1G07420	3	140	AT1G07420_3	85	0.232638	33.5357	0.170081	78.3643	0.236583	3.09286	0.0352317	7.36429	0.0529909	3.75	0.0371978	-4.60458	-2.24638	65.6333	4.73571	0.213101	0.0418068	2.3582	0.000610779	upregulated
AT1G70790	2	213	AT1G70790_2	1.26761	0.0873952	10.3052	0.52504	10.6526	0.496687	0	0	0	0	0	0	-12.7938	-1.81846	7.40845	0	0.369708	0	10.9753	0.000489	upregulated
AT3G02750	5	90	AT3G02750_5	31.2111	0.20131	18.2111	0.127816	37.4222	0.189703	2.22222	0.0216852	1.46667	0.0137284	2.9	0.0270623	-5.64047	-2.55952	28.9481	2.1963	0.172943	0.0208253	3.08095	0.000960889	upregulated
AT3G51850	6	268	AT3G51850_6	23.2612	0.199472	20.5373	0.201199	29.1045	0.210029	6.49254	0.051019	11.7836	0.0748298	3.57836	0.0246006	-4.45941	-2.29679	24.301	7.28483	0.203567	0.0501498	2.16262	0.0101167	upregulated
AT1G01520	6	77	AT1G01520_6	29.0519	0.349797	15.2597	0.378597	27.7922	0.433397	3.46753	0.0402383	12.8182	0.105564	2.22078	0.033434	-4.26055	-1.37431	24.0346	6.16883	0.387263	0.0597454	2.88624	0.00522908	upregulated
AT1G78490	6	79	AT1G78490_6	24.5443	0.344404	18	0.222155	21.8734	0.257605	0.0506329	0.000725624	5.35443	0.0619456	0.696203	0.00611529	-7.2649	-1.88832	21.4726	2.03376	0.274721	0.0229288	5.37658	0.0446634	upregulated
AT3G04560	3	89	AT3G04560_3	14.0337	0.303523	2.49438	0.079356	23.9213	0.403737	0	0	0	0	0	0	-13.9607	-2.22805	13.4831	0	0.262205	0	11.7327	0.000150357	upregulated
AT1G54170	8	73	AT1G54170_8	61.3699	0.715105	35.0274	0.432308	77.137	0.697515	12.8356	0.159909	8.26027	0.0874756	10.5068	0.165722	-2.91761	-0.737782	57.8447	10.5342	0.614976	0.137702	2.17982	0.00462422	upregulated
AT5G38600	2	384	AT5G38600_2	6.90625	0.153322	12.0339	0.280919	10.1745	0.169654	2.3724	0.0448446	1.58073	0.0279489	4.10938	0.067794	-4.50756	-2.36549	9.70486	2.6875	0.201298	0.0468625	2.14207	0.00943866	upregulated
AT2G40930	6	489	AT2G40930_6	8.61759	0.161941	6.91411	0.133892	12.7444	0.204367	1.83845	0.0342729	0.92638	0.0186797	0.613497	0.0175263	-5.48117	-2.60603	9.42536	1.12611	0.166733	0.0234929	2.87514	0.00126658	upregulated
AT1G53570	2	563	AT1G53570_2	25.5773	0.350433	16.0551	0.243404	19.032	0.245425	9.60213	0.121565	10.1581	0.162846	4.35524	0.0602437	-3.23722	-1.85934	20.2214	8.03848	0.279754	0.114885	1.37788	0.0400265	upregulated
AT3G46970	8	85	AT3G46970_8	51.1059	0.203513	40.6941	0.185332	67.7294	0.214463	0	0	0	0	0.0235294	0.000280185	-13.1747	-2.31661	53.1765	0.00784314	0.201103	9.33951e-05	10.8581	9.66591e-05	upregulated
AT4G16770	4	88	AT4G16770_4	32.2841	0.489922	46.4432	0.747134	18.9318	0.209588	12.9659	0.160771	3.98864	0.069584	8.60227	0.124913	-3.16101	-1.23477	32.553	8.51894	0.482215	0.118423	1.92624	0.040884	upregulated
AT3G45240	10	90	AT3G45240_10	11.4333	0.339397	8.46667	0.216328	5.65556	0.138793	1.26667	0.0168112	0.0444444	0.00054487	0	0	-10.0637	-2.20555	8.51852	0.437037	0.231506	0.00578536	7.85815	0.0249945	upregulated
AT4G36720	2	413	AT4G36720_2	14.3511	0.186088	8.37772	0.226037	8.60775	0.126554	2.0339	0.0425598	1.92494	0.0313427	0.324455	0.00645213	-5.6087	-2.51783	10.4455	1.42776	0.17956	0.0267849	3.09087	0.0244822	upregulated
AT4G19490	18	223	AT4G19490_18	72.7623	0.630009	46	0.435305	66.296	0.480826	25.6682	0.230558	29.287	0.247485	23.6233	0.185369	-2.18764	-0.974291	61.6861	26.1928	0.51538	0.221137	1.21335	0.00392394	upregulated
AT1G65060	3	167	AT1G65060_3	10.2874	0.220888	5.86826	0.22994	4.64072	0.104471	9.5509	0.0736344	5.23952	0.0344222	8.24551	0.0813682	-4.08113	-2.51937	6.93214	7.67864	0.185099	0.0631416	1.56176	0.0442396	upregulated
AT3G07360	2	73	AT3G07360_2	202.548	0.361084	99.0274	0.242746	163.986	0.288111	70.4932	0.198899	90.9041	0.209469	53.8219	0.141377	-2.46915	-1.76912	155.187	71.7397	0.297314	0.183248	0.70003	0.0451201	upregulated
AT3G10500	1	92	AT3G10500_1	32.837	0.304218	24.2826	0.281825	40.75	0.39875	4.54348	0.0598478	6.08696	0.06809	3.8913	0.0568223	-4.02546	-1.62346	32.6232	4.84058	0.328265	0.0615867	2.40199	0.000147531	upregulated
AT2G25850	4	83	AT2G25850_4	17.7349	0.285742	9.87952	0.264916	29.3373	0.422494	3.07229	0.0518365	2.48193	0.0304659	3.9759	0.0756234	-4.34386	-1.65553	18.9839	3.17671	0.324384	0.0526419	2.68832	0.00345068	upregulated
AT1G04240	2	82	AT1G04240_2	87.8902	0.156945	76.4878	0.192034	102.463	0.165032	22.4268	0.0680656	19.4512	0.0570471	15.6463	0.0425045	-4.18829	-2.55047	88.9472	19.1748	0.171337	0.0558724	1.63782	0.00163914	upregulated
AT5G27730	11	94	AT5G27730_11	74.7234	0.798621	41.766	0.610784	116.628	0.794926	14.2021	0.215176	29.3511	0.39182	10.7234	0.151967	-2.09544	-0.455597	77.7057	18.0922	0.734777	0.252988	1.63984	0.0173457	upregulated
AT5G66060	7	179	AT5G66060_7	33.1732	0.280864	18.7598	0.157799	21.7709	0.178455	5.81006	0.0683031	4.78771	0.0497088	6.82123	0.0531719	-4.14515	-2.32742	24.568	5.80633	0.205706	0.0570613	1.81773	0.00325716	upregulated
AT1G48540	10	74	AT1G48540_10	24.8243	0.37703	24.8378	0.677201	22.8514	0.484308	0.891892	0.0122538	3.13514	0.028475	13.0811	0.216013	-4.5652	-1.0052	24.1712	5.7027	0.512846	0.0855806	3.56	0.0467686	upregulated
AT1G68100	8	88	AT1G68100_8	11.9659	0.166106	14.1136	0.232191	11.3864	0.124224	2	0.0230481	0.704545	0.00563597	2.625	0.0344116	-5.92376	-2.56847	12.4886	1.77652	0.174174	0.0210319	3.35529	0.01578	upregulated
AT3G09690	6	86	AT3G09690_6	7.53488	0.137843	8.16279	0.311697	21.8837	0.31926	0.0813953	0.00159195	0.0581395	0.00080199	1.97674	0.0296651	-8.21807	-2.06263	12.5271	0.705426	0.256267	0.0106864	6.15544	0.0201324	upregulated
AT2G22190	10	86	AT2G22190_10	48	0.120507	77.2907	0.191063	89.6744	0.177342	0	0	1.74419	0.0201047	0	0	-11.3749	-2.64536	71.655	0.581395	0.162971	0.00670156	8.72956	0.0395954	upregulated
AT5G58510	1	83	AT5G58510_1	12.0361	0.261343	17.506	0.428366	24.0602	0.455583	3.80723	0.0406075	8.13253	0.0965522	2.51807	0.0277621	-4.38847	-1.43109	17.8675	4.81928	0.381764	0.0549739	2.95737	0.00740167	upregulated
AT4G23920	1	403	AT4G23920_1	56.6129	0.235985	43.1935	0.209922	84.0124	0.309438	0.468983	0.0135466	3.05955	0.117404	0.704715	0.0233659	-4.90527	-2.00919	61.273	1.41108	0.251782	0.0514389	2.89608	0.0380796	upregulated
AT2G23980	4	69	AT2G23980_4	42.2754	0.522317	38.3043	0.577302	27.2029	0.386745	12.0145	0.159419	25.7391	0.234772	14.1159	0.155566	-2.47472	-1.03338	35.9275	17.2899	0.495455	0.183253	1.44134	0.00511417	upregulated
AT5G42030	6	72	AT5G42030_6	42.8056	0.165293	27.3194	0.170636	37	0.135214	9.91667	0.0366715	11.0833	0.0378129	5.36111	0.0223068	-4.99352	-2.6782	35.7083	8.78704	0.157047	0.0322637	2.31532	0.000990093	upregulated
AT4G17570	1	85	AT4G17570_1	17.2824	0.109376	26.7647	0.1892	30.5882	0.18184	0.0588235	0.0004959	0.176471	0.00124805	0	0	-10.7535	-2.68463	24.8784	0.0784314	0.160139	0.000581318	8.06889	0.000225649	upregulated
AT3G60500	8	99	AT3G60500_8	37.6667	0.403016	17.0505	0.191374	37.1616	0.392498	6.37374	0.0851779	3.0202	0.038293	8.79798	0.117878	-3.78159	-1.68196	30.6263	6.06397	0.328963	0.0804497	2.09964	0.0244915	upregulated
AT3G07940	1	100	AT3G07940_1	2.75	0.0426724	13.74	0.393163	13.9	0.246081	0.12	0.00230174	1.79	0.0308341	0.09	0.00145449	-7.73589	-2.64005	10.13	0.666667	0.227305	0.0115301	5.09584	0.0388543	upregulated
AT2G46915	7	105	AT2G46915_7	46.6476	0.532012	19.3524	0.297767	59.3238	0.465957	24	0.156801	30.3714	0.146156	36.3619	0.244559	-2.49305	-1.25332	41.7746	30.2444	0.431912	0.182505	1.23974	0.0226444	upregulated
AT2G35620	10	88	AT2G35620_10	17.5341	0.309349	17.0682	0.26315	10.0795	0.175106	0.0227273	0.000370009	0	0	0.897727	0.0134463	-9.74416	-2.04414	14.8939	0.306818	0.249202	0.00460544	7.70002	0.0124299	upregulated
AT3G12520	2	83	AT3G12520_2	7.49398	0.0589476	22.7831	0.389692	13.9157	0.17669	0.855422	0.00871959	7.55422	0.0501141	1.27711	0.0112997	-5.87591	-2.64824	14.7309	3.22892	0.208443	0.0233778	3.22767	0.0442913	upregulated
AT5G28900	12	135	AT5G28900_12	12.7481	0.125694	19.5407	0.150629	25.163	0.205936	4.54074	0.0369263	2.44444	0.0141654	0.992593	0.00639578	-6.06312	-2.66756	19.1506	2.65926	0.160753	0.0191625	3.39556	0.0111062	upregulated
AT1G53590	3	98	AT1G53590_3	30.3367	0.314478	11.5102	0.270862	36.6939	0.379626	0	0	0.734694	0.0139678	0.173469	0.0033881	-9.01491	-1.65023	26.1803	0.302721	0.321655	0.00578531	7.36468	0.018819	upregulated
AT1G08890	17	343	AT1G08890_17	328.023	0.171163	207.111	0.210896	358.032	0.20652	5.90671	0.0954167	4.90087	0.0524866	0.77551	0.0153765	-4.55488	-2.35587	297.722	3.86103	0.196193	0.0544266	2.19902	0.0480521	upregulated
AT1G55740	7	75	AT1G55740_7	30.2133	0.327993	18.84	0.30334	34.8667	0.568286	2.76	0.0384488	4.49333	0.0615556	2.37333	0.0399612	-4.45605	-1.38152	27.9733	3.20889	0.399873	0.0466552	3.07453	0.00101612	upregulated
AT1G71270	3	172	AT1G71270_3	15.5291	0.208061	2.7907	0.058165	16.7442	0.223317	1.0814	0.0144578	0.0581395	0.000957627	0.0581395	0.00101082	-8.69684	-2.84382	11.688	0.399225	0.163181	0.00547541	5.85302	0.0152284	upregulated
AT1G29380	1	110	AT1G29380_1	181.291	1.30178	154.809	1.33751	242.655	1.31058	1.64545	0.0710319	0.409091	0.0150989	4.23636	0.150704	-4.19834	0.396747	192.918	2.09697	1.31662	0.0789448	4.59509	0.00929204	upregulated
AT4G37460	11	80	AT4G37460_11	18.1625	0.13915	11.4625	0.101119	33.675	0.232124	3.9375	0.0271884	9.2125	0.049828	8.1375	0.0540488	-4.57912	-2.75273	21.1	7.09583	0.157464	0.0436884	1.82639	0.017593	upregulated
AT4G10770	6	74	AT4G10770_6	29.7973	0.456753	15.973	0.218224	33.0541	0.311474	9.55405	0.0647192	6.55405	0.0436682	16	0.135431	-3.78377	-1.66982	26.2748	10.7027	0.328817	0.0812727	2.11395	0.0205588	upregulated
AT1G69310	3	87	AT1G69310_3	56.1379	0.558741	35.023	0.527946	49.5632	0.687904	18.6782	0.20488	17.9655	0.181525	7.4023	0.125607	-2.58064	-0.767002	46.908	14.682	0.59153	0.17067	1.81364	0.00169354	upregulated
AT4G28300	1	380	AT4G28300_1	57.5974	0.287518	38.6132	0.274312	59.9026	0.361237	23.3974	0.137245	40.9711	0.214668	32.1395	0.221721	-2.41939	-1.71112	52.0377	32.1693	0.307689	0.191211	0.70827	0.049812	upregulated
AT5G66005	2	78	AT5G66005_2	6.74359	0.209339	9.12821	0.41246	4.16667	0.0926319	0.0512821	0.00058089	0.025641	0.000523305	0.0128205	0.000274423	-11.1603	-2.32204	6.67949	0.0299145	0.238143	0.000459539	8.83824	0.000237931	upregulated
AT4G17540	4	74	AT4G17540_4	8.97297	0.362028	5.27027	0.182519	27.3919	0.666646	4.02703	0.0674019	4.54054	0.0558127	1.91892	0.0286282	-4.39358	-1.50157	13.8784	3.4955	0.403731	0.0506143	2.89201	0.011682	upregulated
AT4G31160	12	263	AT4G31160_12	13.3536	0.329371	7.04183	0.256689	3.19772	0.0772894	0.593156	0.0165761	1.04563	0.0256096	2.09886	0.0563755	-5.1169	-2.41924	7.86439	1.24588	0.221116	0.0328537	2.69767	0.031021	upregulated
AT4G36140	3	90	AT4G36140_3	2.13333	0.0753749	7.68889	0.430404	7.5	0.269304	0.0444444	0.00124508	0	0	1.37778	0.0329807	-9.16707	-2.27957	5.77407	0.474074	0.258361	0.0114086	6.88751	0.0478263	upregulated
AT4G25680	3	82	AT4G25680_3	17.5976	0.134167	18.2805	0.156795	26.0854	0.194624	3.58537	0.0193097	6.17073	0.0306957	4.4878	0.029828	-5.26251	-2.64406	20.6545	4.74797	0.161862	0.0266112	2.61845	0.0006015	upregulated
AT5G58000	1	93	AT5G58000_1	15.2151	0.255572	34.3011	1.23459	17.1398	0.33487	3.72043	0.0642561	5.12903	0.0643273	2.96774	0.0562072	-4.02385	-1.08083	22.2186	3.93907	0.608345	0.0615969	2.94302	0.0139462	upregulated
AT4G38060	1	260	AT4G38060_1	14.4346	0.204337	11.9769	0.141993	9.30385	0.107259	3.81154	0.018403	12.65	0.0535666	3.29231	0.0200618	-5.20862	-2.77597	11.9051	6.58462	0.151196	0.0306771	2.43264	0.0124305	upregulated
AT4G18240	14	74	AT4G18240_14	50.9054	0.188557	37	0.178508	44.1216	0.170375	1.81081	0.0161722	1.04054	0.00782385	0.527027	0.00515734	-6.84913	-2.48203	44.009	1.12613	0.179147	0.00971781	4.36711	0.000832981	upregulated
AT2G22010	7	130	AT2G22010_7	16.2077	0.166088	14.6385	0.180299	36.2923	0.25684	0	0	0	0	0.00769231	0.00015677	-12.5597	-2.34086	22.3795	0.0025641	0.201076	5.22568e-05	10.2189	0.000172407	upregulated
AT2G41190	1	112	AT2G41190_1	53.0625	0.178604	38.375	0.25559	35.2679	0.146959	3.40179	0.0227411	2.27679	0.0091222	8.65179	0.0917459	-5.22706	-2.40659	42.2351	4.77679	0.193718	0.0412031	2.82046	0.0472747	upregulated
AT1G01820	4	88	AT1G01820_4	31.2159	0.146258	24.75	0.225999	29.4432	0.155058	4.19318	0.027857	4.02273	0.0205097	3.61364	0.0247512	-5.36991	-2.53605	28.4697	3.94318	0.175772	0.0243726	2.83386	0.000271368	upregulated
AT5G18550	4	101	AT5G18550_4	17.7525	0.228738	9.87129	0.121876	32.4752	0.282529	4.0198	0.0560133	0.257426	0.00462102	0.90099	0.0183119	-5.89558	-2.32943	20.033	1.72607	0.211047	0.0263154	3.56615	0.031868	upregulated
AT4G29900	28	346	AT4G29900_28	19.0058	0.239837	15.5029	0.16193	23.5636	0.255076	4.21965	0.0606604	1.36127	0.0338458	4.3237	0.0626277	-4.30835	-2.21914	19.3574	3.30154	0.218948	0.052378	2.0892	0.00413135	upregulated
AT2G36810	35	506	AT2G36810_35	9.8083	0.425779	8.99802	0.354952	16.2885	0.461529	3.94862	0.127956	0.966403	0.0396172	3.37549	0.132257	-3.5142	-1.28055	11.6983	2.7635	0.414086	0.0999433	2.23365	0.0185763	upregulated
AT1G64710	1	51	AT1G64710_1	22.098	0.222714	15.4706	0.138138	28.9804	0.252754	7.33333	0.0802113	2	0.0178514	1.82353	0.021363	-4.99887	-2.33558	22.183	3.71895	0.204535	0.0398086	2.66329	0.0221157	upregulated
AT2G47830	5	167	AT2G47830_5	24.0419	0.351416	39.7186	0.699119	10.1497	0.168877	1.46707	0.0299129	3.28144	0.0685993	5.09581	0.0895131	-4.13684	-1.53036	24.6367	3.28144	0.406471	0.0626751	2.60647	0.0264987	upregulated
AT4G13810	1	282	AT4G13810_1	10.8014	0.656404	11.8759	0.48858	16.9574	1.19686	8.17021	0.27091	11.8298	0.251221	3.84043	0.103408	-2.38356	-0.460475	13.2116	7.94681	0.780614	0.208513	1.92308	0.0304863	upregulated
AT3G45040	1	85	AT3G45040_1	46.9529	0.391903	18.1294	0.226618	53.1647	0.486633	1.51765	0.022619	3.64706	0.0683167	5.43529	0.0806838	-4.32317	-1.51073	39.4157	3.53333	0.368385	0.0572065	2.81244	0.013221	upregulated
AT4G24350	4	98	AT4G24350_4	16.9388	0.151969	19.3367	0.231413	21.7857	0.175455	7.59184	0.0502517	8.60204	0.0481991	4.35714	0.0271586	-4.63066	-2.44681	19.3537	6.85034	0.186279	0.0418698	2.18385	0.00293066	upregulated
AT4G20320	10	86	AT4G20320_10	55.907	0.25735	13.7674	0.086886	17.7442	0.122491	0.0116279	0.000218431	0	0	0.0581395	0.00138466	-11.7715	-2.8374	29.1395	0.0232558	0.155575	0.000534362	8.93413	0.00236069	upregulated
AT1G55740	1	79	AT1G55740_1	40.1772	0.223212	8.8481	0.0910969	22.1392	0.158918	2.68354	0.0202259	4.32911	0.030975	5.81013	0.0555383	-4.93693	-2.75787	23.7215	4.27426	0.157743	0.0355797	2.17906	0.0183112	upregulated
AT2G32950	8	96	AT2G32950_8	22.8021	0.168242	16.1667	0.215966	16.1667	0.0972815	2.79167	0.0166951	8.0625	0.0453206	2	0.0160836	-5.44213	-2.71474	18.3785	4.28472	0.160496	0.0260331	2.72739	0.0102039	upregulated
AT4G01880	6	95	AT4G01880_6	6.54737	0.295572	11.3263	0.407691	8.93684	0.261079	0.578947	0.0130648	0.421053	0.00794341	0.852632	0.017009	-6.37058	-1.66344	8.93684	0.617544	0.321447	0.0126724	4.70715	0.000231126	upregulated
AT4G30690	8	105	AT4G30690_8	48.6762	0.388541	36.3524	0.216452	50.2762	0.200415	18.5619	0.0929244	15.6952	0.0610301	28.4571	0.0968958	-3.60985	-1.96356	45.1016	20.9048	0.268469	0.0836168	1.64629	0.0111651	upregulated
AT4G10955	1	141	AT4G10955_1	28.2128	0.663002	9.46809	0.325563	29.7092	0.673898	3.62411	0.074933	4.39716	0.12645	2.62411	0.0553622	-3.63219	-0.927101	22.4634	3.54846	0.554154	0.0855817	2.70509	0.00528684	upregulated
AT5G57060	7	101	AT5G57060_7	12.5941	0.316083	13.1881	0.304693	22.8911	0.506904	0	0	0	0	0	0	-12.6961	-1.45214	16.2244	0	0.375893	0	11.244	2.94454e-05	upregulated
AT3G49640	8	85	AT3G49640_8	18	0.234802	8.84706	0.181531	6.35294	0.140705	0.0705882	0.000833595	0	0	0	0	-11.5611	-2.46049	11.0667	0.0235294	0.185679	0.000277865	9.10065	0.000215019	upregulated
AT5G04980	2	107	AT5G04980_2	16.5047	0.271455	22.215	0.320321	20.215	0.336697	0.383178	0.00590548	1.84112	0.028674	2.62617	0.0422383	-5.69772	-1.69803	19.6449	1.61682	0.309491	0.0256059	3.99968	0.0101794	upregulated
AT4G01600	2	97	AT4G01600_2	26.9175	0.600435	20.6392	0.739412	9.57732	0.400196	1.05155	0.0240618	2.6701	0.0590793	3.5567	0.121299	-4.16722	-0.830898	19.0447	2.42612	0.580014	0.0681469	3.33633	0.00994173	upregulated
AT5G19330	5	81	AT5G19330_5	16.8519	0.147787	12.0123	0.134411	25.4444	0.21654	0.234568	0.00210119	3.09877	0.0270104	1.64198	0.0156923	-6.69957	-2.62033	18.1029	1.65844	0.166246	0.0149346	4.07925	0.023211	upregulated
AT3G27100	3	87	AT3G27100_3	30.1034	0.233185	19.7701	0.124552	13.977	0.107336	7.44828	0.0353348	17.8276	0.0692203	4.90805	0.0276554	-4.61724	-2.77514	21.2835	10.0613	0.155024	0.0440702	1.8421	0.024497	upregulated
AT1G71720	2	77	AT1G71720_2	20.5065	0.25741	23.2727	0.232224	33.013	0.243714	5.2987	0.0341871	7.51948	0.0558095	6.32468	0.0452489	-4.49991	-2.03367	25.5974	6.38095	0.244449	0.0450818	2.46624	0.00029662	upregulated
AT2G23840	2	94	AT2G23840_2	48.4894	0.251556	31.8404	0.191736	37.7872	0.187567	11.2128	0.0643962	6.68085	0.0331443	13.9787	0.0691162	-4.24227	-2.26279	39.3723	10.6241	0.210286	0.0555523	1.97948	0.00555672	upregulated
AT1G34340	8	118	AT1G34340_8	29.9915	0.351788	27.3051	0.634491	24.4746	0.356101	3.16102	0.0601226	5.82203	0.0909108	7.44068	0.121447	-3.51899	-1.21773	27.2571	5.47458	0.44746	0.0908267	2.30125	0.0048103	upregulated
AT3G53480	13	96	AT3G53480_13	26.0729	0.223896	32.1875	0.303811	23.9896	0.235017	5.14583	0.0441819	8.66667	0.0739584	7.08333	0.100907	-3.85548	-1.98901	27.4167	6.96528	0.254241	0.0730156	1.86648	0.00749411	upregulated
AT1G10760	16	78	AT1G10760_16	51	0.265801	57.5513	0.276088	76.8462	0.303892	0	0	0	0	0	0	-13.0976	-1.82892	61.7991	0	0.281927	0	11.2686	6.15849e-06	upregulated
AT1G80210	1	84	AT1G80210_1	36.7738	0.50564	30.9524	0.359001	28.0119	0.417635	13.9048	0.173573	17.9762	0.171648	20.6905	0.186615	-2.49691	-1.24048	31.9127	17.5238	0.427425	0.177278	1.25643	0.00105232	upregulated
AT5G06440	4	67	AT5G06440_4	20.0896	0.148263	25.5224	0.259597	25.8657	0.227385	5	0.047203	5.37313	0.0329475	5.49254	0.0473102	-4.57679	-2.27874	23.8259	5.28856	0.211748	0.0424869	2.29805	0.00154601	upregulated
AT1G17440	1	99	AT1G17440_1	54.6566	0.399914	57.4949	0.64915	85.7172	0.440748	13.798	0.117749	37.4444	0.2212	23.1717	0.230134	-2.46075	-1.04253	65.9562	24.8047	0.496604	0.189695	1.41822	0.0200851	upregulated
AT5G61380	4	84	AT5G61380_4	585.238	0.782896	423.012	0.747448	668.107	0.727321	2.21429	0.0598447	5.54762	0.12835	3.72619	0.140322	-3.28589	-0.410799	558.786	3.82937	0.752555	0.109505	2.87509	0.00182842	upregulated
AT2G46915	5	70	AT2G46915_5	48.4571	0.372623	39.3571	0.424395	28.6	0.192968	15.0286	0.0655948	27.6857	0.101798	34.7571	0.171423	-3.25695	-1.6781	38.8048	25.8238	0.329995	0.112939	1.57885	0.0415093	upregulated
AT3G50920	2	85	AT3G50920_2	16.9412	0.326132	8.09412	0.207756	6.25882	0.14259	2	0.030737	0.305882	0.00376561	0.882353	0.0108901	-6.53254	-2.23119	10.4314	1.06275	0.225493	0.0151309	4.30135	0.0102161	upregulated
AT5G17290	2	285	AT5G17290_2	14.0386	0.191471	9.45965	0.176411	8.55439	0.100015	0.540351	0.00804633	5.67018	0.0648528	2.17895	0.0217558	-5.47553	-2.7365	10.6842	2.79649	0.155966	0.0315516	2.73903	0.0405903	upregulated
AT1G06870	1	244	AT1G06870_1	13.7213	0.194369	6.7541	0.221288	7.59836	0.0921256	2	0.0269795	1.16803	0.0145293	1.0123	0.0192261	-5.67256	-2.6598	9.35792	1.39344	0.169261	0.020245	3.01276	0.00306694	upregulated
AT3G03010	4	140	AT3G03010_4	24.2929	0.390112	16.5	0.353319	36.8571	0.412866	3.83571	0.0727642	3.32857	0.0485214	1.47143	0.018695	-4.62902	-1.37842	25.8833	2.87857	0.385433	0.0466602	3.25061	0.00512941	upregulated
AT3G61610	5	77	AT3G61610_5	10.8442	0.332019	3.68831	0.167904	8.62338	0.158704	0	0	0	0	0.012987	0.000235665	-13.7838	-2.27351	7.71861	0.004329	0.219542	7.85549e-05	11.5103	0.000273767	upregulated
AT2G41190	3	104	AT2G41190_3	57.6154	0.173103	33.8558	0.232027	44.375	0.216813	10.9615	0.0691984	14.1827	0.0544483	8.90385	0.0865401	-3.86086	-2.28114	45.2821	11.3494	0.207314	0.0700623	1.57972	0.00240972	upregulated
AT3G62740	1	82	AT3G62740_1	21.6707	0.314781	19.4146	0.568406	12.939	0.230475	0	0	0	0	2.41463	0.0341744	-10.4404	-1.5333	18.0081	0.804878	0.371221	0.0113915	8.90707	0.0340095	upregulated
AT3G18680	6	99	AT3G18680_6	40.2929	0.203773	25.697	0.130076	29.1818	0.118072	14.1818	0.0443503	22.2525	0.0566621	9.19192	0.0297142	-4.5697	-2.77327	31.7239	15.2088	0.15064	0.0435755	1.79643	0.00784206	upregulated
AT4G19490	4	118	AT4G19490_4	8.22881	0.182036	11.6525	0.225287	20.7034	0.355784	2.08475	0.0258669	0	0	0.118644	0.0027093	-9.11438	-2.03293	13.5282	0.734463	0.254369	0.00952541	7.08145	0.0430832	upregulated
AT4G40010	7	534	AT4G40010_7	7.63109	0.150606	3.19288	0.0715277	11.8315	0.235239	1.76217	0.0312546	0.237828	0.00618512	0.071161	0.00321762	-6.87219	-2.87477	7.55181	0.690387	0.152458	0.0135525	3.99742	0.0218331	upregulated
AT4G08180	10	87	AT4G08180_10	22.8506	0.207758	4.09195	0.0769549	13.5287	0.193443	1.6092	0.0172896	2.36782	0.0203635	0.183908	0.00218502	-6.76999	-2.77896	13.4904	1.38697	0.159385	0.0132794	3.99103	0.0244897	upregulated
AT4G33760	14	216	AT4G33760_14	9.48148	0.298212	9.12963	0.249088	20.6389	0.45018	7.78704	0.157383	9.55093	0.224592	5.73148	0.160672	-2.48669	-1.6341	13.0833	7.68981	0.332493	0.180882	0.852597	0.0478992	upregulated
AT1G03740	4	84	AT1G03740_4	30.25	0.171176	35.5238	0.189836	48.5238	0.227194	0.047619	0.000606183	1.85714	0.0213893	0	0	-9.05047	-2.36054	38.0992	0.634921	0.196068	0.00733182	6.68993	0.0189812	upregulated
AT2G46700	1	82	AT2G46700_1	18.9512	0.270571	7.91463	0.227137	27.4024	0.418054	0.0487805	0.00129465	0.0365854	0.000670998	0.0121951	0.000217308	-10.7675	-1.76084	18.0894	0.0325203	0.305254	0.000727651	9.00669	0.000347823	upregulated
AT2G01450	9	19	AT2G01450_9	21	0.279227	41.7368	0.526438	26.8947	0.366284	8	0.0830811	10.0526	0.0912733	23.4737	0.210405	-3.09725	-1.40504	29.8772	13.8421	0.39065	0.128253	1.69221	0.0279741	upregulated
AT4G24800	3	138	AT4G24800_3	67.2826	0.56864	40.9493	0.48946	72.5797	0.584545	9.93478	0.223299	8.65217	0.153876	12.8696	0.205096	-2.38291	-0.873254	60.2705	10.4855	0.547549	0.194091	1.50966	0.00112853	upregulated
AT2G25320	3	103	AT2G25320_3	5.08738	0.0952563	21.0874	0.411168	15.301	0.273709	0.320388	0.00635166	2.58252	0.0385808	2	0.0336518	-5.62927	-2.18117	13.8252	1.6343	0.260045	0.0261947	3.44809	0.0300801	upregulated
AT1G48840	10	91	AT1G48840_10	19.5275	0.330136	2.7033	0.167683	13.9011	0.188575	0.362637	0.00686529	1.06593	0.017885	3.78022	0.0612633	-5.67347	-2.19395	12.044	1.73626	0.228798	0.0286712	3.47952	0.0224446	upregulated
AT1G05830	12	124	AT1G05830_12	17.5645	0.290212	4.01613	0.124833	14.0726	0.322094	4.48387	0.0659615	2.04032	0.0236561	3.08871	0.0444558	-4.60512	-2.1404	11.8844	3.2043	0.245713	0.0446911	2.46472	0.0156645	upregulated
AT3G27260	6	246	AT3G27260_6	105.48	0.741662	89.8171	0.630102	138.435	0.778423	39.6748	0.378576	42.9553	0.484709	41.4593	0.406248	-1.24857	-0.486294	111.244	41.3631	0.716729	0.423178	0.76228	0.00560336	upregulated
AT5G01950	2	83	AT5G01950_2	18.4699	0.252571	35.5542	0.500394	35.1446	0.36326	6.91566	0.118984	6.73494	0.0902344	3.10843	0.0361115	-3.77758	-1.48168	29.7229	5.58635	0.372075	0.0817766	2.2959	0.0179478	upregulated
AT3G57230	5	93	AT3G57230_5	69.3548	0.378547	57.2366	0.449136	67.1935	0.417851	21.9892	0.176118	26.6667	0.157915	21.6344	0.184446	-2.53563	-1.27172	64.595	23.4301	0.415178	0.172826	1.26391	0.00020504	upregulated
AT4G12560	1	101	AT4G12560_1	50.8911	0.18111	48.099	0.221453	65.5842	0.21112	9.70297	0.084655	5.29703	0.0457341	11.1584	0.108521	-3.73893	-2.29462	54.8581	8.71947	0.204561	0.0796368	1.44431	0.0192136	upregulated
AT3G08960	1	150	AT3G08960_1	14.12	0.177445	9.23333	0.280675	3.7	0.0482402	0.146667	0.00195591	0.453333	0.00560105	0.946667	0.0147236	-7.52125	-2.9004	9.01778	0.515556	0.168787	0.00742684	4.62085	0.0151683	upregulated
AT5G13590	6	330	AT5G13590_6	14.1879	0.562128	14.1182	0.410835	13.3333	0.384154	4	0.121982	2.07576	0.0581818	0.890909	0.0309209	-4.05127	-1.16488	13.8798	2.32222	0.452372	0.0703617	2.88639	0.00841585	upregulated
AT4G17540	6	100	AT4G17540_6	12.31	0.46296	8.92	0.226043	6.9	0.213233	0	0	0	0	0	0	-13.5199	-1.82862	9.37667	0	0.300745	0	11.6912	1.25174e-05	upregulated
AT1G28520	1	238	AT1G28520_1	28.6008	0.299172	24.9916	0.374645	35.5336	0.588341	13.3613	0.164421	3.13866	0.036135	8.95798	0.130562	-3.44406	-1.30754	29.7087	8.48599	0.420719	0.110373	2.13652	0.0443471	upregulated
AT3G56080	3	98	AT3G56080_3	13.4694	0.202241	10.8163	0.174206	26.9796	0.376339	1.65306	0.0172261	12.0612	0.0892747	3.08163	0.0326446	-4.76062	-2.07896	17.0884	5.59864	0.250929	0.0463818	2.68166	0.0253018	upregulated
AT2G03140	10	275	AT2G03140_10	5.96	0.203405	3.19636	0.108696	14.0582	0.301118	2.91636	0.0474163	4.92	0.0612879	4.30182	0.0733131	-4.06551	-2.41027	7.73818	4.04606	0.204406	0.0606724	1.65524	0.0236487	upregulated
AT4G26070	7	83	AT4G26070_7	6.45783	0.241156	10.3133	0.374044	3.59036	0.126717	0.277108	0.00546529	0.0481928	0.000847503	0	0	-10.5662	-2.15033	6.78715	0.108434	0.247306	0.00210426	8.41582	0.0120257	upregulated
AT5G24290	4	104	AT5G24290_4	5	0.129728	8.05769	0.342442	12.0385	0.312432	0.721154	0.013941	0.0384615	0.000673881	0.201923	0.00496983	-8.11744	-2.05697	8.36538	0.320513	0.261534	0.00652823	6.06048	0.0111469	upregulated
AT1G21610	11	92	AT1G21610_11	64.1087	0.642998	25.5652	0.369606	23.8804	0.245846	14.1848	0.208354	14.3913	0.154344	10.2283	0.139751	-2.59924	-1.36574	37.8514	12.9348	0.419483	0.167483	1.2335	0.0479086	upregulated
AT1G01730	2	107	AT1G01730_2	21.1121	0.213176	29.2804	0.25151	29.4393	0.279021	6.3271	0.0513564	10.5234	0.0692244	5.84112	0.0471542	-4.18079	-2.02092	26.6106	7.56386	0.247902	0.0559117	2.15987	0.000437095	upregulated
AT3G25740	7	67	AT3G25740_7	54.6119	0.564271	40.1642	0.538433	84.5373	0.594034	14.4328	0.247883	8.35821	0.126858	6.74627	0.10041	-2.769	-0.823362	59.7711	9.84577	0.565579	0.158383	1.94564	0.00774559	upregulated
AT1G18750	11	85	AT1G18750_11	15.6588	0.833239	5.94118	0.381089	12.0353	1.11962	1	0.0522744	3.25882	0.105488	1.85882	0.0830474	-3.69751	-0.497328	11.2118	2.03922	0.777983	0.0802698	3.20018	0.00437138	upregulated
AT5G51510	3	93	AT5G51510_3	6.55914	0.0675403	14.6022	0.178328	25.1828	0.268293	2.60215	0.0238706	5.3871	0.035625	4.5914	0.0405235	-4.94156	-2.75787	15.448	4.19355	0.171387	0.0333397	2.18369	0.0261067	upregulated
AT5G18400	6	244	AT5G18400_6	45.6025	0.159581	34.5246	0.153474	67.9098	0.196895	11.1393	0.0854527	13.877	0.0639722	13.332	0.0791425	-3.72485	-2.56536	49.3456	12.7828	0.169983	0.0761891	1.15949	0.00228737	upregulated
AT3G26080	1	112	AT3G26080_1	18.0268	0.192205	11.7411	0.207839	6.375	0.0811739	1.23214	0.0119341	5.72321	0.0398489	2.99107	0.0322015	-5.3316	-2.7562	12.0476	3.31548	0.160406	0.0279949	2.57541	0.0202534	upregulated
AT5G07970	4	77	AT5G07970_4	17.039	0.315426	6.58442	0.158362	3.33766	0.0716874	0.61039	0.0191805	0	0	0	0	-10.4216	-2.70849	8.98701	0.203463	0.181825	0.00639351	7.71309	0.0360101	upregulated
AT2G47830	3	82	AT2G47830_3	83.0854	0.869252	31.7317	0.498979	68.0854	0.718863	9.89024	0.193681	19.7073	0.239491	15.8049	0.193646	-2.26624	-0.560437	60.9675	15.1341	0.695698	0.208939	1.7058	0.00264359	upregulated
AT3G19960	24	77	AT3G19960_24	6.98701	0.100561	21.7662	0.240275	32.6104	0.326494	0	0	2.28571	0.034872	0.012987	0.000213255	-10.0095	-2.32866	20.4545	0.766234	0.222443	0.0116951	7.68081	0.043873	upregulated
AT1G18460	6	80	AT1G18460_6	23.35	0.180438	25.1625	0.228577	20.1125	0.190255	2.275	0.0196104	3.55	0.0325944	2.925	0.0266261	-5.28083	-2.33122	22.875	2.91667	0.199756	0.026277	2.9496	0.000238942	upregulated
AT3G63460	20	94	AT3G63460_20	15.4255	0.189408	17.7766	0.178541	10.383	0.0884021	2	0.0167494	0.946809	0.0101158	0.0212766	0.000324294	-8.03914	-2.79529	14.5284	0.989362	0.152117	0.00906316	5.24384	0.0451398	upregulated
AT1G78290	2	104	AT1G78290_2	30.2981	0.190748	17.9327	0.145603	25.7404	0.134002	3.30769	0.0230292	2.27885	0.0131868	2.75962	0.0160085	-5.88339	-2.68994	24.6571	2.78205	0.156784	0.0174082	3.19345	0.000344136	upregulated
AT5G46150	6	74	AT5G46150_6	14	0.275392	5.85135	0.151052	3.59459	0.0728485	0.0405405	0.000455745	0.0540541	0.000676196	0	0	-11.6813	-2.78876	7.81532	0.0315315	0.166431	0.000377313	8.89257	0.00103396	upregulated
AT5G07740	10	147	AT5G07740_10	15.3605	0.291337	3.7619	0.0847364	7.31973	0.159781	0.843537	0.0114346	2.27211	0.031099	0.748299	0.0102814	-6.02042	-2.66198	8.81406	1.28798	0.178618	0.017605	3.35844	0.00971514	upregulated
AT3G47390	11	85	AT3G47390_11	41.0471	0.48308	50.4941	0.807663	54.6118	0.730123	19.1647	0.253292	15.6471	0.200461	18.7294	0.219537	-2.1624	-0.603877	48.7176	17.8471	0.673622	0.22443	1.55852	0.00323454	upregulated
AT2G19860	2	91	AT2G19860_2	13.2747	0.151756	15.1099	0.292997	13.5055	0.181707	0.010989	0.000178644	0.296703	0.00452098	0	0	-11.2976	-2.31717	13.9634	0.102564	0.20882	0.00156654	8.98039	0.00770509	upregulated
AT3G11230	3	124	AT3G11230_3	38.129	0.47004	24.4274	0.224582	31.4113	0.353928	20.379	0.166557	8.94355	0.0755866	15.6613	0.154127	-3.00315	-1.58077	31.3226	14.9946	0.349517	0.13209	1.42238	0.0407537	upregulated
AT4G30100	1	260	AT4G30100_1	22.5385	0.224504	13.1231	0.226009	20.6346	0.209726	8.36923	0.116675	2.26538	0.0339294	1.88077	0.0303254	-4.34136	-2.18472	18.7654	4.17179	0.22008	0.0603099	2.15664	0.0258658	upregulated
AT1G07980	2	237	AT1G07980_2	13.519	0.164124	11.9114	0.253964	14.0042	0.137061	11.346	0.07911	4.78481	0.0352822	3.99156	0.0386629	-4.39261	-2.48385	13.1449	6.70745	0.18505	0.0510184	1.90875	0.0135695	upregulated
AT5G35560	5	82	AT5G35560_5	32.3415	0.242005	22.8415	0.203524	14.1951	0.122114	1.76829	0.0305962	4.02439	0.0377423	0.268293	0.00289354	-6.06371	-2.45911	23.126	2.02033	0.189214	0.023744	3.6046	0.0422032	upregulated
AT4G19985	2	96	AT4G19985_2	20.7917	0.46676	12.6042	0.333698	6.4375	0.212402	5.79167	0.0626211	6.25	0.0407016	16.5521	0.144689	-3.80165	-1.63925	13.2778	9.53125	0.33762	0.0826707	2.16239	0.0264754	upregulated
AT3G19300	8	293	AT3G19300_8	8.46416	0.888592	0.532423	0.094714	11.9078	1.21008	0.102389	0.0118587	0	0	0.0102389	0.00147684	-9.65192	-1.09853	6.96815	0.0375427	0.731127	0.0044452	8.55339	0.0196879	upregulated
AT1G70980	2	77	AT1G70980_2	15.987	0.217299	10.1818	0.209681	11.7143	0.149156	0.155844	0.00174638	2.87013	0.0256482	1.2987	0.0132322	-6.89541	-2.40036	12.6277	1.44156	0.192046	0.0135422	4.49505	0.0188882	upregulated
AT1G20770	2	90	AT1G20770_2	19.3778	0.20684	6.28889	0.112309	20.2556	0.188394	2.62222	0.0233683	4.03333	0.0330566	2.11111	0.014597	-5.4788	-2.61201	15.3074	2.92222	0.169181	0.0236739	2.86679	0.00281678	upregulated
AT5G45300	7	81	AT5G45300_7	11.3704	0.229298	9.88889	0.349174	14.4444	0.348972	0.0246914	0.00039671	1.92593	0.0251385	0	0	-9.90243	-1.7205	11.9012	0.650206	0.309148	0.00851175	8.18193	0.0256774	upregulated
AT5G66055	6	77	AT5G66055_6	19.6883	0.155759	15.9481	0.136977	31.0909	0.167765	6.06494	0.0479269	1	0.00491009	4.02597	0.0295407	-5.7114	-2.7087	22.2424	3.69697	0.1535	0.0274592	3.0027	0.0402472	upregulated
AT4G17140	9	122	AT4G17140_9	30.918	0.378791	19.8689	0.365169	50.5738	0.484578	0	0	0	0	0	0	-13.3171	-1.2997	33.7869	0	0.409513	0	12.0175	8.52333e-06	upregulated
AT1G04300	10	64	AT1G04300_10	36.2188	0.469785	25.7812	0.563626	31.3594	0.523774	4.39062	0.104026	3.60938	0.0740581	2.59375	0.0430485	-3.85269	-0.950034	31.1198	3.53125	0.519062	0.073711	2.90266	0.00155359	upregulated
AT5G18830	1	396	AT5G18830_1	9.56061	0.152483	9.58586	0.228109	9.90152	0.151042	4.16162	0.0460303	5.7197	0.0806773	1.46465	0.0186462	-4.60598	-2.52415	9.68266	3.78199	0.177211	0.0484513	2.08182	0.0322057	upregulated
AT5G07120	1	264	AT5G07120_1	9.00758	0.304566	11.3902	0.287858	19.0833	0.381467	7.38258	0.150645	4.80682	0.0873863	7.08333	0.112539	-3.13291	-1.63404	13.1604	6.42424	0.32463	0.116857	1.49887	0.00441121	upregulated
AT1G60890	7	271	AT1G60890_7	13.2103	0.511918	2.71956	0.111299	5.39852	0.187896	0.608856	0.0223567	0.361624	0.0140873	2.31365	0.0793631	-5.096	-2.18183	7.10947	1.09471	0.270371	0.0386024	2.91417	0.0417866	upregulated
AT1G04300	1	121	AT1G04300_1	30.4876	0.212121	25.438	0.226255	25.1074	0.150438	9.57851	0.0688195	5.57851	0.0369123	9.81818	0.0963221	-3.99893	-2.37126	27.011	8.32507	0.196271	0.0673513	1.62767	0.0215696	upregulated
AT3G58620	3	103	AT3G58620_3	23.2524	0.471197	15.932	0.42648	37.5825	0.669205	6.65049	0.115296	2.87379	0.0481485	4.06796	0.0732699	-3.75453	-0.964843	25.589	4.53074	0.522294	0.0789047	2.78969	0.00252136	upregulated
AT4G12680	6	74	AT4G12680_6	22.3514	0.728737	4.05405	0.16224	10.1757	0.371919	4.02703	0.10927	2.01351	0.043518	2.77027	0.0503451	-4.00943	-1.50242	12.1937	2.93694	0.420965	0.067711	2.507	0.0287838	upregulated
AT4G26370	4	137	AT4G26370_4	46.1241	0.273394	42.1971	0.266885	62.7883	0.288722	5.27737	0.0503345	14.7883	0.142967	2.16058	0.0252506	-4.14203	-1.8563	50.3698	7.40876	0.276333	0.0728505	2.28573	0.0348327	upregulated
AT2G28540	10	68	AT2G28540_10	18.5147	0.38813	20.4412	0.475812	10.1324	0.194962	2.23529	0.0392776	2.88235	0.0485241	4.85294	0.0855135	-4.19434	-1.59855	16.3627	3.32353	0.352968	0.0577717	2.59578	0.00721839	upregulated
AT5G26910	5	278	AT5G26910_5	11.7662	0.351842	6.89568	0.335149	16.8705	0.530936	2.6295	0.0692276	3.11871	0.0837424	2.27338	0.0722856	-3.74019	-1.33251	11.8441	2.67386	0.405976	0.0750852	2.40768	0.000442269	upregulated
AT3G26690	1	92	AT3G26690_1	20.3043	0.220761	18.0326	0.142688	14.7283	0.122729	3.5	0.0280893	6.3913	0.0460911	3.46739	0.0284646	-4.9093	-2.67165	17.6884	4.4529	0.162059	0.034215	2.23764	0.00294612	upregulated
AT4G26700	4	85	AT4G26700_4	29.4824	0.407553	30.8824	0.441875	44.4118	0.465496	11.4	0.101227	18.0235	0.144689	32.2118	0.261178	-2.67673	-1.19213	34.9255	20.5451	0.438308	0.169031	1.4846	0.0210638	upregulated
AT1G69070	4	80	AT1G69070_4	15.2125	0.269261	2.8875	0.0810966	14.7	0.250484	0	0	0	0	0.125	0.00299049	-11.1784	-2.50478	10.9333	0.0416667	0.20028	0.00099683	8.6736	0.00451887	upregulated
AT5G61530	9	90	AT5G61530_9	29.7	0.139462	18.4556	0.146502	47.2889	0.214645	7.72222	0.0461335	7.07778	0.038565	9.5	0.0659081	-4.35267	-2.61101	31.8148	8.1	0.16687	0.0502022	1.74166	0.00440482	upregulated
AT4G17570	2	75	AT4G17570_2	24	0.16166	23.08	0.162665	49.0133	0.317185	2.68	0.0273039	10.8667	0.0897069	3.92	0.0385193	-4.45722	-2.30186	32.0311	5.82222	0.213837	0.0518434	2.15536	0.0233287	upregulated
AT1G05870	3	167	AT1G05870_3	43.7305	0.349496	36.0359	0.367997	44.0599	0.288686	43.9281	0.233801	46.6826	0.16762	36.7665	0.1891	-2.35872	-1.58377	41.2754	42.4591	0.335393	0.19684	0.774948	0.011703	upregulated
AT5G42620	1	315	AT5G42620_1	14.254	0.309548	4.92698	0.127607	13.3238	0.281322	4.21905	0.0500449	9.40317	0.113467	8.27937	0.081806	-3.69064	-2.1639	10.8349	7.30053	0.239493	0.0817728	1.52675	0.0452185	upregulated
AT5G53010	1	101	AT5G53010_1	7.43564	0.310554	3.78218	0.183378	9.70297	0.3706	0	0	0.029703	0.000690402	0	0	-12.4521	-1.85542	6.9736	0.00990099	0.288177	0.000230134	10.5967	0.000688442	upregulated
AT4G32040	5	85	AT4G32040_5	37.5176	0.167811	44.4706	0.218836	55.8706	0.21201	10.9294	0.0641828	17.2	0.0766488	26.4824	0.112534	-3.60628	-2.33499	45.9529	18.2039	0.199552	0.0844551	1.27129	0.00899489	upregulated
AT3G23560	5	159	AT3G23560_5	10.3585	0.0929852	16.4088	0.18792	17.3208	0.196768	5.44025	0.073092	4.18868	0.0303286	2.85535	0.0308759	-4.61156	-2.72803	14.696	4.16143	0.159225	0.0447655	1.88353	0.0260224	upregulated
AT1G79440	15	110	AT1G79440_15	61.1636	0.308645	45.9727	0.260791	65.9455	0.283212	1.16364	0.0177091	4.08182	0.0744701	3.4	0.05912	-4.54892	-1.81835	57.6939	2.88182	0.284216	0.0504331	2.73057	0.0134227	upregulated
AT4G32920	9	319	AT4G32920_9	4.2069	0.12001	7.37618	0.379459	5.76803	0.164451	0.940439	0.0193385	2.77429	0.0605813	0.940439	0.0265943	-4.99003	-2.35368	5.7837	1.55172	0.221307	0.0355047	2.63635	0.019436	upregulated
AT3G47160	2	87	AT3G47160_2	72.9425	0.279348	63.6092	0.252557	90.6437	0.274437	1.42529	0.0162844	14.3908	0.116162	5.29885	0.0546691	-4.4131	-1.89688	75.7318	7.03831	0.268781	0.0623718	2.51622	0.0382841	upregulated
AT1G47530	3	96	AT1G47530_3	96.0833	0.27178	71.3229	0.28169	137.979	0.368135	60	0.168525	58.2396	0.134858	72.6667	0.211336	-2.56728	-1.71633	101.795	63.6354	0.307202	0.171573	0.850949	0.0215979	upregulated
AT5G59950	1	196	AT5G59950_1	108.5	0.267676	104.776	0.298866	148.173	0.326298	71.8724	0.18102	83.8061	0.201491	59.5969	0.175131	-2.43016	-1.7532	120.483	71.7585	0.297614	0.185881	0.676961	0.00274873	upregulated
AT4G16770	8	126	AT4G16770_8	16.6349	0.339144	16.8492	0.541717	14.4127	0.256175	0.531746	0.0101589	2.50794	0.0528298	1.84921	0.0469828	-5.09178	-1.46974	15.9656	1.62963	0.379012	0.0366572	3.62204	0.0119512	upregulated
AT2G29630	3	1	AT2G29630_3	50	0.158047	36	0.168918	47	0.150278	5	0.0245116	12	0.0486077	6	0.0295105	-4.9319	-2.65382	44.3333	7.66667	0.159081	0.0342099	2.27808	0.00159197	upregulated
AT2G40110	2	74	AT2G40110_2	58.3784	0.260272	30.2297	0.240259	33.1081	0.229481	33.7297	0.119929	46	0.13892	21.0135	0.0930676	-3.111	-2.04093	40.5721	33.5811	0.243338	0.117306	1.07007	0.00377094	upregulated
AT3G26440	9	68	AT3G26440_9	24.7353	0.192773	10.7353	0.139342	34.2206	0.249499	8.58824	0.0835305	4.80882	0.0275024	6.77941	0.0610243	-4.26677	-2.40707	23.2304	6.72549	0.193871	0.0573524	1.8597	0.0255052	upregulated
AT1G73350	1	90	AT1G73350_1	18.7778	0.187146	17.1667	0.168859	16.7778	0.19619	5.53333	0.0557092	2.17778	0.015102	3.85556	0.0386067	-4.97002	-2.44452	17.5741	3.85556	0.184065	0.0364726	2.52551	0.0110334	upregulated
AT4G16340	4	76	AT4G16340_4	12.5526	0.192705	5.46053	0.117122	11.6053	0.196077	0.0921053	0.00132425	1.96053	0.025125	0	0	-9.56937	-2.60665	9.87281	0.684211	0.168635	0.00881641	6.96271	0.0479364	upregulated
AT4G38600	1	82	AT4G38600_1	190.049	0.712617	131.878	0.770522	232.598	0.817505	86.5366	0.369672	132.439	0.496076	122.427	0.463953	-1.185	-0.385198	184.841	113.801	0.766881	0.443233	0.799802	0.00472083	upregulated
AT1G79380	4	72	AT1G79380_4	128	0.542311	103.694	0.561805	127.958	0.548678	70.5417	0.386547	72.4722	0.320093	45.5833	0.247059	-1.67726	-0.860212	119.884	62.8657	0.550931	0.3179	0.817053	0.0121483	upregulated
AT5G24340	6	341	AT5G24340_6	24.0645	0.396892	10.8739	0.14644	17.2903	0.245475	3.3783	0.0739377	1.67155	0.0473476	0.914956	0.0363205	-4.31373	-2.04372	17.4096	1.98827	0.262936	0.0525352	2.27001	0.0113814	upregulated
AT4G36720	1	285	AT4G36720_1	14.2702	0.439426	11.7333	0.396034	10.0456	0.161145	5.20702	0.137149	1.67719	0.0353282	2.73333	0.0530308	-3.97541	-1.71873	12.0164	3.20585	0.332202	0.0751694	2.25669	0.0380154	upregulated
AT2G02860	9	92	AT2G02860_9	8.01087	0.221259	2.01087	0.0831443	22.4891	0.419274	0.0434783	0.0011617	0.0217391	0.000754446	0.0434783	0.0016854	-9.77818	-2.33949	10.837	0.0362319	0.241226	0.00120051	7.43869	0.000601212	upregulated
AT5G26770	2	69	AT5G26770_2	23.3043	0.314459	11.8986	0.13803	7.04348	0.105399	0.173913	0.00378581	1.95652	0.0304274	1.17391	0.0166826	-6.32973	-2.59069	14.0821	1.10145	0.185962	0.0169653	3.73903	0.0209049	upregulated
AT1G77470	7	177	AT1G77470_7	9.32203	0.219782	9.34463	0.23997	6.85311	0.158747	0.615819	0.0129526	0.338983	0.00572605	2.17514	0.0485311	-6.02794	-2.30004	8.50659	1.04331	0.206166	0.0224032	3.72789	0.0152493	upregulated
AT2G20900	2	90	AT2G20900_2	17.1556	0.158963	9.2	0.116949	31.9222	0.295769	2.03333	0.0187302	8.56667	0.0571353	7.03333	0.064148	-4.61014	-2.50225	19.4259	5.87778	0.19056	0.0466712	2.10789	0.0377911	upregulated
AT4G12760	5	75	AT4G12760_5	9.8	0.123717	10.68	0.253448	21.0267	0.273963	2.34667	0.0262116	1.02667	0.0121726	1.64	0.0155573	-5.87338	-2.28769	13.8356	1.67111	0.217043	0.0179805	3.58569	0.00184966	upregulated
AT1G80810	11	101	AT1G80810_11	19.0198	0.301218	6.0198	0.273854	3.50495	0.0452709	0	0	0	0	0	0	-13.2178	-2.6883	9.51485	0	0.206781	0	10.5295	0.000799563	upregulated
AT3G24740	3	78	AT3G24740_3	13.3205	0.225719	10.0385	0.158685	33.0385	0.408575	7.88462	0.0807334	13.7179	0.108205	11.1667	0.0957424	-3.40785	-2.0315	18.7991	10.9231	0.264327	0.0948934	1.37636	0.0298153	upregulated
AT4G35800	13	190	AT4G35800_13	10.1579	0.233129	3.61053	0.0939185	8.94737	0.168445	0	0	0	0	0.963158	0.0242304	-10.4666	-2.6943	7.57193	0.321053	0.165164	0.0080768	7.7723	0.0398637	upregulated
AT5G19500	7	131	AT5G19500_7	17.9771	0.372803	7.9771	0.263402	15.6565	0.333176	0.877863	0.0184725	9.65649	0.100763	1.14504	0.0184347	-4.94362	-1.64461	13.8702	3.89313	0.323127	0.0458902	3.29901	0.0164456	upregulated
AT2G01980	17	83	AT2G01980_17	7.10843	0.31116	14.1807	0.391795	17.8193	0.487851	0.433735	0.0116056	0.0361446	0.000920801	0.722892	0.0279203	-7.22547	-1.3572	13.0361	0.39759	0.396935	0.0134822	5.86827	0.0168889	upregulated
AT1G21730	6	354	AT1G21730_6	2.86441	0.143028	9.78249	0.235156	8.57345	0.187656	0	0	0.00564972	0.000167933	0.0112994	0.000779122	-12.3805	-2.43593	7.07345	0.00564972	0.188613	0.000315685	9.94456	0.00102245	upregulated
AT4G33700	3	73	AT4G33700_3	39.5753	0.177145	35.8219	0.249776	34.0548	0.187018	4.69863	0.0600287	2.13699	0.0165971	6.42466	0.0715533	-4.59199	-2.30568	36.484	4.42009	0.204647	0.049393	2.28631	0.0285174	upregulated
AT1G35470	3	87	AT1G35470_3	15.2069	0.334127	1.96552	0.0471343	8.89655	0.204058	0.632184	0.00662745	3.97701	0.0329644	0.321839	0.00583605	-6.52702	-2.76052	8.68966	1.64368	0.195106	0.0151426	3.7665	0.0322007	upregulated
AT5G47380	7	88	AT5G47380_7	15.1705	0.544002	2.30682	0.0863118	5	0.106294	0	0	0	0	0	0	-13.9774	-2.54883	7.49242	0	0.245536	0	11.4286	0.000786667	upregulated
AT1G55500	8	85	AT1G55500_8	72.3059	0.344827	55.7412	0.370471	64.7529	0.332747	13.0941	0.157924	9.47059	0.071073	4.41176	0.0519706	-3.58114	-1.51871	64.2667	8.99216	0.349349	0.0936558	2.06243	0.0126367	upregulated
AT2G30350	2	122	AT2G30350_2	8.90164	0.357105	7.7377	0.308567	16.3689	0.529514	0.983607	0.056186	0	0	0	0	-9.67752	-1.36639	11.0027	0.327869	0.398395	0.0187287	8.31112	0.0440262	upregulated
AT4G25870	9	337	AT4G25870_9	10.5668	0.350777	7.27596	0.176499	17.0801	0.283549	6.5727	0.10273	4.17804	0.0474262	7.18101	0.0942175	-3.69637	-1.94399	11.6409	5.97725	0.270275	0.0814578	1.75238	0.0187433	upregulated
AT5G35210	3	80	AT5G35210_3	8.925	0.411163	9.8125	0.331461	7.8375	0.170357	1.4125	0.0268433	0.0125	0.000364762	0.0375	0.00103079	-8.85403	-1.80956	8.85833	0.4875	0.304327	0.00941296	7.04447	0.0209425	upregulated
AT3G01210	5	74	AT3G01210_5	153.919	0.708611	102.932	0.635702	181.541	0.897504	38.7568	0.407316	51.0676	0.350093	34.4189	0.283578	-1.54272	-0.435507	146.131	41.4144	0.747272	0.346996	1.10721	0.0063079	upregulated
AT3G30380	1	728	AT3G30380_1	10.5124	0.21162	10.7555	0.211004	15.2569	0.31821	7.35165	0.166266	5.82005	0.123974	5.51374	0.0965948	-2.99075	-2.04569	12.1749	6.22848	0.246945	0.128945	0.94506	0.0345208	upregulated
AT5G35180	25	88	AT5G35180_25	56.0227	0.203676	38.2159	0.190543	44.75	0.161512	27.0795	0.075416	33.7841	0.0905042	11.0455	0.0406031	-3.93904	-2.43925	46.3295	23.9697	0.185244	0.0688411	1.49979	0.0145841	upregulated
AT5G59050	2	287	AT5G59050_2	8	0.252772	2.03484	0.0708027	8.92334	0.350389	1.09756	0.0207496	2.01394	0.0342816	0.43554	0.011925	-5.61569	-2.43904	6.3194	1.18235	0.224654	0.0223187	3.17665	0.0186595	upregulated
AT1G20760	3	85	AT1G20760_3	8.01176	0.1169	7.92941	0.125533	18.9294	0.213742	0.223529	0.00281706	0.0352941	0.000607115	0.0941176	0.00120668	-9.61736	-2.77219	11.6235	0.117647	0.152058	0.00154362	6.84517	0.000601921	upregulated
AT2G40550	10	68	AT2G40550_10	4	0.122682	13.8088	0.36878	2.80882	0.0805909	0.0147059	0.000450134	0.0441176	0.000981925	0.176471	0.0033864	-9.77183	-2.6998	6.87255	0.0784314	0.190684	0.00160615	7.07203	0.0027228	upregulated
AT5G17450	2	566	AT5G17450_2	12.7721	0.356998	11.0141	0.288845	19.9929	0.604882	6.42049	0.073743	5.40813	0.0929904	10.0124	0.167166	-3.25626	-1.33431	14.5931	7.28033	0.416909	0.1113	1.92195	0.0153325	upregulated
AT2G44150	4	77	AT2G44150_4	33.7532	0.377822	18.4416	0.24608	19.3896	0.171312	3.96104	0.06684	7.96104	0.0933146	4.79221	0.0941541	-3.57791	-1.99078	23.8615	5.57143	0.265071	0.0847696	1.58713	0.0124856	upregulated
AT3G13445	8	106	AT3G13445_8	46.9623	0.40539	45.0472	0.420537	95.066	0.684995	37.0283	0.299469	31.4717	0.217233	32.0943	0.243209	-1.99398	-1.03272	62.3585	33.5314	0.503641	0.253304	0.961264	0.0261938	upregulated
AT2G28350	3	87	AT2G28350_3	18.6667	0.213333	26.9885	0.36471	19.977	0.179166	5.14943	0.0310575	17.5402	0.0850529	14.4943	0.0632518	-4.18239	-2.05488	21.8774	12.3946	0.252403	0.0597874	2.12751	0.015969	upregulated
AT4G16330	2	85	AT4G16330_2	14.2941	0.267835	7.18824	0.10912	5.84706	0.0960498	2.83529	0.0257888	2.83529	0.0263197	5.84706	0.0555356	-4.89842	-2.82556	9.1098	3.83922	0.157668	0.0358814	2.07287	0.02473	upregulated
AT4G16770	5	127	AT4G16770_5	8.4252	0.113356	20.5276	0.426658	26.6299	0.290019	1.48031	0.0186598	1.41732	0.0253651	5.43307	0.0874254	-4.85358	-2.0519	18.5276	2.7769	0.276678	0.0438168	2.80168	0.0341908	upregulated
AT1G45160	2	99	AT1G45160_2	24.3838	0.187366	9.12121	0.0970697	26.5758	0.196048	4.41414	0.0440175	3.79798	0.0318895	2.82828	0.0257913	-4.91784	-2.71054	20.0269	3.68013	0.160161	0.0338994	2.2073	0.00512549	upregulated
AT4G13345	5	97	AT4G13345_5	7.80412	0.355328	16.1546	0.778185	14.1649	0.396777	0.979381	0.0449322	0	0	0.0824742	0.00385653	-8.47875	-1.06273	12.7079	0.353952	0.510097	0.0162629	7.41602	0.0403212	upregulated
AT5G41910	2	73	AT5G41910_2	14.8767	0.409721	2.17808	0.0621245	14.589	0.415466	0.0273973	0.000783892	0	0	0.0136986	0.000374763	-11.711	-2.18773	10.5479	0.0136986	0.295771	0.000386218	9.5233	0.00179842	upregulated
AT4G23290	5	76	AT4G23290_5	22.4211	0.385232	13.3947	0.194345	7.42105	0.0992209	4	0.0536147	3.18421	0.029689	4.86842	0.0490052	-4.54869	-2.35757	14.4123	4.01754	0.226266	0.044103	2.19112	0.0246566	upregulated
AT5G15860	4	89	AT5G15860_4	12.7865	0.217555	12.5393	0.307612	12.6854	0.253199	3.05618	0.0386633	10.6742	0.0849821	2.80899	0.0334813	-4.38336	-1.96101	12.6704	5.51311	0.259455	0.0523756	2.42236	0.00539651	upregulated
AT2G22490	4	82	AT2G22490_4	3.9878	0.0724431	3.06098	0.117405	18.7073	0.325823	0.768293	0.0142454	0.0243902	0.000408482	0.0121951	0.000215251	-9.8575	-2.83176	8.58537	0.268293	0.17189	0.00495638	7.02574	0.024095	upregulated
AT3G06080	1	134	AT3G06080_1	64.1343	0.569589	60.806	0.384741	74.4104	0.502091	52.0896	0.257949	81.3657	0.300319	52.8358	0.225752	-1.94582	-1.06134	66.4502	62.097	0.485474	0.26134	0.884479	0.0124801	upregulated
AT4G39160	1	230	AT4G39160_1	3.9087	0.155868	7.46522	0.391897	7.92609	0.281948	0	0	0	0	0.00869565	0.000301376	-13.4313	-1.95319	6.43333	0.00289855	0.276571	0.000100459	11.4782	0.000274487	upregulated
AT4G13550	4	102	AT4G13550_4	20.6471	0.265895	7.90196	0.138598	11.6176	0.153836	3.10784	0.0362395	5.12745	0.0360393	0.303922	0.00348401	-5.91521	-2.48754	13.3889	2.84641	0.18611	0.0252542	3.42766	0.0419853	upregulated
AT1G29120	9	76	AT1G29120_9	17.0789	0.206485	20.3947	0.327682	13.5789	0.201439	13.0789	0.0868669	16.9737	0.0913049	9.03947	0.0497617	-3.76901	-2.0657	17.0175	13.0307	0.245202	0.0759778	1.70331	0.00925237	upregulated
AT2G25070	9	169	AT2G25070_9	35.213	0.188051	23.3018	0.186439	12.3491	0.0882291	4.61538	0.0326379	5.70414	0.0371514	9.56213	0.0722518	-4.49286	-2.77887	23.6213	6.62722	0.15424	0.047347	1.71398	0.0277745	upregulated
AT4G36210	5	170	AT4G36210_5	16.2765	0.188327	31.9118	0.331359	14.4176	0.152286	7.57647	0.0618968	4.84706	0.0428408	10.2059	0.100813	-3.95637	-2.23912	20.8686	7.54314	0.223991	0.0685169	1.71725	0.0247566	upregulated
AT3G22930	1	942	AT3G22930_1	32.2463	0.190918	34.7994	0.222194	44.4363	0.272822	2.49788	0.0670627	6.26327	0.0764274	5.86943	0.0866139	-3.71246	-2.14435	37.1607	4.87686	0.228645	0.0767013	1.56811	0.00102642	upregulated
AT4G02280	4	75	AT4G02280_4	16.3467	0.22907	6.37333	0.202773	5.69333	0.209823	0	0	2	0.0249673	0	0	-10.5237	-2.22698	9.47111	0.666667	0.213889	0.00832242	8.29668	0.0350898	upregulated
AT4G25670	2	504	AT4G25670_2	8.56349	0.581985	2.40278	0.76452	7.47222	0.761731	0.65873	0.0695142	2.23016	0.22516	1.02579	0.316789	-2.55198	-0.520322	6.14616	1.30489	0.702745	0.203821	2.03165	0.0396274	upregulated
AT4G33620	16	88	AT4G33620_16	6.72727	0.997677	3.18182	0.36171	6.95455	0.671369	2.09091	0.069934	0.0227273	0.000872609	0	0	-9.46166	-0.681758	5.62121	0.704545	0.676918	0.0236022	8.77991	0.0469835	upregulated
AT2G45990	7	101	AT2G45990_7	72.8515	0.212372	70.9604	0.255577	122.05	0.306181	64.0891	0.147181	68.495	0.146546	52.0099	0.127515	-2.83539	-1.97035	88.6205	61.5314	0.258044	0.140414	0.865042	0.00658319	upregulated
AT4G30160	9	80	AT4G30160_9	32.175	0.519323	34.9375	0.46485	48.4875	0.492918	17.45	0.159464	20.025	0.174846	6.5375	0.0806468	-2.93226	-1.02368	38.5333	14.6708	0.492364	0.138319	1.90858	0.00578881	upregulated
AT2G36390	2	98	AT2G36390_2	28.2347	0.260449	31.4898	0.339015	19.602	0.159976	2.5102	0.0434987	0.0612245	0.00122558	0	0	-8.38735	-2.04853	26.4422	0.857143	0.253147	0.0149081	6.33882	0.0335415	upregulated
AT1G79670	2	102	AT1G79670_2	4.08824	0.267486	14.5392	0.630117	14.2353	0.473288	0.0196078	0.00102817	1.76471	0.0339234	0	0	-9.38404	-1.21599	10.9542	0.594771	0.456964	0.0116505	8.16804	0.0302952	upregulated
AT4G24970	15	88	AT4G24970_15	21.3977	0.7154	12.2386	0.424533	20.9432	0.49957	5.68182	0.226086	2.46591	0.0696768	0.897727	0.0365545	-3.58735	-0.906824	18.1932	3.01515	0.546501	0.110773	2.68052	0.0286687	upregulated
AT3G20070	7	70	AT3G20070_7	27.2857	0.76675	10.6857	0.417636	40.2	0.677791	19.2429	0.28327	8.11429	0.140949	7.45714	0.08494	-2.73464	-0.734648	26.0571	11.6048	0.620725	0.16972	1.99999	0.0247477	upregulated
AT3G62900	5	86	AT3G62900_5	7.5814	0.169801	9.67442	0.197148	19.686	0.36323	1.97674	0.0374808	0	0	0.0116279	0.00028562	-10.333	-2.12059	12.314	0.662791	0.243393	0.0125888	8.21243	0.0484137	upregulated
AT2G40460	1	115	AT2G40460_1	24.8522	0.20596	9.71304	0.111047	21.0783	0.150682	9.38261	0.0566941	8.1913	0.0600681	9.93043	0.0862862	-3.91088	-2.72691	18.5478	9.16812	0.155896	0.0676828	1.18397	0.0207521	upregulated
AT1G54730	12	705	AT1G54730_12	10.2397	0.426443	9.31915	0.433532	14.2241	0.430889	14.9149	0.255587	5.34184	0.115207	10.2284	0.232882	-2.39605	-1.21666	11.261	10.1617	0.430288	0.201225	1.17939	0.0313968	upregulated
AT1G43620	14	84	AT1G43620_14	54.619	0.830314	66.2143	1.19463	53.5833	0.968445	3.20238	0.110427	12.3929	0.504167	6.61905	0.273207	-2.01293	-0.0193209	58.1389	7.40476	0.997797	0.295934	1.99361	0.0381382	upregulated
AT5G56180	9	114	AT5G56180_9	35.114	0.516484	31.2193	0.67122	33.0351	0.454135	5.25439	0.10778	16.6842	0.276908	5.45614	0.114582	-2.73064	-0.889051	33.1228	9.13158	0.54728	0.166423	1.84159	0.0172764	upregulated
AT2G20680	4	78	AT2G20680_4	25.4615	0.633773	13.2692	0.371363	24.0256	0.355414	0.025641	0.00100814	2.33333	0.0460283	0	0	-9.21812	-1.19316	20.9188	0.786325	0.453517	0.0156788	8.02495	0.0361008	upregulated
AT4G17150	10	82	AT4G17150_10	40.3537	0.243239	32.4146	0.263969	64.7805	0.474161	10.5	0.179042	9.4878	0.0926885	4.13415	0.0564267	-3.35352	-1.67922	45.8496	8.04065	0.327123	0.109386	1.6743	0.0424691	upregulated
AT1G56230	2	84	AT1G56230_2	20.381	0.334503	11.9524	0.270703	7.52381	0.116306	2.69048	0.0350183	6.05952	0.0578374	7.04762	0.0885195	-4.14849	-2.18971	13.2857	5.26587	0.240504	0.0604584	1.95878	0.0317742	upregulated
AT1G02080	14	85	AT1G02080_14	12.8471	0.504232	1.6	0.103462	3.22353	0.0764592	0	0	0	0	0	0	-15.1438	-2.65661	5.8902	0	0.228051	0	12.4872	0.00100196	upregulated
AT2G02410	4	81	AT2G02410_4	10.6173	0.28781	7.50617	0.155601	13.5802	0.254644	3.2716	0.0442447	1.50617	0.0205611	0.0740741	0.00127451	-6.57271	-2.15144	10.5679	1.61728	0.232685	0.0220267	4.42127	0.0487342	upregulated
AT1G34630	6	93	AT1G34630_6	10.6989	0.262904	9.21505	0.31959	14.9785	0.375904	0.924731	0.0243271	0.849462	0.012328	5.97849	0.117923	-4.9291	-1.66155	11.6308	2.58423	0.319466	0.051526	3.26754	0.028663	upregulated
AT3G15530	1	74	AT3G15530_1	35.2297	0.33924	19.2568	0.223332	24.7027	0.210747	16.2432	0.121397	12.527	0.0828677	15.4865	0.116186	-3.24691	-1.98959	26.3964	14.7523	0.257773	0.106817	1.25732	0.0105895	upregulated
AT3G01850	4	76	AT3G01850_4	14.6974	0.180203	12.0132	0.172015	14	0.11772	2.02632	0.0165613	1.40789	0.00796568	4.86842	0.0395342	-5.84959	-2.69942	13.5702	2.76754	0.156646	0.0213538	3.15017	0.0105968	upregulated
AT1G01740	2	95	AT1G01740_2	11.5474	0.58559	2.32632	0.119133	2.25263	0.115085	0	0	0	0	0	0	-13.9549	-2.32021	5.37544	0	0.273269	0	11.6347	0.00064966	upregulated
AT1G08890	6	84	AT1G08890_6	156.94	0.14945	101.655	0.164078	222.917	0.239791	0.0357143	0.00068864	0	0	0	0	-12.4359	-2.46999	160.504	0.0119048	0.18444	0.000229547	9.96595	0.000576488	upregulated
AT5G62090	9	297	AT5G62090_9	27.3131	0.261206	23.8956	0.255297	42.835	0.320487	3.46801	0.0691034	1.49495	0.0375033	4.57576	0.150392	-3.77505	-1.84939	31.3479	3.17957	0.278996	0.0856664	1.92566	0.0308222	upregulated
AT5G19050	4	90	AT5G19050_4	8.76667	0.0864829	14.6778	0.15698	18.5111	0.221661	0.622222	0.00856266	1.1	0.0107213	2.37778	0.0296573	-6.16219	-2.79212	13.9852	1.36667	0.155042	0.0163137	3.37007	0.00769587	upregulated
AT2G26650	9	69	AT2G26650_9	5.52174	0.244986	5.26087	0.513503	7	0.403616	0	0	0	0	0	0	-12.9939	-1.43324	5.92754	0	0.387368	0	11.5607	6.20715e-05	upregulated
AT5G63640	6	104	AT5G63640_6	14.7212	0.154531	14.9038	0.183906	17.7404	0.173015	0	0	0	0	0	0	-12.8094	-2.55601	15.7885	0	0.170484	0	10.2534	3.03546e-08	upregulated
AT1G08890	5	106	AT1G08890_5	315.377	0.389683	234.566	0.481483	334.217	0.429798	0.283019	0.00759782	0	0	0.226415	0.0077952	-8.73319	-1.21078	294.72	0.169811	0.433655	0.00513101	7.52241	0.0117888	upregulated
AT5G11530	7	235	AT5G11530_7	13.966	0.283681	13.7149	0.290473	15.8851	0.313735	3.12766	0.0726538	0.187234	0.00453625	1.37447	0.0348927	-5.46934	-1.75785	14.522	1.56312	0.295963	0.0373609	3.71149	0.0362796	upregulated
AT1G70210	1	152	AT1G70210_1	13.0658	0.339726	12.8026	0.627509	17.0855	0.347624	3.15132	0.0538634	1.30921	0.0295924	4.45395	0.103941	-4.18645	-1.25142	14.318	2.97149	0.438287	0.0624657	2.93503	0.0080087	upregulated
AT1G04990	4	71	AT1G04990_4	20.4085	0.202854	27.4789	0.435891	21.6056	0.240316	2.78873	0.0469064	8.39437	0.11154	2.74648	0.0621266	-3.86236	-1.85215	23.1643	4.64319	0.29302	0.0735243	2.01021	0.0155919	upregulated
AT1G70820	7	102	AT1G70820_7	111.971	0.329939	88.3235	0.282799	145.098	0.371596	25.1373	0.169441	26.402	0.119466	35.7353	0.194839	-2.66204	-1.61669	115.131	29.0915	0.328111	0.161248	1.04535	0.0119066	upregulated
AT1G18190	2	89	AT1G18190_2	24.427	0.449039	30.6854	0.544922	35.2921	0.462938	12.6404	0.189342	8.39326	0.09521	15.3371	0.16243	-2.80526	-1.04736	30.1348	12.1236	0.485633	0.148994	1.7579	0.00493104	upregulated
AT4G17620	8	112	AT4G17620_8	15.6518	0.202573	15.7946	0.130917	32.3393	0.240313	3.90179	0.0484855	7.70536	0.0614353	3.03571	0.0216355	-4.64051	-2.43126	21.2619	4.88095	0.191268	0.0438521	2.20926	0.0136201	upregulated
AT1G73390	12	125	AT1G73390_12	36.896	0.535585	13.76	0.301915	52.648	0.623739	3.432	0.120517	2.4	0.0660604	1.136	0.0556388	-3.71351	-1.10319	34.4347	2.32267	0.48708	0.0807386	2.61032	0.00493246	upregulated
AT3G25740	9	79	AT3G25740_9	13.3291	0.174808	14.5063	0.185731	32.0886	0.252211	1.34177	0.0187387	6.72152	0.0728455	4.74684	0.0590586	-4.53285	-2.31072	19.9747	4.27004	0.20425	0.0502143	2.22213	0.0243424	upregulated
AT1G55520	3	91	AT1G55520_3	29.4396	0.191326	28.2418	0.293678	38.5604	0.260604	16.033	0.111288	12.4286	0.073872	11.9231	0.0679856	-3.60169	-2.03122	32.0806	13.4615	0.248536	0.0843819	1.57048	0.00540973	upregulated
AT2G27900	20	72	AT2G27900_20	24.0694	0.240201	21.25	0.277094	42.9028	0.405472	9.98611	0.0834841	10.2222	0.0776621	6.02778	0.0696462	-3.70427	-1.73719	29.4074	8.74537	0.307589	0.0769308	1.96708	0.00116724	upregulated
AT4G34370	5	90	AT4G34370_5	7.62222	0.102673	7.02222	0.0820502	26.8	0.286903	1.05556	0.0128255	2.05556	0.0238331	2.17778	0.0260909	-5.64535	-2.89753	13.8148	1.76296	0.157209	0.0209165	2.74782	0.012879	upregulated
AT2G31960	25	101	AT2G31960_25	6.39604	0.139659	11.1584	0.222285	7.78218	0.183182	0.0792079	0.000928193	0.118812	0.0016511	1.33663	0.023182	-8.24883	-2.48606	8.44554	0.511551	0.181709	0.00858711	5.76277	0.0161949	upregulated
AT5G08380	3	88	AT5G08380_3	19.9659	0.332342	1.59091	0.0422264	8.53409	0.121667	1.38636	0.0260312	0.363636	0.00603231	0.238636	0.00582732	-6.68655	-3.06465	10.0303	0.662879	0.165412	0.0126303	3.62189	0.0314874	upregulated
AT1G68310	2	420	AT1G68310_2	26.7214	0.187837	12.4429	0.142901	29.2048	0.2271	10.4952	0.0710522	14.1143	0.104931	14.4214	0.112085	-3.40827	-2.45265	22.7897	13.0103	0.185946	0.0960228	0.955613	0.0276759	upregulated
AT3G47990	4	72	AT3G47990_4	8.68056	0.141325	16.6944	0.275321	16.4028	0.158896	1.55556	0.0168374	10.1111	0.0917081	2.72222	0.0197196	-5.00107	-2.44586	13.9259	4.7963	0.191847	0.042755	2.55522	0.0375721	upregulated
AT5G44290	7	107	AT5G44290_7	28.5327	0.229235	30.3178	0.222013	38.9159	0.242201	3.57944	0.0364527	11.243	0.0834833	3.63551	0.0366416	-4.37686	-2.11404	32.5888	6.15265	0.23115	0.0521925	2.26282	0.00476589	upregulated
AT3G63340	2	101	AT3G63340_2	17.8713	0.260259	10.1881	0.181031	33.2772	0.346254	3.0396	0.029903	7.18812	0.0763182	12.3762	0.118639	-3.95025	-1.97926	20.4455	7.53465	0.262514	0.0749533	1.97099	0.0379344	upregulated
AT3G55640	7	616	AT3G55640_7	14.513	0.19616	11.0942	0.214076	16.0795	0.170313	3.58929	0.071828	6.36039	0.0920227	4.18019	0.117898	-3.44185	-2.37581	13.8956	4.70996	0.193516	0.0939164	1.06604	0.00943064	upregulated
AT1G14530	5	261	AT1G14530_5	68.3065	0.673272	50.6782	0.732803	83.931	0.776441	2.28352	0.0680842	5.0613	0.264146	0.996169	0.0803485	-3.1449	-0.461431	67.6386	2.78033	0.727505	0.137526	2.68347	0.012294	upregulated
AT3G61410	5	101	AT3G61410_5	20.2475	0.28781	5.48515	0.0894868	22.604	0.284222	1.07921	0.0276384	2.85149	0.0510125	0.930693	0.0237838	-4.95469	-2.36463	16.1122	1.62046	0.220506	0.0341449	2.59005	0.016538	upregulated
AT5G37710	4	246	AT5G37710_4	14.3984	0.304254	7.65854	0.187163	11.3537	0.185033	4.1626	0.082272	4.62602	0.0594649	8.62602	0.139993	-3.50395	-2.18948	11.1369	5.80488	0.225483	0.0939098	1.31447	0.0379678	upregulated
AT2G34170	6	334	AT2G34170_6	6.27545	3.73309	4.49102	4.45263	4.49102	1.90131	0.898204	0.360525	4.48503	0.752914	5.38922	1.42079	-0.458192	1.66067	5.08583	3.59082	3.36234	0.844744	2.11886	0.0361734	upregulated
AT3G62740	7	72	AT3G62740_7	11.5	0.171206	11.8056	0.176559	22.2083	0.292999	1.18056	0.0245769	2.15278	0.0298504	2.23611	0.0306205	-5.14734	-2.273	15.1713	1.85648	0.213588	0.0283493	2.87434	0.000444336	upregulated
AT5G04220	8	81	AT5G04220_8	18.1235	0.398612	9.87654	0.323294	17.4444	0.3675	0	0	0	0	0	0	-13.2984	-1.46674	15.1481	0	0.363135	0	11.8316	5.22796e-05	upregulated
AT1G69370	1	158	AT1G69370_1	5	0.203091	5.90506	0.23097	5.51899	0.206164	0.405063	0.0089679	6.32911	0.0965885	1.87975	0.0279986	-5.11051	-2.23072	5.47468	2.87131	0.213408	0.0445183	2.87979	0.0439711	upregulated
AT5G63870	3	88	AT5G63870_3	17.9432	0.149762	26.6023	0.198573	15.7273	0.11937	1.39773	0.0109759	4.19318	0.0318228	3.55682	0.0255254	-5.59175	-2.71267	20.0909	3.04924	0.155902	0.0227747	2.87908	0.00498498	upregulated
AT5G49220	5	91	AT5G49220_5	5.10989	0.0716622	12.4615	0.609916	9.73626	0.159363	1	0.0145304	2.03297	0.026025	0.142857	0.00279823	-6.61667	-2.38852	9.10256	1.05861	0.280314	0.0144512	4.22814	0.0327471	upregulated
AT2G32700	13	81	AT2G32700_13	86.7284	0.3718	67.3704	0.417452	107.407	0.446161	62.4938	0.30435	55.8272	0.257992	36.1111	0.18888	-2.02508	-1.28403	87.1687	51.4774	0.411804	0.250408	0.741057	0.0264865	upregulated
AT3G55850	3	73	AT3G55850_3	10.5616	0.156259	9.82192	0.326535	5.83562	0.106226	0.0684932	0.00129361	0	0	0	0	-12.441	-2.50916	8.73973	0.0228311	0.19634	0.000431204	9.93188	0.00294992	upregulated
AT1G55730	9	94	AT1G55730_9	21.3404	0.559697	3.39362	0.13838	4.82979	0.122569	0.606383	0.0151842	1.56383	0.0280052	2.47872	0.0563135	-5.11661	-2.23964	9.85461	1.54965	0.273549	0.0331676	2.87697	0.0319288	upregulated
AT1G16825	2	279	AT1G16825_2	7.35842	0.311374	8.49462	0.462096	7.26165	0.174662	0.34767	0.00839292	1.74552	0.0555233	1.67384	0.0501061	-5.12875	-1.77146	7.7049	1.25568	0.316044	0.0380074	3.35729	0.0261547	upregulated
AT1G80280	4	87	AT1G80280_4	17.5057	0.370238	3.64368	0.120828	11.5517	0.304331	0.0229885	0.000518601	0.0229885	0.000566029	0	0	-11.0794	-2.06624	10.9004	0.0153257	0.265132	0.000361543	9.01312	8.09355e-05	upregulated
AT5G13980	28	66	AT5G13980_28	22.0758	0.174397	39.4394	0.260665	22.803	0.133738	12.4545	0.064952	12.8485	0.060902	28.6364	0.124741	-3.66161	-2.45393	28.1061	17.9798	0.1896	0.0835316	1.20768	0.0493565	upregulated
AT4G25434	6	296	AT4G25434_6	15.7027	0.634216	5.01689	0.592657	16.7703	0.969542	1.59459	0.126945	1.68243	0.0602009	1.88514	0.182823	-3.16109	-0.485436	12.4966	1.72072	0.732138	0.123323	2.67565	0.00682826	upregulated
AT4G37520	2	73	AT4G37520_2	82.2603	0.423885	33.6164	0.232364	60.9041	0.335324	42.2329	0.16188	61.2466	0.207986	45	0.198075	-2.40944	-1.64006	58.9269	49.4932	0.330524	0.189314	0.769385	0.0492163	upregulated
AT1G51610	1	116	AT1G51610_1	50.1724	0.248624	35.3276	0.199509	59.1121	0.238408	0.568966	0.0246209	0.0775862	0.00197466	0	0	-9.32159	-2.13398	48.204	0.215517	0.228847	0.00886517	7.18761	0.0402343	upregulated
AT2G29360	1	202	AT2G29360_1	48.5644	0.270286	51.6436	0.270821	51.4257	0.194091	47.8416	0.113188	64.802	0.136479	77.9406	0.162849	-2.87828	-2.04574	50.5446	63.5281	0.245066	0.137506	0.83254	0.0194113	upregulated
AT3G62830	2	82	AT3G62830_2	33.6707	0.162814	21.9146	0.123734	35.4756	0.17923	10.4146	0.0555118	7.18293	0.0312857	8.5122	0.055284	-4.4488	-2.70451	30.3537	8.70325	0.155259	0.0473605	1.7443	0.00538342	upregulated
AT3G14590	8	143	AT3G14590_8	3.13986	0.0729553	22.1748	0.471288	14.965	0.239359	0	0	0	0	0	0	-13.1973	-2.3083	13.4266	0	0.261201	0	10.889	0.00255249	upregulated
AT1G10760	28	118	AT1G10760_28	39.322	0.253977	30.8729	0.256704	26.4831	0.158843	0	0	0.389831	0.0133695	0	0	-10.5973	-2.19779	32.226	0.129944	0.223175	0.00445652	8.39947	0.0196794	upregulated
AT1G17690	17	101	AT1G17690_17	10.2079	0.235269	11.8911	0.377112	3.86139	0.0862877	0.0792079	0.00200479	0	0	0.138614	0.00456452	-9.90212	-2.34308	8.65347	0.0726073	0.23289	0.00218977	7.55903	0.0110901	upregulated
AT3G24840	6	88	AT3G24840_6	37.375	0.195704	14.0114	0.140186	35.7727	0.243243	0.772727	0.0140735	2.35227	0.0502925	0.465909	0.0125626	-5.59304	-2.40913	29.053	1.19697	0.193044	0.0256428	3.18391	0.00952423	upregulated
AT1G05380	1	73	AT1G05380_1	4	0.107226	3.12329	0.0922214	10.3288	0.257297	0.890411	0.0163951	0	0	0	0	-10.6845	-2.87284	5.81735	0.296804	0.152248	0.00546504	7.81164	0.0330748	upregulated
AT3G21230	3	93	AT3G21230_3	24.2043	0.34217	6.24731	0.145778	7.53763	0.119951	4.73118	0.0568756	3.08602	0.0271443	4.96774	0.0546065	-4.51135	-2.46162	12.6631	4.26165	0.202633	0.0462088	2.04973	0.0240498	upregulated
AT3G16785	16	276	AT3G16785_16	17.7391	0.180402	18.7138	0.317076	12.1957	0.131619	2.88768	0.0433377	1.5942	0.0246192	6.85145	0.0953352	-4.42105	-2.35112	16.2162	3.77778	0.209699	0.0544307	2.06993	0.0377658	upregulated
AT2G39250	4	136	AT2G39250_4	62.4265	0.41019	36.4926	0.250765	60.7132	0.360673	23.3162	0.173322	28.4265	0.231519	27.9338	0.188901	-2.34785	-1.58416	53.2108	26.5588	0.340543	0.197914	0.7637	0.0360727	upregulated
AT1G14530	3	128	AT1G14530_3	34.2266	0.346571	14.5547	0.22826	25.3281	0.240462	0.03125	0.000680792	0.546875	0.022378	0	0	-9.7103	-1.90538	24.7031	0.192708	0.271764	0.00768627	7.80491	0.0256934	upregulated
AT4G12750	6	154	AT4G12750_6	2.68182	0.0673998	13.3636	0.472492	7.7013	0.202891	0	0	0	0	0	0	-14.0982	-2.42466	7.91558	0	0.247594	0	11.6735	0.000321634	upregulated
AT3G14660	2	96	AT3G14660_2	124.542	0.477441	59.9896	0.289359	88.2604	0.35967	82.4375	0.245316	83.75	0.227289	70.4167	0.241497	-2.07154	-1.44364	90.9306	78.8681	0.37549	0.238034	0.627894	0.0413854	upregulated
AT1G02160	2	82	AT1G02160_2	31.8659	0.211815	33.3171	0.172314	40.9146	0.214358	17.3171	0.0967645	13.8902	0.0658022	16.5976	0.0747026	-3.67927	-2.33264	35.3659	15.935	0.199496	0.0790898	1.34663	0.00221937	upregulated
AT3G61420	2	197	AT3G61420_2	25.2741	0.32614	14.9492	0.274908	18.269	0.289972	17.0964	0.118252	15.264	0.115863	12.7411	0.0897007	-3.22277	-1.75514	19.4975	15.0338	0.297007	0.107939	1.46763	0.00057298	upregulated
AT2G45380	1	92	AT2G45380_1	20.4674	0.184567	15.0109	0.234712	16.2283	0.16539	10.7717	0.0686562	20.1413	0.0849247	19.3804	0.0846139	-3.6617	-2.37496	17.2355	16.7645	0.19489	0.0793983	1.28674	0.00204026	upregulated
AT1G78290	1	67	AT1G78290_1	24.3134	0.154271	14.0597	0.148796	33.5373	0.15559	5.08955	0.0414277	3.04478	0.0182003	6.76119	0.0442205	-4.95743	-2.70974	23.9701	4.96517	0.152886	0.0346162	2.24769	0.00551513	upregulated
AT4G07410	10	142	AT4G07410_10	26.5	0.312454	16.0704	0.340415	21.5	0.223361	7.29577	0.0955865	2.77465	0.0226297	7.72535	0.0909013	-4.10408	-1.79849	21.3568	5.93192	0.292076	0.0697058	2.30559	0.0309018	upregulated
AT5G66100	3	132	AT5G66100_3	24.1364	0.247165	14.803	0.200563	34.4242	0.358151	3.14394	0.0364678	10.2121	0.131774	3.99242	0.0466764	-4.04075	-1.93856	24.4545	5.78283	0.268626	0.0716395	2.10219	0.0272743	upregulated
AT2G01480	7	138	AT2G01480_7	14.6884	0.20475	11.6594	0.274609	14.1014	0.224384	1.15942	0.0195105	0.347826	0.00675742	2.67391	0.0432148	-5.80708	-2.10286	13.4831	1.39372	0.234581	0.0231609	3.70423	0.00919752	upregulated
AT4G02740	7	74	AT4G02740_7	11.5946	0.276084	7.13514	0.275656	5.85135	0.169458	0.027027	0.000400364	0.0810811	0.00119181	1.04054	0.0213459	-8.84964	-2.0923	8.19369	0.382883	0.240399	0.00764601	6.75735	0.0173616	upregulated
AT2G20410	5	81	AT2G20410_5	3.30864	0.1466	11.0123	0.498639	6.35802	0.137383	0	0	0.037037	0.000783991	0	0	-12.3912	-2.21256	6.893	0.0123457	0.260874	0.00026133	10.1786	0.00113018	upregulated
AT2G02570	5	74	AT2G02570_5	77.7838	0.296236	31.6351	0.193489	55.2568	0.258251	23.9324	0.116138	26.7162	0.139305	16.5541	0.108442	-3.05159	-2.026	54.8919	22.4009	0.249325	0.121295	1.02559	0.00824136	upregulated
AT5G28030	5	85	AT5G28030_5	8.72941	0.43187	13.5529	0.519058	12.8235	0.495433	2.32941	0.110233	1	0.0266279	5.48235	0.123397	-3.8103	-1.05687	11.702	2.93725	0.48212	0.0867527	2.75343	0.0183971	upregulated
AT4G15430	1	186	AT4G15430_1	10.9194	0.268915	4.06989	0.133901	10.328	0.182502	1.15054	0.0380878	0	0	0	0	-9.95345	-2.41652	8.43907	0.383513	0.195106	0.0126959	7.53693	0.0483158	upregulated
AT5G01970	5	234	AT5G01970_5	17.312	0.314273	17.1453	0.593361	9.9359	0.211145	3.62393	0.0818131	9.6453	0.0993288	9.32051	0.129195	-3.29851	-1.55554	14.7977	7.52991	0.372926	0.103446	1.74297	0.0212952	upregulated
AT2G01170	7	68	AT2G01170_7	44.2059	0.84749	38.3676	0.592928	58.3235	0.653043	6	0.267144	1.35294	0.0335727	3	0.115948	-3.30311	-0.535851	46.9657	3.45098	0.697821	0.138888	2.76726	0.0350256	upregulated
AT4G36945	3	80	AT4G36945_3	7.8	0.146954	14.7875	0.365591	12.175	0.296025	0	0	0.3375	0.0111675	0.1375	0.00542497	-9.60816	-1.99149	11.5875	0.158333	0.269523	0.00553083	7.61667	0.0452796	upregulated
AT2G21590	2	204	AT2G21590_2	3.19118	0.176733	3.56373	0.199148	8.77451	0.656556	0	0	0.0588235	0.00475735	0	0	-12.4166	-1.81182	5.17647	0.0196078	0.344146	0.00158578	10.6048	0.012369	upregulated
AT2G26650	4	123	AT2G26650_4	11.0081	0.256203	22.9512	0.505881	10.9106	0.264586	5.68293	0.0785324	9.21951	0.102535	4.69919	0.0794682	-3.53662	-1.62199	14.9566	6.53388	0.342223	0.0868451	1.91463	0.00507517	upregulated
AT5G46850	3	78	AT5G46850_3	6.29487	0.279116	7.67949	0.453518	9.55128	0.316295	1	0.0316722	1.97436	0.0443423	1.5641	0.0421988	-4.68082	-1.5475	7.84188	1.51282	0.349643	0.0394044	3.13333	0.000266911	upregulated
AT5G20120	1	146	AT5G20120_1	14.3836	0.258019	13.3699	0.380061	16.3562	0.343575	5.70548	0.0882757	6.5411	0.0836143	3.70548	0.0464725	-3.83648	-1.63048	14.7032	5.31735	0.327219	0.0727875	2.20599	0.00292063	upregulated
AT1G70980	3	97	AT1G70980_3	14.6804	0.169286	12.0619	0.23223	18.3918	0.227629	11.5876	0.114783	2.6701	0.0246082	2.37113	0.0268993	-4.56134	-2.26803	15.0447	5.54296	0.209715	0.05543	2.29331	0.0355294	upregulated
AT5G63320	2	92	AT5G63320_2	111.13	0.267626	77.7174	0.16174	119.076	0.242216	3.48913	0.0396413	1.04348	0.0195805	4.01087	0.0675957	-4.73941	-2.19186	102.641	2.84783	0.223861	0.0422725	2.54754	0.0106377	upregulated
AT3G12090	2	380	AT3G12090_2	20.3526	0.278815	11.2079	0.23152	8.92105	0.155051	8.03947	0.076486	12.2237	0.128177	8.65789	0.0975044	-3.34361	-2.2142	13.4939	9.64035	0.221795	0.100722	1.12942	0.0266371	upregulated
AT3G61310	4	315	AT3G61310_4	20.3079	0.281079	11.9524	0.331604	20.454	0.271442	10.7683	0.120752	9.10476	0.082407	14.4508	0.166495	-3.07914	-1.76823	17.5714	11.4413	0.294708	0.123218	1.3109	0.0128777	upregulated
AT5G42950	3	82	AT5G42950_3	4.34146	0.0927618	17.3415	0.256988	9.2439	0.118937	0.0121951	0.000194148	0	0	0	0	-12.9839	-2.82076	10.3089	0.00406504	0.156229	6.47159e-05	10.1631	0.00016214	upregulated
AT1G18870	9	95	AT1G18870_9	34.3789	0.109404	23.7158	0.141731	51.9789	0.218174	36.8947	0.0808653	37.1789	0.0711555	22.4632	0.0776921	-3.7091	-2.73583	36.6912	32.1789	0.156436	0.076571	0.973272	0.030116	upregulated
AT4G18230	1	177	AT4G18230_1	23.5932	0.331598	15.904	0.304479	12.9944	0.163967	8.96045	0.143444	5.88136	0.0810662	3.44633	0.0419431	-3.66721	-1.9722	17.4972	6.09605	0.266681	0.0888177	1.69501	0.0485704	upregulated
AT5G06300	4	320	AT5G06300_4	20.8719	0.216138	13.675	0.135144	23.5688	0.183919	5.72813	0.0582908	7.22813	0.0700598	0.890625	0.0155627	-4.64721	-2.51342	19.3719	4.61562	0.1784	0.0479711	2.13378	0.0400448	upregulated
AT5G19030	1	172	AT5G19030_1	16.4244	0.28517	3.75	0.151978	2.43605	0.0578481	0.622093	0.0160294	0.633721	0.0156597	1.12791	0.0175669	-5.93031	-2.87992	7.53682	0.794574	0.164999	0.0164187	3.05039	0.0104598	upregulated
AT3G01510	6	95	AT3G01510_6	16.4737	0.246346	8.03158	0.133551	10.8421	0.104807	0	0	0.0105263	0.000188941	0.0105263	0.000174767	-13.0375	-2.72666	11.7825	0.00701754	0.161568	0.000121236	10.3108	0.000133518	upregulated
AT3G14280	1	92	AT3G14280_1	36.087	0.208104	15.5217	0.161349	21	0.142007	8.98913	0.0826632	4.58696	0.0267517	7.01087	0.0574737	-4.31393	-2.57078	24.2029	6.86232	0.170487	0.0556295	1.74315	0.0262222	upregulated
AT5G10300	1	113	AT5G10300_1	18.7522	0.191556	14	0.19218	14.4159	0.225436	2.22124	0.0257829	3.14159	0.0210321	1.68142	0.0450837	-5.10665	-2.30428	15.7227	2.34808	0.203057	0.0306329	2.80237	0.0011534	upregulated
AT3G52210	1	84	AT3G52210_1	10.4643	0.318443	6.07143	0.163589	13.7976	0.32383	0	0	0.369048	0.0125776	0	0	-12.3803	-1.96315	10.1111	0.123016	0.268621	0.00419252	10.4172	0.0301335	upregulated
AT1G54310	6	93	AT1G54310_6	9.30108	0.200035	7.56989	0.199264	2.70968	0.0628972	0.0430108	0.00080026	0.0967742	0.00171553	0	0	-11.3536	-2.87993	6.52688	0.046595	0.154065	0.000838595	8.47362	0.00819372	upregulated
AT3G09540	2	94	AT3G09540_2	43.7872	0.280526	28.4362	0.252149	27.0532	0.163132	0.808511	0.013277	4.74468	0.0598736	2.08511	0.0427233	-4.94856	-2.14578	33.0922	2.5461	0.231936	0.0386246	2.80279	0.0161128	upregulated
AT1G30640	1	105	AT1G30640_1	14.9048	0.14218	23.5238	0.26923	20.3143	0.23296	0	0	0	0	0	0	-14.3022	-2.26972	19.581	0	0.21479	0	12.0325	6.43763e-05	upregulated
AT5G01450	8	86	AT5G01450_8	4.86047	0.124095	9.06977	0.28726	7.01163	0.152688	0	0	0	0	0	0	-13.9527	-2.50713	6.98062	0	0.188014	0	11.4456	0.000233647	upregulated
AT3G05630	15	130	AT3G05630_15	10.4154	0.322177	3.8	0.393846	4.68462	0.228083	0	0	0	0	0	0	-14.3035	-1.70358	6.3	0	0.314702	0	12.5999	1.78426e-06	upregulated
AT3G58640	16	98	AT3G58640_16	71.2959	0.515267	45.7041	0.457282	49.9388	0.36868	25.3878	0.235135	13.6633	0.122046	18.9694	0.254828	-2.36511	-1.175	55.6463	19.3401	0.447077	0.204003	1.19011	0.0310228	upregulated
AT3G19830	2	196	AT3G19830_2	21.0306	0.844579	44.1888	1.4865	23.7653	0.939287	10.352	0.532284	4.11735	0.192272	7.38265	0.223535	-1.81665	0.0792863	29.6616	7.28401	1.09012	0.31603	1.89593	0.0220813	upregulated
AT2G33205	11	77	AT2G33205_11	11.3766	0.753168	19.7403	1.42023	10.6883	0.772946	0.61039	0.0338465	1.77922	0.0883832	2	0.136747	-3.75178	-0.0914634	13.9351	1.4632	0.982115	0.0863255	3.66032	0.00533867	upregulated
AT5G01950	13	81	AT5G01950_13	15.0494	0.482009	4.85185	0.391629	11.5062	0.296615	0	0	0	0	0	0	-13.7421	-1.38622	10.4691	0	0.390084	0	12.3559	0.000277095	upregulated
AT1G08650	1	114	AT1G08650_1	43.2281	1.05535	13.7544	1.00211	25.9561	0.748735	4.28947	0.488311	11.2456	0.58108	9.44737	0.569522	-0.876498	-0.112238	27.6462	8.32749	0.935398	0.546304	0.76426	0.0116042	upregulated
AT5G16800	1	75	AT5G16800_1	37.08	0.373919	32.4	0.552588	27.1067	0.248556	16.9733	0.165042	11.4267	0.117194	24.1333	0.210302	-2.6472	-1.42776	32.1956	17.5111	0.391687	0.164179	1.21944	0.041875	upregulated
AT1G36070	10	69	AT1G36070_10	25.8261	0.956293	23.8116	0.614621	22.8696	0.685414	1.13043	0.0393075	6.31884	0.2935	6.30435	0.132319	-3.11851	-0.43722	24.1691	4.58454	0.752109	0.155042	2.68129	0.0362077	upregulated
AT5G64360	2	313	AT5G64360_2	16.6358	0.650876	24.9393	0.813481	22.5367	0.931513	27.623	0.517364	19.7476	0.327509	15.6454	0.325264	-1.39382	-0.339906	21.3706	21.0053	0.798623	0.390045	1.05392	0.0170653	upregulated
AT1G15280	9	286	AT1G15280_9	49.1224	0.259192	44.4545	0.236322	49.4825	0.263436	22.2203	0.113544	33.8706	0.149461	30.7552	0.137721	-2.91367	-1.98452	47.6865	28.9487	0.252983	0.133575	0.929152	0.00187205	upregulated
AT1G69250	6	98	AT1G69250_6	72.4082	0.370667	40.2755	0.308192	80.1633	0.454679	11.2551	0.1719	15.9694	0.184725	6.05102	0.0738814	-2.91185	-1.42233	64.2823	11.0918	0.377846	0.143502	1.48952	0.0305434	upregulated
AT1G08890	3	129	AT1G08890_3	113.977	0.137052	94.3876	0.151449	185.783	0.216818	0.0310078	0.0009527	0.0232558	0.000648899	0	0	-11.9402	-2.59858	131.382	0.0180879	0.16844	0.000533866	9.34162	0.00477314	upregulated
AT3G19300	3	91	AT3G19300_3	5.48352	0.636349	4.02198	0.346415	16.1758	0.758149	0	0	0	0	0	0	-13.9573	-0.860328	8.56044	0	0.580304	0	13.0969	6.0187e-06	upregulated
AT5G12260	1	299	AT5G12260_1	5.33779	0.128076	7.2408	0.460625	3.85284	0.21318	1.09699	0.0284167	2.19064	0.0410635	0.595318	0.0151297	-5.2632	-2.10437	5.47715	1.29431	0.267294	0.0282033	3.15882	0.00978952	upregulated
AT5G65960	2	81	AT5G65960_2	15.7778	0.230783	8.66667	0.147939	7.48148	0.0933605	3.74074	0.0330851	3.90123	0.0306779	2.16049	0.0193829	-5.21113	-2.76445	10.642	3.26749	0.157361	0.0277153	2.44668	0.00543924	upregulated
AT4G36515	1	88	AT4G36515_1	74.3409	0.746938	75.875	0.788876	70.7614	0.5739	18.8182	0.391403	18.0909	0.263752	22.5455	0.303152	-1.66597	-0.521399	73.6591	19.8182	0.703238	0.319436	1.14457	0.00638194	upregulated
AT5G36180	4	92	AT5G36180_4	10.7391	0.157726	13.9457	0.221099	24.413	0.231154	18.6522	0.106407	12.3696	0.0695747	5.66304	0.0521414	-3.77968	-2.31827	16.3659	12.2283	0.203326	0.076041	1.46141	0.0134233	upregulated
AT2G28260	4	71	AT2G28260_4	16.338	1.81367	4.57746	0.414247	12.8592	0.636608	4.95775	0.314732	2.12676	0.127831	2.77465	0.133582	-2.51323	-0.354685	11.2582	3.28638	0.95484	0.192048	2.15855	0.0470508	upregulated
AT2G27490	3	807	AT2G27490_3	15.5192	0.206466	12.6245	0.225243	11.0099	0.168853	5.54523	0.0797019	10.777	0.154296	5.10533	0.0829888	-3.31214	-2.33087	13.0512	7.1425	0.200188	0.105662	0.981262	0.041763	upregulated
AT4G23910	6	356	AT4G23910_6	22.5702	0.151942	25.0983	0.177956	24.9466	0.153218	6.19944	0.0737869	9.22472	0.0815691	7.53371	0.0702652	-3.73579	-2.63839	24.2051	7.65262	0.161039	0.075207	1.0974	0.000354443	upregulated
AT4G39230	2	215	AT4G39230_2	3.2186	0.0917243	6.43256	0.201161	9.36744	0.322008	1.34884	0.0350134	0	0	0.00465116	0.000145106	-10.0567	-2.46499	6.33953	0.451163	0.204964	0.0117195	7.59167	0.0463959	upregulated
AT2G34850	1	86	AT2G34850_1	32.0698	0.256106	42.3256	0.421309	46.5116	0.445779	0	0	0.0232558	0.000982258	0.0348837	0.00200402	-10.2986	-1.45928	40.3023	0.0193798	0.374398	0.000995425	8.83936	0.000627839	upregulated
AT2G27100	2	247	AT2G27100_2	11.6599	0.16431	5.84615	0.113269	14.7247	0.203834	0.862348	0.0184769	2.74899	0.0376087	2.19433	0.0379139	-5.07068	-2.68074	10.7436	1.93522	0.160471	0.0313332	2.38994	0.00485937	upregulated
AT5G03406	2	131	AT5G03406_2	15.3664	0.677989	15.8092	1.04479	18.0382	0.834167	4.54198	0.189399	12.0763	0.384636	13.7939	0.339596	-1.77901	-0.253015	16.4046	10.1374	0.852315	0.304544	1.526	0.0136421	upregulated
AT5G64813	5	78	AT5G64813_5	13.5128	0.143922	25.8333	0.259448	27.0769	0.199808	8.97436	0.0894228	8.62821	0.0638538	2.67949	0.0271812	-4.21785	-2.35548	22.141	6.76068	0.20106	0.0601526	1.86237	0.0304333	upregulated
AT1G54210	1	133	AT1G54210_1	13.9323	0.120741	20.2932	0.195733	13.5188	0.143765	2.61654	0.0336404	0.142857	0.00175194	1.66917	0.014767	-6.71066	-2.73375	15.9148	1.47619	0.153413	0.0167198	3.9769	0.0365282	upregulated
AT3G47360	1	345	AT3G47360_1	21.0522	0.62964	25.8957	1.32957	31.0348	0.710439	16.4754	0.447536	15.4899	0.319908	10.0986	0.238675	-1.62369	-0.249885	25.9942	14.0213	0.889884	0.335373	1.37381	0.0318289	upregulated
AT1G75420	2	87	AT1G75420_2	24.7931	0.487668	11.1839	0.458848	17.2759	0.326927	4.74713	0.0789415	8.8046	0.115971	6.41379	0.147581	-3.17722	-1.25763	17.751	6.65517	0.424481	0.114165	1.91958	0.00380932	upregulated
AT1G07650	17	78	AT1G07650_17	14	0.230084	10.4615	0.144978	27.3077	0.33667	0	0	0	0	0	0	-12.7004	-2.15882	17.2564	0	0.237244	0	10.5416	0.000155852	upregulated
AT5G11800	14	102	AT5G11800_14	5.30392	0.119576	1.66667	0.0558761	20.9804	0.357903	0	0	0.813725	0.0167613	0.0490196	0.000864873	-10.0072	-2.90266	9.31699	0.287582	0.177785	0.0058754	7.10453	0.0442121	upregulated
AT3G62740	6	71	AT3G62740_6	42.1268	0.560487	32.4789	0.46791	21.2113	0.365429	11.0141	0.189292	5.49296	0.0943649	4.47887	0.0774748	-3.16568	-1.12776	31.939	6.99531	0.464609	0.120377	2.03792	0.00903302	upregulated
AT3G11890	2	81	AT3G11890_2	50.1358	1.06755	43.8025	1.1421	46.3333	0.90066	14.1481	0.402172	19.4074	0.457796	17.2963	0.547109	-1.10381	0.0450144	46.7572	16.9506	1.03677	0.469026	1.14883	0.00219546	upregulated
AT4G31040	4	136	AT4G31040_4	34.4191	0.182679	13.3676	0.102333	34.6324	0.171534	6.16176	0.0444481	6.13235	0.035025	16.2868	0.0956259	-4.23789	-2.76157	27.473	9.52696	0.152182	0.0583663	1.47632	0.0446291	upregulated
AT4G27820	6	69	AT4G27820_6	84.5942	0.201638	53.3333	0.183733	113.855	0.237394	3.04348	0.0264569	14.5942	0.0875422	10.2319	0.0799941	-4.13268	-2.27638	83.9275	9.28986	0.207588	0.0646644	1.85631	0.0304188	upregulated
AT3G13340	9	98	AT3G13340_9	26.7857	0.181506	25.3367	0.154894	38.398	0.220416	12.6939	0.0782074	12.1224	0.0725596	10.949	0.0703984	-3.76318	-2.44475	30.1735	11.9218	0.185605	0.0737218	1.31843	0.00102031	upregulated
AT2G11000	15	113	AT2G11000_15	9.84956	0.270801	3.37168	0.334519	2.9823	0.0698915	0.0265487	0.000730553	0.0176991	0.000487552	0.451327	0.00865991	-9.4241	-2.43442	5.40118	0.165192	0.22507	0.00329267	6.98968	0.00910481	upregulated
AT1G60750	4	137	AT1G60750_4	21.562	0.429095	10.365	0.29802	11.2774	0.207465	0.00729927	0.000423748	0.583942	0.0171426	0.0291971	0.00130705	-8.88342	-1.7454	14.4015	0.206813	0.311527	0.00629114	7.13801	0.0113557	upregulated
AT1G49710	3	121	AT1G49710_3	16.3719	0.264046	3.16529	0.0971948	14.6777	0.253487	6.19008	0.0843254	5.57025	0.0560112	2.90909	0.0434104	-4.08395	-2.42138	11.405	4.88981	0.204909	0.061249	1.66257	0.0385339	upregulated
AT2G02080	3	157	AT2G02080_3	25.6178	0.350405	16.707	0.327476	19.7707	0.217678	1.64331	0.0256908	4.08917	0.0654977	8.17834	0.137325	-4.02645	-1.77439	20.6985	4.63694	0.29852	0.0761712	2.25206	0.0370284	upregulated
AT5G41100	10	88	AT5G41100_10	20.9432	0.651985	11.9432	0.37592	30.9773	0.730742	12.125	0.284709	8.875	0.164466	10.4091	0.218622	-2.20336	-0.827053	21.2879	10.4697	0.586216	0.222599	1.3763	0.0212128	upregulated
AT1G11450	1	238	AT1G11450_1	8.08824	0.16512	5.21429	0.316474	11.6008	0.201226	3.69328	0.0653953	2.03361	0.0205087	0.12605	0.00294663	-5.983	-2.19046	8.30112	1.95098	0.227607	0.0296169	3.79255	0.046705	upregulated
AT1G19710	1	69	AT1G19710_1	5.56522	0.169831	2.36232	0.102089	9.14493	0.374492	1.95652	0.0490073	1.78261	0.0529744	2.14493	0.0555661	-4.25302	-2.42231	5.69082	1.96135	0.21547	0.0525159	1.83071	0.0288283	upregulated
AT4G05520	11	85	AT4G05520_11	32.7059	0.279298	16.2118	0.189558	36.1176	0.272433	2.56471	0.064147	0.517647	0.0125687	1.27059	0.0348065	-5.04033	-2.03848	28.3451	1.45098	0.247096	0.0371741	3.00185	0.0133449	upregulated
AT1G54920	8	110	AT1G54920_8	16.2636	0.169953	9.69091	0.157692	17.4091	0.151626	2.33636	0.0191961	7	0.0565297	2.43636	0.0186804	-5.19674	-2.64768	14.4545	3.92424	0.159757	0.0314687	2.54907	0.0084908	upregulated
AT5G10070	2	104	AT5G10070_2	18.5577	0.186997	20.875	0.257475	24.2596	0.18152	8.10577	0.0638409	9.35577	0.0606087	4.375	0.0359496	-4.27053	-2.2794	21.2308	7.27885	0.208664	0.0534664	1.99113	0.00301785	upregulated
AT5G59480	8	91	AT5G59480_8	21.3187	0.13164	21.9121	0.174579	30.7912	0.204123	1.34066	0.0221975	0	0	0	0	-10.3304	-2.57862	24.674	0.446886	0.170114	0.00739917	7.75181	0.0330567	upregulated
AT3G26810	2	79	AT3G26810_2	26.7089	0.283857	16.9241	0.305237	23.5316	0.281524	14.8861	0.126229	15.9494	0.111484	9.18987	0.0631852	-3.37842	-1.78581	22.3882	13.3418	0.290206	0.100299	1.59261	0.0067674	upregulated
AT2G01130	14	139	AT2G01130_14	8.7482	0.785497	9.61871	0.966465	10.1079	0.74151	1.68345	0.0606475	2.94245	0.123943	3.71942	0.20541	-3.11303	-0.276332	9.49161	2.78177	0.831157	0.13	2.8367	0.00562509	upregulated
AT1G55750	4	114	AT1G55750_4	12.4211	0.296642	9.7193	0.298628	13.7281	0.190841	4.48246	0.0741841	4.5614	0.0621478	3.20175	0.0712302	-3.85742	-1.96211	11.9561	4.08187	0.262037	0.0691874	1.89531	0.00112996	upregulated
AT3G01320	16	65	AT3G01320_16	22.0923	0.489419	10.5231	0.217807	26.2308	0.499337	8.16923	0.129054	7.90769	0.110223	12.4	0.189091	-2.8461	-1.41055	19.6154	9.49231	0.402188	0.142789	1.43555	0.0348107	upregulated
AT1G10060	4	85	AT1G10060_4	30.1412	0.377914	20.4588	0.255783	55.6824	0.419886	3.09412	0.0905532	1.98824	0.049549	2.78824	0.0981874	-3.71614	-1.54094	35.4275	2.62353	0.351194	0.0794299	2.1752	0.00459816	upregulated
AT3G03900	3	93	AT3G03900_3	6.6129	0.161642	8.5914	0.2347	3.16129	0.0910792	2.09677	0.0466202	6.72043	0.0726559	3.36559	0.0548908	-4.13099	-2.72566	6.12186	4.06093	0.162474	0.0580557	1.40533	0.0328521	upregulated
AT5G26040	6	80	AT5G26040_6	18.1875	0.780909	5.2	0.349912	17.475	0.572012	1.225	0.0541404	5.375	0.159748	1.5125	0.0440706	-3.78577	-0.892532	13.6208	2.70417	0.567611	0.0859865	2.89324	0.0123133	upregulated
AT5G51140	7	95	AT5G51140_7	8.85263	0.108364	13.2421	0.240042	16.2	0.292984	5.91579	0.0661656	5.11579	0.0550246	7.02105	0.0751961	-3.94492	-2.34526	12.7649	6.01754	0.213796	0.0654621	1.59965	0.0249601	upregulated
AT3G52180	4	133	AT3G52180_4	32.985	0.220534	37.3985	0.336575	45.6617	0.283585	3.00752	0.0380415	7.71429	0.0932697	11.8872	0.12108	-3.72823	-1.85669	38.6817	7.53634	0.280231	0.0841305	1.87154	0.0250776	upregulated
AT1G10820	5	539	AT1G10820_5	21.9295	0.344823	16.4842	0.278626	26.6308	0.302972	13.5288	0.144403	15.5677	0.209452	15.3098	0.182458	-2.5005	-1.7008	21.6815	14.8021	0.308807	0.178771	0.799695	0.0113822	upregulated
AT3G01670	5	74	AT3G01670_5	22.6351	0.23507	11.7027	0.157606	13.6081	0.116313	1.52703	0.0176511	1.2973	0.0141268	8.85135	0.0909611	-5.14271	-2.61945	15.982	3.89189	0.169663	0.040913	2.52326	0.0481222	upregulated
AT5G26780	15	88	AT5G26780_15	38.4659	0.225047	30.6705	0.205464	39.9432	0.225029	26.125	0.141434	19.6932	0.0762536	16.0568	0.0747658	-3.42544	-2.19552	36.3598	20.625	0.218513	0.0974843	1.22992	0.0157154	upregulated
AT1G72190	1	92	AT1G72190_1	15.6848	0.295468	21.5	0.610763	26.9457	0.507914	2.94565	0.0676614	8.03261	0.14905	5.55435	0.109402	-3.27465	-1.1492	21.3768	5.51087	0.471382	0.108705	2.12545	0.00964481	upregulated
AT5G59780	2	79	AT5G59780_2	125.797	0.942738	95.7342	0.720639	137.57	0.977377	118.785	0.543389	145.481	0.655116	96.6076	0.500179	-0.829869	-0.196912	119.7	120.291	0.880251	0.566228	0.632957	0.024638	upregulated
AT5G24290	3	198	AT5G24290_3	11.1616	0.23066	4.63636	0.208255	15.601	0.379972	8.35354	0.145711	3.77778	0.0621184	4.26263	0.103237	-3.35454	-1.92526	10.4663	5.46465	0.272962	0.103689	1.42929	0.0328891	upregulated
AT5G40500	1	70	AT5G40500_1	51.1714	0.425079	54.8714	0.413802	69.2429	0.363101	56.1714	0.245537	58.2857	0.1899	54.8286	0.196574	-2.25651	-1.32291	58.4286	56.4286	0.400661	0.21067	0.933597	0.00234089	upregulated
AT5G67570	1	81	AT5G67570_1	24.4815	0.486488	11.5185	0.374396	42.642	0.770856	6.59259	0.137614	1.77778	0.0591976	5.2716	0.124526	-3.31503	-0.944119	26.214	4.54733	0.543913	0.107113	2.37091	0.00840999	upregulated
AT4G38370	2	81	AT4G38370_2	10.0864	0.163655	5.25926	0.131261	6.69136	0.165126	0.0246914	0.000524002	0.0740741	0.00132773	0	0	-11.1965	-2.71304	7.34568	0.0329218	0.153347	0.000617245	8.48348	0.00127104	upregulated
AT4G35190	5	124	AT4G35190_5	6.21774	0.367783	2.37097	0.180445	8.29839	0.349346	1.08871	0.044121	0.016129	0.000658569	0	0	-9.63733	-1.81024	5.62903	0.36828	0.299191	0.0149265	7.82709	0.0468526	upregulated
AT1G31480	19	82	AT1G31480_19	8.87805	0.330586	5.15854	0.174026	12.3171	0.345535	0.170732	0.00626945	0.54878	0.0141503	0.987805	0.0605591	-5.83533	-1.88421	8.78455	0.569106	0.283382	0.026993	3.95112	0.0173064	upregulated
AT1G04990	6	260	AT1G04990_6	52.0462	0.498561	23.65	0.491214	31.2885	0.373688	7.51154	0.148621	7.86538	0.149853	13.2923	0.218652	-2.56065	-1.14994	35.6615	9.55641	0.454488	0.172376	1.41071	0.00347401	upregulated
AT3G10450	12	89	AT3G10450_12	12.6854	0.481577	9.33708	0.285359	6.8764	0.271584	5.16854	0.102145	2.03371	0.0384213	5.88764	0.12094	-3.6803	-1.58128	9.63296	4.3633	0.346174	0.0871687	2.09902	0.0223106	upregulated
AT1G07650	10	156	AT1G07650_10	22.641	0.200182	28.25	0.265275	27.8141	0.26187	1.96795	0.0374176	2.08974	0.0464133	1.48077	0.0503136	-4.49412	-2.05604	26.235	1.84615	0.242442	0.0447148	2.43808	0.000186734	upregulated
AT1G70000	1	98	AT1G70000_1	13.7449	0.341206	13.6633	0.376032	14.6429	0.384254	12.2857	0.126685	20.6122	0.148924	13.5714	0.105431	-2.99122	-1.44741	14.017	15.4898	0.367164	0.127014	1.54381	0.000546718	upregulated
AT3G27930	13	173	AT3G27930_13	7.19075	0.169538	7.53179	0.227523	3.71098	0.0963978	0	0	0	0	0	0	-13.2097	-2.69036	6.14451	0	0.164486	0	10.5193	3.55933e-05	upregulated
AT5G66675	2	81	AT5G66675_2	17.5556	0.48239	31.1358	0.751403	25.9753	0.526498	23.679	0.282577	33.1235	0.361601	16.0494	0.167332	-1.95668	-0.796524	24.8889	24.284	0.586764	0.270503	1.16015	0.0384106	upregulated
AT5G45060	2	100	AT5G45060_2	15.8	0.715288	7.82	0.339796	6.17	0.233704	5.2	0.134988	3.9	0.0933296	3.54	0.105092	-3.18696	-1.3793	9.93	4.21333	0.429596	0.111137	1.80766	0.0223901	upregulated
AT5G18640	9	93	AT5G18640_9	23.9892	0.24686	14.957	0.224203	24.6022	0.197407	4.32258	0.0477213	4.26882	0.0424061	4.39785	0.0546334	-4.38096	-2.17204	21.1828	4.32975	0.222823	0.0482536	2.20892	9.68963e-05	upregulated
AT3G59320	5	78	AT3G59320_5	2.33333	0.0804065	4.84615	0.158123	8.85897	0.394871	0.692308	0.0111216	0.25641	0.00635019	0.653846	0.0116644	-6.73708	-2.54599	5.34615	0.534188	0.211134	0.00971205	4.19108	0.00439125	upregulated
AT1G23380	1	89	AT1G23380_1	12.4045	0.193708	7.68539	0.156344	13.382	0.258476	2.64045	0.0466109	6.59551	0.0824779	3.26966	0.0455191	-4.16014	-2.33238	11.1573	4.16854	0.202843	0.0582026	1.82776	0.00644013	upregulated
AT3G16785	3	105	AT3G16785_3	6.46667	0.164756	11.781	0.240692	4.97143	0.0894151	0.0285714	0.000698456	0	0	0	0	-11.7676	-2.71323	7.73968	0.00952381	0.164954	0.000232819	9.05436	0.000668676	upregulated
AT3G59410	19	300	AT3G59410_19	10.1867	0.276055	5.72667	0.294483	7.77333	0.320955	5.29333	0.186714	2.08667	0.0603863	2	0.0658572	-3.46508	-1.75342	7.89556	3.12667	0.297164	0.104319	1.71166	0.0314405	upregulated
AT2G47830	7	233	AT2G47830_7	12.6309	0.192015	9.35193	0.176479	15.5408	0.248572	0.944206	0.0187458	0.27897	0.0129247	2.03004	0.0447496	-5.49767	-2.29713	12.5079	1.08441	0.205689	0.0254734	3.20053	0.00438098	upregulated
AT5G51620	2	48	AT5G51620_2	81.5833	0.623689	57.6458	0.444144	100.792	0.670846	30.4375	0.296531	44.8125	0.40718	28.3958	0.270611	-1.64524	-0.809316	80.0069	34.5486	0.57956	0.324774	0.835922	0.0309021	upregulated
AT4G38420	2	229	AT4G38420_2	9.27074	0.290168	4.66812	0.120386	6.20524	0.154847	2.73799	0.0452591	3.0786	0.0570925	1.93886	0.0351972	-4.47487	-2.51013	6.7147	2.58515	0.188467	0.0458496	1.96474	0.0100884	upregulated
AT3G63510	7	79	AT3G63510_7	12.5949	0.304832	4.68354	0.0844723	9.55696	0.14604	2.6962	0.0338296	2.55696	0.0280344	5.02532	0.0651991	-4.66041	-2.68495	8.94515	3.42616	0.178448	0.0423544	1.97546	0.0386291	upregulated
AT1G08810	1	111	AT1G08810_1	33.1982	0.521039	32.6937	0.752111	21.2883	0.391108	7.72973	0.105442	7.87387	0.0984234	14.2973	0.268319	-2.82944	-0.90196	29.0601	9.96697	0.554753	0.157395	1.92747	0.0234733	upregulated
AT3G11745	3	71	AT3G11745_3	10.9859	0.62622	3.94366	0.212533	12.2535	0.688782	4.70423	0.148208	4.39437	0.15639	3.05634	0.0526171	-3.22647	-1.14913	9.06103	4.05164	0.509178	0.119072	2.07734	0.0497061	upregulated
AT5G37740	3	73	AT5G37740_3	77.0685	0.235241	28.1781	0.126726	62.3425	0.183074	33.589	0.0875974	49.5753	0.0899071	34.7671	0.0911501	-3.48133	-2.50583	55.863	39.3105	0.181681	0.0895515	0.9755	0.0198396	upregulated
AT4G30850	3	97	AT4G30850_3	23.433	0.294335	24.6392	0.282027	17.8144	0.268133	7.25773	0.126083	10.5361	0.0914221	6.54639	0.0866106	-3.32273	-1.82985	21.9622	8.1134	0.281498	0.101372	1.49288	0.00100262	upregulated
AT3G01850	7	107	AT3G01850_7	13.7477	0.766743	7.33645	0.540457	5.85981	0.501454	5.61682	0.170237	1.33645	0.0705855	10.9533	0.296802	-2.71043	-0.755582	8.98131	5.96885	0.602885	0.179208	1.95485	0.0364765	upregulated
AT2G21590	11	73	AT2G21590_11	29.9041	0.304625	8.63014	0.17276	24.0822	0.283864	2.61644	0.0797195	4.36986	0.0838546	1.0274	0.0342354	-4.03109	-2.02159	20.8721	2.67123	0.253749	0.0659365	2.00949	0.0150374	upregulated
AT3G16260	9	95	AT3G16260_9	16.2421	0.313228	20.8737	0.522874	7.91579	0.17364	5.56842	0.0864939	8.24211	0.0945038	7.24211	0.0947233	-3.44496	-1.712	15.0105	7.01754	0.336581	0.091907	1.73296	0.01986	upregulated
AT1G52710	4	69	AT1G52710_4	27.5942	0.638813	52.8696	0.729334	55.5797	0.550294	30.8986	0.326867	23.942	0.218786	18.2899	0.166123	-2.13177	-0.654536	45.3478	24.3768	0.63948	0.237259	1.47723	0.00855832	upregulated
AT5G13310	2	562	AT5G13310_2	24.3025	0.310523	12.8185	0.191092	13.8559	0.205075	2.12456	0.0523971	5.51423	0.125377	4.16904	0.11303	-3.46508	-2.12022	16.9923	3.93594	0.235564	0.0969347	1.34486	0.0412334	upregulated
AT3G54100	2	82	AT3G54100_2	8.40244	0.252353	4.63415	0.124136	6.76829	0.192058	0	0	0	0	0.963415	0.0229343	-11.3892	-2.45896	6.60163	0.321138	0.189516	0.00764478	8.93021	0.044437	upregulated
AT1G73960	8	83	AT1G73960_8	8.15663	0.259101	14.0964	0.437196	11.2892	0.496925	1.62651	0.0398719	4.6747	0.0797252	4.09639	0.119612	-3.78696	-1.38365	11.1807	3.46586	0.397741	0.0797362	2.4033	0.0115801	upregulated
AT5G08270	3	89	AT5G08270_3	15.9775	0.731472	8.46067	0.600787	19.3371	0.647154	5.01124	0.136506	1.98876	0.0877609	5.76404	0.39538	-2.57398	-0.604672	14.5918	4.25468	0.659805	0.206549	1.9693	0.0387488	upregulated
AT5G24800	1	105	AT5G24800_1	26.1333	0.178539	34.781	0.258267	33.2667	0.18385	25.3238	0.118971	23.7429	0.0817604	17.4762	0.0739106	-3.48062	-2.29405	31.3937	22.181	0.206885	0.0915473	1.18656	0.0117303	upregulated
AT4G23920	8	137	AT4G23920_8	110.015	0.200137	75	0.17369	94.1168	0.180451	3.72263	0.0572616	2.62044	0.0325388	3.59854	0.064636	-4.33983	-2.43889	93.0438	3.31387	0.184759	0.0514788	1.90094	0.00363484	upregulated
AT3G06250	1	300	AT3G06250_1	7.22667	0.294781	7.48	0.275297	11.9333	0.374334	3.96667	0.0991254	6.80667	0.152506	2.64	0.0662076	-3.32151	-1.68027	8.88	4.47111	0.314804	0.105946	1.64123	0.0116521	upregulated
AT3G19460	5	81	AT3G19460_5	19.5185	0.252575	26.7654	0.273764	21	0.236942	6.91358	0.0573284	11.7778	0.0944624	9.2716	0.0801748	-3.72314	-1.9772	22.428	9.32099	0.254427	0.0773219	1.74594	0.00137524	upregulated
AT1G18700	9	34	AT1G18700_9	15.5294	0.327426	11.8529	0.330245	23.5588	0.480722	0.0588235	0.00255467	1.44118	0.0358512	0	0	-8.71644	-1.42196	16.9804	0.5	0.379464	0.0128019	7.29448	0.0337159	upregulated
AT2G25170	24	99	AT2G25170_24	17.4343	0.16391	16.6869	0.138736	23.0707	0.184244	5.17172	0.0386795	5.48485	0.036509	5.45455	0.0435257	-4.66329	-2.63297	19.064	5.37037	0.162297	0.0395714	2.03032	0.000132409	upregulated
AT1G14910	2	88	AT1G14910_2	14.3864	0.226496	11.5	0.204465	15.5909	0.168114	3.09091	0.0531135	6.42045	0.0972046	4.38636	0.0710991	-3.80388	-2.335	13.8258	4.63258	0.199691	0.0738057	1.46887	0.00644445	upregulated
AT2G22450	5	72	AT2G22450_5	5.33333	0.0712128	17.7361	0.337562	17.3472	0.21888	0.0138889	0.00103974	0	0	0.0138889	0.000776567	-10.7809	-2.52343	13.4722	0.00925926	0.209218	0.000605435	8.25742	0.000957032	upregulated
AT1G34340	9	148	AT1G34340_9	37.5946	0.45135	20.6486	0.417093	58.5878	0.588181	14.7568	0.253573	10.3716	0.161335	8.50676	0.122517	-2.54678	-1.0583	38.9437	11.2117	0.485542	0.179142	1.48848	0.0119779	upregulated
AT1G31120	5	80	AT1G31120_5	5.95	0.187475	2.5625	0.130697	8.95	0.285324	0	0	0	0	0	0	-14.7019	-2.38675	5.82083	0	0.201166	0	12.3151	1.28472e-05	upregulated
AT3G13445	7	105	AT3G13445_7	38.2667	0.342332	24.3048	0.255193	42.8095	0.358544	22.6476	0.196927	21.9524	0.152472	18.581	0.140768	-2.62875	-1.66555	35.127	21.0603	0.31869	0.163389	0.963206	0.0104663	upregulated
AT3G55850	4	93	AT3G55850_4	5.45161	0.144159	4.96774	0.14943	13	0.228469	0	0	0	0	1.03226	0.0255613	-10.8452	-2.55555	7.80645	0.344086	0.174019	0.00852043	8.28965	0.041091	upregulated
AT1G02305	5	81	AT1G02305_5	11.9506	0.386835	5.18519	0.14664	4.09877	0.115502	0.444444	0.00985319	0.0864198	0.00207507	2.02469	0.0480392	-6.65249	-2.41796	7.07819	0.851852	0.216325	0.0199891	4.23453	0.0400705	upregulated
AT5G09850	7	81	AT5G09850_7	22.4198	0.162358	21.5679	0.191327	29.5432	0.159321	11.2346	0.051313	18.9753	0.0731419	14.6173	0.0671597	-3.98465	-2.55288	24.5103	14.9424	0.171002	0.0638715	1.43177	0.00122708	upregulated
AT5G55700	4	82	AT5G55700_4	13.0122	0.15382	11.878	0.15393	29.1707	0.234704	0	0	0.512195	0.0110896	0	0	-11.0068	-2.49714	18.0203	0.170732	0.180818	0.00369653	8.50962	0.0204896	upregulated
AT1G27030	1	76	AT1G27030_1	55.4342	0.201459	36.7763	0.138386	41.8289	0.141196	22.2105	0.0650151	23.8421	0.0735971	15.3158	0.0611002	-3.91332	-2.66297	44.6798	20.4561	0.160347	0.0665708	1.25035	0.00291725	upregulated
AT4G12020	14	181	AT4G12020_14	17.3425	0.35899	6.38122	0.155042	14.0276	0.253245	0.61326	0.0154447	2.67956	0.0734918	0.270718	0.00959429	-5.49554	-2.04955	12.5838	1.18785	0.255759	0.0328436	3.44599	0.0225223	upregulated
AT4G31240	1	82	AT4G31240_1	21.4756	0.637534	11.9268	0.453061	21	0.689372	0.695122	0.0232661	8.78049	0.207822	3.09756	0.118275	-3.59067	-0.776098	18.1341	4.19106	0.593322	0.116454	2.81457	0.0434041	upregulated
AT1G73750	6	99	AT1G73750_6	21.0808	0.232085	14.2626	0.248391	34.8081	0.2453	1.71717	0.0227372	5.31313	0.0661733	3.10101	0.0420047	-4.6499	-2.04799	23.3838	3.3771	0.241925	0.0436384	2.60191	0.00435757	upregulated
AT2G04880	3	103	AT2G04880_3	18.0971	0.200843	12.2718	0.114981	18.5728	0.174567	3.82524	0.0309018	9.7767	0.0824901	2.54369	0.0219679	-4.70809	-2.65152	16.3139	5.38188	0.163463	0.0451199	2.05657	0.0296222	upregulated
AT2G37510	1	75	AT2G37510_1	9.12	0.39013	14.2267	0.614293	34.9067	1.33735	2.18667	0.153959	4.29333	0.12206	3.32	0.271101	-2.53894	-0.5472	19.4178	3.26667	0.78059	0.182373	1.99174	0.0327443	upregulated
AT1G03960	13	86	AT1G03960_13	13.9535	0.349303	9.30233	0.186444	24.8837	0.323782	0	0	0	0	0	0	-14.072	-1.85585	16.0465	0	0.28651	0	12.2162	4.34371e-06	upregulated
AT1G67710	2	104	AT1G67710_2	31.625	0.883754	12.4423	0.702303	29.8269	0.881799	11.3846	0.442653	13.3077	0.358504	3.39423	0.190159	-1.68347	-0.289866	24.6314	9.36218	0.822619	0.330439	1.39361	0.0218919	upregulated
AT1G65580	8	328	AT1G65580_8	19.4665	0.27389	15.814	0.176551	11.2561	0.149151	4.46646	0.0646345	5.20732	0.0802747	3.04573	0.0519175	-3.9527	-2.37178	15.5122	4.23984	0.199864	0.0656089	1.58092	0.00765891	upregulated
AT1G53450	1	259	AT1G53450_1	8.16602	0.347043	4.89961	0.317345	17.8224	0.481292	2.8417	0.0646955	2.00386	0.0358317	3.71429	0.107448	-3.99037	-1.41257	10.296	2.85328	0.381893	0.0693251	2.5778	0.00638325	upregulated
AT4G20340	1	185	AT4G20340_1	16.9189	0.615332	15.4649	1.47595	25.4162	1.23263	9.65405	0.332088	13.2162	0.291231	9	0.484979	-1.47138	0.054276	19.2667	10.6234	1.10797	0.369432	1.52565	0.0262999	upregulated
AT4G38260	3	81	AT4G38260_3	14.7284	0.155829	17.8889	0.246107	18.9877	0.190812	5.34568	0.0523086	7.62963	0.0579986	4.2963	0.0476937	-4.25157	-2.3648	17.2016	5.7572	0.197583	0.052667	1.88677	0.000810054	upregulated
AT4G30690	7	79	AT4G30690_7	32.7089	0.225531	23.2278	0.135099	37.7342	0.162294	16.4937	0.0817324	16.2278	0.0663724	16.9494	0.0616506	-3.84865	-2.55328	31.2236	16.557	0.174308	0.0699184	1.29538	0.00643253	upregulated
AT3G19510	2	96	AT3G19510_2	10.3229	0.183124	8.95833	0.221522	10.6458	0.18878	2.89583	0.0578029	1.22917	0.0175153	1.4375	0.021379	-5.16521	-2.34293	9.97569	1.85417	0.197809	0.0322324	2.82227	0.00637898	upregulated
AT4G01790	1	111	AT4G01790_1	5.28829	0.190712	13.3243	0.657991	8.95495	0.268985	0.738739	0.025238	1.91892	0.0480982	0.558559	0.0165295	-5.20165	-1.6296	9.18919	1.07207	0.372563	0.0299553	3.57205	0.006824	upregulated
AT3G28970	5	79	AT3G28970_5	24.9494	0.458529	23.2278	0.462138	16.7848	0.295339	13.2532	0.202599	9.81013	0.142041	9.72152	0.122723	-2.71515	-1.33269	21.654	10.9283	0.405335	0.155788	1.38246	0.0102926	upregulated
AT1G25540	6	75	AT1G25540_6	16	0.30821	5.50667	0.125487	7.08	0.161755	0.04	0.000879382	2.16	0.0460176	0.0533333	0.00129926	-8.06033	-2.44017	9.52889	0.751111	0.198484	0.0160654	5.62016	0.038924	upregulated
AT5G27730	10	84	AT5G27730_10	59.4881	0.570539	42.2024	0.702718	63.9048	0.601725	10.6667	0.160035	21.1905	0.300114	24.2976	0.391613	-1.91082	-0.683804	55.1984	18.7183	0.624994	0.283921	1.22701	0.0355161	upregulated
AT5G18525	4	93	AT5G18525_4	4.93548	0.0796927	13.4731	0.248045	14.4839	0.165021	0.0537634	0.00153047	0.0107527	0.000248361	0	0	-11.4194	-2.75334	10.9642	0.0215054	0.164253	0.000592945	8.66609	0.00178611	upregulated
AT4G33500	7	117	AT4G33500_7	10.9573	0.138095	9.08547	0.141867	19.812	0.172323	4.18803	0.030252	12.7009	0.0840848	3.64957	0.0284318	-4.58506	-2.73682	13.2849	6.84615	0.150762	0.0475896	1.84824	0.0232831	upregulated
[truncated: 650 more rows]

## Sheet: 5 Altered IR events in heat
GeneID	intronNo	intronLength	GeneIso	mut1.depth	mut1.IR	mut2.depth	mut2.IR	mut3.depth	mut3.IR	wt1.depth	wt1.IR	wt2.depth	wt2.IR	wt3.depth	wt3.IR	avg.log.WT	avg.log.mut	mean.mut.int.depth	mean.wt.int.depth	mean.mut.ir	mean.WT.ir	log.avg.diff	log.depth.pvalue	regulation	Intron numbers are from RackJ and are assigned relative to the plus strand, from the 5′ to 3′ direction of the chromosome.
[truncated: 1,976 more rows]

[truncated: 6 more sheets: 6 Altered IR events in flg22, 7 DEGs in ap, 8 DEGs in cold, 9 DEGs in heat, 10 DEGs in flg22, 11 Notannotated IR events]
