# Supplementary material for: Impact of alternative splicing on Arabidopsis proteome
Source: Nucleic Acids Res. 2026 May 4;54(8):gkag400. doi: 10.1093/nar/gkag400 (PMC13136898; doi:10.1093/nar/gkag400)
Supplement: gkag400_Supplemental_Files [file gkag400_supplemental_files.zip › Supplemental Table 2 - Isoforms_v6.xlsx]

## Sheet: 0 Description
	Table of contents
	Sheet	Title	Description
	1	Total Distinct Peptides	Contains all distinct peptides compiled from all datasets		This is is too large. Cannot be accepted by NAR online submission. Had to delete for submission purpose.
	2	Isoform Specific Peptides	Peptides that can represent a distinct or distinct set of protein isoforms.
	3	Genes with multiple isoforms	Peptide information regarding genes where more than one isoform was detected.
	4	Detected splicing events	Data involving SUPPA annotated splicing events at the peptide level.
	5	Unique peptides from introns	Unique peptide detected that are from a custom protein database derived from unannotated introns.
	6	Evidence of exitron splicing	Peptides supporting exitron splicing in Arabidopsis
	Allele and tissue legend
	allele/tissue	Description
	WT	9 day old Col-0 Seedlings, digested with aspN
	ap	9 day old acinus pinin seedlings, digested with aspN
	B1	Batch 1 of TMT samples (MS2)
	B2	Batch 2 of TMT samples (MS3)
	B3	Batch 3 of TMT samples (MS3)
	SP	sepal (flower stage 15)
	PT	petal (flower stage 15)
	ST	stamen (flower stage 15)
	CP	carpel (flower stage 15)
	SQ	silique (stage 3)
	EB	seed (embryo stage 10)
	SD	seed (mature, dry)
	SDIMB	seed (mature, imbibed)
	P	pollen
	ND	stem, 1st node
	IND	stem, 2nd internode
	CLLF	1st cauline leaf
	LFD	rosette leaf 7, distal part
	LFP	rosette leaf 7, proximal part
	LFPT	rosette leaf 7, petiole
	SCLF	senescent leaf
	RT	root
	FLPD	flower pedicle (flower stage 15)
	FL	flower (stage 15)
	SQSP	silique septum
	SQV	silique valves
	RKD2	egg-cell like callus
	CIM	callus
	CC3	root cell culture
	CC10	root cell culture
	CT	cotyledons
	HY	hypocotyl
	RTTP	root tip
	RTUZ	root upper zone
	CTSAM	shoot apical meristem, cotyledons and first leaves

## Sheet: 2 Isoform specific peptides
Gene	Protein	Peptide	Protein Start	Protein End	Mapped Isoforms	Search	Groups Detected In	Total number of isofrms	Number of isoforms mapped
AT1G01020	AT1G01020.1	EVADEYIECER	37	47	AT1G01020.1,AT1G01020.2	FragPipe, ProteinProspector	CC3,CIM,CP,CT,CTSAM,FL,FLPD,HY,IND,PT,RKD2,RTTP,RTUZ,SP,SQ,ST	6	2
AT1G01020	AT1G01020.1	IFLLAMLVWEFPMSVIFFVDILLLTSNSMALK	163	194	AT1G01020.1,AT1G01020.3,AT1G01020.4,AT1G01020.5	FragPipe	SCLF	6	4
AT1G01030	AT1G01030.1	FHPLPEYNSVPIHR	191	204	AT1G01030.1	FragPipe, ProteinProspector	CP,FL,SP,SQ	2	1
AT1G01060	AT1G01060.1	MDTNTSGEELLAK	1	13	AT1G01060.1,AT1G01060.2,AT1G01060.3,AT1G01060.4,AT1G01060.7,AT1G01060.8	FragPipe, ProteinProspector	B1	8	6
AT1G01060	AT1G01060.1	DTNTSGEELLAK	2	13	AT1G01060.1,AT1G01060.2,AT1G01060.3,AT1G01060.4,AT1G01060.7,AT1G01060.8	FragPipe	LFPT,RTUZ	8	6
AT1G01060	AT1G01060.1	ERWTEDEHER	25	34	AT1G01060.1,AT1G01060.2,AT1G01060.3,AT1G01060.4,AT1G01060.7,AT1G01060.8	FragPipe, ProteinProspector	CP,CTSAM,IND,PT,SP,SQ,B1	8	6
AT1G01060	AT1G01060.1	IEEHIGTK	49	56	AT1G01060.1,AT1G01060.2,AT1G01060.3,AT1G01060.4,AT1G01060.7,AT1G01060.8	FragPipe	B3	8	6
AT1G01070	AT1G01070.1	KALDVGVNHMVIGAYR	36	51	AT1G01070.1	FragPipe	P	2	1
AT1G01070	AT1G01070.1	ALDVGVNHMVIGAYR	37	51	AT1G01070.1	FragPipe, ProteinProspector	RTTP,SDIMB	2	1
AT1G01080	AT1G01080.1	SYDIAQLLDMFQPFGTVISVEVSR	118	141	AT1G01080.1,AT1G01080.3	FragPipe, ProteinProspector	B1	3	2
AT1G01080	AT1G01080.1	SYDIAQLLDMFQPFGTVISVEVSRNPQTGESR	118	149	AT1G01080.1,AT1G01080.3	FragPipe, ProteinProspector	B1	3	2
AT1G01080	AT1G01080.1	DAALSFNGTQYEGR	267	280	AT1G01080.1,AT1G01080.2	FragPipe, ProteinProspector	CC10,CIM,CLLF,CP,CT,CTSAM,EB,FL,FLPD,HY,IND,LFD,LFP,LFPT,ND,PT,RKD2,RT,RTUZ,SCLF,SD,SDIMB,SP,SQ,SQSP,SQV,ST,B1,B2,B3	3	2
AT1G01080	AT1G01080.1	DAALSFNGTQYEGRR	267	281	AT1G01080.1,AT1G01080.2	FragPipe, ProteinProspector	CLLF,CTSAM,IND,LFPT,ND,PT,SQV,B1,B2,B3	3	2
AT1G01100	AT1G01100.1	RNVTDLIMNVGAGGGGGAPVAAAAPAAGGGAAAAPAAEEK	54	93	AT1G01100.1,AT1G01100.2,AT1G01100.4	FragPipe, ProteinProspector	CC10,CC3,CLLF,CP,CT,CTSAM,EB,FL,FLPD,HY,IND,LFD,LFP,LFPT,ND,P,RKD2,RT,RTTP,RTUZ,SCLF,SD,SDIMB,SP,SQ,SQSP,SQV,ST,B1,B3,B2	4	3
AT1G01100	AT1G01100.1	NVTDLIMNVGAGGGGGAPVAAAAPAAGGGAAAAPAAEEK	55	93	AT1G01100.1,AT1G01100.2,AT1G01100.4	FragPipe, ProteinProspector	CC10,CC3,CIM,CLLF,CP,CT,CTSAM,EB,FL,FLPD,HY,IND,LFD,LFP,LFPT,ND,P,PT,RKD2,RT,RTTP,RTUZ,SCLF,SD,SDIMB,SP,SQ,SQSP,SQV,ST,B1,B3	4	3
AT1G01100	AT1G01100.1	NVTDLIMNVGAGGGGGAPVAAAAPAAGGGAAAAPAAEEKK	55	94	AT1G01100.1,AT1G01100.2,AT1G01100.4	FragPipe, ProteinProspector	CC10,CC3,CIM,CP,CTSAM,FL,FLPD,HY,IND,LFD,ND,P,PT,RKD2,RTTP,RTUZ,SCLF,SD,SDIMB,SP,SQ,SQSP,SQV,ST,B1	4	3
AT1G01110	AT1G01110.2	DHSNDVEEDEEK	25	36	AT1G01110.2	FragPipe, ProteinProspector	SQ	2	1
AT1G01110	AT1G01110.2	ENYAAVVIQTSFR	120	132	AT1G01110.2	FragPipe, ProteinProspector	RT,SQ	2	1
AT1G01140	AT1G01140.1	DTLEFHKFYKNFSSGLK	416	432	AT1G01140.1,AT1G01140.2	FragPipe, ProteinProspector	ap,wt	3	2
AT1G01140	AT1G01140.3	VCDSFYK	423	429	AT1G01140.3	ProteinProspector	P,ST	3	1
AT1G01160	AT1G01160.1	QQQQSPQMFPMVPSIPPANNITTEQIQKYLDENK	2	35	AT1G01160.1	FragPipe	CLLF	2	1
AT1G01190	AT1G01190.2	FSLNMR	1	7	AT1G01190.2	ProteinProspector	CC10,ND,RT,SQSP	2	1
AT1G01220	AT1G01220.3	LYVNNQQMEVANGACKWVR	1	20	AT1G01220.3,AT1G01220.8	ProteinProspector	LFPT	8	2
AT1G01220	AT1G01220.4	MEVANGACKWVR	1	12	AT1G01220.4	ProteinProspector	LFPT	8	1
AT1G01220	AT1G01220.3	LYVNNQQMEVANGACK	1	17	AT1G01220.3,AT1G01220.8	ProteinProspector	RTUZ	8	2
AT1G01220	AT1G01220.1	KADLATVLR	7	15	AT1G01220.1,AT1G01220.7	FragPipe	P	8	2
AT1G01220	AT1G01220.1	ADLATVLR	8	15	AT1G01220.1,AT1G01220.7	FragPipe, ProteinProspector	CC10,CLLF,CP,CT,CTSAM,HY,IND,LFD,LFP,ND,P,PT,RKD2,RT,RTTP,RTUZ,SQ,B3	8	2
AT1G01220	AT1G01220.1	SWYHLR	17	22	AT1G01220.1,AT1G01220.7	ProteinProspector	CLLF,LFPT	8	2
AT1G01220	AT1G01220.1	DAIVLTAASPEQAELY	35	50	AT1G01220.1,AT1G01220.7	FragPipe	ap	8	2
AT1G01220	AT1G01220.1	IASSTVTLAVPDPDGKR	63	79	AT1G01220.1,AT1G01220.7	FragPipe, ProteinProspector	CLLF,CTSAM,FLPD,IND,LFD,LFP,LFPT,P,PT,RTTP,SQ,SQSP,SQV,B1,B3	8	2
AT1G01220	AT1G01220.1	IASSTVTLAVPDPDGK	63	78	AT1G01220.1,AT1G01220.7	FragPipe, ProteinProspector	CP,LFP,LFPT,B3	8	2
AT1G01220	AT1G01220.1	IGSGAATLNAIYALAR	80	95	AT1G01220.1,AT1G01220.7	FragPipe, ProteinProspector	CC10,CIM,CLLF,CP,CT,CTSAM,EB,FL,FLPD,HY,IND,LFD,LFP,LFPT,ND,P,PT,RKD2,RT,RTTP,RTUZ,SDIMB,SP,SQ,SQSP,SQV,ST	8	2
AT1G01220	AT1G01220.1	LGFDLGPEMEVANGACK	100	116	AT1G01220.1,AT1G01220.7	FragPipe, ProteinProspector	CC10,CC3,CLLF,CP,CT,CTSAM,FL,FLPD,HY,IND,LFD,LFP,LFPT,ND,P,PT,RT,RTTP,RTUZ,SCLF,SP,SQ,ST,B1	8	2
AT1G01220	AT1G01220.1	LGFDLGPEMEVANGACKWVR	100	119	AT1G01220.1,AT1G01220.7	FragPipe	SQSP	8	2
AT1G01220	AT1G01220.1	HVLMLHAGGDSK	125	136	AT1G01220.1,AT1G01220.3,AT1G01220.4,AT1G01220.7,AT1G01220.8	FragPipe, ProteinProspector	CC10,CC3,CIM,CP,CT,CTSAM,FL,FLPD,HY,LFD,LFP,LFPT,ND,P,PT,RT,RTTP,SCLF,SP,SQ,SQV,ST	8	5
AT1G01220	AT1G01220.1	RVPWANPMGK	137	146	AT1G01220.1,AT1G01220.3,AT1G01220.4,AT1G01220.7,AT1G01220.8	FragPipe	FL,FLPD,IND,LFP	8	5
AT1G01220	AT1G01220.1	DPDGPVPLLF	158	167	AT1G01220.1,AT1G01220.3,AT1G01220.4,AT1G01220.7,AT1G01220.8	FragPipe, ProteinProspector	ap,wt	8	5
AT1G01320	AT1G01320.2	DVVSLVPVHKQAACSSA	854	870	AT1G01320.2,AT1G01320.3	FragPipe	wt	3	2
AT1G01320	AT1G01320.1	TFYFKSMQQAACSSADGR	864	881	AT1G01320.1	FragPipe	HY	3	1
AT1G01320	AT1G01320.2	QAACSSADGR	864	873	AT1G01320.2,AT1G01320.3	FragPipe, ProteinProspector	B1	3	2
AT1G01320	AT1G01320.1	SMQQAACSSADGR	869	881	AT1G01320.1	ProteinProspector	CC3,CLLF,EB,FL,FLPD,HY,IND,SQSP	3	1
AT1G01340	AT1G01340.1	MILFRFK	1	7	AT1G01340.1	ProteinProspector	ap	2	1
AT1G01340	AT1G01340.2	AFSHDNR	2	8	AT1G01340.2	FragPipe, ProteinProspector	RT,P	2	1
AT1G01380	AT1G01380.1	LVGERWDLIAGR	48	59	AT1G01380.1	FragPipe	RTTP	3	1
AT1G01390	AT1G01390.1	MAEANTPHIAIMPSPGMGHLIPFVELAK	1	28	AT1G01390.1	ProteinProspector	HY	2	1
AT1G01390	AT1G01390.1	AEANTPHIAIMPSPGMGHLIPFVELAK	2	28	AT1G01390.1	FragPipe, ProteinProspector	CLLF,CT,CTSAM,HY,LFD,LFP,RTTP,SCLF,SP,SQSP	2	1
AT1G01390	AT1G01390.2	SIDIFQEIR	2	10	AT1G01390.2	FragPipe	B3	2	1
AT1G01420	AT1G01420.1	ADGNTPHVAIIPSPGIGHLIPLVELAK	2	28	AT1G01420.1	FragPipe, ProteinProspector	CLLF,CT,CTSAM,EB,FLPD,HY,IND,LFD,LFP,LFPT,ND,PT,RT,RTTP,RTUZ,SCLF,SD,SDIMB,SP,SQ,SQV,ST,B1	2	1
AT1G01480	AT1G01480.1	AYDKDPFHLSR	33	43	AT1G01480.1	FragPipe	SP	2	1
AT1G01480	AT1G01480.1	NPHGIIQMGLAENQLCLDLIK	44	64	AT1G01480.1	FragPipe	IND	2	1
AT1G01480	AT1G01480.1	QAIAHFMGK	101	109	AT1G01480.1	FragPipe, ProteinProspector	SCLF,SDIMB	2	1
AT1G01490	AT1G01490.1	MKKIVLKLDLH	1	11	AT1G01490.1,AT1G01490.2	FragPipe, ProteinProspector	ap,wt	4	2
AT1G01490	AT1G01490.1	IVLKLDLHDDR	4	14	AT1G01490.1,AT1G01490.2,AT1G01490.4	FragPipe, ProteinProspector	B1	4	3
AT1G01490	AT1G01490.1	LDLHDDR	8	14	AT1G01490.1,AT1G01490.2,AT1G01490.4	FragPipe, ProteinProspector	CLLF,CT,CTSAM,EB,IND,LFD,LFP,LFPT,RT,RTTP,RTUZ,SD,SDIMB,SQ,SQSP,B1	4	3
AT1G01490	AT1G01490.1	DRAKQKALKTVSTLPGIDSIAM	13	34	AT1G01490.1,AT1G01490.2,AT1G01490.4	FragPipe, ProteinProspector	ap,wt	4	3
AT1G01490	AT1G01490.1	TVSTLPGIDSIAMDMK	22	37	AT1G01490.1,AT1G01490.2,AT1G01490.4	FragPipe, ProteinProspector	CC10,CC3,CIM,CLLF,CP,CT,CTSAM,EB,FL,FLPD,HY,IND,LFD,LFP,LFPT,ND,PT,RKD2,RT,RTTP,RTUZ,SCLF,SD,SDIMB,SP,SQ,SQSP,SQV,ST,B1,B3	4	3
AT1G01490	AT1G01490.1	TVSTLPGIDSIAMDMKEK	22	39	AT1G01490.1,AT1G01490.2,AT1G01490.4	FragPipe, ProteinProspector	CLLF,ND	4	3
AT1G01520	AT1G01520.1	TMSFFEDPTKK	40	50	AT1G01520.1,AT1G01520.2,AT1G01520.3,AT1G01520.4	ProteinProspector	B3	5	4
AT1G01520	AT1G01520.3	NLSVNLTSPEFDEQVR	264	279	AT1G01520.3	ProteinProspector	CC3,CLLF,CTSAM,RT,RTUZ	5	1
AT1G01540	AT1G01540.2	NPVDYSRPQGETNLVDWLK	354	372	AT1G01540.2	FragPipe, ProteinProspector	CC10,CC3,CIM,CP,CT,EB,FLPD,HY,LFD,LFP,LFPT,P,PT,RKD2,RTTP,RTUZ,SP,SQ,SQV,ST	2	1
AT1G01540	AT1G01540.2	PQGETNLVDWLK	361	372	AT1G01540.2	FragPipe	CP,CT,FL,PT,SQ	2	1
AT1G01540	AT1G01540.2	IPEPPSSK	388	395	AT1G01540.2	FragPipe, ProteinProspector	CC10,CC3,CP,FL,FLPD,HY,PT,RT,RTTP,SP,SQ,ST,B1,B3	2	1
AT1G01540	AT1G01540.2	MGHIIHMLEAEDLLYR	418	433	AT1G01540.2	FragPipe, ProteinProspector	CP,FL,FLPD	2	1
AT1G01540	AT1G01540.2	MGHIIHMLEAEDLLYRDER	418	436	AT1G01540.2	FragPipe	B1	2	1
AT1G01540	AT1G01540.2	ERQETAVVAAGSESGESGSR	446	465	AT1G01540.2	FragPipe, ProteinProspector	CC10,CC3,CIM,CLLF,CP,CT,CTSAM,EB,FL,FLPD,HY,IND,PT,RKD2,RTTP,RTUZ,SCLF,SP,SQ,SQSP,SQV,ST,B1	2	1
AT1G01540	AT1G01540.2	QETAVVAAGSESGESGSR	448	465	AT1G01540.2	FragPipe, ProteinProspector	CC10,CC3,CIM,CLLF,CP,CT,CTSAM,EB,FL,FLPD,HY,IND,LFD,LFP,LFPT,ND,PT,RKD2,RT,RTTP,RTUZ,SP,SQ,SQSP,SQV,ST,B1	2	1
AT1G01560	AT1G01560.2	FPNMSVNAVDLLQK	292	305	AT1G01560.2,AT1G01560.3	FragPipe, ProteinProspector	CIM,CLLF,CP,LFD,LFP,LFPT,SCLF,SP,B1,B2,B3,FL	4	2
AT1G01570	AT1G01570.2	AKNFSCDSHFSFYWLMSR	17	34	AT1G01570.2	FragPipe, ProteinProspector	PT	2	1
AT1G01580	AT1G01580.1	MEIEKSNNGGSNPSAGEEFK	1	20	AT1G01580.1	FragPipe, ProteinProspector	ap,wt	2	1
AT1G01580	AT1G01580.2	QDPWGRVTCMEHATSLLHPIPTQNSLFIYTLSLPLLPSK	7	45	AT1G01580.2	FragPipe	HY	2	1
AT1G01580	AT1G01580.2	VTCMEHATSLLHPIPTQNSLFIYTLSLPLLPSK	13	45	AT1G01580.2	FragPipe	RT	2	1
AT1G01620	AT1G01620.1	QPIGTSAQTDKDYK	19	32	AT1G01620.1	FragPipe, ProteinProspector	CC10,CC3,CIM,CLLF,CP,CT,CTSAM,EB,FL,FLPD,HY,IND,LFD,LFP,LFPT,ND,PT,RKD2,RT,RTTP,RTUZ,SCLF,SD,SDIMB,SP,SQ,SQSP,SQV,ST	2	1
AT1G01620	AT1G01620.1	QPIGTSAQTDK	19	29	AT1G01620.1	FragPipe, ProteinProspector	CLLF,CT,CTSAM,EB,FLPD,HY,IND,LFD,LFP,LFPT,ND,RKD2,RT,RTTP,RTUZ,SCLF,SD,SDIMB,SP,SQ,SQSP,SQV,ST	2	1
AT1G01620	AT1G01620.1	DYKEPPPAPFFEPGELSSWSFYR	30	52	AT1G01620.1	FragPipe, ProteinProspector	CC10,CC3,CIM,CLLF,CP,CT,CTSAM,EB,FL,FLPD,HY,IND,LFD,LFP,LFPT,ND,PT,RKD2,RT,RTTP,RTUZ,SCLF,SDIMB,SP,SQ,SQSP,SQV,ST	2	1
AT1G01620	AT1G01620.1	EPPPAPFFEPGELSSWSFYR	33	52	AT1G01620.1	FragPipe, ProteinProspector	CC10,CC3,CIM,CLLF,CP,CT,CTSAM,EB,FL,FLPD,HY,IND,LFD,LFP,LFPT,ND,PT,RKD2,RT,RTTP,RTUZ,SCLF,SD,SDIMB,SP,SQ,SQSP,SQV,ST	2	1
AT1G01640	AT1G01640.1	EQMHTDVLVKPGEEAPPIPTHK	20	41	AT1G01640.1	FragPipe	RKD2	2	1
AT1G01650	AT1G01650.1	LAIADPPDCCSTPK	86	99	AT1G01650.1	FragPipe, ProteinProspector	CC10,CLLF,CP,CTSAM,FL,FLPD,IND,LFPT,ND,PT,SCLF,SDIMB,SP,SQ,SQSP,SQV,ST	4	1
AT1G01650	AT1G01650.1	LTGEVILVHR	102	111	AT1G01650.1	FragPipe, ProteinProspector	CC10,CIM,CP,EB,FL,FLPD,HY,IND,LFD,ND,PT,RKD2,RT,RTTP,RTUZ,SD,SDIMB,SP,SQ,SQSP,SQV,ST	4	1
AT1G01690	AT1G01690.1	LAQISEELEQRFGMMETSLSR	126	146	AT1G01690.1,AT1G01690.2	FragPipe	CC3	3	2
AT1G01740	AT1G01740.5	TTALEAPDVENK	16	27	AT1G01740.5,AT1G01740.1,AT1G01740.2	FragPipe, ProteinProspector	CC3,CP,SQ,SQV	5	3
AT1G01740	AT1G01740.5	EYSLEQLK	40	47	AT1G01740.5,AT1G01740.1,AT1G01740.2	FragPipe	ND	5	3
AT1G01740	AT1G01740.5	IGYKDDEDMQEAINSK	356	371	AT1G01740.5	FragPipe, ProteinProspector	LFP,P,SD	5	1
AT1G01750	AT1G01750.1	ANSASGMHVS	2	11	AT1G01750.1	FragPipe, ProteinProspector	ap,wt	2	1
AT1G01750	AT1G01750.1	ANSASGMHVSDECK	2	15	AT1G01750.1	FragPipe, ProteinProspector	CIM,FL,HY,IND,ND,PT,RT,RTTP,RTUZ,SP,ST	2	1
AT1G01760	AT1G01760.1	MEEDWGK	1	7	AT1G01760.1,AT1G01760.4	FragPipe	HY	4	2
AT1G01800	AT1G01800.1	DPRVAVVTGSNKGIGFEICRQLANNGITVVLTAR	3	36	AT1G01800.1	FragPipe, ProteinProspector	ap,wt	2	1
AT1G01800	AT1G01800.1	VAVVTGSNK	6	14	AT1G01800.1	FragPipe, ProteinProspector	B1,B2,B3	2	1
AT1G01800	AT1G01800.1	QLANNGITVVLTAR	23	36	AT1G01800.1	FragPipe, ProteinProspector	CC10,CC3,CIM,CLLF,CP,CT,CTSAM,EB,FL,FLPD,HY,IND,LFD,LFP,LFPT,ND,PT,RKD2,RT,RTTP,RTUZ,SCLF,SD,SDIMB,SP,SQ,SQSP,SQV,ST,B1,B2,B3	2	1
AT1G01800	AT1G01800.1	QLANNGITVVLTARDENK	23	40	AT1G01800.1	FragPipe, ProteinProspector	B3	2	1
AT1G01800	AT1G01800.1	DENKGLAAVQKLKTENGFS	37	55	AT1G01800.1	FragPipe, ProteinProspector	ap,wt	2	1
AT1G01800	AT1G01800.1	DENKGLAAVQK	37	47	AT1G01800.1	FragPipe, ProteinProspector	CC10,CIM,CTSAM,FL,FLPD,HY,IND,LFP,ND,RKD2,RTTP,RTUZ,SCLF,SD,SP,SQSP,ST	2	1
AT1G01800	AT1G01800.1	GLAAVQK	41	47	AT1G01800.1	FragPipe, ProteinProspector	B1,B2,B3	2	1
AT1G01800	AT1G01800.1	LKTENGFSDQAISFHPLDVSNPDTIASLAAFVK	48	80	AT1G01800.1	FragPipe, ProteinProspector	CC10,CC3,CIM,CLLF,CP,CT,CTSAM,EB,FL,FLPD,HY,IND,LFD,LFP,LFPT,ND,P,PT,RKD2,RT,RTTP,RTUZ,SCLF,SD,SDIMB,SP,SQ,SQSP,SQV,ST	2	1
AT1G01800	AT1G01800.1	TENGFSDQAISFHPLDVSNPDTIASLAAFVK	50	80	AT1G01800.1	FragPipe, ProteinProspector	CC10,CC3,CIM,CLLF,CP,CT,CTSAM,EB,FL,FLPD,HY,IND,LFD,LFP,LFPT,ND,P,PT,RKD2,RT,RTTP,RTUZ,SCLF,SD,SDIMB,SP,SQ,SQSP,SQV,ST	2	1
AT1G01800	AT1G01800.1	DQAISFHPL	56	64	AT1G01800.1	FragPipe, ProteinProspector	ap,wt	2	1
AT1G01800	AT1G01800.1	DVSNPDTIASLAAFVKTRFGKL	65	86	AT1G01800.1	FragPipe	ap	2	1
AT1G01800	AT1G01800.1	FGKLDILVNNAGVGGANVNVDVLK	83	106	AT1G01800.1	FragPipe	RKD2	2	1
AT1G01800	AT1G01800.1	LDILVNNAGVGGANVNVDVLK	86	106	AT1G01800.1	FragPipe, ProteinProspector	CC10,CC3,CIM,CLLF,CP,CTSAM,EB,FL,FLPD,HY,IND,LFPT,ND,P,PT,RKD2,RT,RTTP,RTUZ,SCLF,SD,SDIMB,SP,SQ,SQV,ST,B1,B2,B3,CT	2	1
AT1G01860	AT1G01860.2	MLNSDINDQLASAADVK	1	17	AT1G01860.2,AT1G01860.3	ProteinProspector	RT	5	2
AT1G01860	AT1G01860.1	SSPDDYHSTLK	52	62	AT1G01860.1,AT1G01860.4,AT1G01860.5	FragPipe, ProteinProspector	CT,CTSAM,FLPD,HY,LFD,LFP,LFPT,SQ,CLLF	5	3
AT1G01860	AT1G01860.1	DYHSTLKSLNSRGRFPRKSLGQHYMLNSDIN	56	86	AT1G01860.1,AT1G01860.4,AT1G01860.5	FragPipe	ap,wt	5	3
AT1G01860	AT1G01860.1	SLGQHYMLNSDINDQLASAADVK	74	96	AT1G01860.1,AT1G01860.4,AT1G01860.5	FragPipe, ProteinProspector	CT,CTSAM,RTTP,SQ	5	3
AT1G01860	AT1G01860.1	ENFFPQPK	250	257	AT1G01860.1,AT1G01860.2,AT1G01860.3,AT1G01860.4	FragPipe	SQ,B1,B3	5	4
AT1G01860	AT1G01860.1	VDAAVVTFK	258	266	AT1G01860.1,AT1G01860.2,AT1G01860.3,AT1G01860.4	FragPipe, ProteinProspector	B3	5	4
AT1G01860	AT1G01860.1	DYPDVSSTK	272	280	AT1G01860.1,AT1G01860.2,AT1G01860.3,AT1G01860.4	FragPipe, ProteinProspector	CC10,CC3,CLLF,CT,CTSAM,HY,LFD,LFP,SCLF,B1,B3	5	4
AT1G01860	AT1G01860.1	NFFSLVNSAFNGK	281	293	AT1G01860.1,AT1G01860.2,AT1G01860.3,AT1G01860.4	FragPipe, ProteinProspector	CC10,CP,CTSAM,FLPD,LFD,SQ	5	4
AT1G01860	AT1G01860.1	KSLQHISSSPDIEK	299	312	AT1G01860.1,AT1G01860.2,AT1G01860.3,AT1G01860.4	FragPipe, ProteinProspector	CC10,CTSAM,HY,LFD,LFP,LFPT,RTTP	5	4
AT1G01860	AT1G01860.1	SLQHISSSPDIEK	300	312	AT1G01860.1,AT1G01860.2,AT1G01860.3,AT1G01860.4	FragPipe, ProteinProspector	CC10,CTSAM,LFPT	5	4
AT1G01860	AT1G01860.1	ALGVAGLPATSRPEELTLDDFVK	313	335	AT1G01860.1,AT1G01860.2	FragPipe, ProteinProspector	CC10,CC3,CP,CT,CTSAM,FL,FLPD,HY,IND,LFD,LFP,LFPT,RKD2,SDIMB,SQ,B1,B3,B2	5	2
AT1G01860	AT1G01860.1	PEELTLDDFVK	325	335	AT1G01860.1,AT1G01860.2	FragPipe	SDIMB	5	2
AT1G01860	AT1G01860.1	DFVKLHNVIARE	332	343	AT1G01860.1,AT1G01860.2	ProteinProspector	ap,wt	5	2
AT1G01880	AT1G01880.1	GVGGNFWDLLR	2	12	AT1G01880.1,AT1G01880.2,AT1G01880.3	FragPipe	LFPT	4	3
AT1G01880	AT1G01880.1	FGAYPVFVVDGTPSPLK	66	82	AT1G01880.1,AT1G01880.2,AT1G01880.3	FragPipe, ProteinProspector	CC3,CP,FL,P,SQ	4	3
AT1G01910	AT1G01910.1	AADLPEATVQNILDQESLK	2	20	AT1G01910.1,AT1G01910.2,AT1G01910.3,AT1G01910.4	FragPipe, ProteinProspector	CC3,CIM,CLLF,CP,CT,CTSAM,EB,FL,FLPD,HY,IND,LFD,LFP,LFPT,ND,P,RKD2,RT,RTTP,RTUZ,SCLF,SD,SDIMB,SQ,SQSP,SQV,ST,B1,B3	5	4
AT1G01910	AT1G01910.1	DLPEATVQNIL	4	14	AT1G01910.1,AT1G01910.2,AT1G01910.3,AT1G01910.4	FragPipe	ap,wt	5	4
AT1G01910	AT1G01910.1	WVFVGGK	21	27	AT1G01910.1,AT1G01910.2,AT1G01910.3,AT1G01910.4	FragPipe, ProteinProspector	CC10,CC3,CIM,CLLF,CP,CT,EB,FL,FLPD,HY,LFD,LFP,LFPT,ND,P,PT,RKD2,RT,RTTP,RTUZ,SCLF,SD,SP,SQV,ST,B3	5	4
AT1G01910	AT1G01910.1	TTCSSILAICLASVR	33	47	AT1G01910.1,AT1G01910.2,AT1G01910.3,AT1G01910.4	FragPipe, ProteinProspector	CC10,CC3,CIM,CP,CT,CTSAM,EB,FL,FLPD,HY,IND,LFD,LFP,LFPT,ND,P,PT,RKD2,RT,RTTP,RTUZ,SCLF,SP,SQ,SQSP,SQV,ST	5	4
AT1G01910	AT1G01910.1	SSVLIISTDPAHNLSDAFQQR	48	68	AT1G01910.1,AT1G01910.2,AT1G01910.3,AT1G01910.4	FragPipe, ProteinProspector	CC10,CC3,CIM,CLLF,CP,CT,CTSAM,EB,FL,FLPD,HY,IND,LFD,LFP,LFPT,ND,P,PT,RKD2,RT,RTTP,RTUZ,SCLF,SD,SDIMB,SP,SQ,SQSP,SQV,ST,B1,B3	5	4
AT1G01910	AT1G01910.1	LVQTMDYATIVFDTAPTGHTLR	128	149	AT1G01910.1,AT1G01910.2,AT1G01910.3,AT1G01910.4	FragPipe, ProteinProspector	CC10,CC3,CIM,CLLF,CP,CT,CTSAM,EB,FL,FLPD,HY,IND,LFD,LFP,LFPT,ND,P,PT,RKD2,RT,RTTP,RTUZ,SCLF,SD,SDIMB,SP,SQ,SQSP,SQV,ST,B1,B3	5	4
AT1G01910	AT1G01910.1	LPLLPEEVTGVEALK	293	307	AT1G01910.1,AT1G01910.2,AT1G01910.4,AT1G01910.5	FragPipe, ProteinProspector	CC10,CC3,CIM,CLLF,CP,CT,CTSAM,EB,FL,FLPD,HY,IND,LFD,LFP,LFPT,ND,P,PT,RKD2,RT,RTTP,RTUZ,SCLF,SD,SDIMB,SQ,ST,B1,B3	5	4
AT1G01910	AT1G01910.1	FLTPYHPTTSR	313	323	AT1G01910.1,AT1G01910.2,AT1G01910.4,AT1G01910.5	FragPipe, ProteinProspector	CC10,CC3,CIM,CLLF,CP,CT,CTSAM,EB,FL,FLPD,HY,IND,LFD,LFP,LFPT,ND,P,PT,RKD2,RT,RTTP,RTUZ,SCLF,SD,SDIMB,SP,SQ,SQSP,SQV,ST	5	4
AT1G01910	AT1G01910.1	SNVEELER	324	331	AT1G01910.1,AT1G01910.2,AT1G01910.4,AT1G01910.5	FragPipe, ProteinProspector	CC10,CC3,CIM,CLLF,CP,CT,CTSAM,EB,FL,FLPD,HY,IND,LFD,LFP,LFPT,P,PT,RKD2,RT,RTTP,RTUZ,SCLF,SD,SDIMB,SP,SQ,SQSP,SQV,ST,B1,B3	5	4
AT1G01910	AT1G01910.1	SNVEELERK	324	332	AT1G01910.1,AT1G01910.2,AT1G01910.4,AT1G01910.5	FragPipe, ProteinProspector	CC10,IND,PT,RKD2,SQSP,B1,B3	5	4
AT1G01910	AT1G01910.1	TAEEELER	342	349	AT1G01910.1,AT1G01910.2,AT1G01910.4,AT1G01910.5	FragPipe, ProteinProspector	CC10,CC3,CIM,CLLF,CP,CT,CTSAM,EB,FL,FLPD,HY,IND,LFD,LFP,LFPT,ND,P,PT,RKD2,RT,RTTP,RTUZ,SCLF,SD,SDIMB,SP,SQ,SQSP,ST,B1	5	4
AT1G01910	AT1G01910.1	TAEEELERVK	342	351	AT1G01910.1,AT1G01910.2,AT1G01910.4,AT1G01910.5	FragPipe	B1,B3	5	4
AT1G01920	AT1G01920.1	MAISEEEAK	1	9	AT1G01920.1,AT1G01920.2,AT1G01920.3,AT1G01920.5	FragPipe, ProteinProspector	CIM,CLLF,CT,CTSAM,FL,FLPD,HY,IND,LFD,LFP,LFPT,RT,RTUZ,SCLF,SP,SQ,SQSP,SQV	5	4
AT1G01920	AT1G01920.1	AISEEEAKLERFL	2	14	AT1G01920.1,AT1G01920.2,AT1G01920.3,AT1G01920.5	FragPipe, ProteinProspector	ap,wt	5	4
AT1G01920	AT1G01920.1	AISEEEAKLER	2	12	AT1G01920.1,AT1G01920.2,AT1G01920.3,AT1G01920.5	FragPipe, ProteinProspector	CC10,CC3,CLLF,CP,CTSAM,EB,P,RKD2,SDIMB,B1	5	4
AT1G01920	AT1G01920.1	AISEEEAK	2	9	AT1G01920.1,AT1G01920.2,AT1G01920.3,AT1G01920.5	FragPipe, ProteinProspector	CTSAM,B1	5	4
AT1G01920	AT1G01920.1	FLDWLQVNGGELR	13	25	AT1G01920.1,AT1G01920.2,AT1G01920.3,AT1G01920.5	FragPipe, ProteinProspector	CC3,CIM,CP,CT,CTSAM,EB,FL,P,PT,RKD2,RTTP,RTUZ,SCLF,SP,SQ,ST	5	4
AT1G01920	AT1G01920.2	GNEELLYLYGFVIDNNPDDYLMVHYPVEAIPSIPFSDSK	305	343	AT1G01920.2,AT1G01920.3,AT1G01920.4,AT1G01920.5	ProteinProspector	PT	5	4
AT1G01920	AT1G01920.1	TIAMQEEEIYKVSAMLEELVESR	441	463	AT1G01920.1,AT1G01920.2,AT1G01920.4,AT1G01920.5	FragPipe	B1	5	4
AT1G01920	AT1G01920.1	VSAMLEELVESR	452	463	AT1G01920.1,AT1G01920.2,AT1G01920.4,AT1G01920.5	FragPipe, ProteinProspector	CC3,CP,EB,FL,FLPD,HY,LFP,P,PT,RKD2,RT,RTUZ,SP,SQ,ST,B3	5	4
AT1G01920	AT1G01920.1	QGEQPSETEVR	464	474	AT1G01920.1,AT1G01920.2,AT1G01920.4,AT1G01920.5	FragPipe, ProteinProspector	CC10,CC3,CIM,CLLF,CP,CT,CTSAM,EB,FL,FLPD,HY,IND,LFD,LFP,ND,P,PT,RKD2,RT,RTTP,RTUZ,SCLF,SD,SDIMB,SP,SQSP,ST,B1	5	4
AT1G01920	AT1G01920.1	MAVWEACGDSGALQLLVDLLNSK	475	497	AT1G01920.1,AT1G01920.2,AT1G01920.4,AT1G01920.5	FragPipe	B1	5	4
AT1G01920	AT1G01920.1	MMKLEENSGTEEQDAR	498	513	AT1G01920.1,AT1G01920.2,AT1G01920.4,AT1G01920.5	FragPipe, ProteinProspector	IND,ND,PT,SQ	5	4
AT1G01920	AT1G01920.1	LEENSGTEEQDAR	501	513	AT1G01920.1,AT1G01920.2,AT1G01920.4,AT1G01920.5	FragPipe, ProteinProspector	CC10,CC3,CIM,CLLF,CT,CTSAM,EB,FLPD,HY,IND,LFD,LFP,LFPT,ND,P,PT,RT,RTTP,RTUZ,SCLF,SD,SDIMB,SP,SQ,B1,CP	5	4
AT1G01920	AT1G01920.1	LLEEACVLESHEESR	514	528	AT1G01920.1,AT1G01920.2,AT1G01920.4,AT1G01920.5	FragPipe, ProteinProspector	CC10,CC3,CIM,CLLF,CP,CTSAM,EB,FL,FLPD,HY,IND,LFD,LFP,LFPT,ND,P,PT,RKD2,RT,RTTP,RTUZ,SCLF,SP,SQSP,ST,B1	5	4
AT1G01920	AT1G01920.1	EAEHALHLALSSDH	559	572	AT1G01920.1,AT1G01920.2,AT1G01920.4	ProteinProspector	CC10,CC3,CIM,CLLF,CP,CTSAM,EB,FL,FLPD,HY,IND,LFPT,P,PT,RKD2,RT,RTTP,RTUZ,SD,SDIMB,SP,SQ,SQSP,SQV,ST	5	3
AT1G01950	AT1G01950.1	MAMASSR	1	7	AT1G01950.1,AT1G01950.2,AT1G01950.3	FragPipe	B3	4	3
AT1G01950	AT1G01950.1	GSMRPVSGANSSNLR	13	27	AT1G01950.1,AT1G01950.2,AT1G01950.3	FragPipe, ProteinProspector	CC10,CC3,CIM,CP,CT,CTSAM,EB,FL,FLPD,HY,LFD,LFPT,PT,RKD2,RT,RTTP,RTUZ,SQ,ST,B3	4	3
AT1G01950	AT1G01950.1	PVSGANSSNLRSSSFK	17	32	AT1G01950.1,AT1G01950.2,AT1G01950.3	FragPipe	SCLF	4	3
AT1G01950	AT1G01950.1	SRIPSSAPAPR	33	43	AT1G01950.1,AT1G01950.2,AT1G01950.3	FragPipe, ProteinProspector	CC3,RKD2	4	3
AT1G01950	AT1G01950.1	IPSSAPAPR	35	43	AT1G01950.1,AT1G01950.2,AT1G01950.3	FragPipe, ProteinProspector	CC3,CT,LFD,RT,RTUZ,SQ,B3	4	3
AT1G01950	AT1G01950.1	RSSSASIGAADNGVPGR	44	60	AT1G01950.1,AT1G01950.2,AT1G01950.3	FragPipe, ProteinProspector	CC3,CIM,CLLF,CT,CTSAM,FL,HY,IND,LFP,RKD2,RTTP,RTUZ,SQ,B1,B3	4	3
AT1G01950	AT1G01950.1	SSSASIGAADNGVPGR	45	60	AT1G01950.1,AT1G01950.2,AT1G01950.3	FragPipe, ProteinProspector	CC10,CC3,CIM,CP,CT,CTSAM,EB,FL,HY,IND,LFD,LFP,LFPT,ND,PT,RKD2,RT,RTTP,RTUZ,SCLF,SP,SQ,ST,B1,B3	4	3
AT1G01950	AT1G01950.1	NADESVADADFADCVELQPELK	71	92	AT1G01950.1,AT1G01950.2,AT1G01950.3	FragPipe, ProteinProspector	CC3,CP,CT,FL,FLPD,RTTP,SQ,B1	4	3
AT1G01950	AT1G01950.1	NADESVADADFADCVELQPELKR	71	93	AT1G01950.1,AT1G01950.2,AT1G01950.3	FragPipe, ProteinProspector	CC3,CIM,EB,LFPT,RT,RTTP,SQ	4	3
AT1G01950	AT1G01950.1	KNNWDTETYEFDEVLTEAASQK	98	119	AT1G01950.1,AT1G01950.2,AT1G01950.3	FragPipe, ProteinProspector	CC10,CP,LFPT,PT,RKD2,RT,RTTP,ST,CIM	4	3
AT1G01950	AT1G01950.1	NNWDTETYEFDEVLTEAASQK	99	119	AT1G01950.1,AT1G01950.2,AT1G01950.3	FragPipe, ProteinProspector	CC3,CP,FLPD,RTTP,RTUZ,SQ,ST,B1	4	3
AT1G01950	AT1G01950.1	NNWDTETYEFDEVLTEAASQKR	99	120	AT1G01950.1,AT1G01950.2,AT1G01950.3	FragPipe, ProteinProspector	EB,B1	4	3
AT1G01950	AT1G01950.1	VYEVVAKPVVESVLEGYNGTVMAYGQTGTGK	121	151	AT1G01950.1,AT1G01950.2,AT1G01950.3	FragPipe, ProteinProspector	EB,HY,PT,RKD2,RT,RTTP,RTUZ,SQ,B3	4	3
AT1G01950	AT1G01950.1	KLEEEVTILR	570	579	AT1G01950.1,AT1G01950.3,AT1G01950.4	FragPipe, ProteinProspector	CLLF,CTSAM,FL,LFD,LFP,ND,PT,RT,RTTP,RTUZ,SQSP,ST,B3	4	3
AT1G01950	AT1G01950.1	SQLVQLTFEADQMR	580	593	AT1G01950.1,AT1G01950.4	FragPipe, ProteinProspector	CT,CTSAM,EB,FL,LFP,LFPT,ND,PT,RKD2,RT,RTUZ,SQ,ST	4	2
AT1G01950	AT1G01950.1	SQLVQLTFEADQMRR	580	594	AT1G01950.1,AT1G01950.4	FragPipe	LFD	4	2
AT1G02010	AT1G02010.1	SFSDSESSSHGGGGGDYK	2	19	AT1G02010.1,AT1G02010.2,AT1G02010.3,AT1G02010.4	FragPipe, ProteinProspector	CP,P,PT,SQ,ST	6	4
AT1G02010	AT1G02010.1	DRLLHEMLGSTK	27	38	AT1G02010.1,AT1G02010.2,AT1G02010.3,AT1G02010.4	FragPipe, ProteinProspector	P,PT	6	4
AT1G02010	AT1G02010.1	LLHEMLGSTK	29	38	AT1G02010.1,AT1G02010.2,AT1G02010.3,AT1G02010.4	FragPipe, ProteinProspector	CP,FL,P,PT,ST	6	4
AT1G02010	AT1G02010.1	MADITDQGISLVEELFK	64	80	AT1G02010.1,AT1G02010.2,AT1G02010.3,AT1G02010.4,AT1G02010.5	FragPipe, ProteinProspector	CP,P,ST	6	5
AT1G02010	AT1G02010.1	REPMPGMDAIYFIQPSK	82	98	AT1G02010.1,AT1G02010.2,AT1G02010.3,AT1G02010.4,AT1G02010.5	FragPipe, ProteinProspector	P,ST	6	5
AT1G02010	AT1G02010.1	EPMPGMDAIYFIQPSK	83	98	AT1G02010.1,AT1G02010.2,AT1G02010.3,AT1G02010.4,AT1G02010.5	FragPipe, ProteinProspector	CP,FL,P,PT,ST	6	5
AT1G02010	AT1G02010.1	ENIVMFLSDMSGR	99	111	AT1G02010.1,AT1G02010.2,AT1G02010.3,AT1G02010.4,AT1G02010.5	FragPipe, ProteinProspector	CP,FL,P,PT,SP,SQ,ST	6	5
AT1G02010	AT1G02010.1	ENIVMFLSDMSGREPLYR	99	116	AT1G02010.1,AT1G02010.2,AT1G02010.3,AT1G02010.4,AT1G02010.5	FragPipe, ProteinProspector	P,PT,SCLF,ST	6	5
AT1G02010	AT1G02010.1	KAFIFFSSTIPK	117	128	AT1G02010.1,AT1G02010.2,AT1G02010.3,AT1G02010.4,AT1G02010.5	FragPipe, ProteinProspector	P,ST	6	5
AT1G02010	AT1G02010.1	AFIFFSSTIPK	118	128	AT1G02010.1,AT1G02010.2,AT1G02010.3,AT1G02010.4,AT1G02010.5	FragPipe, ProteinProspector	FL,P,PT,SP,SQ,ST	6	5
AT1G02010	AT1G02010.1	ELVNHIK	129	135	AT1G02010.1,AT1G02010.2,AT1G02010.3,AT1G02010.4,AT1G02010.5	FragPipe, ProteinProspector	P,ST	6	5
AT1G02010	AT1G02010.1	SDSSVLPR	136	143	AT1G02010.1,AT1G02010.2,AT1G02010.3,AT1G02010.4,AT1G02010.5	FragPipe, ProteinProspector	P,PT,SP,ST	6	5
AT1G02010	AT1G02010.1	TATWARPHSSDDGYSSDSVLK	575	595	AT1G02010.1,AT1G02010.4,AT1G02010.5,AT1G02010.6	FragPipe, ProteinProspector	P,ST	6	4
AT1G02010	AT1G02010.1	PHSSDDGYSSDSVLK	581	595	AT1G02010.1,AT1G02010.4,AT1G02010.5,AT1G02010.6	FragPipe	P,ST	6	4
AT1G02010	AT1G02010.1	IFVFIIGGATR	608	618	AT1G02010.1,AT1G02010.2,AT1G02010.4,AT1G02010.5,AT1G02010.6	FragPipe, ProteinProspector	ST	6	5
AT1G02010	AT1G02010.1	REVVLGSTSFDDPPQYITK	633	651	AT1G02010.1,AT1G02010.2,AT1G02010.4,AT1G02010.5,AT1G02010.6	ProteinProspector	P	6	5
AT1G02010	AT1G02010.1	EVVLGSTSFDDPPQYITK	634	651	AT1G02010.1,AT1G02010.2,AT1G02010.4,AT1G02010.5,AT1G02010.6	FragPipe, ProteinProspector	CP,FL,P,PT,SP,SQ,ST	6	5
AT1G02010	AT1G02010.1	DIQGAPAQPFKPQYW	659	673	AT1G02010.1,AT1G02010.2,AT1G02010.4,AT1G02010.5,AT1G02010.6	ProteinProspector	CP,FL,P,PT,SP,ST	6	5
AT1G02020	AT1G02020.1	EQLALPFR	450	457	AT1G02020.1,AT1G02020.2	FragPipe, ProteinProspector	CIM,CLLF,CT,CTSAM,EB,FLPD,HY,IND,LFD,LFPT,ND,RT,SQSP,SQV,FL,SD,ST	3	2
AT1G02020	AT1G02020.1	ALPWDTAEVHLALFVHR	458	474	AT1G02020.1,AT1G02020.2	FragPipe, ProteinProspector	SCLF	3	2
AT1G02020	AT1G02020.1	GLYLLVR	481	487	AT1G02020.1,AT1G02020.2	FragPipe, ProteinProspector	CC10,CIM,CLLF,CP,CT,CTSAM,FL,FLPD,HY,IND,LFD,LFP,LFPT,ND,PT,SCLF,SDIMB,SP,SQSP,SQV,ST	3	2
AT1G02020	AT1G02020.1	NEDHLSDLK	488	496	AT1G02020.1,AT1G02020.2	FragPipe, ProteinProspector	CC3,CIM,CLLF,CP,CTSAM,EB,FL,FLPD,HY,IND,LFD,LFP,ND,PT,RKD2,RT,RTUZ,SCLF,SDIMB,SP,SQ,SQSP,ST	3	2
AT1G02020	AT1G02020.1	TATRPEFEWTK	497	507	AT1G02020.1,AT1G02020.2	FragPipe	CP	3	2
AT1G02020	AT1G02020.1	TATRPEFEWTKPDGCPDNLPLYK	497	519	AT1G02020.1,AT1G02020.2	ProteinProspector	CP,IND,LFPT,PT,RKD2,ST	3	2
AT1G02020	AT1G02020.1	LAEGDCQR	520	527	AT1G02020.1,AT1G02020.2	FragPipe, ProteinProspector	B1	3	2
AT1G02020	AT1G02020.1	GLSCHQDIAGDGCFSLGMIAR	531	551	AT1G02020.1	FragPipe, ProteinProspector	CLLF,CT,FLPD,IND,LFD,LFP,LFPT,ND,PT,SCLF,SP,SQSP,SQV	3	1
AT1G02020	AT1G02020.1	FEPALR	552	557	AT1G02020.1	ProteinProspector	CC3,SDIMB,SQSP	3	1
AT1G02020	AT1G02020.1	EKGSWMYPR	558	566	AT1G02020.1	FragPipe, ProteinProspector	LFP	3	1
AT1G02020	AT1G02020.1	GSWMYPR	560	566	AT1G02020.1	FragPipe	CLLF,ND,B1	3	1
AT1G02065	AT1G02065.1	FHLLSEFDNGK	235	245	AT1G02065.1	FragPipe	CP	2	1
AT1G02065	AT1G02065.1	FHLLSEFDNGKR	235	246	AT1G02065.1	FragPipe, ProteinProspector	SQ	2	1
AT1G02065	AT1G02065.1	CHQSASATQDTGTGK	262	276	AT1G02065.1	FragPipe	CP	2	1
AT1G02065	AT1G02065.1	ASSSPSSNAPPTISLECFR	289	307	AT1G02065.1	FragPipe, ProteinProspector	CP,FL,SQ	2	1
AT1G02080	AT1G02080.2	MTPSKVAGHTRFLLHSFH	1	18	AT1G02080.2,AT1G02080.3	FragPipe, ProteinProspector	ap,wt	3	2
AT1G02080	AT1G02080.2	MTPSK	1	5	AT1G02080.2,AT1G02080.3	ProteinProspector	B1	3	2
AT1G02080	AT1G02080.1	TIENPDETSPRIMWALK	5	21	AT1G02080.1	FragPipe	PT	3	1
AT1G02080	AT1G02080.1	TIENPDETSPR	5	15	AT1G02080.1	FragPipe	RKD2	3	1
AT1G02080	AT1G02080.2	QLAPGISWR	319	327	AT1G02080.2,AT1G02080.3	FragPipe, ProteinProspector	RTUZ,B1,B3,CC10,RKD2	3	2
AT1G02080	AT1G02080.1	QLQAPGISWR	372	381	AT1G02080.1	FragPipe, ProteinProspector	RT,B3	3	1
AT1G02080	AT1G02080.2	VATLGLPEQLPSPQGLFQSTPSPLFSISQLSAALPNIGNHVVINQK	1234	1279	AT1G02080.2,AT1G02080.1	FragPipe	B1	3	2
AT1G02090	AT1G02090.1	SLSMKGDVDIR	219	229	AT1G02090.1	FragPipe, ProteinProspector	EB,FLPD,SQ,SQSP	3	1
AT1G02090	AT1G02090.1	GNKEMFGEPSGVMDYEEDGIRPK	230	252	AT1G02090.1	ProteinProspector	EB,FLPD,PT	3	1
AT1G02090	AT1G02090.1	EMFGEPSGVMDYEEDGIRPK	233	252	AT1G02090.1	FragPipe, ProteinProspector	CC10,CC3,CIM,CLLF,CP,CT,CTSAM,EB,FL,FLPD,HY,IND,LFD,LFP,LFPT,ND,P,PT,RKD2,RT,RTTP,RTUZ,SCLF,SD,SDIMB,SP,SQ,SQSP,SQV,ST,B1	3	1
AT1G02090	AT1G02090.1	DYEEDGIRPKRRRHPVTR	243	260	AT1G02090.1	ProteinProspector	ap,wt	3	1
AT1G02100	AT1G02100.2	LELFDEFEEWHMMQAR	282	297	AT1G02100.2	FragPipe	CC3,RTTP	3	1
AT1G02120	AT1G02120.1	IVQSTLEECR	417	426	AT1G02120.1,AT1G02120.2	FragPipe, ProteinProspector	CC10,CC3,CIM,CLLF,CP,CT,CTSAM,EB,FL,FLPD,HY,IND,LFD,LFP,LFPT,ND,PT,RKD2,RT,RTTP,RTUZ,SCLF,SD,SP,SQ,SQSP,SQV,ST,B3	3	2
AT1G02120	AT1G02120.1	EAYAHWIR	427	434	AT1G02120.1,AT1G02120.2	FragPipe, ProteinProspector	CC10,CC3,CIM,CLLF,CP,CT,CTSAM,FL,FLPD,HY,IND,LFD,LFP,LFPT,RKD2,RTTP,SCLF,SP,SQ,ST,B3	3	2
AT1G02120	AT1G02120.1	MAHELLK	435	441	AT1G02120.1	FragPipe, ProteinProspector	FLPD,IND,LFPT,PT,RTUZ,SCLF,SP,SQSP,ST,B1,B3	3	1
AT1G02120	AT1G02120.1	LENQEGNKLIEDGEPLAAR	445	463	AT1G02120.1	FragPipe, ProteinProspector	CC10,CIM,EB,FL,FLPD,HY,ND,PT,SCLF,SQV,ST	3	1
AT1G02120	AT1G02120.1	LENQEGNK	445	452	AT1G02120.1	FragPipe, ProteinProspector	B1,B3	3	1
AT1G02120	AT1G02120.1	LENQEGNKLIEDGEPLAAREER	445	466	AT1G02120.1	FragPipe	B1	3	1
AT1G02120	AT1G02120.1	LIEDGEPLAAR	453	463	AT1G02120.1	FragPipe, ProteinProspector	CC10,CC3,CIM,CLLF,CP,CTSAM,EB,FL,FLPD,HY,IND,LFD,LFP,LFPT,ND,PT,RKD2,RT,RTTP,RTUZ,SCLF,SD,SDIMB,SP,SQ,SQSP,SQV,ST,B1,B3	3	1
AT1G02120	AT1G02120.1	VSECDEEGKVEMVGEGVVK	467	485	AT1G02120.1	FragPipe, ProteinProspector	CC10,CC3,CIM,CLLF,CP,CT,CTSAM,EB,FL,FLPD,HY,IND,LFD,LFP,LFPT,ND,PT,RKD2,RT,RTTP,RTUZ,SCLF,SP,SQ,SQSP,SQV,ST	3	1
AT1G02120	AT1G02120.1	VEMVGEGVVK	476	485	AT1G02120.1	FragPipe	B3	3	1
AT1G02120	AT1G02120.1	EAWVNLTSFVK	490	500	AT1G02120.1	FragPipe, ProteinProspector	CC10,CC3,CIM,CLLF,CP,CT,CTSAM,FL,FLPD,HY,IND,LFD,LFP,LFPT,RKD2,RT,RTTP,RTUZ,SCLF,SDIMB,SP,SQSP,SQV,B3	3	1
AT1G02120	AT1G02120.1	GGGGQVEYHER	530	540	AT1G02120.1	FragPipe, ProteinProspector	FLPD,RKD2,B1	3	1
AT1G02120	AT1G02120.1	YDEYSVNGETLGWLEK	541	556	AT1G02120.1	FragPipe, ProteinProspector	CC10,CC3,CIM,CLLF,CP,CT,CTSAM,EB,FL,FLPD,HY,IND,LFD,LFP,LFPT,PT,RKD2,RT,RTTP,RTUZ,SCLF,SDIMB,SP,SQ,SQV,ST	3	1
AT1G02120	AT1G02120.1	YDEYSVNGETLGWLEKR	541	557	AT1G02120.1	FragPipe	IND,SDIMB	3	1
AT1G02120	AT1G02120.1	EEMMMVEDR	563	571	AT1G02120.1	FragPipe, ProteinProspector	CC10,CC3,CIM,CLLF,CP,CT,CTSAM,EB,FL,FLPD,HY,IND,LFD,LFP,LFPT,ND,PT,RKD2,RT,RTTP,RTUZ,SCLF,SD,SP,SQ,B1	3	1
AT1G02120	AT1G02120.1	MRQDHAALK	575	583	AT1G02120.1	FragPipe	B1	3	1
AT1G02120	AT1G02120.1	QDHAALK	577	583	AT1G02120.1	FragPipe	B1	3	1
AT1G02120	AT1G02120.1	AQFHHLER	584	591	AT1G02120.1	FragPipe, ProteinProspector	B1,B3	3	1
AT1G02145	AT1G02145.1	VEESFNVQSMHDILYHR	36	52	AT1G02145.1,AT1G02145.3	FragPipe, ProteinProspector	CC3,CIM,CP,CT,CTSAM,EB,FL,FLPD,HY,IND,LFD,LFP,LFPT,ND,P,PT,RKD2,RT,RTTP,RTUZ,SCLF,SD,SDIMB,SP,SQ,SQV	4	2
AT1G02145	AT1G02145.1	SSDWGTHSIHWYFTSALPR	251	269	AT1G02145.1,AT1G02145.3,AT1G02145.4	FragPipe	SCLF	4	3
AT1G02145	AT1G02145.1	FIISSVPMFNLSAAVAASR	312	330	AT1G02145.1,AT1G02145.3,AT1G02145.4	FragPipe, ProteinProspector	FL,HY,RTTP,SD,SQSP	4	3
AT1G02190	AT1G02190.1	FSFHYK	373	378	AT1G02190.1	ProteinProspector	CP,FL,PT,SQ	2	1
AT1G02205	AT1G02205.2	MATKPGVLTDWPWTPLGSFK	1	20	AT1G02205.2,AT1G02205.3	FragPipe	CP	5	2
AT1G02205	AT1G02205.2	ATKPGVLTDWPWTPLGSFK	2	20	AT1G02205.2,AT1G02205.3	FragPipe, ProteinProspector	CP,FL,FLPD,PT,SP,SQ,ST	5	2
AT1G02205	AT1G02205.2	PGVLTDWPWTPLGSFK	5	20	AT1G02205.2,AT1G02205.3	FragPipe	SQ	5	2
AT1G02205	AT1G02205.2	YIVIAPWAVHSTYR	21	34	AT1G02205.2,AT1G02205.3,AT1G02205.4	FragPipe, ProteinProspector	CP,FL,FLPD,ND,PT,SP,SQ,ST	5	3
AT1G02205	AT1G02205.2	FVTDDPEKR	35	43	AT1G02205.2,AT1G02205.3,AT1G02205.4	FragPipe, ProteinProspector	CLLF,CP,CTSAM,EB,FL,FLPD,IND,ND,PT,RT,RTTP,SP,SQ,ST	5	3
AT1G02205	AT1G02205.2	FVTDDPEK	35	42	AT1G02205.2,AT1G02205.3,AT1G02205.4	FragPipe, ProteinProspector	FLPD,PT,SQ	5	3
AT1G02205	AT1G02205.2	ILHNQVWISLSR	58	69	AT1G02205.2,AT1G02205.3,AT1G02205.4	FragPipe, ProteinProspector	PT	5	3
AT1G02205	AT1G02205.2	GIDFNQVDR	83	91	AT1G02205.2,AT1G02205.3,AT1G02205.4	FragPipe, ProteinProspector	CP,FL,FLPD,IND,ND,PT,SP,SQ,ST	5	3
AT1G02205	AT1G02205.2	QLPWWR	118	123	AT1G02205.2,AT1G02205.3,AT1G02205.4	ProteinProspector	CP,PT,SQ	5	3
AT1G02205	AT1G02205.2	FLCYTPSYHSLHHTQFR	240	256	AT1G02205.2,AT1G02205.1,AT1G02205.3,AT1G02205.4	FragPipe, ProteinProspector	CP,FL,FLPD,PT,SQ,ST	5	4
AT1G02205	AT1G02205.2	DHLVYLTSEALSSNKVWLVGEGTTR	496	520	AT1G02205.2,AT1G02205.1,AT1G02205.4,AT1G02205.5	FragPipe	PT,SQV	5	4
AT1G02270	AT1G02270.1	TLWLAR	100	105	AT1G02270.1	ProteinProspector	CIM,LFP	2	1
AT1G02270	AT1G02270.1	NQRILDLLLHQR	106	117	AT1G02270.1	ProteinProspector	FLPD,PT,ST	2	1
AT1G02270	AT1G02270.1	ILDLLLHQR	109	117	AT1G02270.1	FragPipe, ProteinProspector	CC10,CC3,CIM,CLLF,CP,CTSAM,EB,FL,FLPD,HY,IND,LFP,LFPT,ND,P,PT,RKD2,RT,RTTP,SCLF,SDIMB,SP,SQ,SQSP,SQV,ST,B1	2	1
AT1G02310	AT1G02310.1	LNILPFFLFFLPFLIGNNRICVAVK	2	26	AT1G02310.1	FragPipe	FLPD	2	1
AT1G02400	AT1G02400.1	YNSFTWGDYK	301	310	AT1G02400.1	FragPipe	LFP,SQ	2	1
AT1G02530	AT1G02530.1	PGIQIFR	1040	1046	AT1G02530.1	FragPipe	SQ	2	1
AT1G02530	AT1G02530.1	FYDPDSGQITLDGVELKK	1078	1095	AT1G02530.1	FragPipe	CP	2	1
AT1G02530	AT1G02530.1	FISSIQQGYDTVVGEK	1150	1165	AT1G02530.1	FragPipe, ProteinProspector	FL,SQ	2	1
AT1G02530	AT1G02530.1	NADVIAIVK	1232	1240	AT1G02530.1	FragPipe	CP	2	1
AT1G02530	AT1G02530.1	NGVIAENGTHETLIK	1241	1255	AT1G02530.1	FragPipe, ProteinProspector	CP,FL	2	1
AT1G02580	AT1G02580.1	SDVHGWGAFTWDSLK	551	565	AT1G02580.1	FragPipe	CC10,CC3,CIM,CLLF,CP,RT,RTTP,SDIMB,SQSP,SQV	2	1
AT1G02580	AT1G02580.1	KNEYLGEYTGELITHDEANER	566	586	AT1G02580.1	ProteinProspector	SQ	2	1
AT1G02690	AT1G02690.1	GKPQPAFEQTK	235	245	AT1G02690.1	FragPipe, ProteinProspector	CC3,CTSAM,RKD2	2	1
AT1G02750	AT1G02750.1	MHMVDHITSHHR	87	98	AT1G02750.1	FragPipe, ProteinProspector	CC3,CTSAM,PT,RKD2,RT,RTTP,RTUZ,SCLF	2	1
AT1G02750	AT1G02750.1	DVLKSEQKEMSYRE	99	112	AT1G02750.1	FragPipe, ProteinProspector	ap,wt	2	1
AT1G02840	AT1G02840.3	RYGFTYD	266	272	AT1G02840.3,AT1G02840.4,AT1G02840.5	ProteinProspector	CIM,RKD2	5	3
AT1G02850	AT1G02850.2	QHGSVGISVYTYGAVPLTNSVK	252	273	AT1G02850.2,AT1G02850.3,AT1G02850.4,AT1G02850.5	FragPipe, ProteinProspector	CIM,SCLF,SDIMB	5	4
AT1G02850	AT1G02850.2	ETYGNPPVYILENGQMTPHSSSLVDTTR	388	415	AT1G02850.2,AT1G02850.1,AT1G02850.4,AT1G02850.5	FragPipe	EB,SDIMB	5	4
AT1G02850	AT1G02850.2	YLSSYIK	418	424	AT1G02850.2,AT1G02850.1,AT1G02850.4,AT1G02850.5	FragPipe, ProteinProspector	CLLF,EB,FL,PT,RKD2,SD,SP,SQV	5	4
AT1G02850	AT1G02850.2	AVLHSLR	425	431	AT1G02850.2,AT1G02850.1,AT1G02850.5	FragPipe	CT,FLPD,P,SP,SQ	5	3
AT1G02850	AT1G02850.2	SFGLLYVDFK	457	466	AT1G02850.2,AT1G02850.1,AT1G02850.4,AT1G02850.5	FragPipe, ProteinProspector	CC10,CIM,CP,EB,RT,SCLF,SD	5	4
AT1G02850	AT1G02850.2	SFGLLYVDFKDPSLK	457	471	AT1G02850.2,AT1G02850.1,AT1G02850.4,AT1G02850.5	FragPipe, ProteinProspector	CC10,CIM,EB,SCLF,SQV	5	4
AT1G02850	AT1G02850.1	GTLHHPSYASS	460	470	AT1G02850.1,AT1G02850.2,AT1G02850.4,AT1G02850.5	ProteinProspector	CC10,CIM,EB,SCLF,SD,SDIMB	5	4
AT1G02850	AT1G02850.2	LSAHWYSSFLK	476	486	AT1G02850.2,AT1G02850.1,AT1G02850.4,AT1G02850.5	FragPipe, ProteinProspector	CIM,CLLF,EB,SQV	5	4
AT1G02860	AT1G02860.1	EYWDYQCR	323	330	AT1G02860.1,AT1G02860.2	FragPipe, ProteinProspector	HY,SP,LFPT	3	2
AT1G02880	AT1G02880.2	MDVMIHSSSFLLPCDETSTGTR	1	22	AT1G02880.2	FragPipe, ProteinProspector	CC10,CC3,CIM,CP,CTSAM,EB,FL,PT,RKD2,RTTP,SD,SDIMB,SP,SQ,ST	6	1
AT1G02880	AT1G02880.2	YALVVLNQSLPR	23	34	AT1G02880.2,AT1G02880.3,AT1G02880.6	FragPipe, ProteinProspector	CC10,CC3,CIM,CLLF,CP,CT,CTSAM,EB,FL,FLPD,HY,IND,LFD,LFP,LFPT,ND,P,PT,RKD2,RT,RTTP,RTUZ,SCLF,SD,SDIMB,SP,SQ,SQSP,SQV,ST	6	3
AT1G02880	AT1G02880.2	IYDELPLFFPNEDALAIR	56	73	AT1G02880.2,AT1G02880.3,AT1G02880.6	FragPipe, ProteinProspector	CC10,CIM,CLLF,CP,FLPD,IND,LFD,LFP,LFPT,ND,PT,RKD2,RT,RTTP,SCLF,SD,SDIMB,SP,SQSP,SQV,B1,B3	6	3
AT1G02880	AT1G02880.6	DELPLFFPNE	61	70	AT1G02880.6,AT1G02880.2,AT1G02880.3	FragPipe	ap,wt	6	3
AT1G02910	AT1G02910.1	AATSLPSIGEDFDTR	355	369	AT1G02910.1	FragPipe, ProteinProspector	CC10,CC3,CIM,CLLF,CP,CT,CTSAM,EB,FL,FLPD,HY,IND,LFD,LFP,LFPT,ND,PT,RKD2,RT,RTTP,RTUZ,SCLF,SD,SDIMB,SP,SQ,SQSP,SQV,B1,B2,B3	2	1
AT1G02910	AT1G02910.1	AQSVVAQSK	370	378	AT1G02910.1	FragPipe, ProteinProspector	B1,B3	2	1
AT1G02910	AT1G02910.1	FKAETVSPGEWER	385	397	AT1G02910.1	FragPipe, ProteinProspector	CC10,CLLF,CP,CT,CTSAM,EB,FL,FLPD,HY,IND,LFD,LFP,LFPT,ND,PT,RKD2,SCLF,SDIMB,SP,SQ,SQSP,SQV,ST,B1,B3,B2	2	1
AT1G02910	AT1G02910.1	AETVSPGEWER	387	397	AT1G02910.1	FragPipe, ProteinProspector	CC3,CIM,CLLF,CP,CT,CTSAM,FL,FLPD,HY,IND,LFD,LFP,LFPT,PT,SCLF,SP,SQSP,SQV,ST,B1,B3	2	1
AT1G02910	AT1G02910.1	WIRDQQISEGVNPGDDVYIILR	398	419	AT1G02910.1	FragPipe, ProteinProspector	B1,B3	2	1
AT1G02910	AT1G02910.1	DQQISEGVNPG	401	411	AT1G02910.1	FragPipe, ProteinProspector	ap,wt	2	1
AT1G02910	AT1G02910.1	DQQISEGVNPGD	401	412	AT1G02910.1	FragPipe	ap	2	1
AT1G02910	AT1G02910.1	DQQISEGVNPGDDVYIILR	401	419	AT1G02910.1	FragPipe, ProteinProspector	CC10,CC3,CLLF,CP,CT,CTSAM,FL,FLPD,HY,IND,LFD,LFP,LFPT,ND,PT,SCLF,SD,SDIMB,SP,SQ,SQSP,SQV,ST,B1,B2,B3	2	1
AT1G02910	AT1G02910.1	GMPDWAEISK	430	439	AT1G02910.1	FragPipe, ProteinProspector	CC10,CLLF,CP,CT,CTSAM,FL,FLPD,HY,IND,LFD,LFP,LFPT,ND,PT,RKD2,SCLF,SP,SQ,SQSP,SQV,B1,B3	2	1
AT1G02910	AT1G02910.1	ELPPMDDVLSK	440	450	AT1G02910.1	FragPipe, ProteinProspector	CLLF,CP,CT,CTSAM,FL,FLPD,HY,IND,LFD,LFP,LFPT,ND,PT,SCLF,SP,SQSP,SQV,ST,B1,B2,B3	2	1
AT1G02910	AT1G02910.1	ELPPMDDVLSKLER	440	453	AT1G02910.1	FragPipe, ProteinProspector	CTSAM,EB,B1,B3	2	1
AT1G02910	AT1G02910.1	DDVLSKLER	445	453	AT1G02910.1	ProteinProspector	ap,wt	2	1
AT1G02910	AT1G02910.1	DVLSKLER	446	453	AT1G02910.1	ProteinProspector	wt	2	1
AT1G02940	AT1G02940.1	MGINASHVPETCYHHCNQTFESSR	1	24	AT1G02940.1,AT1G02940.4	ProteinProspector	CP	4	2
AT1G02940	AT1G02940.2	GSSILLVLFTLMVMLSISYEPLK	1	24	AT1G02940.2	ProteinProspector	RT	4	1
AT1G02950	AT1G02950.4	MAILSPPTQGVSSLFSMR	1	18	AT1G02950.4	ProteinProspector	SQ	5	1
AT1G02950	AT1G02950.5	QKLNKCIYIVYM	2	13	AT1G02950.5	FragPipe	wt	5	1
AT1G02950	AT1G02950.1	VHGDPFSTNTR	27	37	AT1G02950.1,AT1G02950.2,AT1G02950.3,AT1G02950.5	FragPipe, ProteinProspector	CLLF,FL,FLPD,HY,IND,LFD,LFP,LFPT,ND,PT,RT,RTTP,SCLF,SD,SP,SQ,SQSP,SQV,ST,B3	5	4
AT1G02950	AT1G02950.1	RLSYEPITVK	47	56	AT1G02950.1,AT1G02950.2,AT1G02950.3,AT1G02950.5	FragPipe, ProteinProspector	CLLF,CTSAM,FL,FLPD,HY,IND,LFD,LFP,LFPT,ND,PT,RT,RTTP,RTUZ,SCLF,SP,SQSP,SQV,ST	5	4
AT1G02950	AT1G02950.1	LSYEPITVK	48	56	AT1G02950.1,AT1G02950.2,AT1G02950.3,AT1G02950.5	FragPipe, ProteinProspector	FLPD,HY,IND,ND,RT,SCLF,SD,SP,SQSP,SQV	5	4
AT1G02950	AT1G02950.1	LQTGEHKTEPFLSLNPFGQVPVFEDGSVK	57	85	AT1G02950.1,AT1G02950.2,AT1G02950.3,AT1G02950.5	FragPipe, ProteinProspector	SQSP	5	4
AT1G02950	AT1G02950.1	LQTGEHK	57	63	AT1G02950.1,AT1G02950.2,AT1G02950.3,AT1G02950.5	FragPipe	B3	5	4
AT1G02950	AT1G02950.1	TEPFLSLNPFGQVPVFEDGSVK	64	85	AT1G02950.1,AT1G02950.2,AT1G02950.3,AT1G02950.5	FragPipe, ProteinProspector	CIM,CTSAM,IND,LFP,LFPT,ND,RT,SP,SQ,SQSP	5	4
AT1G02960	AT1G02960.2	LQSGIGEADSSGYVDVK	368	384	AT1G02960.2,AT1G02960.5	FragPipe	RT	6	2
AT1G02960	AT1G02960.2	CSVIDLSGDSLLLK	399	412	AT1G02960.2,AT1G02960.1	FragPipe	CTSAM,ST	6	2
AT1G02960	AT1G02960.2	VCADVDIEIGNFIRVYAPWK	432	451	AT1G02960.2,AT1G02960.1	FragPipe	CT,LFD,LFP,LFPT,RTTP	6	2
AT1G02990	AT1G02990.3	LENVLGHFQK	55	64	AT1G02990.3,AT1G02990.4,AT1G02990.5,AT1G02990.6	FragPipe	RTUZ	6	4
AT1G02990	AT1G02990.3	LCEFCAHEYEK	1104	1114	AT1G02990.3,AT1G02990.2,AT1G02990.4,AT1G02990.5,AT1G02990.6	FragPipe, ProteinProspector	CP	6	5
AT1G02990	AT1G02990.3	NVNYAMEASR	1216	1225	AT1G02990.3,AT1G02990.2,AT1G02990.4,AT1G02990.6	FragPipe	B3	6	4
AT1G02990	AT1G02990.3	ALDFNFQDMEK	1254	1264	AT1G02990.3,AT1G02990.2,AT1G02990.4,AT1G02990.6	FragPipe, ProteinProspector	CP,FL	6	4
AT1G03030	AT1G03030.1	WRVDYNDRPNAELIIK	272	287	AT1G03030.1	FragPipe, ProteinProspector	B1,RKD2,SQV	2	1
AT1G03030	AT1G03030.1	VDYNDRPNAELIIK	274	287	AT1G03030.1	FragPipe, ProteinProspector	CIM,CP,EB,FL,HY,PT,RT,SCLF,SD,SDIMB,SP,SQSP,SQV,ST,B2,B3	2	1
AT1G03030	AT1G03030.1	DRPNAELIIKSKTNA	278	292	AT1G03030.1	FragPipe	ap,wt	2	1
AT1G03030	AT1G03030.1	SKTNADLLIR	288	297	AT1G03030.1	FragPipe, ProteinProspector	ST,B1,B2,B3	2	1
AT1G03030	AT1G03030.1	TNADLLIR	290	297	AT1G03030.1	FragPipe, ProteinProspector	CC10,CIM,CLLF,CP,FLPD,HY,IND,LFP,LFPT,P,RKD2,RTTP,SCLF,SD,SP,SQ,SQSP,SQV,B1,B3	2	1
AT1G03040	AT1G03040.3	LGGAGAVAPLVTEMPLSSSVEVRLER	211	236	AT1G03040.3	FragPipe, ProteinProspector	CLLF,CT,CTSAM,FL,FLPD,IND,LFP,LFPT,ND,P,RTTP,SCLF,SQ,SQV	3	1
AT1G03040	AT1G03040.1	LGGAGAVAPLVTEMPLSSSVEDETQAVWEK	211	240	AT1G03040.1,AT1G03040.2	FragPipe	CP	3	2
AT1G03040	AT1G03040.3	LGGAGAVAPLVTEMPLSSSVEVR	211	233	AT1G03040.3	FragPipe	ST	3	1
AT1G03055	AT1G03055.1	MMFGREPPEIEDDPAMK	231	247	AT1G03055.1	ProteinProspector	PT,SQV	2	1
AT1G03055	AT1G03055.1	EPPEIEDDPAMK	236	247	AT1G03055.1	FragPipe, ProteinProspector	CT,CTSAM,FLPD	2	1
AT1G03060	AT1G03060.2	VGLAQSSDSDPFPVDLTAPPSSSSSSSSPSFTYPSSSSLHHFNFSPSR	14	61	AT1G03060.2,AT1G03060.3	FragPipe	ST	4	2
AT1G03060	AT1G03060.2	TSISVGSFPQGQVSLGSEDMSLPANYVVNDKMENILPPPTQDTSK	1976	2020	AT1G03060.2,AT1G03060.1	FragPipe	IND	4	2
AT1G03060	AT1G03060.3	TSISVGSFPQGQDTSK	1976	1991	AT1G03060.3,AT1G03060.4	FragPipe, ProteinProspector	RTTP,RTUZ,EB	4	2
AT1G03060	AT1G03060.1	DKMENILPPPTQ	2006	2017	AT1G03060.1,AT1G03060.2	FragPipe, ProteinProspector	ap,wt	4	2
AT1G03060	AT1G03060.2	MENILPPPTQDTSK	2007	2020	AT1G03060.2,AT1G03060.1	FragPipe, ProteinProspector	CC3,CIM,CP,FL,FLPD,HY,IND,LFD,LFPT,ND,P,PT,RT,RTTP,RTUZ,SP,SQ,ST	4	2
AT1G03090	AT1G03090.2	IIEEAPAPNISEK	274	286	AT1G03090.2	FragPipe, ProteinProspector	CC10,CC3,CIM,CLLF,CP,CT,CTSAM,EB,FL,FLPD,HY,IND,LFD,LFP,LFPT,ND,P,PT,RKD2,RT,RTTP,RTUZ,SCLF,SD,SDIMB,SP,SQ,SQSP,SQV,ST,B1,B2,B3	2	1
AT1G03090	AT1G03090.2	ANLGQAAVSAAR	289	300	AT1G03090.2	FragPipe, ProteinProspector	CC10,CC3,CIM,CLLF,CP,CT,CTSAM,FL,FLPD,HY,IND,LFD,LFP,LFPT,ND,P,PT,RKD2,RT,RTTP,RTUZ,SCLF,SD,SDIMB,SP,SQ,SQSP,SQV,ST,B1,B2,B3	2	1
AT1G03090	AT1G03090.2	AVGYYNAGTVEFIVDTESDQFYFMEMNTR	301	329	AT1G03090.2	FragPipe	SQSP,ST	2	1
AT1G03120	AT1G03120.1	GRPGGLAVAAQAAATTNEQTVSEEDKVNIADILTDAAER	97	135	AT1G03120.1	ProteinProspector	EB,P,SD,SDIMB	2	1
AT1G03120	AT1G03120.1	PGGLAVAAQAAATTNEQTVSEEDKVNIADILTDAAER	99	135	AT1G03120.1	FragPipe	CIM,CP,CTSAM,EB,LFPT,ND,RTTP,SCLF,SD,SDIMB,SQSP,SQV	2	1
AT1G03120	AT1G03120.1	VNIADILTDAAER	123	135	AT1G03120.1	FragPipe, ProteinProspector	CLLF,P,SD	2	1
AT1G03120	AT1G03120.1	VNIADILTDAAERLPGDK	123	140	AT1G03120.1	FragPipe, ProteinProspector	SDIMB	2	1
AT1G03120	AT1G03120.1	LPGDKVVTSEDAEAVVGAELR	136	156	AT1G03120.1	FragPipe, ProteinProspector	EB,P,SD,SDIMB	2	1
AT1G03120	AT1G03120.1	VVTSEDAEAVVGAELR	141	156	AT1G03120.1	FragPipe, ProteinProspector	CP,EB,FL,P,PT,RT,SD,SDIMB,SP,ST	2	1
AT1G03120	AT1G03120.1	DAEAVVGAELRSSSEMKTTPGGVA	146	169	AT1G03120.1	FragPipe	ap,wt	2	1
AT1G03120	AT1G03120.1	TTPGGVADSMSAGAR	163	177	AT1G03120.1	FragPipe, ProteinProspector	CP,EB,FL,FLPD,P,PT,RT,SD,SDIMB,SP,SQ,ST,LFD	2	1
AT1G03160	AT1G03160.1	ADLLVFVLSADRPLTESEVAFLR	448	470	AT1G03160.1,AT1G03160.2,AT1G03160.3	FragPipe	B1	4	3
AT1G03160	AT1G03160.4	PLTESELEEAISFVKENTR	460	478	AT1G03160.4	FragPipe	SP	4	1
AT1G03160	AT1G03160.1	YTQQWK	471	476	AT1G03160.1,AT1G03160.2,AT1G03160.3	ProteinProspector	B3	4	3
AT1G03160	AT1G03160.2	KFVFILNK	478	485	AT1G03160.2,AT1G03160.1,AT1G03160.3	FragPipe	CT,LFD	4	3
AT1G03160	AT1G03160.2	FVFILNK	479	485	AT1G03160.2,AT1G03160.1,AT1G03160.3	FragPipe, ProteinProspector	CC10,CLLF,CP,CT,CTSAM,FL,FLPD,HY,IND,LFD,LFP,LFPT,ND,PT,SCLF,SDIMB,SP,SQ,SQSP,SQV,ST	4	3
AT1G03160	AT1G03160.2	ELEEAISFVK	494	503	AT1G03160.2,AT1G03160.1,AT1G03160.3	FragPipe, ProteinProspector	CIM,CLLF,CP,CT,CTSAM,EB,FL,FLPD,HY,IND,LFD,LFP,LFPT,ND,P,PT,RKD2,RT,RTTP,RTUZ,SCLF,SD,SP,SQ,SQSP,SQV,ST,B1,B2,B3	4	3
AT1G03160	AT1G03160.1	ELEEAISFVKENTR	494	507	AT1G03160.1,AT1G03160.2,AT1G03160.3	FragPipe	B3	4	3
AT1G03160	AT1G03160.4	VQGEILAPALTNAK	655	668	AT1G03160.4,AT1G03160.1,AT1G03160.2	FragPipe, ProteinProspector	CC10,CIM,CLLF,CP,CT,CTSAM,EB,FL,FLPD,HY,IND,LFD,LFP,LFPT,ND,PT,RKD2,SCLF,SD,SDIMB,SP,SQ,SQSP,SQV,ST,B1,B3	4	3
AT1G03160	AT1G03160.4	YAEWLQSNTAR	674	684	AT1G03160.4,AT1G03160.1	FragPipe, ProteinProspector	CLLF,CT,CTSAM,EB,FLPD,HY,LFD,LFP,PT,SCLF,SQV,B1,B3,FL,RTTP,ST,B2	4	2
AT1G03160	AT1G03160.2	VQGEILAPALTNAKVSVMLYSLSIGLTGDMLVIYMR	684	719	AT1G03160.2	FragPipe	IND	4	1
AT1G03160	AT1G03160.4	EGSLSLK	685	691	AT1G03160.4,AT1G03160.1	FragPipe, ProteinProspector	P,B1,B3,B2	4	2
AT1G03160	AT1G03160.4	SFENKWPTYVNSK	692	704	AT1G03160.4,AT1G03160.1	FragPipe, ProteinProspector	CLLF,CP,CTSAM,EB,FL,FLPD,LFD,LFP,LFPT,PT,RKD2,SCLF,SP,SQ,ST	4	2
AT1G03160	AT1G03160.4	WPTYVNSK	697	704	AT1G03160.4,AT1G03160.1	FragPipe, ProteinProspector	CLLF,CT,CTSAM,HY,PT,SCLF,SQ,B3	4	2
AT1G03160	AT1G03160.4	TQLGIDTYDLLQK	705	717	AT1G03160.4,AT1G03160.1	FragPipe, ProteinProspector	CIM,CLLF,CP,CT,CTSAM,EB,FL,FLPD,HY,IND,LFD,LFP,LFPT,ND,PT,RKD2,RTUZ,SCLF,SD,SP,SQ,SQSP,SQV,ST,B1,B3,B2	4	2
AT1G03160	AT1G03160.4	TIQNLSAGTTSK	725	736	AT1G03160.4,AT1G03160.1	FragPipe, ProteinProspector	CC10,CT,CTSAM,EB,FLPD,LFD,LFP,LFPT,ND,RT,SD,SDIMB,SP,SQSP,B1,B2,B3	4	2
AT1G03160	AT1G03160.1	TIQNLSAGTTSKR	754	766	AT1G03160.1,AT1G03160.4	FragPipe, ProteinProspector	B1	4	2
AT1G03160	AT1G03160.1	RLEQDIR	766	772	AT1G03160.1,AT1G03160.4	FragPipe	B1	4	2
AT1G03160	AT1G03160.4	VADALAQQLEDAMQK	805	819	AT1G03160.4,AT1G03160.1	FragPipe, ProteinProspector	CLLF,CP,CT,CTSAM,EB,FL,FLPD,HY,IND,LFD,LFP,LFPT,PT,RKD2,SCLF,SD,SDIMB,SP,SQ,SQSP,SQV,ST,B1,B3	4	2
AT1G03160	AT1G03160.4	DLSDATSNLVNFVNIVAK	820	837	AT1G03160.4,AT1G03160.1	FragPipe	CP,CT,CTSAM,FL,FLPD,LFD,LFP,LFPT,SP,SQ,SQSP,ST,B3	4	2
AT1G03160	AT1G03160.4	DLSDATSNLVNFVNIVAKPYR	820	840	AT1G03160.4,AT1G03160.1	FragPipe	CTSAM	4	2
AT1G03160	AT1G03160.1	DALAQQLE	836	843	AT1G03160.1,AT1G03160.4	FragPipe	ap,wt	4	2
AT1G03160	AT1G03160.4	PYREEAQLR	838	846	AT1G03160.4,AT1G03160.1	FragPipe	CC10,CLLF,CT,CTSAM,EB,FL,FLPD,HY,IND,LFD,LFP,LFPT,ND,PT,SCLF,SD,SDIMB,SP,SQ,SQV,ST	4	2
AT1G03160	AT1G03160.1	DLSDATSNLVNFVNIVAKPYREEAQLR	849	875	AT1G03160.1,AT1G03160.4	FragPipe	B1,B2	4	2
AT1G03160	AT1G03160.4	SKLQLLQVDIDNLHVSR	862	878	AT1G03160.4,AT1G03160.1	FragPipe, ProteinProspector	CC10,CLLF,CTSAM,IND,LFP,LFPT,SQV,SCLF	4	2
AT1G03160	AT1G03160.4	LQLLQVDIDNLHVSR	864	878	AT1G03160.4,AT1G03160.1	FragPipe, ProteinProspector	CC3,CLLF,CP,CT,CTSAM,EB,FL,FLPD,HY,IND,LFD,LFP,LFPT,ND,PT,RKD2,RTTP,SCLF,SD,SDIMB,SP,SQ,SQSP,SQV,ST	4	2
AT1G03160	AT1G03160.1	LDRLLGIQKELSDIR	876	890	AT1G03160.1,AT1G03160.4	FragPipe	B1	4	2
AT1G03180	AT1G03180.2	NFNLQLWFWLHKAPSTNMTVVGYLHLCR	9	36	AT1G03180.2	FragPipe	LFD	6	1
AT1G03210	AT1G03210.1	DLLVVLSSWEAVIDLKPR	167	184	AT1G03210.1	FragPipe, ProteinProspector	B1	2	1
AT1G03250	AT1G03250.1	AATNVMRR	2	9	AT1G03250.1,AT1G03250.2,AT1G03250.4	FragPipe, ProteinProspector	ap	4	3
AT1G03250	AT1G03250.1	AATNVMR	2	8	AT1G03250.1,AT1G03250.2,AT1G03250.4	FragPipe	B1	4	3
AT1G03250	AT1G03250.1	RDESLLIDPQR	9	19	AT1G03250.1,AT1G03250.2,AT1G03250.4	FragPipe, ProteinProspector	CP,CT,HY,RKD2,RT,RTTP,RTUZ,SP,B1,B3	4	3
AT1G03250	AT1G03250.1	RDESLLIDPQRGDTSVSR	9	26	AT1G03250.1,AT1G03250.2,AT1G03250.4	FragPipe	B1	4	3
AT1G03250	AT1G03250.1	DESLLIDPQRGDTSVSR	10	26	AT1G03250.1,AT1G03250.2,AT1G03250.4	FragPipe, ProteinProspector	B1,B3	4	3
AT1G03250	AT1G03250.1	DESLLIDPQR	10	19	AT1G03250.1,AT1G03250.2,AT1G03250.4	FragPipe	B3	4	3
AT1G03250	AT1G03250.1	KIEALESLAGQVSNR	33	47	AT1G03250.1,AT1G03250.2,AT1G03250.4	FragPipe, ProteinProspector	CP,HY,ND,P,RKD2,RT,RTTP,RTUZ,SCLF,SDIMB,B3	4	3
AT1G03250	AT1G03250.1	IEALESLAGQVSNR	34	47	AT1G03250.1,AT1G03250.2,AT1G03250.4	FragPipe, ProteinProspector	P,RKD2,B3	4	3
AT1G03250	AT1G03250.1	IEALESLAGQVSNRR	34	48	AT1G03250.1,AT1G03250.2,AT1G03250.4	FragPipe, ProteinProspector	B1,B3	4	3
AT1G03250	AT1G03250.1	ILMELVPR	57	64	AT1G03250.1,AT1G03250.2,AT1G03250.4	FragPipe, ProteinProspector	CC10,CC3,CIM,CTSAM,EB,FL,FLPD,HY,IND,ND,P,RKD2,RT,RTTP,RTUZ,SCLF,SD,SDIMB,SQ,SQSP,B1,B2,B3	4	3
AT1G03250	AT1G03250.1	NIDMDKEANIMDSLNR	101	116	AT1G03250.1,AT1G03250.3,AT1G03250.4	FragPipe, ProteinProspector	CC3,CP,CTSAM,FL,RKD2,RTTP,RTUZ,SP,SQ,ST,B1,B3	4	3
AT1G03250	AT1G03250.1	EANIMDSLNR	107	116	AT1G03250.1,AT1G03250.3,AT1G03250.4	FragPipe, ProteinProspector	CC3,CIM,CT,HY,P,RTTP	4	3
AT1G03250	AT1G03250.1	LLLHGVCEYHNLVSTTATEQIGR	187	209	AT1G03250.1,AT1G03250.2,AT1G03250.3	FragPipe, ProteinProspector	CP,CTSAM,LFD,LFPT,RKD2,RTUZ,SQ	4	3
AT1G03250	AT1G03250.1	SGDSGEKPSISLAHFLR	222	238	AT1G03250.1,AT1G03250.2,AT1G03250.3	FragPipe, ProteinProspector	CC3,CIM,P,RKD2,RT,SD,SP,B3	4	3
AT1G03290	AT1G03290.1	CFDVTSNAK	171	179	AT1G03290.1,AT1G03290.2,AT1G03290.3,AT1G03290.4	FragPipe	SQSP	6	4
AT1G03290	AT1G03290.1	DVTSNAKIGLDVPE	173	186	AT1G03290.1,AT1G03290.2,AT1G03290.3,AT1G03290.4	FragPipe	ap	6	4
AT1G03290	AT1G03290.1	IGLDVPEDDIASVVSLFSLDNVK	180	202	AT1G03290.1,AT1G03290.2,AT1G03290.3,AT1G03290.4	FragPipe	B1	6	4
AT1G03370	AT1G03370.1	SLTPEQK	815	821	AT1G03370.1	FragPipe	B1	2	1
AT1G03370	AT1G03370.1	VQAVEEESEQK	822	832	AT1G03370.1	FragPipe, ProteinProspector	CC3,CIM,CLLF,CP,CT,CTSAM,EB,FLPD,HY,IND,LFD,LFP,LFPT,ND,P,PT,RKD2,RT,RTTP,RTUZ,SCLF,SD,SP,SQ,SQSP,ST,B1,CC10	2	1
AT1G03370	AT1G03370.1	VQAVEEESEQKLQSEESGLFLGVDDVR	822	848	AT1G03370.1	FragPipe, ProteinProspector	ND,RKD2,RTTP,B1	2	1
AT1G03370	AT1G03370.1	LQSEESGLFLGVDDVR	833	848	AT1G03370.1	FragPipe, ProteinProspector	CC10,CC3,CIM,CLLF,CP,CT,CTSAM,EB,FL,FLPD,HY,IND,LFD,LFP,LFPT,ND,P,PT,RTTP,RTUZ,SCLF,SP,SQ,SQSP,SQV,B1,B3	2	1
AT1G03370	AT1G03370.1	AGCQSYSCSPWESEKDDVYER	881	901	AT1G03370.1	FragPipe, ProteinProspector	CC10,CC3,CLLF,CP,CT,CTSAM,FL,FLPD,HY,IND,LFD,LFP,LFPT,ND,P,RT,RTTP,RTUZ,SCLF,SP,SQ,SQSP,ST,B1	2	1
AT1G03370	AT1G03370.1	AGCQSYSCSPWESEK	881	895	AT1G03370.1	FragPipe	LFP	2	1
AT1G03370	AT1G03370.1	YRGEVTSTQQK	913	923	AT1G03370.1	FragPipe, ProteinProspector	B1,B2,B3	2	1
AT1G03370	AT1G03370.1	YQMEESTSKPK	955	965	AT1G03370.1	FragPipe, ProteinProspector	CC3,CIM,CLLF,CP,CT,EB,FL,FLPD,HY,LFP,ND,P,RKD2,RT,RTTP,RTUZ,SCLF,SP,SQ	2	1
AT1G03370	AT1G03370.1	VYFGIEWLK	971	979	AT1G03370.1	FragPipe, ProteinProspector	CC10,CLLF,FL,FLPD,IND,RTTP	2	1
AT1G03370	AT1G03370.1	NILVNLQDR	990	998	AT1G03370.1	FragPipe, ProteinProspector	CP,ND,RT,RTUZ,SCLF,SQ,B3	2	1
AT1G03370	AT1G03370.1	MTFGFLEK	1001	1008	AT1G03370.1	FragPipe, ProteinProspector	CC10,CIM,CLLF,CP,CTSAM,FL,FLPD,HY,IND,LFD,LFP,LFPT,ND,P,RT,RTTP,RTUZ,SCLF,SP,SQ,SQSP,SQV,ST,B3	2	1
AT1G03370	AT1G03370.1	MTFGFLEKEYSSR	1001	1013	AT1G03370.1	FragPipe	B3	2	1
AT1G03430	AT1G03430.1	TKLQDLFNLEK	132	142	AT1G03430.1	FragPipe, ProteinProspector	CLLF,CTSAM,IND,LFPT,ND,SDIMB,B3	2	1
AT1G03430	AT1G03430.1	LQDLFNLEK	134	142	AT1G03430.1	FragPipe, ProteinProspector	CC10,CC3,CIM,CLLF,CP,CT,CTSAM,EB,FLPD,IND,LFD,LFP,LFPT,ND,PT,RKD2,RT,RTTP,RTUZ,SCLF,SD,SP,SQSP,SQV,ST,B1,B3	2	1
AT1G03430	AT1G03430.1	QILQAGGTIPQVDIN	143	157	AT1G03430.1	ProteinProspector	CIM,CP,RKD2,RTTP,B3	2	1
AT1G03445	AT1G03445.1	AWMQELNIEMPPTPAR	773	788	AT1G03445.1	ProteinProspector	RTUZ	2	1
AT1G03457	AT1G03457.1	AEETMENEERVK	1	13	AT1G03457.1,AT1G03457.2	ProteinProspector	CTSAM	3	2
AT1G03457	AT1G03457.2	AEETMENEER	2	11	AT1G03457.2,AT1G03457.1	FragPipe, ProteinProspector	EB,B1	3	2
AT1G03457	AT1G03457.2	LFVGQVPK	14	21	AT1G03457.2,AT1G03457.1	FragPipe, ProteinProspector	RT,B2	3	2
AT1G03457	AT1G03457.2	HMTEIQLLTLFR	22	33	AT1G03457.2,AT1G03457.1	FragPipe, ProteinProspector	CC3,CIM,CP,EB,HY,RT,RTTP,SDIMB,SQ	3	2
AT1G03457	AT1G03457.2	EFSIVNEVNIIK	34	45	AT1G03457.2,AT1G03457.1	FragPipe, ProteinProspector	EB,FLPD,HY,P,RT,RTTP,RTUZ,SD,SDIMB,SQ,ST,B3,CP,CTSAM	3	2
AT1G03457	AT1G03457.2	GCCFLTCPTR	54	63	AT1G03457.2,AT1G03457.1	FragPipe, ProteinProspector	CIM,EB,P	3	2
AT1G03457	AT1G03457.2	EDADKVINSFHNK	64	76	AT1G03457.2,AT1G03457.1	FragPipe, ProteinProspector	CTSAM,FL,HY,PT,ST	3	2
AT1G03457	AT1G03457.2	TLPGASSPLQVK	78	89	AT1G03457.2,AT1G03457.1	FragPipe, ProteinProspector	CIM,CP,CTSAM,EB,FL,HY,RKD2,RT,RTTP,RTUZ,SD,SDIMB,ST,B2,B3	3	2
AT1G03457	AT1G03457.2	YADGELERLDVLDCSCNPEHK	90	110	AT1G03457.2	FragPipe	EB	3	1
AT1G03457	AT1G03457.2	DGELERL	92	98	AT1G03457.2	FragPipe	ap,wt	3	1
AT1G03457	AT1G03457.2	DGELERLDVL	92	101	AT1G03457.2	FragPipe, ProteinProspector	ap,wt	3	1
AT1G03457	AT1G03457.2	LDVLDCSCNPEHK	98	110	AT1G03457.2	FragPipe, ProteinProspector	CIM,CP,FL,HY,P,SQ,ST	3	1
AT1G03457	AT1G03457.2	LDVLDCSCNPEHKLFVGMLPK	98	118	AT1G03457.2	FragPipe	B1	3	1
AT1G03550	AT1G03550.1	HDPNPFADEEINPFANHTSVPPASNSYLKPLPPEPYDR	4	41	AT1G03550.1,AT1G03550.4,AT1G03550.5,AT1G03550.6,AT1G03550.7	FragPipe	P,ST	7	5
AT1G03550	AT1G03550.1	GATVDIPLDSGNDLR	42	56	AT1G03550.1,AT1G03550.4,AT1G03550.5,AT1G03550.6,AT1G03550.7	FragPipe, ProteinProspector	P,PT,RTTP,SP,SQ,ST,B3	7	5
AT1G03610	AT1G03610.1	EGEDITLLPFGMATYK	243	258	AT1G03610.1	FragPipe, ProteinProspector	CP,CTSAM,EB,FL,FLPD,HY,LFPT,RKD2,RTTP,SP,SQ,ST,B1	2	1
AT1G03610	AT1G03610.1	MQGDVWLSQDHDDQER	259	274	AT1G03610.1	FragPipe, ProteinProspector	CC10,CIM,CLLF,CTSAM,EB,FLPD,HY,LFD,ND,P,PT,RKD2,RT,SDIMB,SP,SQ,ST	2	1
AT1G03610	AT1G03610.1	LASLYSVADSWLK	275	287	AT1G03610.1	FragPipe, ProteinProspector	CIM,EB,FLPD,LFP,ND,RKD2,SP	2	1
AT1G03620	AT1G03620.1	SRDGSGQVVPLTEPVVTATGMVGTR	13	37	AT1G03620.1,AT1G03620.10,AT1G03620.11,AT1G03620.13,AT1G03620.4,AT1G03620.5,AT1G03620.7,AT1G03620.8,AT1G03620.9	FragPipe, ProteinProspector	P	13	9
AT1G03620	AT1G03620.1	DGSGQVVPLTEPVVTATGMVGTR	15	37	AT1G03620.1,AT1G03620.10,AT1G03620.11,AT1G03620.13,AT1G03620.4,AT1G03620.5,AT1G03620.7,AT1G03620.8,AT1G03620.9	FragPipe, ProteinProspector	FL,P,SP,ST	13	9
AT1G03687	AT1G03687.1	LRPQPSWDR	308	316	AT1G03687.1	FragPipe	RTTP,B3	2	1
AT1G03740	AT1G03740.1	HMTAPIDPSWYNPSDSK	686	702	AT1G03740.1	FragPipe, ProteinProspector	LFP,RTTP,RTUZ,SCLF,SQ	2	1
AT1G03740	AT1G03740.1	IYMSGPLLAQPSR	703	715	AT1G03740.1	FragPipe, ProteinProspector	CP,IND,LFP,ND	2	1
AT1G03740	AT1G03740.1	QLQEFNR	726	732	AT1G03740.1	FragPipe	B1,B3	2	1
AT1G03770	AT1G03770.1	PSLKSFSAAEEEDDQLGR	2	19	AT1G03770.1,AT1G03770.2,AT1G03770.3	FragPipe	SQSP	6	3
AT1G03770	AT1G03770.1	SFSAAEEEDDQLGR	6	19	AT1G03770.1,AT1G03770.2,AT1G03770.3	FragPipe, ProteinProspector	CC10,CC3,CP,EB,RKD2,RT,RTTP,RTUZ,SCLF,SD,SQ,B1	6	3
AT1G03770	AT1G03770.1	DQVEAEDEEALGEEEDSKER	56	75	AT1G03770.1	FragPipe, ProteinProspector	CC3,CP,CTSAM,EB,IND,PT,SQ	6	1
AT1G03770	AT1G03770.1	ERSQSSSAGELSESEYMVVDLADICK	74	99	AT1G03770.1,AT1G03770.2,AT1G03770.3	FragPipe	SQV	6	3
AT1G03780	AT1G03780.2	ILAAPALPAPQR	362	373	AT1G03780.2,AT1G03780.3	FragPipe, ProteinProspector	CC3	3	2
AT1G03780	AT1G03780.2	LSLNSESCHEKPLPR	506	520	AT1G03780.2,AT1G03780.3	FragPipe	HY	3	2
AT1G03780	AT1G03780.1	REMVLINLTCSNSQVPPKPEPK	526	547	AT1G03780.1	ProteinProspector	FLPD	3	1
AT1G03780	AT1G03780.1	EMVLINLTCSNSQVPPKPEPK	527	547	AT1G03780.1	ProteinProspector	FLPD,RTTP	3	1
AT1G03780	AT1G03780.2	TMVPHAR	697	703	AT1G03780.2,AT1G03780.3	FragPipe	SD	3	2
AT1G03780	AT1G03780.2	PVPNFNK	704	710	AT1G03780.2,AT1G03780.3	FragPipe	CLLF,CTSAM,LFD,LFP,LFPT,ND,PT,SP,SQV	3	2
AT1G03780	AT1G03780.2	TMMARPTISAATSASAGQMR	739	758	AT1G03780.2	FragPipe	LFD	3	1
AT1G03850	AT1G03850.1	LLLTHGVNPVVVEIGEEDNNNYDNIVSDK	82	110	AT1G03850.1,AT1G03850.2	FragPipe	RT,RTUZ	3	2
AT1G03850	AT1G03850.1	LLLTHGVNPVVVEIGEEDNNNYDNIVSDKEK	82	112	AT1G03850.1,AT1G03850.2	FragPipe	RT,RTTP,RTUZ	3	2
AT1G03850	AT1G03850.1	EKLPMMYIGGK	111	121	AT1G03850.1,AT1G03850.2	FragPipe	P	3	2
AT1G03860	AT1G03860.2	MVPWFERPIIYDVR	1	14	AT1G03860.2	FragPipe, ProteinProspector	CC3,CP,CT,LFP,RT,RTTP,SQ,ST	3	1
AT1G03860	AT1G03860.2	VPWFERPIIY	2	11	AT1G03860.2	FragPipe, ProteinProspector	wt	3	1
AT1G03860	AT1G03860.1	SFNKVPNIPGAPALSALLK	2	20	AT1G03860.1,AT1G03860.3	FragPipe, ProteinProspector	CC10,CC3,CIM,CLLF,CP,CT,CTSAM,EB,FL,FLPD,HY,IND,LFD,LFP,LFPT,ND,P,PT,RKD2,RT,RTTP,RTUZ,SCLF,SD,SDIMB,SP,SQ,SQSP,SQV,ST	3	2
AT1G03860	AT1G03860.1	VPNIPGAPALSALLK	6	20	AT1G03860.1,AT1G03860.3	FragPipe, ProteinProspector	CC10,CC3,CIM,CLLF,CP,CT,CTSAM,EB,FL,FLPD,HY,IND,LFD,LFP,LFPT,ND,P,PT,RKD2,RT,RTTP,RTUZ,SCLF,SD,SDIMB,SP,SQ,SQSP,SQV,ST	3	2
AT1G03860	AT1G03860.1	VSVIGGLGVYALTNSLYNVDGGHR	21	44	AT1G03860.1,AT1G03860.3	FragPipe, ProteinProspector	CC10,CC3,CIM,CLLF,CP,CT,CTSAM,EB,FL,FLPD,HY,IND,LFD,LFP,LFPT,ND,P,PT,RKD2,RT,RTTP,RTUZ,SCLF,SDIMB,SP,SQ,SQSP,SQV,ST	3	2
AT1G03860	AT1G03860.1	AVMFNR	45	50	AT1G03860.1,AT1G03860.3	ProteinProspector	CIM,RKD2,RT	3	2
AT1G03860	AT1G03860.1	EKVYPEGTHFMVPWFERPIIYDVR	56	79	AT1G03860.1,AT1G03860.3	FragPipe, ProteinProspector	B1,IND,SCLF	3	2
AT1G03860	AT1G03860.1	VYPEGTHFMVPWFER	58	72	AT1G03860.1,AT1G03860.3	FragPipe	CC10,CC3,CIM,CP,CT,FL,FLPD,HY,PT,RKD2,RT,RTTP,RTUZ,SCLF,SP,SQ,ST	3	2
AT1G03860	AT1G03860.1	VYPEGTHFMVPWFERPIIYDVR	58	79	AT1G03860.1,AT1G03860.3	FragPipe, ProteinProspector	CC10,CC3,CP,EB,FL,FLPD,HY,IND,LFD,LFP,ND,P,PT,RKD2,RT,RTTP,SCLF,SP,SQ,B1,B2	3	2
AT1G03860	AT1G03860.1	VYPEGTHFMVPWFERPIIYDVRAR	58	81	AT1G03860.1,AT1G03860.3	FragPipe	B1	3	2
AT1G03905	AT1G03905.1	MAEKDATASGDDAIR	1	15	AT1G03905.1	FragPipe	SQV	4	1
AT1G03905	AT1G03905.1	AEKDATASGDDAIR	2	15	AT1G03905.1	FragPipe, ProteinProspector	CC10,CC3,CIM,CTSAM,EB,FL,FLPD,IND,ND,PT,RKD2,RTTP,SD,SQSP,B1	4	1
AT1G03905	AT1G03905.1	DATASGDDAIR	5	15	AT1G03905.1	FragPipe, ProteinProspector	CC3,CT,LFPT,RKD2,RTUZ,B1	4	1
AT1G03905	AT1G03905.1	VSGMQFAYEVEDPIFFDFNLDLPAGSRCLLVGANGSGK	16	53	AT1G03905.1	ProteinProspector	ST	4	1
AT1G03920	AT1G03920.1	LPPLGGDGEALSNSTK	50	65	AT1G03920.1,AT1G03920.3	FragPipe, ProteinProspector	P,ST	3	2
AT1G03920	AT1G03920.1	KLADADVCEEDQTNLMK	99	115	AT1G03920.1,AT1G03920.3	FragPipe, ProteinProspector	FL,ND,P,PT,ST,RKD2,RTUZ	3	2
AT1G03920	AT1G03920.1	LADADVCEEDQTNLMK	100	115	AT1G03920.1,AT1G03920.3	FragPipe, ProteinProspector	FL,IND,P,PT,ST,SQ	3	2
AT1G03960	AT1G03960.1	DPELLQLPGLSPSPLKPTSLIA	14	35	AT1G03960.1,AT1G03960.5	FragPipe, ProteinProspector	ap,wt	7	2
AT1G03960	AT1G03960.1	SLIDDAK	54	60	AT1G03960.1,AT1G03960.5	FragPipe	B3	7	2
AT1G03960	AT1G03960.1	NLPSVFLSSSTPPLSPR	70	86	AT1G03960.1,AT1G03960.5	FragPipe, ProteinProspector	CC3,CP,LFP,LFPT,RKD2,RT,RTTP,SQ,ND	7	2
AT1G03960	AT1G03960.1	EQCLSMVDQVFSNYIDGLHVDEFK	136	159	AT1G03960.1,AT1G03960.5,AT1G03960.6	FragPipe	ST	7	3
AT1G03960	AT1G03960.1	LPSFLSPALFR	168	178	AT1G03960.1,AT1G03960.2,AT1G03960.3,AT1G03960.4,AT1G03960.5,AT1G03960.6	FragPipe, ProteinProspector	CC10,CC3,CIM,CTSAM,FLPD,HY,LFD,LFP,LFPT,PT,RKD2,RT,RTTP,SP,SQSP,SQV,ST,FL	7	6
AT1G03960	AT1G03960.1	KIDPNCTDIVTR	179	190	AT1G03960.1,AT1G03960.2,AT1G03960.3,AT1G03960.4,AT1G03960.5,AT1G03960.6	FragPipe	RKD2	7	6
AT1G03960	AT1G03960.1	QEREDPNLTEWDR	483	495	AT1G03960.1,AT1G03960.2,AT1G03960.3,AT1G03960.4,AT1G03960.6,AT1G03960.7	FragPipe, ProteinProspector	RTUZ,RKD2	7	6
AT1G03960	AT1G03960.1	EDPNLTEWDR	486	495	AT1G03960.1,AT1G03960.2,AT1G03960.3,AT1G03960.4,AT1G03960.6,AT1G03960.7	FragPipe, ProteinProspector	CLLF,EB,PT,RKD2,SDIMB,SQ	7	6
AT1G03980	AT1G03980.2	SMASLYR	1	8	AT1G03980.2,AT1G03980.3,AT1G03980.4	ProteinProspector	LFD	4	3
AT1G03980	AT1G03980.2	SLSPPAIDFASFEGK	10	24	AT1G03980.2,AT1G03980.3,AT1G03980.4	FragPipe, ProteinProspector	CC3,CIM,RKD2,RTTP,RTUZ	4	3
AT1G03980	AT1G03980.2	QIFNEALQK	25	33	AT1G03980.2,AT1G03980.3,AT1G03980.4	FragPipe	SQV	4	3
AT1G03980	AT1G03980.2	WFDESMLECCEPLEIVK	103	119	AT1G03980.2,AT1G03980.3,AT1G03980.4	FragPipe	CC3	4	3
AT1G03980	AT1G03980.2	DQSLLQEMK	424	432	AT1G03980.2,AT1G03980.1,AT1G03980.3	FragPipe	CP	4	3
AT1G03980	AT1G03980.2	QLISMVSHPTLLQQEVLHLR	433	452	AT1G03980.2,AT1G03980.1,AT1G03980.3	FragPipe, ProteinProspector	CC10,CC3,CIM,CP,CTSAM,RKD2,RTTP,ST	4	3
AT1G04050	AT1G04050.1	APNLRIKKAC	1	11	AT1G04050.1,AT1G04050.2	ProteinProspector	wt	3	2
AT1G04050	AT1G04050.1	LLGISETK	16	23	AT1G04050.1,AT1G04050.2	FragPipe	CC10,CP,EB,FL,HY,SQ	3	2
AT1G04050	AT1G04050.1	LLKTYENNWDFIEEDAYK	31	48	AT1G04050.1,AT1G04050.2	FragPipe	SQSP	3	2
AT1G04050	AT1G04050.1	TYENNWDFIEEDAYK	34	48	AT1G04050.1,AT1G04050.2	FragPipe, ProteinProspector	CC10,CC3,CP,CTSAM,FL,FLPD,HY,RKD2,RT,SQ	3	2
AT1G04050	AT1G04050.1	VLLDAIFDEADAQSTEK	49	65	AT1G04050.1,AT1G04050.2	FragPipe, ProteinProspector	CC10,CC3,CIM,SQSP	3	2
AT1G04050	AT1G04050.1	KAPEPLVQDEEDDMDEDEFPLK	92	113	AT1G04050.1,AT1G04050.2	FragPipe, ProteinProspector	CC10,CP,FL,RKD2,SQ	3	2
AT1G04050	AT1G04050.1	APEPLVQDEEDDMDEDEFPLKR	93	114	AT1G04050.1,AT1G04050.2	FragPipe	RKD2	3	2
AT1G04080	AT1G04080.1	MGDSEAMVSEGYTSAPYG	1	18	AT1G04080.1,AT1G04080.3,AT1G04080.4	FragPipe	wt	5	3
AT1G04080	AT1G04080.1	GDSEAMVSEGYTSAPYG	1	18	AT1G04080.1,AT1G04080.3,AT1G04080.4	ProteinProspector	ap,wt	5	3
AT1G04080	AT1G04080.1	DYNASAATVESTGQETAPIVDASHSVNN	19	46	AT1G04080.1,AT1G04080.3,AT1G04080.4	FragPipe, ProteinProspector	ap,wt	5	3
AT1G04080	AT1G04080.1	DSLVNGTAPVENGSAT	47	62	AT1G04080.1,AT1G04080.3,AT1G04080.4	FragPipe, ProteinProspector	ap,wt	5	3
AT1G04080	AT1G04080.1	DSLVNGTAPVENGSATDNVAVTAPAAEHG	47	75	AT1G04080.1,AT1G04080.3,AT1G04080.4	FragPipe, ProteinProspector	ap,wt	5	3
AT1G04080	AT1G04080.1	DNVAVTAPAAEHG	63	75	AT1G04080.1,AT1G04080.3,AT1G04080.4	FragPipe, ProteinProspector	ap,wt	5	3
AT1G04080	AT1G04080.1	ANSLEFNAWTALIDETER	95	112	AT1G04080.1,AT1G04080.3,AT1G04080.4	FragPipe, ProteinProspector	CC10,CC3,CIM,CLLF,CP,CT,CTSAM,EB,FL,FLPD,HY,IND,LFD,LFP,LFPT,ND,P,PT,RKD2,RT,RTTP,RTUZ,SCLF,SD,SDIMB,SP,SQ,SQSP,SQV,ST,B1,B2,B3	5	3
AT1G04080	AT1G04080.1	IAQDNIAK	113	120	AT1G04080.1,AT1G04080.3,AT1G04080.4	FragPipe, ProteinProspector	CC10,CC3,CLLF,CT,CTSAM,EB,FL,FLPD,HY,IND,ND,RT,RTTP,RTUZ,SCLF,SP,SQ,SQSP,ST,B1,B3,B2	5	3
AT1G04080	AT1G04080.1	DNIAKIRKVY	116	125	AT1G04080.1,AT1G04080.3,AT1G04080.4	FragPipe, ProteinProspector	ap,wt	5	3
AT1G04080	AT1G04080.1	KVYDAFLAEFPLCYGYWK	123	140	AT1G04080.1,AT1G04080.3,AT1G04080.4	FragPipe, ProteinProspector	CC10,FL,IND,LFPT,PT	5	3
AT1G04080	AT1G04080.1	VYDAFLAEFPLCYGYWK	124	140	AT1G04080.1,AT1G04080.3,AT1G04080.4	FragPipe, ProteinProspector	IND,ND	5	3
AT1G04080	AT1G04080.1	VGAMDKVVEVYER	149	161	AT1G04080.1,AT1G04080.3,AT1G04080.4	FragPipe, ProteinProspector	CC10,EB,IND,RKD2,RT,RTTP,SDIMB,B1,B3	5	3
AT1G04080	AT1G04080.1	VVEVYER	155	161	AT1G04080.1,AT1G04080.3,AT1G04080.4	FragPipe, ProteinProspector	CC10,CC3,CIM,CLLF,CP,CT,CTSAM,EB,FL,FLPD,HY,IND,LFD,LFP,LFPT,ND,P,PT,RKD2,RT,RTTP,RTUZ,SCLF,SD,SDIMB,SP,SQ,SQSP,SQV,ST,B1,B3	5	3
AT1G04080	AT1G04080.1	ALVYVGTDFLSSPLWDK	197	213	AT1G04080.1,AT1G04080.2,AT1G04080.3,AT1G04080.4	FragPipe, ProteinProspector	CC10,CC3,CP,CT,EB,FL,FLPD,HY,LFD,P,PT,RKD2,RT,RTTP,RTUZ,SP,SQ,SQV,ST	5	4
AT1G04080	AT1G04080.1	YIEYEYMQQDWSR	214	226	AT1G04080.1,AT1G04080.2,AT1G04080.3,AT1G04080.4	FragPipe, ProteinProspector	CC10,CC3,CIM,CLLF,CP,CT,CTSAM,EB,FL,FLPD,HY,IND,LFD,LFP,LFPT,ND,P,PT,RKD2,RT,RTTP,RTUZ,SCLF,SD,SP,SQ,SQSP,SQV,ST	5	4
AT1G04080	AT1G04080.1	DGDFNKVVK	374	382	AT1G04080.1,AT1G04080.2,AT1G04080.4,AT1G04080.5	ProteinProspector	RKD2	5	4
AT1G04120	AT1G04120.1	LEEMREEEYGWLR	510	522	AT1G04120.1,AT1G04120.2	FragPipe, ProteinProspector	CP,EB,FL,FLPD,P,PT,SDIMB,SP,SQ,SQV,ST	3	2
AT1G04120	AT1G04120.1	EEEYGWLR	515	522	AT1G04120.1,AT1G04120.2	FragPipe, ProteinProspector	CC10,CP,CTSAM,EB,FL,FLPD,HY,IND,ND,P,PT,RT,RTTP,RTUZ,SCLF,SD,SDIMB,SP,SQ,SQSP,SQV,ST	3	2
AT1G04120	AT1G04120.1	DLKLDSPVLENGDNWSVGQR	1391	1410	AT1G04120.1,AT1G04120.3	FragPipe, ProteinProspector	CP,EB,FL,FLPD,ND,PT,RTTP,SD,SDIMB,SQV,ST	3	2
AT1G04120	AT1G04120.1	LDSPVLENGDNWSVGQR	1394	1410	AT1G04120.1,AT1G04120.3	FragPipe, ProteinProspector	CC10,CC3,CIM,CLLF,CP,CTSAM,EB,FL,FLPD,HY,IND,LFPT,P,PT,RKD2,RT,RTTP,RTUZ,SD,SDIMB,SP,SQ,SQSP,SQV,ST,B1,B3	3	2
AT1G04120	AT1G04120.2	LDSPDNWSVGQR	1394	1405	AT1G04120.2	ProteinProspector	CC10	3	1
AT1G04130	AT1G04130.1	MALWMDAGATPTTEK	1	15	AT1G04130.1	FragPipe	IND	2	1
AT1G04130	AT1G04130.1	MALWMDAGATPTTEKEK	1	17	AT1G04130.1	FragPipe	SQ	2	1
AT1G04130	AT1G04130.1	ALWMDAGATPTTEK	2	15	AT1G04130.1	FragPipe, ProteinProspector	CIM,CP,B3,FL	2	1
AT1G04130	AT1G04130.1	ALWMDAGATPTTEKEK	2	17	AT1G04130.1	FragPipe, ProteinProspector	CTSAM,HY,PT,RKD2,RTTP,SP,SQSP	2	1
AT1G04130	AT1G04130.1	EKADLEAISALK	16	27	AT1G04130.1	FragPipe, ProteinProspector	CC10,CC3,CIM,CLLF,CP,CT,CTSAM,FL,FLPD,LFP,LFPT,ND,P,PT,RKD2,RT,RTTP,SCLF,SD,SQ,SQSP	2	1
AT1G04130	AT1G04130.1	ADLEAISALK	18	27	AT1G04130.1	FragPipe, ProteinProspector	CC3,CIM,CP,CTSAM,EB,IND,LFPT,P,RKD2,RT,RTTP,SD,SDIMB,SQ	2	1
AT1G04130	AT1G04130.1	ESTAIEFK	28	35	AT1G04130.1	FragPipe, ProteinProspector	CC10,CC3,CP,CT,EB,FL,FLPD,LFD,LFP,LFPT,P,RKD2,RT,RTTP,RTUZ,SCLF,SDIMB,SQ,B1,B3	2	1
AT1G04130	AT1G04130.1	ESTAIEFKEEGNECVR	28	43	AT1G04130.1	FragPipe, ProteinProspector	CC3,CP,CT,CTSAM,FLPD,LFPT,RKD2,SQ,B1	2	1
AT1G04130	AT1G04130.1	KHYSEAIDCYTK	47	58	AT1G04130.1	FragPipe, ProteinProspector	CC10,CC3,CIM,CP,CT,CTSAM,EB,FL,FLPD,HY,IND,LFP,LFPT,ND,P,PT,RKD2,RT,RTTP,RTUZ,SCLF,SP,SQ,SQSP,SQV,ST	2	1
AT1G04130	AT1G04130.1	HYSEAIDCYTK	48	58	AT1G04130.1	FragPipe, ProteinProspector	CC10,CC3,CIM,CLLF,CP,CT,CTSAM,EB,FL,FLPD,HY,IND,LFD,LFP,LFPT,ND,P,PT,RKD2,RT,RTTP,RTUZ,SCLF,SP,SQ,SQSP,SQV,ST	2	1
AT1G04130	AT1G04130.1	AISQGVLSDSETSILFSNR	59	77	AT1G04130.1	FragPipe, ProteinProspector	CC10,CC3,CLLF,CP,CT,CTSAM,EB,FL,FLPD,HY,IND,LFP,ND,P,PT,RKD2,RT,RTTP,RTUZ,SCLF,SD,SDIMB,SP,SQ,SQSP,SQV,ST,B1,B3	2	1
AT1G04130	AT1G04130.1	DSETSILFSNRSHVNLLLGNYRRALT	67	92	AT1G04130.1	FragPipe, ProteinProspector	wt	2	1
AT1G04130	AT1G04130.1	SHVNLLLGNYR	78	88	AT1G04130.1	FragPipe, ProteinProspector	CC10,CC3,CIM,CP,CT,CTSAM,EB,FL,FLPD,HY,IND,LFD,LFP,LFPT,ND,P,PT,RKD2,RTTP,SCLF,SDIMB,SP,SQ,SQSP,ST	2	1
AT1G04130	AT1G04130.1	RALTDAEESMR	89	99	AT1G04130.1	FragPipe, ProteinProspector	CC10,CC3,CIM,CP,EB,PT,RKD2,RTTP,SD,SP,B1,B3	2	1
AT1G04130	AT1G04130.1	ALTDAEESMR	90	99	AT1G04130.1	FragPipe, ProteinProspector	CC10,CC3,CIM,CP,CT,CTSAM,EB,FL,FLPD,HY,LFD,LFP,LFPT,ND,P,PT,RKD2,RT,RTTP,RTUZ,SCLF,SD,SDIMB,SP,SQ,SQSP,SQV,ST,B1	2	1
AT1G04140	AT1G04140.2	YNTAAASNLTAPNSSPDENLAEVELLTR	761	788	AT1G04140.2	FragPipe	B3	2	1
AT1G04160	AT1G04160.1	VSYDDIVHDLCPILSVQQLYR	1398	1418	AT1G04160.1	FragPipe, ProteinProspector	CP,EB,FL,FLPD,HY,P,RTUZ,SQ	2	1
AT1G04160	AT1G04160.1	ICTLYWDDCYNTR	1419	1431	AT1G04160.1	FragPipe, ProteinProspector	FL,FLPD,P,PT,SQ,ST	2	1
AT1G04160	AT1G04160.1	ELLENPEFVFLH	1489	1500	AT1G04160.1	ProteinProspector	CC3,CIM,CP,CT,FL,FLPD,IND,LFD,LFPT,P,PT,RT,RTTP,RTUZ,SD,SP,SQ,ST	2	1
AT1G04200	AT1G04200.1	FHELVENIYTVLDFFNSR	604	621	AT1G04200.1,AT1G04200.3	ProteinProspector	CC3	3	2
AT1G04200	AT1G04200.2	FHELVENIYTVCCIGFTR	604	621	AT1G04200.2	ProteinProspector	SP	3	1
AT1G04200	AT1G04200.1	SDREWSVQK	627	635	AT1G04200.1,AT1G04200.3	FragPipe	CC10,CIM,CP,FL,FLPD,HY,IND,LFPT,ND,P,RTUZ,SP,ST	3	2
AT1G04200	AT1G04200.1	VLQFIINNCR	636	645	AT1G04200.1,AT1G04200.3	FragPipe, ProteinProspector	CC3,EB,P,RKD2	3	2
AT1G04200	AT1G04200.1	SWRGEGMK	646	653	AT1G04200.1,AT1G04200.3	ProteinProspector	B3	3	2
AT1G04200	AT1G04200.1	CGFGFNPDAINLFPVPHPVEK	684	704	AT1G04200.1	FragPipe, ProteinProspector	CC3,CIM,CP,CT,CTSAM,EB,FL,FLPD,HY,IND,LFD,LFP,LFPT,ND,P,PT,RKD2,RT,RTTP,RTUZ,SP,SQ,SQSP,ST	3	1
AT1G04200	AT1G04200.1	EIEDERGEESEGK	705	717	AT1G04200.1	FragPipe, ProteinProspector	CC3,CLLF,CP,CT,CTSAM,EB,FL,FLPD,HY,IND,LFD,LFP,ND,P,PT,RT,RTTP,RTUZ,SCLF,SD,SQ,ST,B1	3	1
AT1G04200	AT1G04200.1	AKVQELNEQR	718	727	AT1G04200.1	FragPipe	B1	3	1
AT1G04200	AT1G04200.1	VQELNEQR	720	727	AT1G04200.1	FragPipe, ProteinProspector	CC3,CTSAM,EB,HY,IND,LFD,LFP,P,RKD2,RT,SCLF,B1,B3,CC10,CP	3	1
AT1G04230	AT1G04230.1	PYSTRVLMPPPR	246	257	AT1G04230.1	FragPipe	EB,SDIMB	2	1
AT1G04280	AT1G04280.1	VKPLGEGTR	2	10	AT1G04280.1	FragPipe	B1	2	1
AT1G04280	AT1G04280.1	DVSNVGCK	11	18	AT1G04280.1	FragPipe, ProteinProspector	B1,B3,B2	2	1
AT1G04280	AT1G04280.1	KLDQGASMGYK	48	58	AT1G04280.1	FragPipe, ProteinProspector	CC10,CIM,CP,CT,CTSAM,HY,LFD,LFP,LFPT,RKD2,RT,RTTP,RTUZ,SCLF,SQ	2	1
AT1G04280	AT1G04280.1	LDQGASMGYK	49	58	AT1G04280.1	FragPipe, ProteinProspector	CC10,CC3,CT,HY,IND,LFD,PT,RT,SQSP,B3,CTSAM,LFPT,SP,ST	2	1
AT1G04280	AT1G04280.1	LDQGASMGYKDVK	49	61	AT1G04280.1	FragPipe	RKD2	2	1
AT1G04290	AT1G04290.1	AVAVVSVELR	123	132	AT1G04290.1	FragPipe, ProteinProspector	CC3,CLLF,CP,CT,CTSAM,EB,FL,LFD,LFP,P,PT,RTTP,SD,SDIMB,SP,SQV,ST,B1,B3,CC10,FLPD	2	1
AT1G04290	AT1G04290.1	AVAVVSVELRK	123	133	AT1G04290.1	FragPipe, ProteinProspector	P,SQSP,B3,PT	2	1
AT1G04300	AT1G04300.1	MAEAVDEDSGVGR	1	13	AT1G04300.1,AT1G04300.3,AT1G04300.4	FragPipe	RKD2	6	3
AT1G04300	AT1G04300.1	AEAVDEDSGVGR	2	13	AT1G04300.1,AT1G04300.3,AT1G04300.4	FragPipe, ProteinProspector	CC10,CC3,CIM,CTSAM	6	3
AT1G04300	AT1G04300.1	SLEESSNGQHSQAGEALSEWR	14	34	AT1G04300.1,AT1G04300.3,AT1G04300.4	FragPipe, ProteinProspector	CC10,CC3,CIM,CP,CT,CTSAM,EB,FLPD,HY,IND,LFP,LFPT,ND,P,PT,RKD2,RT,RTTP,RTUZ,SCLF,SD,SDIMB,SP,SQ,SQSP,SQV,ST,B1,FL	6	3
AT1G04300	AT1G04300.1	FSEITKR	77	83	AT1G04300.1,AT1G04300.3	FragPipe	B3	6	2
AT1G04300	AT1G04300.1	LKDGFIDESGCLTIEAK	173	189	AT1G04300.1,AT1G04300.2,AT1G04300.3,AT1G04300.4,AT1G04300.5	FragPipe, ProteinProspector	CIM,CLLF,CT,PT,RKD2,RTTP,SCLF,ST	6	5
AT1G04300	AT1G04300.1	DGFIDESGCLTIEAK	175	189	AT1G04300.1,AT1G04300.2,AT1G04300.3,AT1G04300.4,AT1G04300.5	FragPipe	B3	6	5
AT1G04300	AT1G04300.1	CLDCGYR	203	209	AT1G04300.1,AT1G04300.2,AT1G04300.3,AT1G04300.4,AT1G04300.5	FragPipe, ProteinProspector	CC3,CIM,LFD,LFP,SQ	6	5
AT1G04300	AT1G04300.1	VYFQNVEQICR	215	225	AT1G04300.1,AT1G04300.2,AT1G04300.3,AT1G04300.4,AT1G04300.5	FragPipe, ProteinProspector	CC10,CC3,CIM,CP,FL,HY,LFP,LFPT,ND,PT,RKD2,RT,RTTP,RTUZ,SQ,ST	6	5
AT1G04300	AT1G04300.1	WTSFGVFWLGMDQNSRR	245	261	AT1G04300.1,AT1G04300.2,AT1G04300.3,AT1G04300.4,AT1G04300.5	FragPipe	CT,IND	6	5
AT1G04380	AT1G04380.1	FISVDHR	269	275	AT1G04380.1	FragPipe, ProteinProspector	EB	2	1
AT1G04380	AT1G04380.1	ISIACFFSSSMNPNSTVYGPIK	285	306	AT1G04380.1	FragPipe, ProteinProspector	EB	2	1
AT1G04380	AT1G04380.1	ELLSEENPPK	307	316	AT1G04380.1	FragPipe, ProteinProspector	EB,SD,SDIMB	2	1
AT1G04380	AT1G04380.1	ELLSEENPPKYR	307	318	AT1G04380.1	FragPipe, ProteinProspector	EB	2	1
AT1G04380	AT1G04380.1	DFTIPEYSK	319	327	AT1G04380.1	FragPipe, ProteinProspector	EB,SD	2	1
AT1G04380	AT1G04380.1	GLDGTSHLSHYR	333	344	AT1G04380.1	FragPipe, ProteinProspector	EB,HY,IND,ND	2	1
AT1G04380	AT1G04380.1	GLDGTSHLSHYRI	333	345	AT1G04380.1	ProteinProspector	EB	2	1
AT1G04510	AT1G04510.2	TLPDLSGTGKSTSVK	474	488	AT1G04510.2	ProteinProspector	CIM,CLLF,FL,FLPD,ND,SQV	2	1
AT1G04550	AT1G04550.2	IMGTSEASGLAPR	214	226	AT1G04550.2	FragPipe	CLLF	2	1
AT1G04570	AT1G04570.1	NNNGVSEFEETAR	66	78	AT1G04570.1	FragPipe, ProteinProspector	CC3,P	2	1
AT1G04650	AT1G04650.1	SSDLIENR	14	21	AT1G04650.1	FragPipe	CC10,CC3,B3	2	1
AT1G04700	AT1G04700.1	GTLPWMAPELLNGSSNR	935	951	AT1G04700.1,AT1G04700.2	FragPipe, ProteinProspector	P,SD,ST	3	2
AT1G04700	AT1G04700.1	CEAEWR	1000	1005	AT1G04700.1,AT1G04700.2	ProteinProspector	P,ST	3	2
AT1G04700	AT1G04700.1	KLMEQCWSFDPGVRPSFTEIVER	1006	1028	AT1G04700.1,AT1G04700.2	ProteinProspector	ST	3	2
AT1G04700	AT1G04700.1	LMEQCWSFDPGVRPSFTEIVER	1007	1028	AT1G04700.1,AT1G04700.2	FragPipe, ProteinProspector	P	3	2
AT1G04700	AT1G04700.1	LRSMTVALQPK	1029	1039	AT1G04700.1,AT1G04700.2	FragPipe	SQV	3	2
AT1G04700	AT1G04700.1	SMTVALQPK	1031	1039	AT1G04700.1,AT1G04700.2	FragPipe, ProteinProspector	P	3	2
AT1G04730	AT1G04730.1	EPHVRQSESSDIK	54	66	AT1G04730.1	ProteinProspector	RKD2	4	1
AT1G04730	AT1G04730.1	QSESSDIK	59	66	AT1G04730.1	FragPipe	B3	4	1
AT1G04730	AT1G04730.1	SLISDPIVNLDEVSPASDKR	73	92	AT1G04730.1	FragPipe, ProteinProspector	CC3,CIM,CP,PT,RT,RTUZ,B1,B3	4	1
AT1G04730	AT1G04730.1	DPIVNLDEVSPAS	77	89	AT1G04730.1	FragPipe, ProteinProspector	ap,wt	4	1
AT1G04730	AT1G04730.1	EVVHVMEEEEEVVIPQETMLSR	115	136	AT1G04730.1	FragPipe, ProteinProspector	CC3,CP,RTUZ,RKD2	4	1
AT1G04730	AT1G04730.1	YASEIDGECFPITAPDGGDR	137	156	AT1G04730.1	FragPipe, ProteinProspector	CC10,CC3,CP,CT,CTSAM,FL,FLPD,HY,LFPT,RKD2,RTTP,SQ,B3	4	1
AT1G04730	AT1G04730.1	YASEIDGECFPITAPDGGDRVYAK	137	160	AT1G04730.1	FragPipe, ProteinProspector	CC10,RKD2	4	1
AT1G04730	AT1G04730.1	ALGDEEVNKLDVK	164	176	AT1G04730.1	FragPipe, ProteinProspector	CC10,CC3,CIM,CP,CTSAM,FL,FLPD,RKD2,RTTP,SQ	4	1
AT1G04730	AT1G04730.1	DEEVNKLDVK	167	176	AT1G04730.1	FragPipe	ap	4	1
AT1G04730	AT1G04730.1	SNGLIKDPISVLLQQSEK	179	196	AT1G04730.1	FragPipe, ProteinProspector	CC10,CC3,CP,FL,HY,RT	4	1
AT1G04730	AT1G04730.1	VLQASSEDQNETISAETSVMHEK	202	224	AT1G04730.1	FragPipe, ProteinProspector	CC10,CC3,CP,CTSAM,FL,FLPD,HY,RKD2,RT,RTTP,RTUZ,SQ	4	1
AT1G04750	AT1G04750.1	FTYNCDGHTFNYLVEDGFTYCVVAVDSAGR	46	75	AT1G04750.1	FragPipe, ProteinProspector	CC10,CC3,CLLF,CT,CTSAM,EB,FL,FLPD,HY,IND,LFD,LFP,LFPT,ND,PT,RKD2,RT,RTTP,RTUZ,SCLF,SP,SQ,SQSP,SQV,ST	4	1
AT1G04750	AT1G04750.1	QIPMSFLER	76	84	AT1G04750.1	FragPipe, ProteinProspector	CC10,CC3,CIM,CLLF,CP,CT,CTSAM,EB,FL,FLPD,HY,IND,LFD,LFP,LFPT,ND,P,PT,RKD2,RT,RTTP,RTUZ,SCLF,SD,SDIMB,SP,SQ,SQSP,SQV,ST,B1,B2,B3	4	1
AT1G04830	AT1G04830.1	NILLVFAK	257	264	AT1G04830.1,AT1G04830.2	FragPipe, ProteinProspector	CIM,CP,EB,FL,FLPD,LFPT,ND,PT,RT,RTUZ,SD,SDIMB,SP,SQSP,SQV,ST,RTTP	3	2
AT1G04830	AT1G04830.1	LLQHYPTTNISHLLYVANK	423	441	AT1G04830.1,AT1G04830.3	FragPipe, ProteinProspector	CC10,CP,EB,FL,LFD,LFPT,ND,P,PT,RTTP,SCLF,SD,SDIMB,SQSP	3	2
AT1G04830	AT1G04830.2	LLQHYPTTNISHLLIILLLQNVHMPKLR	423	450	AT1G04830.2	FragPipe	B3	3	1
AT1G04850	AT1G04850.1	CGDCGTLLK	8	16	AT1G04850.1	FragPipe, ProteinProspector	CIM,CP,FL,FLPD,IND,LFP,SQ,SQSP,B1,B3	2	1
AT1G04850	AT1G04850.1	SVEEAQEHAELTSHSNFAESTEAVLNLVCTTCTK	17	50	AT1G04850.1	FragPipe	CC10,CP,FL	2	1
AT1G04850	AT1G04850.1	SVEEAQEHAELTSHSNFAESTEAVLNLVCTTCTKPCR	17	53	AT1G04850.1	FragPipe, ProteinProspector	CC10,CC3,CLLF,CP,CT,CTSAM,EB,FL,FLPD,HY,IND,LFP,ND,P,PT,RKD2,RT,RTTP,RTUZ,SCLF,SP,SQV,ST,B1	2	1
AT1G04850	AT1G04850.1	SKIESDLHTK	54	63	AT1G04850.1	FragPipe, ProteinProspector	CC10,CC3,CIM,CP,CTSAM,FL,FLPD,HY,IND,LFD,LFP,LFPT,ND,PT,RKD2,RT,RTTP,RTUZ,SCLF,SP,SQ,SQSP,SQV,ST	2	1
AT1G04850	AT1G04850.1	IESDLHTK	56	63	AT1G04850.1	FragPipe	B1	2	1
AT1G04850	AT1G04850.1	RTGHTEFVDK	64	73	AT1G04850.1	FragPipe, ProteinProspector	CIM,FLPD,HY,IND,LFD,LFPT,PT,RKD2,RT,RTTP,SP,SQ,ST,B1	2	1
AT1G04850	AT1G04850.1	TGHTEFVDK	65	73	AT1G04850.1	FragPipe, ProteinProspector	CC10,CC3,CIM,CP,CT,EB,IND,ND,P,PT,RKD2,RT,RTTP,RTUZ,SP,ST,B1,B2,B3	2	1
AT1G04850	AT1G04850.1	TGHTEFVDKTLETIKPISLEAPK	65	87	AT1G04850.1	ProteinProspector	EB,FL,PT,RKD2,SDIMB,SP	2	1
AT1G04850	AT1G04850.1	TLETIKPISLEAPK	74	87	AT1G04850.1	FragPipe, ProteinProspector	CC10,CC3,CIM,CLLF,CP,CT,CTSAM,EB,FL,FLPD,HY,IND,LFD,LFP,LFPT,ND,P,PT,RKD2,RT,RTTP,RTUZ,SCLF,SD,SDIMB,SP,SQ,SQSP,SQV,ST	2	1
AT1G04850	AT1G04850.1	VAMEIDDNASGSGEAAEEMVVPDVDNNILEELEAMGFPK	88	126	AT1G04850.1	FragPipe	B1	2	1
AT1G04870	AT1G04870.2	SSQNGGAMGGR	3	13	AT1G04870.2	FragPipe	B3	2	1
AT1G04870	AT1G04870.2	AAGTGGGGPSAPVDK	14	28	AT1G04870.2	FragPipe, ProteinProspector	CC3,CP,HY,LFPT,ND,RT,RTTP,RTUZ,SCLF	2	1
AT1G04870	AT1G04870.2	EVDYAQYFCTYSFLYHQK	29	46	AT1G04870.2	FragPipe, ProteinProspector	CP,FL,HY,LFP,RTUZ,SCLF	2	1
AT1G04870	AT1G04870.2	DMLSDRVR	47	54	AT1G04870.2	FragPipe, ProteinProspector	B1,B3	2	1
AT1G04870	AT1G04870.2	DMLSDR	47	52	AT1G04870.2	ProteinProspector	CIM	2	1
AT1G04870	AT1G04870.2	MDAYFNAVFQNK	55	66	AT1G04870.2	FragPipe, ProteinProspector	CC10,CC3,CIM,CLLF,CP,CT,CTSAM,EB,FL,FLPD,HY,IND,LFD,LFP,LFPT,ND,P,PT,RKD2,RT,RTTP,RTUZ,SCLF,SD,SDIMB,SP,SQ,SQSP,SQV,ST,B1,B2,B3	2	1
AT1G04870	AT1G04870.2	HHFEGK	67	72	AT1G04870.2	ProteinProspector	B1	2	1
AT1G04870	AT1G04870.2	TVLDVGTGSGILAIWSAQAGAR	73	94	AT1G04870.2	FragPipe, ProteinProspector	CC10,CC3,CIM,CLLF,CP,CT,CTSAM,EB,FL,FLPD,HY,IND,LFPT,ND,P,PT,RKD2,RT,RTTP,RTUZ,SCLF,SD,SDIMB,SP,SQ,SQSP,ST,B1,B2	2	1
AT1G04870	AT1G04870.2	KVYAVEATK	95	103	AT1G04870.2	FragPipe, ProteinProspector	CC10,CC3,CIM,CTSAM,FL,HY,RKD2,RTTP,RTUZ,SP	2	1
AT1G04870	AT1G04870.2	VYAVEATK	96	103	AT1G04870.2	FragPipe, ProteinProspector	CC10,CC3,CIM,CP,EB,ND,RT,RTTP,RTUZ,SCLF	2	1
AT1G04930	AT1G04930.1	NGAHVGIQPQR	234	244	AT1G04930.1,AT1G04930.2	FragPipe, ProteinProspector	B1,B3,B2	3	2
AT1G04930	AT1G04930.1	PLPVDLTTETSVPDDPDEESADEDKEDEEAVK	254	285	AT1G04930.1,AT1G04930.2	FragPipe	CP	3	2
AT1G04930	AT1G04930.1	AQLREER	305	311	AT1G04930.1,AT1G04930.2	FragPipe	B1	3	2
AT1G04930	AT1G04930.1	ITLILAQSEDR	322	332	AT1G04930.1,AT1G04930.2	FragPipe, ProteinProspector	CC10,CP,FL,IND,PT,RKD2,SQ,SQSP	3	2
AT1G04945	AT1G04945.1	MKDSVCEECK	1	10	AT1G04945.1,AT1G04945.2,AT1G04945.4	FragPipe, ProteinProspector	CC3	4	3
AT1G04945	AT1G04945.3	CALADSVCEECK	251	262	AT1G04945.3	FragPipe	P	4	1
AT1G04970	AT1G04970.1	NLLVNK	43	48	AT1G04970.1	ProteinProspector	B1	3	1
AT1G04970	AT1G04970.1	AIASIIPLQIPR	49	60	AT1G04970.1	FragPipe, ProteinProspector	CC10,CC3,CIM,CLLF,CP,CT,CTSAM,EB,FL,FLPD,HY,IND,LFD,LFP,LFPT,ND,P,PT,RKD2,RT,RTTP,RTUZ,SCLF,SDIMB,SP,SQ,SQSP,SQV,ST	3	1
AT1G04985	AT1G04985.2	MNDCAGYSLR	1	10	AT1G04985.2	ProteinProspector	SP	2	1
AT1G04985	AT1G04985.1	GTPILGSALVPQLK	8	21	AT1G04985.1	FragPipe, ProteinProspector	CC10,CC3,CIM,CLLF,CP,CT,CTSAM,FL,FLPD,HY,IND,LFD,LFP,LFPT,P,PT,RKD2,RT,RTTP,RTUZ,SCLF,SP,SQ,SQSP,SQV,ST,B1,B2	2	1
AT1G04985	AT1G04985.1	ALNSLVAVQDSYLSTK	24	39	AT1G04985.1	FragPipe, ProteinProspector	CC10,CC3,CIM,CLLF,CP,CT,CTSAM,FL,FLPD,HY,IND,LFD,LFP,LFPT,ND,PT,RKD2,RTTP,RTUZ,SCLF,SD,SP,SQ,SQSP,SQV,ST	2	1
AT1G04990	AT1G04990.1	TPMSDTQHVQSSLVSIR	3	19	AT1G04990.1,AT1G04990.2,AT1G04990.5,AT1G04990.6	FragPipe, ProteinProspector	RKD2	6	4
AT1G04990	AT1G04990.1	SSDKIEDAFR	20	29	AT1G04990.1,AT1G04990.2,AT1G04990.5,AT1G04990.6	FragPipe, ProteinProspector	CC10,CC3,CIM,CLLF,CP,CTSAM,EB,FL,FLPD,HY,IND,LFD,LFP,LFPT,P,PT,RKD2,RT,RTTP,RTUZ,SCLF,SD,SDIMB,SP,SQ,SQSP,SQV,ST,B1,B3	6	4
AT1G04990	AT1G04990.1	MKVNETGVEELNPYPDRPGER	31	51	AT1G04990.1,AT1G04990.2,AT1G04990.5,AT1G04990.6	FragPipe, ProteinProspector	B1,LFPT,PT,RTTP	6	4
AT1G04990	AT1G04990.1	VNETGVEELNPYPDRPGER	33	51	AT1G04990.1,AT1G04990.2,AT1G04990.5,AT1G04990.6	FragPipe, ProteinProspector	CC10,CC3,CLLF,CP,CT,CTSAM,EB,FL,FLPD,HY,IND,LFD,LFP,LFPT,ND,P,PT,RKD2,RT,RTTP,RTUZ,SCLF,SD,SP,SQ,SQV,ST,B1,B3	6	4
AT1G04990	AT1G04990.1	DCQFYLR	52	58	AT1G04990.1,AT1G04990.2,AT1G04990.5,AT1G04990.6	FragPipe, ProteinProspector	CC10,CC3,CIM,CLLF,CP,CT,CTSAM,FL,FLPD,IND,LFD,LFPT,PT,RKD2,RT,RTTP,RTUZ,SCLF,SP,SQ,SQSP,SQV,ST	6	4
AT1G04990	AT1G04990.1	TGLCGYGSSCR	59	69	AT1G04990.1,AT1G04990.2,AT1G04990.5,AT1G04990.6	FragPipe, ProteinProspector	CC10,CC3,CIM,CLLF,CP,EB,FL,FLPD,IND,LFD,LFP,LFPT,ND,P,PT,RKD2,RTTP,RTUZ,SCLF,SQ,SQSP,SQV,ST,B1,B3,B2	6	4
AT1G04990	AT1G04990.1	YNHPTHLPQDVAYYK	70	84	AT1G04990.1,AT1G04990.2,AT1G04990.5,AT1G04990.6	FragPipe, ProteinProspector	CC10,CC3,CIM,CLLF,CP,CT,CTSAM,EB,FL,FLPD,HY,IND,LFD,LFP,LFPT,ND,P,PT,RKD2,RT,RTTP,RTUZ,SCLF,SP,SQ,SQV,ST	6	4
AT1G04990	AT1G04990.1	YNHPTHLPQDVAYYKEELPER	70	90	AT1G04990.1,AT1G04990.2,AT1G04990.5,AT1G04990.6	FragPipe, ProteinProspector	CC10,CC3,CIM,CLLF,CP,CTSAM,EB,FL,FLPD,HY,IND,LFD,LFP,LFPT,ND,P,PT,RKD2,RT,RTTP,SCLF,SD,SDIMB,SP,SQ,SQSP,SQV,ST	6	4
AT1G04990	AT1G04990.1	IGQPDCEYFLK	91	101	AT1G04990.1,AT1G04990.2,AT1G04990.5,AT1G04990.6	FragPipe, ProteinProspector	CC3,CLLF,CP,CT,CTSAM,EB,FL,FLPD,HY,IND,LFP,LFPT,ND,P,RKD2,RT,RTTP,RTUZ,SCLF,SP,SQ,SQV,ST,B1,B3	6	4
AT1G04990	AT1G04990.1	YGDDCKYSHPGVR	278	290	AT1G04990.1,AT1G04990.2,AT1G04990.3,AT1G04990.6	ProteinProspector	EB	6	4
AT1G04990	AT1G04990.1	ISQPPPSLINPFVLPARPGQPACGNFR	291	317	AT1G04990.1,AT1G04990.2,AT1G04990.3,AT1G04990.6	FragPipe, ProteinProspector	CP,EB,LFP,P,PT,RTTP,SQSP,SQ	6	4
AT1G04990	AT1G04990.1	ISQPPPSLINPFVLPAR	291	307	AT1G04990.1,AT1G04990.2,AT1G04990.3,AT1G04990.6	FragPipe	EB	6	4
AT1G05000	AT1G05000.1	LFQFGIEGNKEPFVNIPDHK	111	130	AT1G05000.1	FragPipe, ProteinProspector	CC3,CIM,EB,PT,RKD2,RT,RTTP,RTUZ,SP,SQSP,SQV	3	1
AT1G05000	AT1G05000.1	FMEIFDVSSFSHIPMSFSCSIR	194	215	AT1G05000.1,AT1G05000.2	FragPipe, ProteinProspector	SQSP,RT	3	2
AT1G05030	AT1G05030.1	KPDDDHEISPVPPEK	55	69	AT1G05030.1	FragPipe, ProteinProspector	CLLF,CP,CT,FL,IND,ND,PT,SCLF,SP,SQV	2	1
AT1G05040	AT1G05040.1	IVSIANPVNQEFKEEGSSVQATK	123	145	AT1G05040.1	FragPipe	P	2	1
AT1G05120	AT1G05120.2	MSCFPPFWTINK	1	12	AT1G05120.2	FragPipe	SQV	2	1
AT1G05120	AT1G05120.2	LKIFQLSSILR	29	39	AT1G05120.2	FragPipe	SQ	2	1
AT1G05170	AT1G05170.1	LCCGTPPGK	352	360	AT1G05170.1	FragPipe	CC10	2	1
AT1G05180	AT1G05180.1	QAVKRSRRHVEEEPTMVEPKTKY	2	24	AT1G05180.1	FragPipe	ap	3	1
AT1G05180	AT1G05180.1	RHVEEEPTMVEPK	9	21	AT1G05180.1	FragPipe, ProteinProspector	CC10,CC3,CIM,CLLF,CP,CT,CTSAM,EB,FL,FLPD,HY,IND,LFD,LFP,LFPT,ND,PT,RKD2,RT,RTTP,RTUZ,SCLF,SD,SP,SQ,SQSP,SQV,ST,B1	3	1
AT1G05180	AT1G05180.1	HVEEEPTMVEPK	10	21	AT1G05180.1	FragPipe, ProteinProspector	CC10,CC3,CIM,CLLF,CP,CT,CTSAM,EB,FL,FLPD,HY,IND,LFD,LFP,LFPT,ND,P,PT,RKD2,RT,RTTP,RTUZ,SCLF,SDIMB,SP,SQ,SQSP,SQV,ST,B1	3	1
AT1G05180	AT1G05180.1	IWGEVGQAALEEASICLLNCGPTGSEALK	30	58	AT1G05180.1	FragPipe	CC3,CP,B1	3	1
AT1G05180	AT1G05180.1	NLVLGGVGSITVVDGSK	59	75	AT1G05180.1	FragPipe, ProteinProspector	CC10,CC3,CIM,CLLF,CP,CT,CTSAM,EB,FL,FLPD,HY,IND,LFD,LFP,LFPT,ND,P,PT,RKD2,RT,RTTP,RTUZ,SCLF,SD,SP,SQ,SQSP,SQV,ST,B1,B2,B3	3	1
AT1G05180	AT1G05180.1	DGSKVQFGDLGNNFMV	72	87	AT1G05180.1	FragPipe	wt	3	1
AT1G05180	AT1G05180.1	VQFGDLGNNFMVDAK	76	90	AT1G05180.1	FragPipe, ProteinProspector	CC10,CC3,CIM,CLLF,CP,CT,CTSAM,EB,FL,FLPD,HY,IND,LFD,LFP,LFPT,ND,P,PT,RKD2,RT,RTTP,RTUZ,SCLF,SDIMB,SP,SQ,SQSP,SQV,ST,B1,B3	3	1
AT1G05180	AT1G05180.1	SVCAFLQELNDSVNAK	99	114	AT1G05180.1	FragPipe, ProteinProspector	CC10,CC3,CIM,CLLF,CP,CT,CTSAM,EB,FL,FLPD,HY,IND,LFD,LFP,LFPT,ND,P,PT,RKD2,RT,RTTP,RTUZ,SCLF,SD,SDIMB,SP,SQ,SQSP,SQV,ST,B1,B2,B3	3	1
AT1G05180	AT1G05180.1	QFVPMLGTYIFNGIDHK	518	534	AT1G05180.1,AT1G05180.2	FragPipe, ProteinProspector	CC10,CC3,CIM,CLLF,CP,CT,CTSAM,EB,FL,FLPD,HY,IND,LFD,LFP,LFPT,ND,P,PT,RKD2,RT,RTTP,RTUZ,SCLF,SD,SDIMB,SP,SQ,SQSP,SQV,ST,B1,B2	3	2
AT1G05200	AT1G05200.1	IEGIDSLVTSNEPIGVQDGTFAR	709	731	AT1G05200.1,AT1G05200.2,AT1G05200.3,AT1G05200.6,AT1G05200.7	FragPipe	CT,SQ,SQSP,B3	7	5
AT1G05200	AT1G05200.1	NYLINELNILPSR	732	744	AT1G05200.1,AT1G05200.2,AT1G05200.3,AT1G05200.6,AT1G05200.7	FragPipe, ProteinProspector	CP,CT,CTSAM,FL,FLPD,IND,LFD,LFP,LFPT,ND,SCLF,SP,SQ,SQSP,SQV,B3	7	5
AT1G05200	AT1G05200.1	IVPLKDEEQYLSALQR	745	760	AT1G05200.1,AT1G05200.2,AT1G05200.3,AT1G05200.6,AT1G05200.7	FragPipe, ProteinProspector	CLLF,CP,CT,CTSAM,FL,FLPD,IND,LFD,LFP,ND,PT,RT,RTUZ,SCLF,SQV	7	5
AT1G05200	AT1G05200.1	LLPESADEER	887	896	AT1G05200.1,AT1G05200.2,AT1G05200.6	FragPipe, ProteinProspector	CLLF,CP,CTSAM,FL,FLPD,IND,LFD,LFP,ND,PT,SP,SQ,SQV	7	3
AT1G05200	AT1G05200.1	AGEVSEPSR	897	905	AT1G05200.1,AT1G05200.2,AT1G05200.6	FragPipe	B3	7	3
AT1G05200	AT1G05200.1	STQSAAGTSQSQHGEIT	943	959	AT1G05200.1,AT1G05200.2,AT1G05200.6	ProteinProspector	CP,CTSAM,LFPT,ND,PT,SCLF,SP,SQ	7	3
AT1G05230	AT1G05230.1	LSLGSVATVNNLIACTVER	693	711	AT1G05230.1,AT1G05230.10,AT1G05230.11,AT1G05230.2,AT1G05230.3,AT1G05230.4,AT1G05230.5,AT1G05230.6,AT1G05230.7,AT1G05230.8,AT1G05230.9	FragPipe, ProteinProspector	CLLF,CP,CT,CTSAM,EB,FL,FLPD,HY,IND,LFPT,ND,SCLF,SQ,SQV,B1,B3	12	11
AT1G05280	AT1G05280.1	RQCCDILPTSSTGGNIMEIGLR	458	479	AT1G05280.1	FragPipe, ProteinProspector	EB,RTTP,LFP	2	1
AT1G05280	AT1G05280.1	QCCDILPTSSTGGNIMEIGLR	459	479	AT1G05280.1	FragPipe, ProteinProspector	EB,RTTP,RTUZ	2	1
AT1G05280	AT1G05280.1	ECKEDELIYIHP	480	491	AT1G05280.1	ProteinProspector	EB,RTTP	2	1
AT1G05320	AT1G05320.1	ELQASHTAISEQK	651	663	AT1G05320.1,AT1G05320.2,AT1G05320.3,AT1G05320.4,AT1G05320.7,AT1G05320.8,AT1G05320.9	FragPipe, ProteinProspector	CIM,CLLF,CP,CT,CTSAM,EB,FL,FLPD,HY,IND,LFD,LFP,LFPT,ND,P,PT,RKD2,RT,RTTP,RTUZ,SCLF,SP,SQ,SQSP,ST,B1,B2,B3	9	7
AT1G05320	AT1G05320.1	HSELEATLK	670	678	AT1G05320.1,AT1G05320.2,AT1G05320.3,AT1G05320.4,AT1G05320.7,AT1G05320.8,AT1G05320.9	FragPipe, ProteinProspector	CP,CT,EB,HY,IND,LFP,LFPT,ND,PT,RKD2,RT,RTTP,SP,SQ,SQSP,B1,B2	9	7
AT1G05320	AT1G05320.1	HSELEATLKK	670	679	AT1G05320.1,AT1G05320.2,AT1G05320.3,AT1G05320.4,AT1G05320.7,AT1G05320.8,AT1G05320.9	FragPipe, ProteinProspector	CP,CTSAM,FL,FLPD,HY,IND,ND,PT,RKD2,SCLF,SP,SQ,SQSP,SQV,ST	9	7
AT1G05320	AT1G05320.1	SQEELDAK	680	687	AT1G05320.1,AT1G05320.2,AT1G05320.3,AT1G05320.4,AT1G05320.7,AT1G05320.8,AT1G05320.9	FragPipe, ProteinProspector	B1	9	7
AT1G05320	AT1G05320.1	SQEELDAKKSVIVHLESK	680	697	AT1G05320.1,AT1G05320.2,AT1G05320.3,AT1G05320.4,AT1G05320.7,AT1G05320.8,AT1G05320.9	FragPipe	B1	9	7
AT1G05320	AT1G05320.1	KSVIVHLESK	688	697	AT1G05320.1,AT1G05320.2,AT1G05320.3,AT1G05320.4,AT1G05320.7,AT1G05320.8,AT1G05320.9	FragPipe, ProteinProspector	HY,PT,RKD2,SQSP	9	7
AT1G05320	AT1G05320.1	SVIVHLESK	689	697	AT1G05320.1,AT1G05320.2,AT1G05320.3,AT1G05320.4,AT1G05320.7,AT1G05320.8,AT1G05320.9	FragPipe, ProteinProspector	FL,HY,IND,ND,RT,RTTP,SQ,B3	9	7
AT1G05320	AT1G05320.1	LNELEQK	698	704	AT1G05320.1,AT1G05320.2,AT1G05320.3,AT1G05320.4,AT1G05320.7,AT1G05320.8,AT1G05320.9	FragPipe, ProteinProspector	RT,B1,B2,B3	9	7
AT1G05320	AT1G05320.1	DAKSKETESTGKEEEVEVKSR	709	729	AT1G05320.1,AT1G05320.2,AT1G05320.3,AT1G05320.4,AT1G05320.7,AT1G05320.8,AT1G05320.9	FragPipe, ProteinProspector	ap,wt	9	7
AT1G05320	AT1G05320.1	ETESTGKEEEVEVK	714	727	AT1G05320.1,AT1G05320.2,AT1G05320.3,AT1G05320.4,AT1G05320.7,AT1G05320.8,AT1G05320.9	FragPipe, ProteinProspector	CLLF,CP,CT,CTSAM,EB,FL,FLPD,HY,IND,LFP,LFPT,ND,P,PT,RKD2,RT,RTTP,RTUZ,SCLF,SQ,SQSP,ST	9	7
AT1G05320	AT1G05320.1	SRDSDLSFSNPK	728	739	AT1G05320.1,AT1G05320.2,AT1G05320.3,AT1G05320.4,AT1G05320.7,AT1G05320.8,AT1G05320.9	FragPipe, ProteinProspector	CP,CTSAM,FLPD,HY,IND,LFPT,ND,PT,RKD2,RTTP,SCLF,SQSP,B1,B3,CC10	9	7
AT1G05320	AT1G05320.1	DSDLSFSNPK	730	739	AT1G05320.1,AT1G05320.2,AT1G05320.3,AT1G05320.4,AT1G05320.7,AT1G05320.8,AT1G05320.9	FragPipe, ProteinProspector	FLPD,LFPT,ND,SCLF,SQ,B1,B2,B3	9	7
AT1G05320	AT1G05320.1	KNLDAASSSGHVMIQK	745	760	AT1G05320.1,AT1G05320.2,AT1G05320.3,AT1G05320.4,AT1G05320.7,AT1G05320.8,AT1G05320.9	FragPipe, ProteinProspector	RKD2	9	7
AT1G05320	AT1G05320.1	NLDAASSSGHVMIQK	746	760	AT1G05320.1,AT1G05320.2,AT1G05320.3,AT1G05320.4,AT1G05320.7,AT1G05320.8,AT1G05320.9	FragPipe, ProteinProspector	CLLF,CP,CT,CTSAM,EB,FL,FLPD,HY,IND,LFD,LFP,LFPT,ND,PT,RKD2,RT,RTTP,RTUZ,SCLF,SP,SQ,SQSP,SQV,ST	9	7
AT1G05320	AT1G05320.1	AETWHLMTLK	761	770	AT1G05320.1,AT1G05320.2,AT1G05320.3,AT1G05320.4,AT1G05320.7,AT1G05320.8,AT1G05320.9	FragPipe, ProteinProspector	HY	9	7
AT1G05360	AT1G05360.1	ASSKTPAISGLR	7	18	AT1G05360.1	FragPipe	B1	3	1
AT1G05360	AT1G05360.1	TPAISGLR	11	18	AT1G05360.1	FragPipe, ProteinProspector	CC3,SQ	3	1
AT1G05360	AT1G05360.1	LTLTSQPFK	28	36	AT1G05360.1	FragPipe	P,RKD2	3	1
AT1G05360	AT1G05360.1	HVEELSEYTR	87	96	AT1G05360.1	FragPipe, ProteinProspector	CC3,CP,P,SQ,ST	3	1
AT1G05385	AT1G05385.1	LRQGQTSSLFDR	30	41	AT1G05385.1	ProteinProspector	SP	2	1
AT1G05385	AT1G05385.1	GFLKCVVGASSFMATIEFSGLQAQASEEK	43	71	AT1G05385.1	FragPipe	LFP	2	1
AT1G05450	AT1G05450.2	TLAISLPR	91	98	AT1G05450.2	FragPipe, ProteinProspector	CIM,CP,EB,FL,P,PT,RT,RTUZ,SD,SDIMB,SQ,SQSP,SQV,B3	2	1
AT1G05450	AT1G05450.2	ACGIPGVPVQCK	99	110	AT1G05450.2	FragPipe, ProteinProspector	CP,EB,FL,PT,RT,SCLF,SD,SDIMB,SP,SQ	2	1
AT1G05460	AT1G05460.1	EKNEWSDGWNSNGGGTK	880	896	AT1G05460.1	FragPipe, ProteinProspector	CC3,CIM,CP,CTSAM,FL,RKD2,SQ,ST	2	1
AT1G05460	AT1G05460.1	NEWSDGWNSNGGGTK	882	896	AT1G05460.1	FragPipe, ProteinProspector	CP,FL,RKD2	2	1
AT1G05460	AT1G05460.1	DPQEAEWN	925	932	AT1G05460.1	FragPipe	ap	2	1
AT1G05500	AT1G05500.1	LRSELANTVAAFAR	31	44	AT1G05500.1	FragPipe, ProteinProspector	CLLF,EB,FLPD,IND,LFPT,PT,RKD2,SQSP,ST	2	1
AT1G05500	AT1G05500.1	SELANTVAAFAR	33	44	AT1G05500.1	FragPipe, ProteinProspector	CC10,CC3,CIM,CLLF,CP,CT,FL,FLPD,HY,IND,LFD,ND,P,PT,RKD2,RT,RTTP,RTUZ,SCLF,SD,SDIMB,SP,SQ,SQSP,ST,B1,B2,B3,SQV	2	1
AT1G05500	AT1G05500.1	SELANTVAAFARMTVEDSR	33	51	AT1G05500.1	FragPipe	SQSP	2	1
AT1G05500	AT1G05500.1	MTVEDSR	45	51	AT1G05500.1	FragPipe	B1	2	1
AT1G05500	AT1G05500.1	KLLPPEFYPSWVVFSER	52	68	AT1G05500.1	FragPipe, ProteinProspector	CC10,CC3,CLLF,CP,CT,CTSAM,EB,FL,FLPD,HY,IND,LFD,LFP,LFPT,ND,PT,RKD2,RT,RTTP,RTUZ,SCLF,SP,SQ,SQSP,SQV,ST	2	1
AT1G05500	AT1G05500.1	LLPPEFYPSWVVFSER	53	68	AT1G05500.1	FragPipe, ProteinProspector	CC3,FL,FLPD,HY,IND,PT,SCLF,SP	2	1
AT1G05500	AT1G05500.1	QKLTWLNHHLTK	69	80	AT1G05500.1	FragPipe, ProteinProspector	CC10,ND,PT,RKD2	2	1
AT1G05500	AT1G05500.1	LTWLNHHLTK	71	80	AT1G05500.1	FragPipe, ProteinProspector	CC10,CC3,CIM,CP,CT,CTSAM,EB,FL,FLPD,HY,IND,LFP,LFPT,ND,P,PT,RKD2,RT,RTTP,RTUZ,SCLF,SD,SDIMB,SP,SQ,SQSP,SQV,ST	2	1
AT1G05500	AT1G05500.1	IWPYVDEAASELIK	81	94	AT1G05500.1	FragPipe, ProteinProspector	CC10,CC3,CIM,CLLF,CP,CT,CTSAM,EB,FL,FLPD,HY,IND,LFP,LFPT,ND,P,PT,RKD2,RT,RTTP,RTUZ,SCLF,SD,SDIMB,SP,SQ,SQSP,SQV,ST,B1,B3	2	1
AT1G05500	AT1G05500.1	ASVEPVLEQYRPAIVASLTFSK	95	116	AT1G05500.1	FragPipe, ProteinProspector	CC10,CC3,CIM,CLLF,CP,CT,CTSAM,EB,FL,FLPD,HY,IND,LFD,LFP,LFPT,ND,P,PT,RKD2,RT,RTTP,RTUZ,SCLF,SDIMB,SP,SQ,SQSP,SQV,ST	2	1
AT1G05500	AT1G05500.1	ASVEPVLEQYR	95	105	AT1G05500.1	FragPipe	RT,RTUZ,SCLF	2	1
AT1G05500	AT1G05500.1	PAIVASLTFSK	106	116	AT1G05500.1	FragPipe	FLPD	2	1
AT1G05500	AT1G05500.1	LTLGTVAPQFTGVSVIDGDK	117	136	AT1G05500.1	FragPipe, ProteinProspector	CC10,CC3,CIM,CLLF,CP,CT,CTSAM,EB,FL,FLPD,HY,IND,LFD,LFP,LFPT,ND,P,PT,RKD2,RT,RTTP,RTUZ,SCLF,SD,SDIMB,SP,SQ,SQSP,SQV,ST,B3	2	1
AT1G05540	AT1G05540.1	WYSHIPSQR	261	269	AT1G05540.1	FragPipe, ProteinProspector	CP,FL,PT,SP,SQ,ST	2	1
AT1G05540	AT1G05540.1	YKDPILMVLR	270	279	AT1G05540.1	FragPipe, ProteinProspector	CLLF,CP,CTSAM,FL,LFD,LFP,PT,SP,SQ,SQV,ST	2	1
AT1G05540	AT1G05540.1	NMCYTEDIGDLCIFLSK	290	306	AT1G05540.1	FragPipe, ProteinProspector	CP,FL,PT,SP,ST	2	1
AT1G05540	AT1G05540.1	SDPFCVVASSCPGLKPNSIYLMGR	307	330	AT1G05540.1	FragPipe, ProteinProspector	CLLF,CP,FL,LFD,LFP,LFPT,PT,SP,SQ,ST	2	1
AT1G05540	AT1G05540.1	CFAVYDLTTR	331	340	AT1G05540.1	FragPipe, ProteinProspector	CP	2	1
AT1G05560	AT1G05560.2	MHVQTSKSNSSSIFIYMYIYTYESTDISTR	1	30	AT1G05560.2	FragPipe	SQ	2	1
AT1G05560	AT1G05560.1	APPHFLLVTFPAQGHVNPSLR	2	22	AT1G05560.1	FragPipe, ProteinProspector	CLLF,CP,CT,CTSAM,EB,FL,FLPD,HY,LFD,LFP,LFPT,ND,PT,RT,RTTP,RTUZ,SCLF,SD,SDIMB,SP,SQ,SQSP,SQV,ST	2	1
AT1G05580	AT1G05580.1	SSGAPLNVTNPNYDIEESR	2	20	AT1G05580.1	FragPipe	FL	2	1
AT1G05630	AT1G05630.2	GQNLSNAAAAGVSTSAYTTK	743	762	AT1G05630.2,AT1G05630.3	FragPipe, ProteinProspector	CP,FL,FLPD,LFD,LFP,LFPT,P,PT,SP,SQ,ST,B3	3	2
AT1G05630	AT1G05630.2	DTQSSPFSESNLQCPVVSSVIMYEACMDVTESDHK	875	909	AT1G05630.2,AT1G05630.1	FragPipe	EB	3	2
AT1G05630	AT1G05630.2	DTQSSPFSESNLQCPVVSSVIMYEACMDVTESDHKPVR	875	912	AT1G05630.2,AT1G05630.1	FragPipe	P,ST	3	2
AT1G05630	AT1G05630.2	FHATIAHVDK	915	924	AT1G05630.2,AT1G05630.1	FragPipe, ProteinProspector	FL,P,ST	3	2
AT1G05630	AT1G05630.2	ILSIFEDLR	941	949	AT1G05630.2,AT1G05630.1	FragPipe, ProteinProspector	CC3,CLLF,CP,CTSAM,EB,FL,FLPD,HY,IND,LFD,LFP,LFPT,ND,P,PT,RT,RTTP,RTUZ,SCLF,SP,SQ,ST,B1,B3,CIM	3	2
AT1G05630	AT1G05630.1	DLRFVPETSVSTNNIVLQSQ	981	1000	AT1G05630.1,AT1G05630.2	FragPipe	wt	3	2
AT1G05630	AT1G05630.2	DDGEDADYNPR	996	1006	AT1G05630.2,AT1G05630.1	FragPipe, ProteinProspector	CC3,EB,FL,FLPD,LFD,LFP,LFPT,ND,P,RT,RTTP,RTUZ,SCLF,SP,SQ,ST,B1	3	2
AT1G05630	AT1G05630.2	GSFGLPR	1007	1013	AT1G05630.2,AT1G05630.1	FragPipe	P,ST	3	2
AT1G05630	AT1G05630.2	WLEVSPAAGIINPEGSVDVK	1014	1033	AT1G05630.2,AT1G05630.1	FragPipe, ProteinProspector	FL,FLPD,HY,LFD,LFP,P,PT,SP,ST	3	2
AT1G05630	AT1G05630.2	DKEAILMVNIR	1060	1070	AT1G05630.2,AT1G05630.1	FragPipe, ProteinProspector	CP,FL,P,ST	3	2
AT1G05630	AT1G05630.2	EAILMVNIR	1062	1070	AT1G05630.2,AT1G05630.1	FragPipe, ProteinProspector	P	3	2
AT1G05630	AT1G05630.2	VCLLENRPTNLTK	1092	1104	AT1G05630.2,AT1G05630.1	FragPipe, ProteinProspector	LFD,LFP,LFPT,P,SQ,B3	3	2
AT1G05630	AT1G05630.2	RYPTDITR	1111	1118	AT1G05630.2,AT1G05630.1	FragPipe	P	3	2
AT1G05630	AT1G05630.2	YPTDITR	1112	1118	AT1G05630.2,AT1G05630.1	FragPipe	P	3	2
AT1G05700	AT1G05700.2	TFFCKVNSAPQTSPMAK	568	584	AT1G05700.2	FragPipe, ProteinProspector	RTTP,SQSP,SDIMB	2	1
AT1G05700	AT1G05700.2	VNSAPQTSPMAK	573	584	AT1G05700.2	FragPipe	SCLF	2	1
AT1G05710	AT1G05710.1	DAGMMMENKR	6	15	AT1G05710.1,AT1G05710.10,AT1G05710.11,AT1G05710.12,AT1G05710.13,AT1G05710.14,AT1G05710.2,AT1G05710.3,AT1G05710.4,AT1G05710.5,AT1G05710.7	FragPipe, ProteinProspector	CC10,CIM,RKD2	14	11
AT1G05730	AT1G05730.1	MDHIAAAEEQIVTER	1	15	AT1G05730.1	FragPipe, ProteinProspector	CC10,CC3,CIM,CP,EB,FL,FLPD,HY,IND,LFPT,ND,P,PT,RKD2,RT,RTTP,RTUZ,SCLF,SDIMB,SP,SQ,SQSP,SQV,ST,B1	2	1
AT1G05730	AT1G05730.1	DHIAAAEEQIVTER	2	15	AT1G05730.1	FragPipe, ProteinProspector	CT,CC3	2	1
AT1G05730	AT1G05730.1	KLEEVNATAQSQLSPIQDHINFTLQQAYFK	19	48	AT1G05730.1	FragPipe, ProteinProspector	CC10,CC3,FLPD,ND,P,RKD2,RTTP	2	1
AT1G05730	AT1G05730.1	LEEVNATAQSQLSPIQDHINFTLQQAYFK	20	48	AT1G05730.1	FragPipe	CC3	2	1
AT1G05730	AT1G05730.1	LEEVNATAQSQLSPIQDHINFTLQQAYFKCAYECFDR	20	56	AT1G05730.1	FragPipe	PT	2	1
AT1G05785	AT1G05785.1	VYEITEQK	2	9	AT1G05785.1,AT1G05785.2,AT1G05785.4,AT1G05785.5,AT1G05785.6,AT1G05785.7	FragPipe, ProteinProspector	CC10,CC3,CIM,FL,FLPD,IND,LFPT,P,RKD2,RT,RTTP,SDIMB,SQ,ST	7	6
AT1G05785	AT1G05785.1	VYEITEQKK	2	10	AT1G05785.1,AT1G05785.2,AT1G05785.4,AT1G05785.5,AT1G05785.6,AT1G05785.7	FragPipe, ProteinProspector	CC10,CC3,FL,FLPD,IND,ND,RKD2,RT,RTTP,RTUZ,SCLF,SP,SQ,SQSP,SQV,ST	7	6
AT1G05790	AT1G05790.3	SFYATQDDAWK	173	183	AT1G05790.3,AT1G05790.4	FragPipe, ProteinProspector	CP,RT,SQ	4	2
AT1G05790	AT1G05790.3	AHYQEVFDHGIR	184	195	AT1G05790.3,AT1G05790.4	FragPipe, ProteinProspector	P	4	2
AT1G05790	AT1G05790.3	EYMGVIEEDEVCSVAR	205	220	AT1G05790.3,AT1G05790.4	FragPipe, ProteinProspector	P	4	2
AT1G05790	AT1G05790.3	LSYGSIR	519	525	AT1G05790.3,AT1G05790.1,AT1G05790.2	FragPipe	SDIMB	4	3
AT1G05810	AT1G05810.1	MSSDDEGR	1	8	AT1G05810.1	FragPipe	P	2	1
AT1G05810	AT1G05810.1	SSDDEGREEYLFK	2	14	AT1G05810.1	FragPipe, ProteinProspector	CC10,CC3,CT,CTSAM,FLPD,LFPT,RTTP,SDIMB,B1	2	1
AT1G05820	AT1G05820.1	MSLPPFTCR	1	9	AT1G05820.1,AT1G05820.2,AT1G05820.3	FragPipe	PT	4	3
AT1G05820	AT1G05820.1	IPGCSNEFQMVK	37	48	AT1G05820.1,AT1G05820.2,AT1G05820.3	FragPipe, ProteinProspector	FL,P,ST	4	3
AT1G05820	AT1G05820.1	VENWVNGENGETFTAMTAQFGTMLPSDKDK	49	78	AT1G05820.1,AT1G05820.2,AT1G05820.3	FragPipe, ProteinProspector	P,PT,ST	4	3
AT1G05820	AT1G05820.1	GECAFTVK	110	117	AT1G05820.1,AT1G05820.2,AT1G05820.3	FragPipe, ProteinProspector	P,ST	4	3
AT1G05820	AT1G05820.1	AQVAQAGGAAALVLINDKEELDEMVCGEK	118	146	AT1G05820.1,AT1G05820.2,AT1G05820.3	FragPipe, ProteinProspector	FL,P,ST	4	3
AT1G05820	AT1G05820.1	AQVAQAGGAAALVLINDK	118	135	AT1G05820.1,AT1G05820.2,AT1G05820.3	FragPipe	P	4	3
AT1G05820	AT1G05820.1	EELDEMVCGEK	136	146	AT1G05820.1,AT1G05820.2,AT1G05820.3	FragPipe, ProteinProspector	P,ST	4	3
AT1G05820	AT1G05820.1	GSKDTGESIPMLLR	406	419	AT1G05820.1,AT1G05820.2,AT1G05820.4	FragPipe	SQSP	4	3
AT1G05820	AT1G05820.1	DTGESIPMLLR	409	419	AT1G05820.1,AT1G05820.2,AT1G05820.4	FragPipe, ProteinProspector	FL,P,ST	4	3
AT1G05820	AT1G05820.1	DLWNYGTQQPSAADVNPSPEA	516	536	AT1G05820.1,AT1G05820.4	ProteinProspector	P	4	2
AT1G05860	AT1G05860.1	LYTSCTYVNKR	183	193	AT1G05860.1,AT1G05860.2	FragPipe	CC3	3	2
AT1G05860	AT1G05860.3	SSLILVLVLFR	193	203	AT1G05860.3	ProteinProspector	HY,IND,LFP,SP	3	1
AT1G05860	AT1G05860.1	AITCPKPTLASTVPALCNVHFQK	198	220	AT1G05860.1,AT1G05860.2	FragPipe	RTTP,SQ	3	2
AT1G05860	AT1G05860.1	DAGHNVSSASRPPPK	231	245	AT1G05860.1,AT1G05860.2	FragPipe, ProteinProspector	CC3,CIM	3	2
AT1G05860	AT1G05860.1	LHDIVAAFVHHIQAK	246	260	AT1G05860.1,AT1G05860.2	FragPipe, ProteinProspector	CC10,CC3	3	2
AT1G05890	AT1G05890.1	SNYVVLKEEDIR	53	64	AT1G05890.1	FragPipe, ProteinProspector	CC10,CC3,CIM,CP,CTSAM,EB,FL,FLPD,HY,IND,LFPT,PT,RKD2,RTUZ,SCLF,SP,SQ,SQSP,SQV,ST	2	1
AT1G05890	AT1G05890.1	SNYVVLK	53	59	AT1G05890.1	FragPipe	HY,RT	2	1
AT1G05900	AT1G05900.2	TSSPEETR	313	320	AT1G05900.2	FragPipe	B1	2	1
AT1G05900	AT1G05900.2	ETPSTSSK	369	376	AT1G05900.2	FragPipe	B3	2	1
AT1G05940	AT1G05940.4	MGGHEGFSNQR	1	11	AT1G05940.4,AT1G05940.1,AT1G05940.3	FragPipe	ND	4	3
AT1G05940	AT1G05940.4	GGHEGFSNQR	2	11	AT1G05940.4,AT1G05940.1,AT1G05940.3	FragPipe, ProteinProspector	CC10,CC3,CIM,CT,FL,FLPD,HY,LFD,LFP,LFPT,ND,P,PT,RKD2,RT,RTTP,RTUZ,SCLF,SDIMB,SP,SQSP,SQV,ST,B1,B2,B3	4	3
AT1G05940	AT1G05940.4	LSSATWFSHFR	12	22	AT1G05940.4,AT1G05940.1,AT1G05940.3	FragPipe, ProteinProspector	CC10,CIM,CLLF,CTSAM,EB,FL,FLPD,HY,IND,LFP,LFPT,ND,PT,RKD2,RT,SCLF,SP,SQSP,SQV,ST	4	3
AT1G05940	AT1G05940.1	SKSLPPPSSQTAVR	28	41	AT1G05940.1,AT1G05940.3,AT1G05940.4	FragPipe, ProteinProspector	B1,B3	4	3
AT1G05940	AT1G05940.4	SLPPPSSQTAVR	30	41	AT1G05940.4,AT1G05940.1,AT1G05940.3	FragPipe, ProteinProspector	CC10,CC3,CIM,CLLF,CT,CTSAM,EB,FLPD,HY,IND,LFP,LFPT,ND,P,RKD2,RT,RTTP,RTUZ,SCLF,SDIMB,SP,SQ,SQV,B1,B3,CP,FL,LFD,PT,SD,SQSP,ST	4	3
AT1G05940	AT1G05940.1	STSGDSLVR	42	50	AT1G05940.1,AT1G05940.3,AT1G05940.4	FragPipe	B1	4	3
AT1G05940	AT1G05940.4	QVSSLKYK	492	499	AT1G05940.4	FragPipe	CC3,CIM,RKD2,RTTP,SDIMB,SQSP	4	1
AT1G05940	AT1G05940.1	DYQRAPETESDA	558	569	AT1G05940.1,AT1G05940.2	ProteinProspector	ap,wt	4	2
AT1G05950	AT1G05950.1	LDDICLMNNWVLPNYR	557	572	AT1G05950.1,AT1G05950.3	FragPipe, ProteinProspector	CP,RKD2	5	2
AT1G05950	AT1G05950.1	VAPSDGGYEAEVR	573	585	AT1G05950.1	FragPipe, ProteinProspector	CC3,CP,RKD2,B1	5	1
AT1G05950	AT1G05950.1	ITGNHVACTIHGEEK	586	600	AT1G05950.1	FragPipe, ProteinProspector	CC3,CIM,CP,FL,HY,RKD2,SQ	5	1
AT1G05950	AT1G05950.1	ITGNHVACTIHGEEKSDAEEAR	586	607	AT1G05950.1	FragPipe, ProteinProspector	RKD2	5	1
AT1G05950	AT1G05950.1	ESAAACLLTK	608	617	AT1G05950.1	FragPipe, ProteinProspector	RKD2	5	1
AT1G05950	AT1G05950.1	LQHDTAANLS	618	627	AT1G05950.1	ProteinProspector	CP,RKD2,SQ	5	1
AT1G05960	AT1G05960.1	EQMPLFSCSLLSIVR	107	121	AT1G05960.1,AT1G05960.3,AT1G05960.4	FragPipe, ProteinProspector	CC3,CLLF,CP,CT,CTSAM,FL,FLPD,HY,IND,LFD,LFP,LFPT,ND,P,PT,RKD2,RTTP,RTUZ,SCLF,SP,SQ,SQV,ST	4	3
AT1G06040	AT1G06040.1	STSQQQQQPSSATPLPWAVDDFFHFSDIESTDKK	136	169	AT1G06040.1	FragPipe	CP,FLPD,IND,SP	2	1
AT1G06060	AT1G06060.1	QYLTEENGKDAFPPFSLK	191	208	AT1G06060.1	FragPipe, ProteinProspector	RKD2,SP	2	1
AT1G06060	AT1G06060.1	DAFPPFSLK	200	208	AT1G06060.1	FragPipe, ProteinProspector	CP,FL,HY,IND,P,SP,SQ,SQV,ST	2	1
AT1G06080	AT1G06080.1	FLEIIGLATDVK	280	291	AT1G06080.1	FragPipe, ProteinProspector	CC3,CIM,CP,FL,HY	2	1
AT1G06080	AT1G06080.1	LPSESQR	292	298	AT1G06080.1	ProteinProspector	CIM	2	1
AT1G06110	AT1G06110.1	SISLFPEIPPLCSVSVTNGVQVR	282	304	AT1G06110.1,AT1G06110.2	FragPipe, ProteinProspector	CC10,CC3,CP,EB,FLPD,HY,IND,ND,PT,RKD2,RT,RTUZ,SP,SQ,ST,B2,B3,CLLF	3	2
AT1G06110	AT1G06110.1	ASSVFIPEISNLR	305	317	AT1G06110.1,AT1G06110.2	FragPipe, ProteinProspector	CC10,CC3,CIM,CLLF,CP,CTSAM,FL,HY,P,PT,RKD2,RT,SCLF,SD,SDIMB,SP,SQ,SQSP,SQV,B3	3	2
AT1G06110	AT1G06110.1	DQPPAYWYAYSIR	318	330	AT1G06110.1,AT1G06110.2	FragPipe, ProteinProspector	CC10,CIM,EB,RKD2,SD,SDIMB	3	2
AT1G06110	AT1G06110.1	MSLMPEGCILNGTHHSSCQLYWR	331	353	AT1G06110.1,AT1G06110.2	FragPipe	CC10,CIM,CP,SQ	3	2
AT1G06110	AT1G06110.1	ADNEVIDNVNGEAVIGK	359	375	AT1G06110.1,AT1G06110.2	FragPipe, ProteinProspector	CC10,CC3,CLLF,CP,CT,CTSAM,EB,FL,FLPD,HY,IND,LFD,LFP,LFPT,ND,P,PT,RKD2,RT,RTTP,RTUZ,SCLF,SD,SDIMB,SP,SQ,SQSP,SQV,ST,B1,CIM	3	2
AT1G06110	AT1G06110.1	GSQFEVK	417	423	AT1G06110.1	FragPipe	B3	3	1
AT1G06190	AT1G06190.1	ASSGGYR	64	70	AT1G06190.1,AT1G06190.2,AT1G06190.5	FragPipe	B2,B3	5	3
AT1G06190	AT1G06190.1	RNPDFSR	71	77	AT1G06190.1,AT1G06190.2,AT1G06190.5	FragPipe	B1,B3	5	3
AT1G06190	AT1G06190.1	QSGGREDFDIENSDMLSSR	89	107	AT1G06190.1,AT1G06190.2,AT1G06190.5	FragPipe, ProteinProspector	CC10,CC3,CIM,CLLF,CP,CT,CTSAM,EB,FL,FLPD,HY,IND,LFD,LFP,LFPT,ND,PT,RKD2,RT,SCLF,SP,SQ,SQSP,SQV,ST,B1,B3	5	3
AT1G06190	AT1G06190.1	EDFDIENSDMLSSR	94	107	AT1G06190.1,AT1G06190.2,AT1G06190.5	FragPipe, ProteinProspector	CC10,CC3,CIM,CLLF,CP,CT,CTSAM,FL,FLPD,HY,IND,LFD,LFP,LFPT,ND,PT,RKD2,RT,RTTP,RTUZ,SCLF,SD,SP,SQ,SQSP,SQV,ST,B1	5	3
AT1G06190	AT1G06190.1	DSELKPESSSFYQEEED	305	321	AT1G06190.1,AT1G06190.3,AT1G06190.4,AT1G06190.5	FragPipe	wt	5	4
AT1G06190	AT1G06190.1	DLSELKLVELRGIAKSRGLKGLSKMKKAELVELLGSDSS	363	401	AT1G06190.1,AT1G06190.3,AT1G06190.4,AT1G06190.5	ProteinProspector	ap	5	4
AT1G06190	AT1G06190.1	KAELVELLGSDSS	389	401	AT1G06190.1,AT1G06190.3,AT1G06190.4,AT1G06190.5	ProteinProspector	CC3,CLLF,CT,CTSAM,EB,FLPD,HY,LFD,LFP,LFPT,ND,RKD2,RT,RTTP,RTUZ,SCLF,SP,SQSP,B1,B3	5	4
AT1G06190	AT1G06190.1	AELVELLGSDSS	390	401	AT1G06190.1,AT1G06190.3,AT1G06190.4,AT1G06190.5	ProteinProspector	B1,B3	5	4
AT1G06200	AT1G06200.1	ASITNYVR	2	9	AT1G06200.1	FragPipe, ProteinProspector	B3	2	1
AT1G06200	AT1G06200.2	KHSTMASITNYVR	34	46	AT1G06200.2	FragPipe	CLLF,HY,LFPT,SP	2	1
AT1G06210	AT1G06210.1	NSLELLSSMLNTEGKPNHTEDDLTVSLMEK	237	266	AT1G06210.1	FragPipe, ProteinProspector	CC10,CC3,CLLF,CP,CT,CTSAM,EB,FL,FLPD,HY,IND,LFD,LFP,LFPT,ND,P,PT,RKD2,RT,RTTP,RTUZ,SCLF,SDIMB,SP,SQ,SQSP,SQV,ST	2	1
AT1G06210	AT1G06210.1	PNHTEDDLTVSLMEK	252	266	AT1G06210.1	FragPipe	CP	2	1
AT1G06210	AT1G06210.1	KASIVEQESSGSK	314	326	AT1G06210.1	FragPipe, ProteinProspector	CP,P,RKD2,SP	2	1
AT1G06210	AT1G06210.1	ASIVEQESSGSK	315	326	AT1G06210.1	FragPipe, ProteinProspector	CC10,CC3,CLLF,CP,CT,EB,FL,FLPD,HY,IND,LFPT,ND,P,PT,RKD2,RT,RTUZ,SCLF,SD,SDIMB,SP,SQ,SQSP,SQV,ST,B1,B3	2	1
AT1G06210	AT1G06210.1	DTGPKPTEQEEQEPVK	327	342	AT1G06210.1	FragPipe, ProteinProspector	CC10,CC3,CIM,EB,FL,ND,P,RT,RTTP,RTUZ,SCLF,SD,SDIMB,SQ	2	1
AT1G06210	AT1G06210.1	DTGPKPTEQEEQEPVKK	327	343	AT1G06210.1	ProteinProspector	CC10,CC3,CIM,CLLF,CP,CTSAM,EB,FL,FLPD,HY,IND,LFD,LFP,LFPT,ND,P,PT,RKD2,RT,RTTP,RTUZ,SCLF,SD,SDIMB,SP,SQ,SQSP,SQV,ST	2	1
AT1G06210	AT1G06210.1	HSEASGSSNK	352	361	AT1G06210.1	FragPipe, ProteinProspector	B3	2	1
AT1G06210	AT1G06210.1	IELGLSSDEDEK	372	383	AT1G06210.1	FragPipe, ProteinProspector	CC10,CC3,CIM,CLLF,CP,CT,CTSAM,EB,FL,FLPD,HY,LFD,LFP,ND,P,PT,RKD2,RT,RTTP,SCLF,SD,SDIMB,SP,SQ,SQSP,SQV,B1,B3	2	1
AT1G06250	AT1G06250.1	GLLDPLDPDLR	20	30	AT1G06250.1	FragPipe, ProteinProspector	P,ST	2	1
AT1G06250	AT1G06250.1	GLLDPLDPDLRR	20	31	AT1G06250.1	FragPipe, ProteinProspector	P,ST	2	1
AT1G06250	AT1G06250.1	YAGDCYYSK	55	63	AT1G06250.1	FragPipe, ProteinProspector	CP,P,PT,ST	2	1
AT1G06250	AT1G06250.1	LPISFIVK	94	101	AT1G06250.1	FragPipe, ProteinProspector	P,ST	2	1
AT1G06250	AT1G06250.1	VQTNWMGYIAVATDQGK	110	126	AT1G06250.1	FragPipe, ProteinProspector	P,ST	2	1
AT1G06360	AT1G06360.2	TTPQRSMCDPIR	11	22	AT1G06360.2	FragPipe	CT,RT,RTUZ,SDIMB	2	1
AT1G06420	AT1G06420.1	SVALIPANYVSILQLQER	16	33	AT1G06420.1	FragPipe, ProteinProspector	CP,FL,HY,RTUZ,SQ	2	1
AT1G06570	AT1G06570.1	MGHQNAAVSENQNHDDGAASSPGFKLVGFSK	1	31	AT1G06570.1	FragPipe	FL	2	1
AT1G06570	AT1G06570.1	GHQNAAVSENQNHD	1	15	AT1G06570.1	ProteinProspector	ap,wt	2	1
AT1G06570	AT1G06570.1	GHQNAAVSENQNHDDGAASSPGFK	2	25	AT1G06570.1	FragPipe, ProteinProspector	CC10,CC3,CIM,CLLF,CP,CT,CTSAM,EB,FL,FLPD,HY,IND,LFD,LFP,LFPT,ND,PT,RKD2,RT,RTTP,RTUZ,SCLF,SD,SDIMB,SP,SQ,SQSP,SQV,ST,B1,B3	2	1
AT1G06570	AT1G06570.1	PLGDRPTIFIEIIQR	384	398	AT1G06570.1	FragPipe	CP,CT,FL,PT,SCLF,SP,SQSP,SQV,ST	2	1
AT1G06570	AT1G06570.1	PTIFIEIIQRVGCMMK	389	404	AT1G06570.1	FragPipe	CTSAM	2	1
AT1G06570	AT1G06570.1	VGCMMKDEEGK	399	409	AT1G06570.1	FragPipe, ProteinProspector	CC10,CIM,CP,CT,CTSAM,EB,FL,FLPD,HY,ND,PT,RKD2,RTTP,SCLF,SDIMB,SP,SQ,SQSP,ST	2	1
AT1G06570	AT1G06570.1	DEEGKAYQSGGCGGFGK	405	421	AT1G06570.1	FragPipe, ProteinProspector	EB,PT,SQSP,SQV	2	1
AT1G06570	AT1G06570.1	AYQSGGCGGFGK	410	421	AT1G06570.1	FragPipe, ProteinProspector	CC10,CC3,CIM,CLLF,CP,CT,CTSAM,FL,FLPD,HY,IND,LFD,LFP,LFPT,ND,PT,RKD2,RT,RTTP,RTUZ,SCLF,SDIMB,SP,SQ,SQSP,SQV,ST,B1,B3	2	1
AT1G06570	AT1G06570.1	GNFSELFK	422	429	AT1G06570.1	FragPipe, ProteinProspector	CC10,CIM,CLLF,CP,CT,CTSAM,EB,FL,FLPD,HY,LFD,ND,PT,RKD2,RT,RTTP,RTUZ,SCLF,SD,SDIMB,SQ,SQSP,SQV,ST,B3	2	1
AT1G06570	AT1G06570.1	SIEEYEK	430	436	AT1G06570.1	FragPipe, ProteinProspector	CC10,CC3,CIM,CLLF,CP,EB,FL,FLPD,HY,ND,P,PT,RKD2,RT,RTTP,RTUZ,SCLF,SD,SDIMB,SP,SQ,SQSP,ST,B1,B3	2	1
AT1G06620	AT1G06620.1	VLANVAGPR	296	304	AT1G06620.1	FragPipe, ProteinProspector	CIM,CP,FLPD,LFPT,PT,RT,SCLF,SP,B3	2	1
AT1G06620	AT1G06620.1	VYGPIKEILSEENPPNYR	321	338	AT1G06620.1	FragPipe, ProteinProspector	CC10,ND,RTTP,SCLF,SQSP	2	1
AT1G06620	AT1G06620.1	EILSEENPPNYR	327	338	AT1G06620.1	FragPipe, ProteinProspector	CC10,CC3,CIM,CLLF,CP,CT,CTSAM,EB,FL,FLPD,HY,IND,LFD,LFP,LFPT,ND,PT,RT,RTTP,RTUZ,SCLF,SD,SP,SQ,SQSP,SQV,ST	2	1
AT1G06620	AT1G06620.1	EILSEENPPNYRDTTITEYAK	327	347	AT1G06620.1	FragPipe	CC10,ND	2	1
AT1G06620	AT1G06620.1	DTTITEYAK	339	347	AT1G06620.1	FragPipe, ProteinProspector	CC10,CC3,SP,SQSP,B3	2	1
AT1G06620	AT1G06620.1	SKGFDGTSGLLYLK	351	364	AT1G06620.1	FragPipe, ProteinProspector	CC10,CC3,CIM,CLLF,CP,FL,FLPD,HY,IND,LFPT,ND,PT,RTTP,RTUZ,SCLF,SP,SQ,SQSP,SQV,ST,RT	2	1
AT1G06620	AT1G06620.1	GFDGTSGLLYLK	353	364	AT1G06620.1	FragPipe, ProteinProspector	CC10,CC3,CIM,CP,FL,HY,LFP,LFPT,ND,RT,RTTP,RTUZ,SCLF,SP,SQ,SQSP,ST	2	1
AT1G06620	AT1G06620.1	GFDGTSGLLYLKI	353	365	AT1G06620.1	ProteinProspector	ND,SCLF	2	1
AT1G06630	AT1G06630.2	LLADILK	335	341	AT1G06630.2,AT1G06630.1,AT1G06630.3,AT1G06630.4,AT1G06630.5,AT1G06630.6,AT1G06630.8,AT1G06630.9	FragPipe	CC10,CC3,CIM,CLLF,CP,CT,FL,FLPD,IND,LFD,LFP,LFPT,ND,P,PT,RKD2,RT,RTTP,RTUZ,SCLF,SD,SDIMB,SP,SQ,SQSP,SQV,ST	9	8
AT1G06630	AT1G06630.2	ELQILEYGESDDEVKR	370	385	AT1G06630.2,AT1G06630.3,AT1G06630.4,AT1G06630.6,AT1G06630.9	FragPipe	RT,B1	9	5
AT1G06640	AT1G06640.2	DFTSLFTML	298	306	AT1G06640.2	ProteinProspector	ap	3	1
AT1G06640	AT1G06640.1	VSVACFFHTHVKPNPR	309	324	AT1G06640.1	FragPipe, ProteinProspector	HY,IND,LFPT,ND,RTTP,RTUZ,SCLF,SQ	3	1
AT1G06640	AT1G06640.1	ETTIRDYATYFNGK	343	356	AT1G06640.1	FragPipe, ProteinProspector	CC10,B3	3	1
AT1G06640	AT1G06640.1	DYATYFNGK	348	356	AT1G06640.1	FragPipe, ProteinProspector	CLLF,CT,CTSAM,IND,LFD,LFP,LFPT,ND,RT,RTTP,RTUZ,SCLF,SQ,SQSP,B1	3	1
AT1G06640	AT1G06640.1	GLGGTSALLDFK	357	368	AT1G06640.1	FragPipe, ProteinProspector	CIM,CP,FLPD,HY,LFD,ND,RT,RTUZ,SCLF,SQ,SQV	3	1
AT1G06640	AT1G06640.1	GLGGTSALLDFKV	357	369	AT1G06640.1	ProteinProspector	CC10,CIM,CLLF,CP,CT,CTSAM,EB,FL,FLPD,HY,IND,LFD,LFP,LFPT,ND,PT,RKD2,RT,RTTP,SCLF,SP,SQ,SQSP,SQV,B1	3	1
AT1G06650	AT1G06650.2	FISLEHR	292	298	AT1G06650.2	FragPipe, ProteinProspector	CIM,CLLF,CT,CTSAM,FL,FLPD,HY,IND,LFD,LFP,LFPT,ND,PT,RT,SCLF,SP,SQ,SQSP,SQV,ST	2	1
AT1G06650	AT1G06650.2	VSVACFFTTGVRPNPR	309	324	AT1G06650.2	FragPipe, ProteinProspector	CC10,CIM,CLLF,CT,CTSAM,FL,FLPD,HY,IND,LFD,LFP,LFPT,ND,PT,RTUZ,SCLF,SP,SQ,SQSP,SQV,ST	2	1
AT1G06650	AT1G06650.2	MYGPIRELVSEENPPK	325	340	AT1G06650.2	FragPipe	P	2	1
AT1G06650	AT1G06650.2	MYGPIR	325	330	AT1G06650.2	ProteinProspector	CC10,CLLF,CT,IND,LFD,LFP,LFPT,SCLF	2	1
AT1G06650	AT1G06650.2	ETTIKDYATYFNAK	343	356	AT1G06650.2	FragPipe, ProteinProspector	CC10,CIM,CLLF,CT,CTSAM,IND,LFD,LFP,LFPT,ND,PT,RKD2,SCLF,SD,SP,SQSP,SQV	2	1
AT1G06650	AT1G06650.2	DYATYFNAK	348	356	AT1G06650.2	FragPipe, ProteinProspector	CC10,CLLF,CT,CTSAM,EB,FL,FLPD,HY,IND,LFD,LFP,LFPT,ND,PT,RT,RTTP,RTUZ,SCLF,SDIMB,SP,SQV,B1,B3,SQSP,B2	2	1
AT1G06670	AT1G06670.1	LASNLDMGNMEENTPSDLANGNEK	1255	1278	AT1G06670.1	FragPipe, ProteinProspector	CC10,CC3,CP,CTSAM,EB,FL,FLPD,HY,RKD2,RT,RTTP,RTUZ,SQ,B1	2	1
AT1G06670	AT1G06670.1	DLANGNEKTEPNSANSM	1271	1287	AT1G06670.1	FragPipe	ap	2	1
AT1G06670	AT1G06670.1	DLANGNEKTEPNSANSMDLGNMEENTPS	1271	1298	AT1G06670.1	FragPipe, ProteinProspector	ap	2	1
AT1G06670	AT1G06670.1	TEPNSANSMDLGNMEENTPSDLANGNK	1279	1305	AT1G06670.1	FragPipe, ProteinProspector	CC3	2	1
AT1G06670	AT1G06670.1	DLGNMEENTPS	1288	1298	AT1G06670.1	FragPipe	wt	2	1
AT1G06680	AT1G06680.1	AYSACFLHQSALASSAAR	2	19	AT1G06680.1	FragPipe, ProteinProspector	CLLF,CP,CT,CTSAM,FL,FLPD,HY,LFD,LFP,LFPT,SQ	2	1
AT1G06680	AT1G06680.1	HVSLSKPVQIICK	29	41	AT1G06680.1	FragPipe, ProteinProspector	CT,CTSAM,LFD,LFP	2	1
AT1G06680	AT1G06680.2	LVPNVFGKPKTNTDFLPYNGDGFK	37	60	AT1G06680.2	FragPipe	B1	2	1
AT1G06680	AT1G06680.1	AQQSHEDDNSAVSR	42	55	AT1G06680.1	FragPipe, ProteinProspector	B1,B3	2	1
AT1G06680	AT1G06680.1	AQQSHEDDNSAVSRR	42	56	AT1G06680.1	FragPipe, ProteinProspector	B1,B3,B2	2	1
AT1G06680	AT1G06680.1	LALTLLVGAAAVGSK	57	71	AT1G06680.1	FragPipe, ProteinProspector	CT,CTSAM,FLPD,HY	2	1
AT1G06680	AT1G06680.1	VSPADAAYGEAANVFGKPK	72	90	AT1G06680.1	FragPipe, ProteinProspector	CP,CT,CTSAM,FL,HY,LFD,LFPT,RTTP,SQ,FLPD	2	1
AT1G06680	AT1G06680.1	VSPADAAYGEAANVFGK	72	88	AT1G06680.1	FragPipe	CT,LFD	2	1
AT1G06720	AT1G06720.2	SHENLESGANENEDEDAEVVERR	682	704	AT1G06720.2,AT1G06720.3	FragPipe, ProteinProspector	CC3,CTSAM,EB,ND,RKD2,B1	3	2
AT1G06720	AT1G06720.2	FDAESNKSELEEDDNDK	714	730	AT1G06720.2,AT1G06720.3	FragPipe	CC3,CP	3	2
AT1G06720	AT1G06720.2	SELEEDDNDKGDGNNPR	721	737	AT1G06720.2,AT1G06720.3	FragPipe, ProteinProspector	CC10,CC3,CIM,CP,CTSAM,EB,HY,IND,LFD,LFP,LFPT,ND,RKD2,RT,RTTP,RTUZ,SQ,B1	3	2
AT1G06720	AT1G06720.2	YTPEHMHCLASFWGPLVPPNTGFVAFQNLSNNQAGFR	869	905	AT1G06720.2,AT1G06720.1	FragPipe	CC3	3	2
AT1G06720	AT1G06720.2	ITATSVVLEFNHQAR	906	920	AT1G06720.2,AT1G06720.1	FragPipe, ProteinProspector	CC10,CC3,CP,CTSAM,EB,FL,FLPD,HY,IND,LFD,LFP,LFPT,ND,PT,RKD2,RT,RTTP,RTUZ,SCLF,SDIMB,SP,SQ,B1,B3	3	2
AT1G06720	AT1G06720.2	TAFIKDMFTSDLEIAR	938	953	AT1G06720.2,AT1G06720.1	FragPipe, ProteinProspector	B1,B3	3	2
AT1G06720	AT1G06720.2	DMFTSDLEIAR	943	953	AT1G06720.2,AT1G06720.1	FragPipe, ProteinProspector	CC10,CC3,CIM,CP,CTSAM,FL,FLPD,HY,IND,LFD,LFP,LFPT,RKD2,RT,RTTP,RTUZ,SCLF,SD,SQ,B1,B3	3	2
AT1G06720	AT1G06720.1	DNKAEEGIARCTFE	950	963	AT1G06720.1,AT1G06720.2	FragPipe, ProteinProspector	ap,wt	3	2
AT1G06720	AT1G06720.2	FEGSSVR	954	960	AT1G06720.2,AT1G06720.1	FragPipe	B1,B3	3	2
AT1G06720	AT1G06720.2	NMLDNKAEEGIAR	975	987	AT1G06720.2,AT1G06720.1	FragPipe, ProteinProspector	CC10,CC3,RKD2,RTTP,B3	3	2
AT1G06720	AT1G06720.2	CTFEDQIHMSDMVFLR	988	1003	AT1G06720.2,AT1G06720.1	FragPipe, ProteinProspector	CC3,CP,FL,FLPD,HY,RKD2,RTTP,RTUZ,SQ,CTSAM	3	2
AT1G06720	AT1G06720.2	AWTTVEVPQFYNPLTTALQPR	1004	1024	AT1G06720.2,AT1G06720.1	FragPipe, ProteinProspector	CC10,CC3,CP,CT,CTSAM,EB,FLPD,HY,ND,RKD2,RT,RTTP,RTUZ,SCLF,SDIMB,SQ,ST,B2,B3	3	2
AT1G06720	AT1G06720.1	TFGELR	1005	1010	AT1G06720.1,AT1G06720.2	ProteinProspector	CIM,CP,HY,RTTP,RTUZ	3	2
AT1G06720	AT1G06720.1	RELNIPIPVNK	1011	1021	AT1G06720.1,AT1G06720.2	FragPipe	B3	3	2
AT1G06720	AT1G06720.2	ELNIPIPVNK	1040	1049	AT1G06720.2,AT1G06720.1	FragPipe, ProteinProspector	CC10,CC3,CIM,CLLF,CP,CT,CTSAM,EB,FL,FLPD,HY,IND,LFD,LFP,LFPT,ND,RKD2,RT,RTTP,RTUZ,SCLF,SD,SDIMB,SQ,SQSP,B1,B3	3	2
AT1G06720	AT1G06720.2	KFNPLQIPK	1062	1070	AT1G06720.2,AT1G06720.1	FragPipe, ProteinProspector	CC10,CC3,CIM,RKD2,RTTP,SQ	3	2
AT1G06720	AT1G06720.2	FNPLQIPK	1063	1070	AT1G06720.2,AT1G06720.1	FragPipe, ProteinProspector	CC10,CC3,CIM,CTSAM,FL,FLPD,HY,RKD2,RTTP,SQ,B1	3	2
AT1G06720	AT1G06720.1	AVIMEPK	1070	1076	AT1G06720.1,AT1G06720.2	FragPipe	B3	3	2
AT1G06720	AT1G06720.2	DLPFMSKPK	1075	1083	AT1G06720.2,AT1G06720.1	FragPipe, ProteinProspector	CC10,CC3,CIM,CP,RTTP,SQ	3	2
AT1G06720	AT1G06720.2	DLPFMSK	1075	1081	AT1G06720.2,AT1G06720.1	FragPipe	CC3,CP,RT,RTUZ	3	2
AT1G06720	AT1G06720.2	RAVIMEPK	1097	1104	AT1G06720.2,AT1G06720.1	FragPipe	CIM,CT,B3	3	2
AT1G06720	AT1G06720.2	AVIMEPKER	1098	1106	AT1G06720.2,AT1G06720.1	FragPipe	RKD2	3	2
AT1G06720	AT1G06720.2	KEHTIIQQFQLLQHHTMK	1107	1124	AT1G06720.2,AT1G06720.1	FragPipe, ProteinProspector	CC3,CIM	3	2
AT1G06720	AT1G06720.2	EHTIIQQFQLLQHHTMK	1108	1124	AT1G06720.2,AT1G06720.1	FragPipe, ProteinProspector	CC10,CC3,CIM,CP,FL,RT	3	2
AT1G06770	AT1G06770.3	ACLSCSICDNILR	12	24	AT1G06770.3,AT1G06770.1	FragPipe, ProteinProspector	CC10	3	2
AT1G06770	AT1G06770.1	ITEDEIETCPVCNIDLGSTPLEK	45	67	AT1G06770.1,AT1G06770.3	FragPipe	B1	3	2
AT1G06770	AT1G06770.3	LRPDHNLQDLR	68	78	AT1G06770.3,AT1G06770.1	FragPipe, ProteinProspector	CC10,CC3,CIM,CLLF,CP,CTSAM,FLPD,LFP,RKD2,RT,RTTP,SQ,SQSP,B1	3	2
AT1G06770	AT1G06770.3	VKAPGIVSLPGK	89	100	AT1G06770.3,AT1G06770.1	FragPipe, ProteinProspector	CC3	3	2
AT1G06770	AT1G06770.3	APGIVSLPGKR	91	101	AT1G06770.3,AT1G06770.1	FragPipe	CC10	3	2
AT1G06770	AT1G06770.3	APGIVSLPGK	91	100	AT1G06770.3,AT1G06770.1	FragPipe, ProteinProspector	RTUZ	3	2
AT1G06770	AT1G06770.3	SISSLVVSTPMVSAQAGTTR	105	124	AT1G06770.3,AT1G06770.1	FragPipe, ProteinProspector	CC10,CC3,CIM,CLLF,CP,CTSAM,EB,FL,FLPD,PT,RKD2,SP,SQ,B3	3	2
AT1G06770	AT1G06770.1	KLDLESENEIEIK	354	366	AT1G06770.1,AT1G06770.2	FragPipe, ProteinProspector	CC10,CC3,CP,EB,FLPD,RKD2,SQ	3	2
AT1G06770	AT1G06770.3	LDLESENEVRVFICTMAR	355	372	AT1G06770.3	FragPipe	FL	3	1
AT1G06770	AT1G06770.3	VFICTMAR	365	372	AT1G06770.3	FragPipe	CIM	3	1
AT1G06770	AT1G06770.1	FAALVGSSAK	395	404	AT1G06770.1,AT1G06770.2	FragPipe	IND	3	2
AT1G06770	AT1G06770.1	KLPECNM	415	421	AT1G06770.1,AT1G06770.2	ProteinProspector	CIM	3	2
AT1G06790	AT1G06790.1	DDGLGPVSWW	185	194	AT1G06790.1	FragPipe, ProteinProspector	ap,wt	2	1
AT1G06800	AT1G06800.1	SPFLKPTVDLSTAHNLEALLHLLDGYHGK	409	437	AT1G06800.1	FragPipe	CC3	2	1
AT1G06800	AT1G06800.1	DGYHGKGQRFVLSSGR	432	447	AT1G06800.1	FragPipe, ProteinProspector	ap,wt	2	1
AT1G06800	AT1G06800.1	FVLSSGRDPALVNK	441	454	AT1G06800.1	FragPipe, ProteinProspector	CC10,RKD2,SCLF,B1,B3	2	1
AT1G06800	AT1G06800.1	ASDFLKDHFMVPPYWR	455	470	AT1G06800.1	FragPipe	CC10	2	1
AT1G06800	AT1G06800.1	DHFMVPPYWR	461	470	AT1G06800.1	FragPipe	HY	2	1
AT1G06800	AT1G06800.1	WIQPDRIR	485	492	AT1G06800.1	FragPipe	B3	2	1
AT1G06800	AT1G06800.1	ADDQHAPDIHQLLTQLHHPSQLL	493	515	AT1G06800.1	ProteinProspector	RKD2	2	1
AT1G06820	AT1G06820.1	LPRMVTVK	48	55	AT1G06820.1,AT1G06820.2,AT1G06820.3	ProteinProspector	LFP	4	3
AT1G06820	AT1G06820.1	SVSSSVVASTVQGTK	56	70	AT1G06820.1,AT1G06820.2,AT1G06820.3	FragPipe, ProteinProspector	CC10,CC3	4	3
AT1G06820	AT1G06820.1	SVSSSVVASTVQGTKR	56	71	AT1G06820.1,AT1G06820.2,AT1G06820.3	FragPipe, ProteinProspector	B1,B2	4	3
AT1G06820	AT1G06820.1	DGGESLYDAIVIGSGIGGLVAATQLAVK	72	99	AT1G06820.1,AT1G06820.2,AT1G06820.3	FragPipe	B1,B2	4	3
AT1G06820	AT1G06820.1	YLIPGGSSGFYER	109	121	AT1G06820.1,AT1G06820.2,AT1G06820.3	FragPipe, ProteinProspector	CC10,CC3,CIM,CLLF,CP,CT,FL,HY,IND,LFD,LFP,LFPT,ND,PT,RKD2,RT,RTTP,RTUZ,SCLF,SDIMB,SP,SQ,SQSP,SQV,ST,B1,B2,B3	4	3
AT1G06820	AT1G06820.1	GNLNLITQALK	140	150	AT1G06820.1,AT1G06820.2,AT1G06820.3	FragPipe, ProteinProspector	CC10,CC3,CIM,CLLF,CP,CT,CTSAM,EB,FLPD,HY,IND,LFD,LFP,LFPT,ND,P,PT,RKD2,RT,RTTP,RTUZ,SD,SDIMB,SP,SQ,SQSP,SQV,ST,B1	4	3
AT1G06820	AT1G06820.1	DKGTYGPMPR	512	521	AT1G06820.1,AT1G06820.3,AT1G06820.4	FragPipe, ProteinProspector	CC3,CT,CTSAM,HY,LFD,LFP,LFPT,RTTP,SP,SQ,SQSP,ST,B1,B3	4	3
AT1G06820	AT1G06820.1	GTYGPMPR	514	521	AT1G06820.1,AT1G06820.3,AT1G06820.4	FragPipe, ProteinProspector	LFD,LFP	4	3
AT1G06820	AT1G06820.1	VAADIGLEK	567	575	AT1G06820.1,AT1G06820.4	FragPipe, ProteinProspector	CC3,CLLF,CT,CTSAM,EB,FL,FLPD,HY,IND,LFD,LFP,LFPT,ND,PT,RKD2,RT,RTUZ,SCLF,SP,SQ,SQSP,SQV,B1,B3	4	2
AT1G06820	AT1G06820.1	DIGLEKKSRVL	570	580	AT1G06820.1,AT1G06820.4	FragPipe, ProteinProspector	ap,wt	4	2
AT1G06850	AT1G06850.1	KVQSLQTEATTLSAQLTLYQR	179	199	AT1G06850.1	FragPipe, ProteinProspector	CC3,CIM,EB,FL,FLPD,HY,IND,ND,P,PT,RTTP,ST,B2,B3	2	1
AT1G06850	AT1G06850.1	VQSLQTEATTLSAQLTLYQR	180	199	AT1G06850.1	FragPipe, ProteinProspector	CC10,CC3,CP,FL,FLPD,HY,IND,ND,P,PT,RTTP,RTUZ,SQ,ST,B3	2	1
AT1G06850	AT1G06850.1	DTNGLANENTELK	200	212	AT1G06850.1	FragPipe, ProteinProspector	CC10,CC3,CIM,CT,CTSAM,EB,FL,FLPD,HY,IND,LFD,LFP,LFPT,ND,P,RT,RTTP,RTUZ,SCLF,SQ,ST,B1,B3	2	1
AT1G06850	AT1G06850.1	NALNEALR	226	233	AT1G06850.1	FragPipe, ProteinProspector	CP,FL,FLPD,HY,P,PT,RT,ST,B1,B3	2	1
AT1G06850	AT1G06850.1	NALNEALRK	226	234	AT1G06850.1	FragPipe	B1,B2,B3	2	1
AT1G06850	AT1G06850.1	DMQMHSSFNPMEMSNSQSVS	281	300	AT1G06850.1	FragPipe	wt	2	1
AT1G06850	AT1G06850.1	MQGLEISSNSSSLVK	308	322	AT1G06850.1	FragPipe, ProteinProspector	CC3,CIM,CP,CTSAM,EB,FL,FLPD,HY,IND,LFD,LFP,LFPT,ND,P,PT,RT,RTTP,RTUZ,SCLF,SP,SQ,ST,B1,B3	2	1
AT1G06890	AT1G06890.1	DPLIAAENGSGVLSDGGGGVQQKTVAPVWNSNK	321	353	AT1G06890.1,AT1G06890.2	FragPipe	SP	4	2
AT1G06890	AT1G06890.4	DGGGGVQQKTVAPRSRGD	335	352	AT1G06890.4	ProteinProspector	ap	4	1
AT1G06890	AT1G06890.3	DGGGGVQQKTVAPQRSRGD	335	353	AT1G06890.3	ProteinProspector	ap,wt	4	1
AT1G06890	AT1G06890.1	DGGGGVQQKTVAPVWNSNKDFQA	335	357	AT1G06890.1,AT1G06890.2	ProteinProspector	ap,wt	4	2
AT1G06890	AT1G06890.1	TVAPVWNSNK	344	353	AT1G06890.1,AT1G06890.2	FragPipe, ProteinProspector	CC10,CC3,CIM,CP,FLPD,ND,P,RKD2,RT,RTUZ,SP,SQ,ST,B1,B3	4	2
AT1G06890	AT1G06890.1	TVAPVWNSNKDFQA	344	357	AT1G06890.1,AT1G06890.2	ProteinProspector	CC10,CC3,CIM,CLLF,CP,CTSAM,EB,FL,FLPD,LFPT,ND,P,RKD2,RT,RTTP,RTUZ,SD,SDIMB,SP,SQ,SQSP,SQV,ST,B1,B2	4	2
AT1G06960	AT1G06960.3	MRRSRKKFGRLL	1	12	AT1G06960.3,AT1G06960.6	FragPipe	ap,wt	6	2
AT1G06960	AT1G06960.1	LTADIPPNQSIYIK	2	15	AT1G06960.1,AT1G06960.2,AT1G06960.5	FragPipe	CIM,CP,EB,SDIMB,SQ	6	3
AT1G06960	AT1G06960.1	PGIAFVEYEDDVQSSMAMQALQGFK	191	215	AT1G06960.1,AT1G06960.3,AT1G06960.4	FragPipe	CC3	6	3
AT1G07010	AT1G07010.1	IVAVGDLHGDLGK	59	71	AT1G07010.1,AT1G07010.2	FragPipe, ProteinProspector	CLLF,CT,CTSAM,IND,LFD,LFP,LFPT,SCLF,SQSP,B1,B3,EB,SP,B2	3	2
AT1G07010	AT1G07010.1	DGRDQWVGQ	85	93	AT1G07010.1,AT1G07010.2	FragPipe	ap	3	2
AT1G07010	AT1G07010.1	DQWVGQDTVLVQVGDILDR	88	106	AT1G07010.1	FragPipe, ProteinProspector	CT,CTSAM,IND,LFD,LFP,LFPT,SCLF,SQ,B1,B3	3	1
AT1G07010	AT1G07010.1	DTVLVQVG	94	101	AT1G07010.1	FragPipe	ap,wt	3	1
AT1G07120	AT1G07120.1	LAQEYMK	330	336	AT1G07120.1	FragPipe	RKD2	2	1
AT1G07200	AT1G07200.2	ECLTEEAAR	10	18	AT1G07200.2	FragPipe, ProteinProspector	CC10,CC3,CIM,CP,FL,B1	2	1
AT1G07200	AT1G07200.2	ALDDAVVVAR	19	28	AT1G07200.2	FragPipe, ProteinProspector	B1,B3	2	1
AT1G07200	AT1G07200.2	SHAQTTSLHAVSALLAMPSSILR	31	53	AT1G07200.2	FragPipe, ProteinProspector	CC10,CC3,CP	2	1
AT1G07200	AT1G07200.2	SSEIKLDVLHPPVTQLSSR	170	188	AT1G07200.2	FragPipe, ProteinProspector	CC10,PT,RKD2,RTTP	2	1
AT1G07200	AT1G07200.2	CPPLFLCNLPNSDPNR	194	209	AT1G07200.2	FragPipe, ProteinProspector	CC10	2	1
AT1G07200	AT1G07200.2	IGEVLGR	226	232	AT1G07200.2	FragPipe	CC3,B3	2	1
AT1G07200	AT1G07200.2	NPLLIGNCANEALK	237	250	AT1G07200.2	FragPipe, ProteinProspector	CC10,CP,RTUZ	2	1
AT1G07200	AT1G07200.2	NPLLIGNCANEALKTFTDSINSGK	237	260	AT1G07200.2	FragPipe	ND,P	2	1
AT1G07200	AT1G07200.2	EISEILADGSKNEEEIR	279	295	AT1G07200.2	FragPipe, ProteinProspector	CC10	2	1
AT1G07200	AT1G07200.2	SGIVLNLGELK	312	322	AT1G07200.2	FragPipe, ProteinProspector	CC10,CP,FL,FLPD,RT,SQ	2	1
AT1G07200	AT1G07200.2	VLTSEANAALEILVSK	323	338	AT1G07200.2	FragPipe, ProteinProspector	CC10,CP,FLPD	2	1
AT1G07200	AT1G07200.2	DWDLHVLPITASTKPSTQGVYPK	375	397	AT1G07200.2	FragPipe	CC10,FL,FLPD,SQ	2	1
AT1G07200	AT1G07200.2	SSLMGSFVPFGGFFSSTSNFR	398	418	AT1G07200.2	ProteinProspector	SD	2	1
AT1G07200	AT1G07200.2	VPLSSTVNQTLSR	419	431	AT1G07200.2	FragPipe, ProteinProspector	CC10,CIM,FLPD,SQ,SQSP	2	1
AT1G07200	AT1G07200.2	YLQEVAAVLK	439	448	AT1G07200.2	FragPipe, ProteinProspector	CC10,CIM,CP,FL,HY	2	1
AT1G07200	AT1G07200.2	ALDDANTSASQTAALQK	484	500	AT1G07200.2	FragPipe, ProteinProspector	CC10,CC3,CIM,RKD2,B3	2	1
AT1G07200	AT1G07200.2	LGFQSVSPQFPVQTEK	518	533	AT1G07200.2	FragPipe, ProteinProspector	CC10,FL	2	1
AT1G07200	AT1G07200.2	TPTSYLETPK	537	546	AT1G07200.2	FragPipe	RKD2,RTTP	2	1
AT1G07200	AT1G07200.2	LLNPPISKPK	547	556	AT1G07200.2	FragPipe	CC10,RKD2,SDIMB	2	1
AT1G07270	AT1G07270.1	VDESDITFALQEIR	485	498	AT1G07270.1	FragPipe, ProteinProspector	CC3,RKD2,RTTP,SQ,LFPT	2	1
AT1G07300	AT1G07300.1	SATGIKRSNLNTRPVQR	2	18	AT1G07300.1	FragPipe, ProteinProspector	ap,wt	3	1
AT1G07320	AT1G07320.1	YGVDAVEEEDDDEDETEGSEEA	261	282	AT1G07320.1	ProteinProspector	CLLF,CP,CT,CTSAM,LFD,LFP,SP,B1,B3	4	1
AT1G07320	AT1G07320.3	YGVDAVEEEDDDEDETEG	261	278	AT1G07320.3,AT1G07320.4	ProteinProspector	B1	4	2
AT1G07320	AT1G07320.2	YGVDAVEEEDDDEDETEEEA	261	280	AT1G07320.2	ProteinProspector	B1	4	1
AT1G07330	AT1G07330.2	TDNWFSPFSQK	81	91	AT1G07330.2	FragPipe, ProteinProspector	P,ST	2	1
AT1G07350	AT1G07350.1	QVQRVLEYPLR	14	24	AT1G07350.1,AT1G07350.4,AT1G07350.5	FragPipe	P	6	3
AT1G07350	AT1G07350.1	VLEYPLR	18	24	AT1G07350.1,AT1G07350.4,AT1G07350.5	FragPipe	SQV	6	3
AT1G07350	AT1G07350.1	SPMSYSR	29	35	AT1G07350.1,AT1G07350.4,AT1G07350.5	ProteinProspector	FLPD	6	3
AT1G07350	AT1G07350.1	SYSPSYGR	202	209	AT1G07350.1	ProteinProspector	FLPD	6	1
AT1G07350	AT1G07350.1	SYSPESRYYR	315	324	AT1G07350.1	FragPipe	ND	6	1
AT1G07390	AT1G07390.1	NLVDAEEEEEEGLSILK	12	28	AT1G07390.1,AT1G07390.3,AT1G07390.4,AT1G07390.5	FragPipe, ProteinProspector	ND,PT,B1	5	4
AT1G07390	AT1G07390.1	SFGTLDK	106	112	AT1G07390.1,AT1G07390.3,AT1G07390.4,AT1G07390.5	FragPipe	SCLF	5	4
AT1G07390	AT1G07390.1	GLEIPTSLQVLDFK	278	291	AT1G07390.1,AT1G07390.2,AT1G07390.4,AT1G07390.5	FragPipe, ProteinProspector	LFP,SCLF,SP,SQ	5	4
AT1G07390	AT1G07390.1	GLEIPTSLQVLDFKR	278	292	AT1G07390.1,AT1G07390.2,AT1G07390.4,AT1G07390.5	FragPipe, ProteinProspector	PT	5	4
AT1G07440	AT1G07440.1	NLACEWASDGIR	177	188	AT1G07440.1	FragPipe, ProteinProspector	CLLF,CP,CT,CTSAM,EB,FL,FLPD,HY,IND,LFD,LFP,LFPT,ND,PT,SCLF,SP,SQ,SQSP,SQV,ST,B1,B2,B3	2	1
AT1G07440	AT1G07440.1	ANAVAPAVIATPLAEAVYDDEFK	189	211	AT1G07440.1	FragPipe, ProteinProspector	CLLF,CP,CT,CTSAM,EB,FL,FLPD,HY,IND,LFD,LFP,LFPT,ND,PT,RT,SCLF,SD,SDIMB,SP,SQ,SQSP,SQV,ST,B1,B2,B3	2	1
AT1G07440	AT1G07440.1	ANAVAPAVIATPLAEAVYDDEFKK	189	212	AT1G07440.1	FragPipe, ProteinProspector	CLLF,CP,CT,CTSAM,EB,FL,FLPD,HY,IND,LFD,LFP,LFPT,ND,PT,SCLF,SD,SP,SQ,SQSP,SQV,ST	2	1
AT1G07460	AT1G07460.2	QMGQAFYGFPIAFK	64	77	AT1G07460.2	FragPipe	RTTP	2	1
AT1G07520	AT1G07520.1	YVNQLLMEESLAEK	72	85	AT1G07520.1,AT1G07520.3	FragPipe, ProteinProspector	CP,RTTP,B1	4	2
AT1G07520	AT1G07520.1	QSIFYDSLALR	86	96	AT1G07520.1,AT1G07520.3	FragPipe, ProteinProspector	CC3,RTTP,RTUZ,B3	4	2
AT1G07520	AT1G07520.1	QTEEMLQQVISDSQTQSSIPNNSITTSSSSNSGDYSNSSNSSVR	97	140	AT1G07520.1,AT1G07520.3	FragPipe	PT	4	2
AT1G07520	AT1G07520.1	IENEVLFDNK	141	150	AT1G07520.1,AT1G07520.3	FragPipe, ProteinProspector	CC10,CC3,RTTP,RTUZ	4	2
AT1G07520	AT1G07520.1	IENEVLFDNKHLGDSGVVSFPGSNMLR	141	167	AT1G07520.1,AT1G07520.3	FragPipe	EB	4	2
AT1G07520	AT1G07520.1	HLGDSGVVSFPGSNMLR	151	167	AT1G07520.1,AT1G07520.3	FragPipe, ProteinProspector	CC3,RTTP	4	2
AT1G07570	AT1G07570.1	MGICLSAQVK	1	10	AT1G07570.1,AT1G07570.2,AT1G07570.5	FragPipe	CLLF,LFD,LFPT,ND,SQ	5	3
AT1G07570	AT1G07570.3	MLFPITNYEPSRR	1	13	AT1G07570.3	FragPipe	CTSAM	5	1
AT1G07570	AT1G07570.4	MILQAEVNYLGQFSHR	1	16	AT1G07570.4	ProteinProspector	HY,RT,SCLF,SQSP	5	1
AT1G07570	AT1G07570.1	AESSGASTKYDAK	11	23	AT1G07570.1,AT1G07570.2,AT1G07570.5	ProteinProspector	B3	5	3
AT1G07570	AT1G07570.3	NLLASVPLLFCQGASTK	14	30	AT1G07570.3	FragPipe	RT	5	1
AT1G07570	AT1G07570.1	ASSVSVRPSPR	32	42	AT1G07570.1,AT1G07570.2,AT1G07570.3,AT1G07570.5	FragPipe, ProteinProspector	CC3,CP,CTSAM,PT	5	4
AT1G07570	AT1G07570.1	SFSFAELK	55	62	AT1G07570.1,AT1G07570.2,AT1G07570.3,AT1G07570.5	FragPipe, ProteinProspector	CIM,CP,FLPD,PT	5	4
AT1G07570	AT1G07570.1	SLTASRPGTGLVIAVK	91	106	AT1G07570.1,AT1G07570.2,AT1G07570.3,AT1G07570.5	FragPipe, ProteinProspector	CP,CT,SQ	5	4
AT1G07620	AT1G07620.1	TETLLPQGLGLSSLEIYK	376	393	AT1G07620.1,AT1G07620.3,AT1G07620.4	FragPipe, ProteinProspector	SCLF	4	3
AT1G07650	AT1G07650.1	LGFSDNNK	22	29	AT1G07650.1,AT1G07650.2,AT1G07650.3	FragPipe, ProteinProspector	CIM,SCLF,HY	4	3
AT1G07650	AT1G07650.1	DWDFNKDPCSGEGTWIVTTYTTK	49	71	AT1G07650.1,AT1G07650.2,AT1G07650.3	FragPipe, ProteinProspector	CP,FL,FLPD,LFD,LFP,LFPT,ND,PT,SP,SQ	4	3
AT1G07650	AT1G07650.2	IGNLVGR	95	101	AT1G07650.2	FragPipe	B3	4	1
AT1G07650	AT1G07650.1	NSLTGSIPK	124	132	AT1G07650.1,AT1G07650.2,AT1G07650.3	FragPipe, ProteinProspector	CLLF,B1,B3	4	3
AT1G07650	AT1G07650.2	NSLTGSIPKEWASMR	130	144	AT1G07650.2,AT1G07650.1,AT1G07650.3	FragPipe	B3	4	3
AT1G07650	AT1G07650.1	LEDLSFMGNR	139	148	AT1G07650.1,AT1G07650.2,AT1G07650.3	FragPipe, ProteinProspector	FLPD,IND,LFD,LFP,ND,SQV,B1,B3	4	3
AT1G07650	AT1G07650.1	LEDLSFMGNRLSGPFPK	139	155	AT1G07650.1,AT1G07650.2,AT1G07650.3	FragPipe	SCLF,SQ	4	3
AT1G07650	AT1G07650.2	LSGPFPK	155	161	AT1G07650.2,AT1G07650.1,AT1G07650.3	FragPipe	B3	4	3
AT1G07650	AT1G07650.1	LHLPSNAFTGPLTEK	190	204	AT1G07650.1,AT1G07650.2,AT1G07650.3	FragPipe, ProteinProspector	CLLF,CP,FL,ND,SP,SQSP,ST,B3,LFD,SQV	4	3
AT1G07650	AT1G07650.1	DIYVQDQLVIKNFNIQEAARGSGKPIIKSFLVNVT	538	572	AT1G07650.1,AT1G07650.2,AT1G07650.4	ProteinProspector	ap	4	3
AT1G07650	AT1G07650.1	GTTGIPIR	586	593	AT1G07650.1,AT1G07650.2,AT1G07650.4	FragPipe, ProteinProspector	SQ,B3	4	3
AT1G07700	AT1G07700.3	TPLLWFCFKILIF	1	14	AT1G07700.3	ProteinProspector	wt	4	1
AT1G07705	AT1G07705.2	DEAQLYAANELYNR	536	549	AT1G07705.2	FragPipe, ProteinProspector	CC10,CC3,CIM,CP,CTSAM,EB,FL,FLPD,HY,LFD,LFP,LFPT,ND,P,PT,RKD2,RT,RTTP,RTUZ,SCLF,SD,SP,SQV	2	1
AT1G07705	AT1G07705.2	IGEPLVK	564	570	AT1G07705.2	FragPipe, ProteinProspector	CC10,CC3,CIM,CP,EB,FL,HY,ND,PT,RT,SCLF,B3	2	1
AT1G07705	AT1G07705.2	GSYHCFDPNSFEIVQK	577	592	AT1G07705.2	FragPipe, ProteinProspector	CC10,CC3,CIM,CLLF,CP,CT,CTSAM,EB,FL,FLPD,HY,IND,LFD,LFP,LFPT,ND,P,PT,RKD2,RT,RTTP,RTUZ,SCLF,SP,SQ,SQSP,SQV,ST	2	1
AT1G07705	AT1G07705.2	ENFVLYYEMLEK	593	604	AT1G07705.2	FragPipe, ProteinProspector	CC10,CC3,CIM,CLLF,CP,CT,CTSAM,FL,FLPD,HY,IND,LFD,LFP,ND,PT,RT,RTTP,RTUZ,SDIMB,SP,SQ,SQSP,SQV,ST	2	1
AT1G07705	AT1G07705.2	RPSISQDSQH	605	614	AT1G07705.2	ProteinProspector	CC3,FL	2	1
AT1G07745	AT1G07745.2	FVLMAFLKIAVE	1	13	AT1G07745.2,AT1G07745.3	ProteinProspector	ap	5	2
AT1G07840	AT1G07840.1	LKSSSGLHELTENFYDDIK	266	284	AT1G07840.1,AT1G07840.2	FragPipe	IND	3	2
AT1G07840	AT1G07840.1	SSSGLHELTENFYDDIK	268	284	AT1G07840.1,AT1G07840.2	FragPipe, ProteinProspector	CC10,CC3,CIM,CP,CT,CTSAM,EB,FL,FLPD,HY,IND,LFD,LFPT,ND,RKD2,RT,RTTP,RTUZ,SCLF,SP,SQ,SQSP	3	2
AT1G07880	AT1G07880.2	LITELLGSPDDSDLDFLR	245	262	AT1G07880.2	FragPipe, ProteinProspector	CP,HY,RT,RTUZ	2	1
AT1G07880	AT1G07880.2	ITVDEALK	308	315	AT1G07880.2	FragPipe	CLLF,CT,CTSAM,LFD,LFP,LFPT,ND,SCLF,SP	2	1
AT1G07890	AT1G07890.1	DYAEAHMKLSELGFA	234	248	AT1G07890.1,AT1G07890.2,AT1G07890.3,AT1G07890.4,AT1G07890.5,AT1G07890.7,AT1G07890.8	FragPipe, ProteinProspector	ap,wt	8	7
AT1G07890	AT1G07890.1	LSELGFADA	242	250	AT1G07890.1,AT1G07890.2,AT1G07890.3,AT1G07890.4,AT1G07890.5,AT1G07890.7,AT1G07890.8	ProteinProspector	CC10,CLLF,CP,CT,CTSAM,FL,IND,ND,RKD2,RTTP,SCLF,SP,SQ,ST,B1,B2,B3	8	7
AT1G07910	AT1G07910.2	SLCFNSSIRFLSSDMPK	40	56	AT1G07910.2	FragPipe	IND	2	1
AT1G07910	AT1G07910.2	FLSSDMPK	49	56	AT1G07910.2	FragPipe	FL	2	1
AT1G07910	AT1G07910.2	DHAEQK	62	67	AT1G07910.2	ProteinProspector	B1	2	1
AT1G07930	AT1G07930.2	IGGIGTVPVGRVIIMNHPGQIGNGYAPVLDCHTSHIAVK	244	282	AT1G07930.2	FragPipe	B1	2	1
AT1G07930	AT1G07930.2	VIIMNHPGQIGNGYAPVLDCHTSHIAVK	255	282	AT1G07930.2	FragPipe, ProteinProspector	CC3,CIM,CP,CT,CTSAM,EB,FL,HY,IND,LFPT,P,PT,RKD2,RT,RTTP,RTUZ,SCLF,SP,SQ,SQSP,SQV,ST	2	1
AT1G07950	AT1G07950.1	MNKGGGSGGGSGGGSGPTAAAAAAALQK	1	28	AT1G07950.1	ProteinProspector	CIM	2	1
AT1G07980	AT1G07980.1	DSSVKDKKKFIHYKHLSSVVSN	153	174	AT1G07980.1	FragPipe	ap,wt	2	1
AT1G07980	AT1G07980.1	DKKKFIHYKHLSSVVSN	158	174	AT1G07980.1	FragPipe	ap,wt	2	1
AT1G07980	AT1G07980.1	HLSSVVSNDQR	167	177	AT1G07980.1	FragPipe, ProteinProspector	CC3,CIM,CP,FL,FLPD,HY,LFP,PT,RKD2,SP,SQSP,SQV,ST,B3	2	1
AT1G07980	AT1G07980.1	HLSSVVSNDQRYEFLADSVPEK	167	188	AT1G07980.1	FragPipe	EB,RKD2	2	1
AT1G07980	AT1G07980.1	DQRYEFLA	175	182	AT1G07980.1	FragPipe	ap,wt	2	1
AT1G07980	AT1G07980.1	YEFLADSVPEK	178	188	AT1G07980.1	FragPipe, ProteinProspector	CC3,CIM,CP,CTSAM,EB,FL,HY,IND,P,RKD2,RT,RTTP,RTUZ,SD,SDIMB,SQ,SQSP,B1,ND	2	1
AT1G07980	AT1G07980.1	DSVPEKLKAEAALEEWERGMTDAG	183	206	AT1G07980.1	ProteinProspector	ap,wt	2	1
AT1G07980	AT1G07980.1	LKAEAALEEWER	189	200	AT1G07980.1	FragPipe, ProteinProspector	CC10,CC3,CIM,CP,CTSAM,EB,FL,FLPD,HY,IND,LFPT,PT,RKD2,RTTP,SQ,SQSP,SQV,ST,B1	2	1
AT1G07980	AT1G07980.1	AEAALEEWER	191	200	AT1G07980.1	FragPipe, ProteinProspector	CC3,CP,FL,FLPD,HY,IND,PT,RTUZ,SD,SP,SQ,SQSP,SQV,B1	2	1
AT1G07990	AT1G07990.1	YKIYGNDDNEEDHNALDRDDDDVYFDDESAEVVISSLR	530	567	AT1G07990.1	FragPipe	B1	2	1
AT1G07990	AT1G07990.1	IYGNDDNEEDHNALDRDDDDVYFDDESAEVVISSLR	532	567	AT1G07990.1	FragPipe	B1	2	1
AT1G07990	AT1G07990.1	LGDDQGSLFTNSNWFTFQDDR	568	588	AT1G07990.1	FragPipe, ProteinProspector	CC10,CC3,CLLF,CP,CT,EB,FL,FLPD,HY,IND,LFP,P,PT,RKD2,RT,RTTP,RTUZ,SCLF,SD,SDIMB,SP,SQ,SQSP,SQV,ST,B1,B3,B2	2	1
AT1G07990	AT1G07990.1	LGDDQGSLFTNSNWFTFQDDRFGSTPSDTAGSNTIDVELNK	568	608	AT1G07990.1	FragPipe	CLLF	2	1
AT1G07990	AT1G07990.1	DDQGSLFTNSNWFTFQ	570	585	AT1G07990.1	FragPipe, ProteinProspector	ap,wt	2	1
AT1G07990	AT1G07990.1	DDRFGSTPS	586	594	AT1G07990.1	FragPipe	ap,wt	2	1
AT1G07990	AT1G07990.1	FGSTPSDTAGSNTIDVELNK	589	608	AT1G07990.1	FragPipe, ProteinProspector	CC10,CC3,CIM,CLLF,CP,CT,CTSAM,EB,FL,FLPD,HY,IND,LFD,LFP,LFPT,ND,P,PT,RKD2,RT,RTTP,RTUZ,SCLF,SD,SDIMB,SP,SQ,SQSP,SQV,ST,B1,B2,B3	2	1
AT1G07990	AT1G07990.1	TYNANTSSSDDDEVVVGEEDDDLTGNPK	609	636	AT1G07990.1	FragPipe	B1	2	1
AT1G07990	AT1G07990.1	DNALNTTETNFQMESPL	637	653	AT1G07990.1	FragPipe	ap	2	1
AT1G07990	AT1G07990.1	DNALNTTETNFQMESPLDFF	637	656	AT1G07990.1	FragPipe, ProteinProspector	ap,wt	2	1
AT1G07990	AT1G07990.1	DNALNTTETNFQMESPLDFFDFNTSQK	637	663	AT1G07990.1	FragPipe	P,ST,B1,B2	2	1
AT1G07990	AT1G07990.1	DMQASGTGLNPFID	683	696	AT1G07990.1	FragPipe, ProteinProspector	ap,wt	2	1
AT1G07990	AT1G07990.1	HIMNLDIPMAEVK	705	717	AT1G07990.1	FragPipe, ProteinProspector	CC10,CC3,CIM,CLLF,CP,CT,CTSAM,EB,FL,FLPD,HY,LFD,LFP,LFPT,ND,P,PT,RKD2,RT,RTTP,RTUZ,SCLF,SD,SDIMB,SP,SQ,SQSP,SQV,ST,B1,B3	2	1
AT1G07990	AT1G07990.1	SESMIPNGSER	718	728	AT1G07990.1	FragPipe, ProteinProspector	CC10,CC3,CIM,CLLF,CP,CT,CTSAM,EB,FL,FLPD,HY,IND,LFD,LFP,LFPT,ND,P,PT,RKD2,RT,RTTP,RTUZ,SCLF,SD,SDIMB,SP,SQ,SQSP,SQV,ST,B1,B3	2	1
AT1G07990	AT1G07990.1	SLFEKDVEFVGVEPEGAEK	729	747	AT1G07990.1	FragPipe, ProteinProspector	EB,SDIMB	2	1
AT1G07990	AT1G07990.1	DVEFVGVEPEGAEK	734	747	AT1G07990.1	FragPipe, ProteinProspector	CC10,CC3,CIM,CLLF,CP,CT,CTSAM,EB,FL,FLPD,HY,IND,LFD,LFP,LFPT,ND,P,PT,RKD2,RT,RTTP,RTUZ,SCLF,SD,SDIMB,SP,SQ,SQSP,SQV,ST,B1,B3	2	1
AT1G07990	AT1G07990.1	DVEFVGVEPEGAEKAMEQAMK	734	754	AT1G07990.1	FragPipe, ProteinProspector	ND,SQ	2	1
AT1G07990	AT1G07990.1	AMEQAMKEGIVGEAGVMK	748	765	AT1G07990.1	FragPipe	CLLF,PT	2	1
AT1G07990	AT1G07990.1	AMEQAMK	748	754	AT1G07990.1	FragPipe, ProteinProspector	SCLF,B1,B3,RTUZ	2	1
AT1G07990	AT1G07990.1	EGIVGEAGVMKK	755	766	AT1G07990.1	FragPipe, ProteinProspector	CC10,CIM,EB,ND,RKD2,SDIMB,SP	2	1
AT1G07990	AT1G07990.1	EGIVGEAGVMK	755	765	AT1G07990.1	FragPipe, ProteinProspector	CC3,CIM,CLLF,CP,EB,FL,FLPD,HY,LFP,ND,P,PT,RT,RTTP,RTUZ,SCLF,SDIMB,SP,SQ,SQSP,SQV,ST,B1,B2,B3	2	1
AT1G07990	AT1G07990.1	NKEMAEDSKPEESSGGVK	767	784	AT1G07990.1	ProteinProspector	CC10,CLLF,CP,CTSAM,FL,FLPD,HY,IND,LFPT,ND,PT,RKD2,RT,RTTP,SCLF,SD,SDIMB,SP,SQ,SQSP,SQV	2	1
AT1G07990	AT1G07990.1	EMAEDSKPEESSGGVK	769	784	AT1G07990.1	FragPipe, ProteinProspector	CC10,CC3,CIM,CLLF,CP,CT,CTSAM,EB,FL,FLPD,HY,IND,LFD,LFP,LFPT,ND,P,PT,RKD2,RT,RTTP,RTUZ,SCLF,SD,SDIMB,SP,SQ,ST	2	1
AT1G07990	AT1G07990.1	EMAEDSKPEESSGGVKEFNDNNYWK	769	793	AT1G07990.1	ProteinProspector	EB	2	1
AT1G07990	AT1G07990.1	DSKPEESSGGVKEFN	773	787	AT1G07990.1	FragPipe, ProteinProspector	ap,wt	2	1
AT1G07990	AT1G07990.1	EFNDNNYWK	785	793	AT1G07990.1	FragPipe, ProteinProspector	CC10,CC3,CIM,CLLF,CP,CT,CTSAM,EB,FL,FLPD,HY,IND,LFD,LFP,LFPT,ND,P,PT,RKD2,RTTP,RTUZ,SCLF,SD,SDIMB,SP,SQ,SQSP,SQV,ST,B1	2	1
AT1G07990	AT1G07990.1	DNNYWKVDQEVGVLE	788	802	AT1G07990.1	ProteinProspector	ap,wt	2	1
AT1G07990	AT1G07990.1	VDQEVGVLE	794	802	AT1G07990.1	ProteinProspector	RKD2	2	1
AT1G08110	AT1G08110.1	ASEARESPANNPGLSTNR	2	19	AT1G08110.1,AT1G08110.2,AT1G08110.3	FragPipe	FLPD,HY,SQ	4	3
AT1G08125	AT1G08125.1	MDPDRLNSPSTCTVTIEVLGHELDFAQDPNSK	1	32	AT1G08125.1	FragPipe, ProteinProspector	CC10,CC3,CP,EB,HY,RKD2,RTTP,SQ,B1	4	1
AT1G08125	AT1G08125.1	DPDRLNSPSTCTVTIEVLGHELDFAQDPNSK	2	32	AT1G08125.1	FragPipe	CTSAM	4	1
AT1G08125	AT1G08125.1	LNSPSTCTVTIEVLGHELDFAQDPNSK	6	32	AT1G08125.1,AT1G08125.2,AT1G08125.3	FragPipe, ProteinProspector	CC10,CC3,CP,CT,FL,FLPD,HY,LFD,LFPT,PT,RT,RTTP,RTUZ,SCLF,SQ,ST	4	3
AT1G08125	AT1G08125.1	HLGTTVWDASMVFAK	33	47	AT1G08125.1,AT1G08125.2,AT1G08125.3	FragPipe, ProteinProspector	CC10,CC3,RKD2,RTUZ,B3	4	3
AT1G08125	AT1G08125.2	DPNSKHLGTTVW	35	46	AT1G08125.2,AT1G08125.1,AT1G08125.3	FragPipe	ap,wt	4	3
AT1G08125	AT1G08125.1	EVLPLLKR	96	103	AT1G08125.1,AT1G08125.2	FragPipe, ProteinProspector	B1,B3	4	2
AT1G08125	AT1G08125.1	NVEWNTSR	104	111	AT1G08125.1,AT1G08125.2	FragPipe, ProteinProspector	CC10,CC3,CP,EB,FL,LFD,LFPT,ND,RT,RTTP,RTUZ,SCLF,SQ,ST,B1,B3	4	2
AT1G08125	AT1G08125.1	IVQMNPGSAFGSLR	112	125	AT1G08125.1,AT1G08125.2	FragPipe, ProteinProspector	CC3,CIM,CP,FLPD,LFPT,ND,RKD2,RTTP,RTUZ,SQ,B3	4	2
AT1G08125	AT1G08125.2	DHITAVEPPF	142	151	AT1G08125.2,AT1G08125.1	FragPipe, ProteinProspector	ap,wt	4	2
AT1G08210	AT1G08210.3	TLVLSSEYIIR	18	28	AT1G08210.3,AT1G08210.4	FragPipe	LFPT	4	2
AT1G08210	AT1G08210.3	RITILGDLVLK	458	468	AT1G08210.3,AT1G08210.1,AT1G08210.4	FragPipe	RKD2,SQSP	4	3
AT1G08210	AT1G08210.3	ITILGDLVLK	459	468	AT1G08210.3,AT1G08210.1,AT1G08210.4	FragPipe, ProteinProspector	CC10,CC3,CIM,CTSAM,EB,FL,FLPD,HY,IND,LFPT,ND,PT,RT,RTTP,RTUZ,SCLF,SD,SDIMB,SP,SQ,SQSP,SQV	4	3
AT1G08210	AT1G08210.3	ITILGDLVLKDK	459	470	AT1G08210.3,AT1G08210.1,AT1G08210.4	FragPipe	SDIMB	4	3
AT1G08220	AT1G08220.1	STTRSFLDFYK	45	55	AT1G08220.1	FragPipe	CTSAM	2	1
AT1G08220	AT1G08220.1	ARLNDEMNR	67	75	AT1G08220.1	FragPipe	B1,B3	2	1
AT1G08220	AT1G08220.1	LNDEMNR	69	75	AT1G08220.1	FragPipe, ProteinProspector	CC3,CIM,P,ST,B1,B3	2	1
AT1G08220	AT1G08220.1	LNDEMNRGYFADMK	69	82	AT1G08220.1	FragPipe	CLLF	2	1
AT1G08220	AT1G08220.1	DEMNRGYFA	71	79	AT1G08220.1	FragPipe, ProteinProspector	ap,wt	2	1
AT1G08230	AT1G08230.2	RGEEVVDAGSLFVLK	13	27	AT1G08230.2	FragPipe, ProteinProspector	SCLF,SP	5	1
AT1G08230	AT1G08230.2	GEEVVDAGSLFVLK	14	27	AT1G08230.2	FragPipe, ProteinProspector	FL,HY,SCLF,SP	5	1
AT1G08230	AT1G08230.2	FRDMAHHILSPK	98	109	AT1G08230.2	FragPipe, ProteinProspector	SCLF,SP	5	1
AT1G08230	AT1G08230.2	DMAHHILSPK	100	109	AT1G08230.2	FragPipe, ProteinProspector	CP,FL,FLPD,LFP,LFPT,PT,SCLF,SP,HY	5	1
AT1G08260	AT1G08260.1	VKECAAEAEFLDPGPSFILPNVACSNCDAYR	2015	2045	AT1G08260.1	FragPipe	CC3,CP,FL,RKD2,SQ	2	1
AT1G08260	AT1G08260.1	DLDICRDPALLTEK	2046	2059	AT1G08260.1	FragPipe, ProteinProspector	CC10,CC3,CIM,CP,CT,FL,HY,RKD2,RTTP,RTUZ,SQ	2	1
AT1G08260	AT1G08260.1	EWSCADTQCGK	2060	2070	AT1G08260.1	FragPipe, ProteinProspector	CC10,CC3,CIM,CP,CT,CTSAM,FL,IND,LFPT,RKD2,RTTP,RTUZ,SQ	2	1
AT1G08260	AT1G08260.1	IYDREQMESSLLEMVR	2071	2086	AT1G08260.1	FragPipe	RKD2	2	1
AT1G08260	AT1G08260.1	EQMESSLLEMVR	2075	2086	AT1G08260.1	FragPipe, ProteinProspector	CIM,CP,RKD2,RT,RTUZ	2	1
AT1G08260	AT1G08260.1	MYHMQDVVCIR	2091	2101	AT1G08260.1	FragPipe, ProteinProspector	CIM,RKD2	2	1
AT1G08260	AT1G08260.1	RMEIFMDIAK	2132	2141	AT1G08260.1	FragPipe	CIM,RKD2,SQ	2	1
AT1G08260	AT1G08260.1	MEIFMDIAK	2133	2141	AT1G08260.1	FragPipe, ProteinProspector	CC10,CC3,CIM,CP,RKD2,SQ	2	1
AT1G08270	AT1G08270.1	EAVILPVNFPQFFTGK	107	122	AT1G08270.1	FragPipe	RTTP	2	1
AT1G08320	AT1G08320.1	NEEAKPPLLGGGGGATTLEMFPSWPIR	62	88	AT1G08320.1,AT1G08320.3,AT1G08320.4	FragPipe	RTTP,RTUZ	5	3
AT1G08320	AT1G08320.1	PPLLGGGGGATTLEMFPSWPIRTHQTLPTESSK	67	99	AT1G08320.1,AT1G08320.3,AT1G08320.4	FragPipe	CIM	5	3
AT1G08320	AT1G08320.1	THQTLPTESSK	89	99	AT1G08320.1,AT1G08320.3,AT1G08320.4	FragPipe	ND	5	3
AT1G08320	AT1G08320.1	SGGESSDSGSANFSGK	100	115	AT1G08320.1,AT1G08320.3,AT1G08320.4	FragPipe, ProteinProspector	RTTP	5	3
AT1G08320	AT1G08320.1	AESQQPESPMSSK	116	128	AT1G08320.1,AT1G08320.3,AT1G08320.4	FragPipe, ProteinProspector	RT,RTTP,RTUZ	5	3
AT1G08350	AT1G08350.2	VGPLHNPSETYQYYDLPFCR	42	61	AT1G08350.2,AT1G08350.3,AT1G08350.4	FragPipe, ProteinProspector	CC10,CC3,CIM,CLLF,CP,CT,CTSAM,FL,FLPD,HY,IND,LFD,LFP,LFPT,ND,P,PT,RKD2,RT,RTTP,RTUZ,SD,SDIMB,SP,SQ,SQSP,SQV,ST,B3	4	3
AT1G08350	AT1G08350.2	RGPVIEK	62	68	AT1G08350.2,AT1G08350.3,AT1G08350.4	FragPipe	B3	4	3
AT1G08350	AT1G08350.2	GPVIEK	63	68	AT1G08350.2,AT1G08350.3,AT1G08350.4	ProteinProspector	B1	4	3
AT1G08350	AT1G08350.2	QETLGEVLNGDR	69	80	AT1G08350.2,AT1G08350.3,AT1G08350.4	FragPipe, ProteinProspector	CC10,CC3,CIM,CP,CT,EB,FL,FLPD,HY,IND,LFPT,P,RKD2,RT,RTTP,RTUZ,SD,SQ,SQSP,ST,B1,B3,PT	4	3
AT1G08350	AT1G08350.2	LMSSLYK	81	87	AT1G08350.2,AT1G08350.3,AT1G08350.4	FragPipe, ProteinProspector	FL,LFP,PT,RTUZ,ST	4	3
AT1G08390	AT1G08390.1	TGQIPLLK	93	100	AT1G08390.1	FragPipe	CC10	2	1
AT1G08390	AT1G08390.1	MVDLSVSPDR	104	113	AT1G08390.1	FragPipe, ProteinProspector	CC10,CC3,RKD2	2	1
AT1G08450	AT1G08450.1	LLSGYVNQKQFGGDTPYSLMFGPDICGTQTK	121	151	AT1G08450.1,AT1G08450.3	FragPipe	B1	3	2
AT1G08450	AT1G08450.1	QFGGDTPYSLMFGPDICGTQTK	130	151	AT1G08450.1,AT1G08450.3	FragPipe, ProteinProspector	CC10,CC3,CIM,CLLF,CP,CT,CTSAM,EB,FL,FLPD,HY,IND,LFD,LFP,LFPT,ND,PT,RKD2,RT,RTTP,RTUZ,SCLF,SD,SP,SQ,SQSP,SQV,ST,B1,B3	3	2
AT1G08450	AT1G08450.1	QFGGDTPYSLMFGPDICGTQTKK	130	152	AT1G08450.1,AT1G08450.3	FragPipe, ProteinProspector	CC10,CLLF,EB,FL,FLPD,IND,LFPT,ND,RKD2,SCLF,SQV	3	2
AT1G08450	AT1G08450.1	KLHVIVSYQGQNYPIK	152	167	AT1G08450.1,AT1G08450.3	FragPipe, ProteinProspector	CC10,CC3,CIM,CLLF,CP,CT,HY,IND,LFD,LFP,LFPT,ND,PT,RT,RTTP,SCLF,SP,SQV	3	2
AT1G08450	AT1G08450.1	LHVIVSYQGQNYPIK	153	167	AT1G08450.1,AT1G08450.3	FragPipe, ProteinProspector	CC10,CC3,CIM,CLLF,CP,CT,CTSAM,FL,HY,IND,LFD,LFP,LFPT,ND,PT,RKD2,RT,RTTP,RTUZ,SCLF,SP,SQ	3	2
AT1G08450	AT1G08450.1	LHVIVSYQGQNYPIKK	153	168	AT1G08450.1,AT1G08450.3	FragPipe, ProteinProspector	CC10,CC3,CIM,CLLF,CT,CTSAM,EB,FL,FLPD,HY,IND,LFP,LFPT,ND,RKD2,RT,RTTP,SCLF,SP,SQSP,SQV	3	2
AT1G08450	AT1G08450.1	DLQCETDKLNHFYTFILR	169	186	AT1G08450.1,AT1G08450.3	FragPipe	CC10,CC3,CP,PT,RT,SCLF	3	2
AT1G08450	AT1G08450.1	DLQCETDK	169	176	AT1G08450.1,AT1G08450.3	FragPipe, ProteinProspector	LFD,RT	3	2
AT1G08450	AT1G08450.1	DLQCETDKLNHFYTFILRPDASYSVLVDNK	169	198	AT1G08450.1,AT1G08450.3	ProteinProspector	CC10,FL,LFD,LFP,ND,SCLF,SP,SQSP	3	2
AT1G08450	AT1G08450.1	LNHFYTFILRPDASYSVLVDNK	177	198	AT1G08450.1,AT1G08450.3	FragPipe	HY,RTUZ,SCLF	3	2
AT1G08450	AT1G08450.1	DASYSVLVDNKEREFGSMYT	188	207	AT1G08450.1,AT1G08450.3	FragPipe	ap	3	2
AT1G08450	AT1G08450.1	IPNSAYKGPWK	276	286	AT1G08450.1,AT1G08450.2	ProteinProspector	RKD2	3	2
AT1G08450	AT1G08450.1	WKNPWIDNPEFEDDPDLYVLK	299	319	AT1G08450.1,AT1G08450.2	FragPipe, ProteinProspector	CC10,CC3,CIM,CLLF,CP,CT,CTSAM,EB,FL,FLPD,HY,IND,LFD,LFP,LFPT,ND,PT,RKD2,RT,RTTP,RTUZ,SCLF,SD,SP,SQ,SQSP,SQV,ST	3	2
AT1G08450	AT1G08450.1	NPWIDNPEFEDDPDLYVLK	301	319	AT1G08450.1,AT1G08450.2	FragPipe, ProteinProspector	CC10,CC3,CIM,CLLF,CP,CT,CTSAM,EB,FL,FLPD,HY,IND,LFD,LFP,LFPT,ND,PT,RKD2,RT,RTTP,RTUZ,SCLF,SD,SDIMB,SP,SQ,SQSP,SQV,ST,B1,B2,B3	3	2
AT1G08460	AT1G08460.1	RFGPDMVVLVVGQDSSAFDPNGR	261	283	AT1G08460.1	FragPipe	SD	2	1
AT1G08460	AT1G08460.1	QSLTMNGYR	284	292	AT1G08460.1	FragPipe, ProteinProspector	CIM,SCLF	2	1
AT1G08460	AT1G08460.1	IPEPHLSDPIAYYPEEEANAVAAVESIK	337	364	AT1G08460.1	FragPipe, ProteinProspector	CC10,CC3,CLLF,P,RKD2,SCLF,SDIMB,SQSP,SQV	2	1
AT1G08460	AT1G08460.1	TYHTEFVPFLR	365	375	AT1G08460.1	FragPipe, ProteinProspector	CC10,CC3,CIM,CP,FL,HY,IND,LFD,LFP,LFPT,P,PT,RKD2,SCLF,SP,SQSP,SQV,ST	2	1
AT1G08530	AT1G08530.1	LSGMEISDLTLELSDLSQDITDGINK	160	185	AT1G08530.1,AT1G08530.3	FragPipe	B1	3	2
AT1G08530	AT1G08530.1	AVQAAEAGIK	189	198	AT1G08530.1,AT1G08530.3	FragPipe, ProteinProspector	B1,B3,B2	3	2
AT1G08530	AT1G08530.1	AVQAAEAGIKQIGTLAQQQTLSMIEER	189	215	AT1G08530.1	ProteinProspector	EB,LFP,LFPT,RKD2,RT,SQ	3	1
AT1G08530	AT1G08530.1	QIGTLAQQQTLSMIEER	199	215	AT1G08530.1	FragPipe, ProteinProspector	CC10,CC3,CIM,CLLF,CP,CT,CTSAM,EB,FL,FLPD,HY,IND,LFD,LFP,LFPT,ND,PT,RKD2,RTTP,RTUZ,SCLF,SDIMB,SP,SQ,SQSP,ST,B1,B3	3	1
AT1G08530	AT1G08530.1	ANLPEISLQPVVAGAAEK	216	233	AT1G08530.1	FragPipe, ProteinProspector	CC10,CIM,CLLF,CP,CT,CTSAM,EB,FL,FLPD,HY,IND,LFD,LFP,LFPT,ND,RKD2,RTTP,RTUZ,SCLF,SD,SDIMB,SP,SQ,SQSP,SQV,B3	3	1
AT1G08530	AT1G08530.1	TSHAIGSATKR	234	244	AT1G08530.1	FragPipe	B1	3	1
AT1G08530	AT1G08530.1	LMNIITGGNKDED	245	257	AT1G08530.1	ProteinProspector	CC10,CIM,CLLF,CTSAM,EB,FL,FLPD,IND,LFD,LFPT,ND,PT,SP,SQV	3	1
AT1G08570	AT1G08570.1	SSAITAQTTLR	73	83	AT1G08570.1,AT1G08570.2	FragPipe, ProteinProspector	FLPD,B3	4	2
AT1G08600	AT1G08600.2	RFDLLTK	822	828	AT1G08600.2,AT1G08600.3,AT1G08600.4	FragPipe	CC3,B2	4	3
AT1G08600	AT1G08600.2	GGVFLMGYTNFR	833	844	AT1G08600.2,AT1G08600.3,AT1G08600.4	FragPipe	CC10	4	3
AT1G08620	AT1G08620.3	NDASIVCSVGTEVMGTELMR	2	21	AT1G08620.3	FragPipe	FLPD	4	1
AT1G08630	AT1G08630.1	VMRSVDLRS	1	10	AT1G08630.1,AT1G08630.2,AT1G08630.3,AT1G08630.4,AT1G08630.5,AT1G08630.6	ProteinProspector	ap	7	6
AT1G08630	AT1G08630.7	REAMCNAEVDDDVLGYDPTAR	2	22	AT1G08630.7	FragPipe	EB,FL,HY	7	1
AT1G08630	AT1G08630.5	SDTVTRPTDAMR	10	21	AT1G08630.5,AT1G08630.1,AT1G08630.2,AT1G08630.3,AT1G08630.4,AT1G08630.6	FragPipe, ProteinProspector	CIM,CP,CTSAM,EB,FL,FLPD,HY,IND,ND,P,PT,SCLF,SD,SDIMB,SP,SQ,SQSP,SQV,ST,B1,B2,B3	7	6
AT1G08630	AT1G08630.5	PTDAMREAMCNAEVDDDVLGYDPTAR	16	41	AT1G08630.5,AT1G08630.1,AT1G08630.2,AT1G08630.3,AT1G08630.4,AT1G08630.6	FragPipe	CLLF,CT,CTSAM,IND,LFD,LFP,ND	7	6
AT1G08630	AT1G08630.1	DAMREAMCNAEVD	18	30	AT1G08630.1,AT1G08630.2,AT1G08630.3,AT1G08630.4,AT1G08630.5,AT1G08630.6	FragPipe	ap	7	6
AT1G08630	AT1G08630.7	LLAEGLNQMK	249	258	AT1G08630.7,AT1G08630.1,AT1G08630.2,AT1G08630.3,AT1G08630.4,AT1G08630.6	FragPipe, ProteinProspector	CIM,CP,EB,FLPD,IND,ND,P,SCLF,SD,SDIMB,SQ,B1,B3	7	6
AT1G08630	AT1G08630.7	LLAEGLNQMKGIR	249	261	AT1G08630.7,AT1G08630.1,AT1G08630.2,AT1G08630.3,AT1G08630.4,AT1G08630.6	FragPipe	CT,HY,ND,RT,SQSP,SQV	7	6
AT1G08630	AT1G08630.7	VNVAAVETNMIFMDMEDGSR	262	281	AT1G08630.7,AT1G08630.1,AT1G08630.2,AT1G08630.3,AT1G08630.4,AT1G08630.6	FragPipe, ProteinProspector	CIM,CP,EB,FL,FLPD,SCLF,SD,SDIMB,SP,SQ,B1	7	6
AT1G08630	AT1G08630.5	LLAAVETNMIFMDMEDGSR	268	286	AT1G08630.5	FragPipe	P	7	1
AT1G08660	AT1G08660.1	KLDLQPEDIQILSDFQSSVQQCVANR	40	65	AT1G08660.1,AT1G08660.2	FragPipe, ProteinProspector	CC10,CC3,CIM,CLLF,CP,CT,CTSAM,EB,FL,FLPD,HY,IND,LFD,LFP,LFPT,ND,P,PT,RKD2,RT,RTTP,RTUZ,SCLF,SDIMB,SP,SQ,SQSP,SQV,ST	3	2
AT1G08660	AT1G08660.1	AYYQLLECLGVIR	333	345	AT1G08660.1	FragPipe, ProteinProspector	CC10,CC3,CIM,CLLF,CP,CT,CTSAM,EB,FL,FLPD,HY,IND,LFD,LFP,LFPT,ND,P,PT,RKD2,RT,RTTP,RTUZ,SCLF,SP,SQ,SQV,ST	3	1
AT1G08660	AT1G08660.1	KEDWSSVPSR	355	364	AT1G08660.1	FragPipe, ProteinProspector	CC3,CIM,CLLF,CT,CTSAM,EB,FL,FLPD,IND,LFP,LFPT,ND,P,RT,RTTP,RTUZ,SD,SDIMB,SQ,SQSP,SQV,ST	3	1
AT1G08660	AT1G08660.1	EDWSSVPSR	356	364	AT1G08660.1	FragPipe	CC10,CP,P,PT,SP,B3	3	1
AT1G08660	AT1G08660.1	EDWSSVPSREMISR	356	369	AT1G08660.1	FragPipe	SDIMB	3	1
AT1G08660	AT1G08660.1	SQQPTSSK	380	387	AT1G08660.1	FragPipe	B3	3	1
AT1G08660	AT1G08660.1	RDGSGQFGNCK	388	398	AT1G08660.1	FragPipe, ProteinProspector	B1,B3,B2	3	1
AT1G08660	AT1G08660.1	DGSGQFGNCK	389	398	AT1G08660.1	FragPipe, ProteinProspector	B1,B2,B3	3	1
AT1G08660	AT1G08660.1	DGSGQFGNCKVWGDADPTK	389	407	AT1G08660.1	ProteinProspector	FLPD	3	1
AT1G08660	AT1G08660.1	VWGDADPTK	399	407	AT1G08660.1	FragPipe, ProteinProspector	CC10,CC3,CIM,CP,CTSAM,FL,IND,LFD,LFP,LFPT,ND,P,RTTP,RTUZ,SCLF,SQ	3	1
AT1G08660	AT1G08660.1	VWGDADPTKGPVSGSPDMSETR	399	420	AT1G08660.1	FragPipe, ProteinProspector	CC10,CC3,CIM,CLLF,CP,CT,CTSAM,EB,FL,FLPD,HY,IND,LFD,LFP,LFPT,ND,P,PT,RKD2,RT,RTTP,RTUZ,SCLF,SD,SDIMB,SP,SQ,SQSP,SQV,ST,B1,B2,B3	3	1
AT1G08660	AT1G08660.1	GPVSGSPDMSETR	408	420	AT1G08660.1	FragPipe, ProteinProspector	CC10,CIM,CLLF,CP,CT,CTSAM,EB,FL,FLPD,HY,IND,LFD,LFP,LFPT,ND,P,PT,RKD2,RT,RTTP,RTUZ,SCLF,SD,SDIMB,SP,SQ,ST,B3	3	1
AT1G08660	AT1G08660.1	GPVSGSPDMSETRK	408	421	AT1G08660.1	FragPipe	FLPD,ND,PT,SDIMB	3	1
AT1G08660	AT1G08660.1	KWEVMPFR	427	434	AT1G08660.1	FragPipe, ProteinProspector	CC10,CC3,CIM,CP,CTSAM,EB,FL,HY,IND,LFP,LFPT,ND,PT,RKD2,RT,RTTP,RTUZ,SCLF,SQ,SQSP,SQV,ST	3	1
AT1G08660	AT1G08660.1	WEVMPFR	428	434	AT1G08660.1	FragPipe, ProteinProspector	CC10,CC3,CIM,EB,SQ,ST,B1,B3	3	1
AT1G08660	AT1G08660.1	DHYIQMKGVSQYKM	442	455	AT1G08660.1	FragPipe, ProteinProspector	ap,wt	3	1
AT1G08660	AT1G08660.1	DHYIQMK	442	448	AT1G08660.1	FragPipe, ProteinProspector	CC10,CC3,CIM,CP,CT,CTSAM,EB,FL,FLPD,HY,IND,LFD,LFP,LFPT,ND,P,PT,RT,RTTP,RTUZ,SP,SQ,ST	3	1
AT1G08660	AT1G08660.1	MDGNKLDDLVCVR	455	467	AT1G08660.1	FragPipe, ProteinProspector	CC10,CC3,CIM,CLLF,CT,EB,FL,FLPD,HY,IND,LFP,LFPT,ND,P,PT,RKD2,RT,RTTP,SCLF,SP,SQ,SQSP,SQV,ST,B1	3	1
AT1G08660	AT1G08660.1	LDDLVCVR	460	467	AT1G08660.1	FragPipe, ProteinProspector	CC3,CLLF,EB,FL,FLPD,IND,LFPT,ND,P,RTTP,SCLF,SQ,SQSP	3	1
AT1G08660	AT1G08660.1	DLVCVRHPLKL	462	472	AT1G08660.1	FragPipe	wt	3	1
AT1G08660	AT1G08660.1	DLVCVRHPLKLDT	462	474	AT1G08660.1	ProteinProspector	ap,wt	3	1
AT1G08660	AT1G08660.1	HPLKLDT	468	474	AT1G08660.1	ProteinProspector	CC10,CP,FL,FLPD,HY,IND,PT,RKD2,SP,SQSP,SQV,ST,B1	3	1
AT1G08670	AT1G08670.1	SKLMQNPVLHELK	2	14	AT1G08670.1	FragPipe	SQSP	2	1
AT1G08670	AT1G08670.1	LAVTDVTAEELLTEEVTGSDHSSIDSRSMAAITR	30	63	AT1G08670.1	FragPipe	LFP,RT	2	1
AT1G08670	AT1G08670.1	LAVTDVTAEELLTEEVTGSDHSSIDSR	30	56	AT1G08670.1	FragPipe	RTTP	2	1
AT1G08680	AT1G08680.1	ASSFVYSPGR	190	199	AT1G08680.1,AT1G08680.2,AT1G08680.4,AT1G08680.5	FragPipe, ProteinProspector	CC3,FLPD,RKD2,SP,B1,B3	5	4
AT1G08680	AT1G08680.1	FSDHMFEDQFSNEDSAPR	200	217	AT1G08680.1,AT1G08680.2,AT1G08680.4,AT1G08680.5	FragPipe, ProteinProspector	CC10,CC3,CIM,CLLF,CP,CT,CTSAM,EB,FL,FLPD,HY,IND,LFD,LFP,LFPT,ND,P,PT,RKD2,RT,RTTP,RTUZ,SCLF,SD,SP,SQ,SQSP,SQV,ST	5	4
AT1G08680	AT1G08680.1	DQFSNEDSAPRAS	207	219	AT1G08680.1,AT1G08680.2,AT1G08680.4,AT1G08680.5	FragPipe, ProteinProspector	ap,wt	5	4
AT1G08680	AT1G08680.1	ASDYSVSSAGDPFR	218	231	AT1G08680.1,AT1G08680.2,AT1G08680.4,AT1G08680.5	FragPipe, ProteinProspector	CC10,CC3,CLLF,CP,CT,CTSAM,EB,FL,FLPD,HY,IND,LFD,LFP,LFPT,ND,PT,RKD2,RT,RTTP,RTUZ,SCLF,SD,SDIMB,SP,SQ,SQSP,SQV,ST,B1,B2,B3	5	4
AT1G08680	AT1G08680.1	ASDYSVSSAGDPFRSDIQSPNFQQEAEFR	218	246	AT1G08680.1,AT1G08680.2,AT1G08680.4,AT1G08680.5	FragPipe	EB,B1,B3	5	4
AT1G08680	AT1G08680.2	DVVDNPPWNAFPDSIEANPLDSSR	463	486	AT1G08680.2	FragPipe, ProteinProspector	B1,B3	5	1
AT1G08680	AT1G08680.1	DVVDNPQPWNAFPDSIEANPLDSSR	463	487	AT1G08680.1,AT1G08680.3,AT1G08680.4,AT1G08680.5	FragPipe, ProteinProspector	B1,B3	5	4
AT1G08680	AT1G08680.1	DNPQPWNAFPDSIEANPL	466	483	AT1G08680.1,AT1G08680.3,AT1G08680.4,AT1G08680.5	FragPipe	ap	5	4
AT1G08680	AT1G08680.1	NIHQQVDGASTSSYNTDHQHLESQVLEELSNDGTQTTR	488	525	AT1G08680.1,AT1G08680.2,AT1G08680.3,AT1G08680.5	FragPipe, ProteinProspector	CC10,CC3,CIM,CLLF,CT,CTSAM,FL,FLPD,HY,IND,LFD,LFP,LFPT,ND,P,PT,RKD2,RT,RTTP,RTUZ,SCLF,SD,SDIMB,SP,SQ,SQSP	5	4
AT1G08680	AT1G08680.4	NIHQQVDGASTSSYNTDHQHLESQVLESQELSNDGTQTTR	488	527	AT1G08680.4	FragPipe	CP,PT,RTTP	5	1
AT1G08680	AT1G08680.1	DSVPSYLPAPAVAQGGLAYMAGQASTNSAAQGPVAFTGGNPFA	607	649	AT1G08680.1,AT1G08680.2,AT1G08680.3,AT1G08680.4	ProteinProspector	ap,wt	5	4
AT1G08710	AT1G08710.2	FMNISHFSSCSSVTEK	260	275	AT1G08710.2	FragPipe	CP	2	1
AT1G08720	AT1G08720.1	IILECWQTDPNLR	899	911	AT1G08720.1	FragPipe	RKD2	2	1
AT1G08720	AT1G08720.1	IILECWQTDPNLRPSFAQLTEVLKPLNR	899	926	AT1G08720.1	FragPipe, ProteinProspector	B1,EB	2	1
AT1G08720	AT1G08720.1	PSFAQLTEVLK	912	922	AT1G08720.1	FragPipe	FL	2	1
AT1G08720	AT1G08720.1	LVLPTPQ	927	933	AT1G08720.1	ProteinProspector	B1	2	1
AT1G08810	AT1G08810.1	SVPTNTGLLR	39	48	AT1G08810.1	FragPipe	B3	3	1
AT1G08840	AT1G08840.2	NELANDILVASTTQQLPPMLRNPNICR	625	651	AT1G08840.2,AT1G08840.3,AT1G08840.4,AT1G08840.5	FragPipe	CP	5	4
AT1G08840	AT1G08840.2	HLDVCTIYHK	655	664	AT1G08840.2,AT1G08840.3,AT1G08840.4,AT1G08840.5	FragPipe	CP,HY	5	4
AT1G08840	AT1G08840.2	LSEAHPQAISVLQNQYR	1090	1106	AT1G08840.2,AT1G08840.1,AT1G08840.3,AT1G08840.4	FragPipe, ProteinProspector	RKD2	5	4
AT1G08840	AT1G08840.1	GIMELSNALIYGDR	1091	1104	AT1G08840.1,AT1G08840.2,AT1G08840.3,AT1G08840.4	ProteinProspector	RTTP,SQ	5	4
AT1G08840	AT1G08840.2	MCRGIMELSNALIYGDR	1107	1123	AT1G08840.2,AT1G08840.1,AT1G08840.3,AT1G08840.4	FragPipe	CTSAM	5	4
AT1G08840	AT1G08840.2	TVVFVNTDMLR	1157	1167	AT1G08840.2,AT1G08840.1,AT1G08840.3,AT1G08840.4	FragPipe, ProteinProspector	CIM,RTTP	5	4
AT1G08840	AT1G08840.2	DIGIITPYNSQASLIQHAIPTTPVEIHTIDK	1202	1232	AT1G08840.2,AT1G08840.1,AT1G08840.3,AT1G08840.4	FragPipe	CC10,CC3,CIM,RKD2,RT	5	4
AT1G08840	AT1G08840.2	SSASSLLGDWHR	1254	1265	AT1G08840.2,AT1G08840.1,AT1G08840.3,AT1G08840.4	FragPipe, ProteinProspector	CC10,CC3,CIM	5	4
AT1G08840	AT1G08840.2	KLIMVGSQR	1276	1284	AT1G08840.2,AT1G08840.1,AT1G08840.3,AT1G08840.4	FragPipe	CC3,CIM,RTTP,RTUZ,SQ	5	4
AT1G08840	AT1G08840.1	VKEQSGILNLLPGDLKP	1280	1296	AT1G08840.1,AT1G08840.2,AT1G08840.3,AT1G08840.4	ProteinProspector	CC3	5	4
AT1G08840	AT1G08840.1	EQSGILNLLPGDLKP	1282	1296	AT1G08840.1,AT1G08840.2,AT1G08840.3,AT1G08840.4	ProteinProspector	CC10,CC3,CP,RKD2,RT,RTTP,SQ	5	4
AT1G08840	AT1G08840.2	VPLLMLLLNK	1289	1298	AT1G08840.2,AT1G08840.1,AT1G08840.3,AT1G08840.4	FragPipe, ProteinProspector	CC3	5	4
AT1G08845	AT1G08845.2	ALAIDFQVVADIMLK	34	48	AT1G08845.2	FragPipe	SCLF	3	1
AT1G08900	AT1G08900.1	MESERLESHLLNK	1	13	AT1G08900.1,AT1G08900.2,AT1G08900.3,AT1G08900.4	FragPipe	CLLF,SQV	5	4
AT1G08900	AT1G08900.1	LESHLLNK	6	13	AT1G08900.1,AT1G08900.2,AT1G08900.3,AT1G08900.4	FragPipe, ProteinProspector	SQSP	5	4
AT1G08900	AT1G08900.1	TLEEIQTSLVR	450	460	AT1G08900.1,AT1G08900.2,AT1G08900.3,AT1G08900.5	FragPipe, ProteinProspector	CLLF,CT,CTSAM,FL,FLPD,LFD,LFP,ND,SCLF,SP,SQ,SQSP,SQV	5	4
AT1G09000	AT1G09000.1	QELSQCVALSEIEK	607	620	AT1G09000.1	FragPipe, ProteinProspector	CIM,EB,RKD2,RT,SQ	2	1
AT1G09000	AT1G09000.1	QAGLGSSPR	640	648	AT1G09000.1	FragPipe	B3	2	1
AT1G09060	AT1G09060.3	MQVNFDETCDSVIRMNANEQTR	1	22	AT1G09060.3,AT1G09060.4	FragPipe, ProteinProspector	SCLF,CP,IND,LFD,SQ	4	2
AT1G09090	AT1G09090.2	SALITMLQSLHHAKSGIDIVSGTR	758	781	AT1G09090.2	FragPipe	ND	2	1
AT1G09090	AT1G09090.2	SGIDIVSGTR	772	781	AT1G09090.2	FragPipe, ProteinProspector	CP,RTTP	2	1
AT1G09130	AT1G09130.1	DVVPSEEFDKNAGIKSVV	313	330	AT1G09130.1,AT1G09130.2	ProteinProspector	ap,wt	3	2
AT1G09130	AT1G09130.3	LGESYLK	359	365	AT1G09130.3	FragPipe	RTTP	3	1
AT1G09170	AT1G09170.2	ALSDLFHLSSVR	544	555	AT1G09170.2,AT1G09170.3,AT1G09170.4,AT1G09170.5,AT1G09170.6,AT1G09170.7,AT1G09170.8	FragPipe, ProteinProspector	FL,P,RKD2,RT,RTTP,ST	8	7
AT1G09170	AT1G09170.2	KETFSYNISVQMLEIYNEQVR	556	576	AT1G09170.2,AT1G09170.3,AT1G09170.4,AT1G09170.5,AT1G09170.6,AT1G09170.7,AT1G09170.8	FragPipe	CLLF,LFPT	8	7
AT1G09170	AT1G09170.2	DLLATNGQTSR	577	587	AT1G09170.2,AT1G09170.3,AT1G09170.4,AT1G09170.5,AT1G09170.6,AT1G09170.7,AT1G09170.8	FragPipe	P	8	7
AT1G09170	AT1G09170.2	LTQLLQDALGGQAK	717	730	AT1G09170.2,AT1G09170.1,AT1G09170.3,AT1G09170.4,AT1G09170.5,AT1G09170.7	FragPipe, ProteinProspector	P,RKD2,RTTP,ST	8	6
AT1G09170	AT1G09170.2	TLMFIHISPELEDLGETLSTLK	731	752	AT1G09170.2,AT1G09170.1,AT1G09170.3,AT1G09170.4,AT1G09170.5,AT1G09170.7	FragPipe	RTTP	8	6
AT1G09170	AT1G09170.2	ESGADQTQLQRPLTPDK	792	808	AT1G09170.2,AT1G09170.1,AT1G09170.4,AT1G09170.5	FragPipe, ProteinProspector	P,ST	8	4
AT1G09170	AT1G09170.2	ESGADQTQLQR	792	802	AT1G09170.2,AT1G09170.1,AT1G09170.4,AT1G09170.5	FragPipe	SQ	8	4
AT1G09170	AT1G09170.2	PSQIDDVNSIEVK	837	849	AT1G09170.2	FragPipe	CLLF,CT,CTSAM,FL,FLPD,HY,LFD,LFP,LFPT,SCLF,SP,SQSP	8	1
AT1G09170	AT1G09170.2	LVNTFCSDYFMMCSEITCR	863	881	AT1G09170.2	FragPipe	ST	8	1
AT1G09170	AT1G09170.5	EEDMEFIIPGSEWVDK	876	891	AT1G09170.5,AT1G09170.1	FragPipe	CP	8	2
AT1G09170	AT1G09170.5	EEDMEFIIPGSEWVDKHEDEITR	876	898	AT1G09170.5,AT1G09170.1	FragPipe	P	8	2
AT1G09170	AT1G09170.1	NKCNSSVDK	892	900	AT1G09170.1,AT1G09170.5	FragPipe	B3	8	2
AT1G09170	AT1G09170.5	IPYEEEANESDETATSDCSETNLMWQLNVQVNMPR	943	977	AT1G09170.5,AT1G09170.1	FragPipe	PT	8	2
AT1G09170	AT1G09170.5	SMIPSLIPTPTR	1003	1014	AT1G09170.5,AT1G09170.1	FragPipe, ProteinProspector	RTTP	8	2
AT1G09170	AT1G09170.5	TLSLGAAISSPGQTSSR	1015	1031	AT1G09170.5,AT1G09170.1	FragPipe, ProteinProspector	P,RTTP,ST	8	2
AT1G09195	AT1G09195.10	LLIVQAEPSGR	27	37	AT1G09195.10,AT1G09195.11,AT1G09195.12,AT1G09195.13,AT1G09195.2,AT1G09195.3,AT1G09195.4,AT1G09195.5,AT1G09195.6,AT1G09195.7,AT1G09195.8	FragPipe, ProteinProspector	CC10,CC3,IND,LFD,LFP,LFPT,ND,SP,B3	15	11
AT1G09195	AT1G09195.10	SFVPIER	38	44	AT1G09195.10,AT1G09195.11,AT1G09195.12,AT1G09195.13,AT1G09195.2,AT1G09195.3,AT1G09195.4,AT1G09195.5,AT1G09195.6,AT1G09195.7,AT1G09195.8	FragPipe	B1,B3	15	11
AT1G09195	AT1G09195.10	ESPTSISSQSQAR	54	66	AT1G09195.10,AT1G09195.11,AT1G09195.12,AT1G09195.13,AT1G09195.2,AT1G09195.3,AT1G09195.4,AT1G09195.5,AT1G09195.6,AT1G09195.7,AT1G09195.8	FragPipe, ProteinProspector	CC10,CC3,CIM,CLLF,CT,CTSAM,EB,FL,IND,LFP,ND,P,PT,RKD2,RT,RTTP,RTUZ,SCLF,SD,SP,SQ,SQSP,SQV,ST,B1,B3	15	11
AT1G09195	AT1G09195.10	SLILSHHVSGDR	76	87	AT1G09195.10,AT1G09195.11,AT1G09195.12,AT1G09195.13,AT1G09195.2,AT1G09195.3,AT1G09195.4,AT1G09195.5,AT1G09195.6,AT1G09195.7,AT1G09195.8	FragPipe, ProteinProspector	CC10,CC3,CIM,RKD2,RT,RTTP,SQV	15	11
AT1G09195	AT1G09195.10	RAENQEEFVDAVFEDVGLK	98	116	AT1G09195.10,AT1G09195.11,AT1G09195.12,AT1G09195.13,AT1G09195.2,AT1G09195.3,AT1G09195.4,AT1G09195.5,AT1G09195.6,AT1G09195.7,AT1G09195.8	FragPipe, ProteinProspector	CC10,CIM,LFP,LFPT,RKD2,RT,RTUZ,SCLF,SP	15	11
AT1G09195	AT1G09195.10	AENQEEFVDAVFEDVGLK	99	116	AT1G09195.10,AT1G09195.11,AT1G09195.12,AT1G09195.13,AT1G09195.2,AT1G09195.3,AT1G09195.4,AT1G09195.5,AT1G09195.6,AT1G09195.7,AT1G09195.8	FragPipe, ProteinProspector	RKD2,RT,SCLF	15	11
AT1G09195	AT1G09195.10	VDVLSGEEEAR	117	127	AT1G09195.10,AT1G09195.11,AT1G09195.12,AT1G09195.13,AT1G09195.2,AT1G09195.3,AT1G09195.4,AT1G09195.5,AT1G09195.6,AT1G09195.7,AT1G09195.8	FragPipe, ProteinProspector	CC10,CC3,CIM,CLLF,CTSAM,FLPD,HY,IND,LFD,LFP,LFPT,ND,RT,RTUZ,SCLF,SP,SQ,B1	15	11
AT1G09195	AT1G09195.10	LNESDGFEVVVGSSGTIR	208	225	AT1G09195.10,AT1G09195.11,AT1G09195.12,AT1G09195.13,AT1G09195.2,AT1G09195.3,AT1G09195.4,AT1G09195.5,AT1G09195.6,AT1G09195.7,AT1G09195.8	FragPipe, ProteinProspector	RKD2	15	11
AT1G09195	AT1G09195.10	AIENAVFSGYGADLCDFNLEGYKR	226	249	AT1G09195.10,AT1G09195.11,AT1G09195.12,AT1G09195.13,AT1G09195.2,AT1G09195.3,AT1G09195.4,AT1G09195.5,AT1G09195.6,AT1G09195.7,AT1G09195.8	FragPipe, ProteinProspector	CC10,CLLF,RKD2,SP	15	11
AT1G09195	AT1G09195.10	RQHQEPVEVGCQDQVNK	501	517	AT1G09195.10,AT1G09195.1,AT1G09195.11,AT1G09195.12,AT1G09195.13,AT1G09195.14,AT1G09195.15,AT1G09195.2,AT1G09195.8	FragPipe, ProteinProspector	RKD2	15	9
AT1G09195	AT1G09195.10	QHQEPVEVGCQDQVNK	502	517	AT1G09195.10,AT1G09195.1,AT1G09195.11,AT1G09195.12,AT1G09195.13,AT1G09195.14,AT1G09195.15,AT1G09195.2,AT1G09195.8	FragPipe, ProteinProspector	CC10,CIM,CTSAM,FL,FLPD,IND,LFP,LFPT,RKD2,SP,SQSP,SQV	15	9
AT1G09230	AT1G09230.1	AAHATSEPAVNLPATQFESQVTEPFGVTLLVR	2	33	AT1G09230.1,AT1G09230.3	FragPipe	CC3,CP	3	2
AT1G09230	AT1G09230.1	HLPDGIPHDIVSR	34	46	AT1G09230.1,AT1G09230.3	FragPipe, ProteinProspector	CC3,CP,FL,RKD2,B1,B3,RTUZ	3	2
AT1G09230	AT1G09230.1	LFSQYGASAVRPCSGGK	47	63	AT1G09230.1,AT1G09230.3	FragPipe, ProteinProspector	CC10	3	2
AT1G09230	AT1G09230.1	GQAFLTFPSVEVAHRALNLVNGFVFK	398	423	AT1G09230.1,AT1G09230.2	FragPipe	EB	3	2
AT1G09230	AT1G09230.1	ALNLVNGFVFK	413	423	AT1G09230.1,AT1G09230.2	FragPipe, ProteinProspector	CC10,CC3,CIM,CLLF,CP,EB,FL,FLPD,HY,LFD,LFP,PT,RKD2,RT,RTTP,RTUZ,SP,SQ,ST	3	2
AT1G09230	AT1G09230.1	GKPMIIQFGR	424	433	AT1G09230.1,AT1G09230.2	FragPipe, ProteinProspector	CC3,IND	3	2
AT1G09270	AT1G09270.3	MMVQGVYSDDPQAQLEATTQFR	1	22	AT1G09270.3	ProteinProspector	CC3,RKD2,RTTP	3	1
AT1G09270	AT1G09270.3	MVQGVYSDDPQAQLEATTQFR	2	22	AT1G09270.3	FragPipe, ProteinProspector	CC10,CC3,CIM,CP,CT,CTSAM,EB,FL,FLPD,HY,IND,LFD,LFP,LFPT,P,RKD2,RT,RTTP,RTUZ,SCLF,SD,SDIMB,SP,SQ,SQSP,SQV,ST,B1,B2,B3	3	1
AT1G09270	AT1G09270.1	SLRPSTR	2	8	AT1G09270.1,AT1G09270.2	FragPipe	CC3,CT,P,RT,SQ	3	2
AT1G09270	AT1G09270.3	MVQGVYSDDPQAQLEATTQFRK	2	23	AT1G09270.3	FragPipe	B1	3	1
AT1G09270	AT1G09270.1	IYKTGVDADEAR	15	26	AT1G09270.1,AT1G09270.2	FragPipe	B1,B3	3	2
AT1G09270	AT1G09270.1	TGVDADEAR	18	26	AT1G09270.1,AT1G09270.2	FragPipe, ProteinProspector	CC3,CT,LFD,RT,SCLF,SQ,ST,B1,IND	3	2
AT1G09270	AT1G09270.1	TGVDADEARR	18	27	AT1G09270.1,AT1G09270.2	FragPipe, ProteinProspector	CC3,CTSAM,FLPD,HY,IND,ND,P,PT,SCLF,SDIMB,SP,SQSP,ST,B1	3	2
AT1G09270	AT1G09270.1	DNLVEIRKNKRE	31	42	AT1G09270.1,AT1G09270.2	FragPipe, ProteinProspector	ap,wt	3	2
AT1G09270	AT1G09270.1	REDSLLK	41	47	AT1G09270.1,AT1G09270.2	FragPipe	B1	3	2
AT1G09270	AT1G09270.1	REGMMLQQQLPLGAGLDGPQTAAAVEK	50	76	AT1G09270.1,AT1G09270.2	FragPipe, ProteinProspector	CLLF,CP,IND,ND,RKD2,RT,RTTP,SD	3	2
AT1G09270	AT1G09270.1	EGMMLQQQLPLGAGLDGPQTAAAVEKR	51	77	AT1G09270.1,AT1G09270.2	FragPipe, ProteinProspector	CC10,CC3,CLLF,EB,IND,LFPT,ND,P,RTTP,B1	3	2
AT1G09270	AT1G09270.1	EGMMLQQQLPLGAGLDGPQTAAAVEK	51	76	AT1G09270.1,AT1G09270.2	FragPipe, ProteinProspector	LFD,P,PT,RTTP,SQ,B1,B3,B2	3	2
AT1G09270	AT1G09270.1	RLEGIPMMVQGVYSDDPQAQLEATTQFR	77	104	AT1G09270.1,AT1G09270.2	FragPipe, ProteinProspector	CC10,CC3,CIM,CLLF,CP,CT,CTSAM,EB,FL,FLPD,HY,IND,LFD,LFP,LFPT,ND,P,PT,RKD2,RT,RTTP,RTUZ,SCLF,SD,SDIMB,SP,SQ,SQSP,SQV,ST,B1,B3,B2	3	2
AT1G09270	AT1G09270.1	RLEGIPMMVQGVYSDDPQAQLEATTQFRK	77	105	AT1G09270.1,AT1G09270.2	FragPipe	B1	3	2
AT1G09270	AT1G09270.1	LEGIPMMVQGVYSDDPQAQLEATTQFR	78	104	AT1G09270.1,AT1G09270.2	FragPipe, ProteinProspector	CLLF,CT,CTSAM,FLPD,LFD,LFPT,P,PT,SCLF,SQSP,B1,B3	3	2
AT1G09270	AT1G09270.1	LEGIPMMVQGVYSDDPQAQLEATTQFRK	78	105	AT1G09270.1,AT1G09270.2	FragPipe	EB,IND	3	2
AT1G09300	AT1G09300.1	QFLARNLVR	2	10	AT1G09300.1	FragPipe	CIM	2	1
AT1G09300	AT1G09300.1	DIGQPTPASHPHLMAEGEVTPGIR	30	53	AT1G09300.1	FragPipe, ProteinProspector	CC10,CC3,CIM,CLLF,CP,CT,CTSAM,EB,FL,FLPD,HY,IND,LFD,LFP,LFPT,ND,P,PT,RKD2,RT,RTTP,RTUZ,SCLF,SDIMB,SP,SQ,SQSP,SQV,ST,B1,B3	2	1
AT1G09330	AT1G09330.1	KQFQQFASQTIASR	161	174	AT1G09330.1	FragPipe, ProteinProspector	CC10,CC3,CIM,CLLF,CP,CT,CTSAM,EB,FL,FLPD,HY,IND,LFD,LFP,LFPT,ND,P,PT,RKD2,RT,RTTP,RTUZ,SCLF,SD,SDIMB,SP,SQ,SQSP,SQV,ST	2	1
AT1G09330	AT1G09330.1	QFQQFASQTIASR	162	174	AT1G09330.1	FragPipe, ProteinProspector	CC3,CIM,CLLF,CP,CT,CTSAM,EB,FL,FLPD,HY,IND,LFD,LFP,LFPT,ND,P,PT,RKD2,RT,RTTP,RTUZ,SCLF,SDIMB,SP,SQ,SQSP,SQV,ST,B3	2	1
AT1G09330	AT1G09330.1	FQSTVQSAFTLV	175	186	AT1G09330.1	ProteinProspector	B3	2	1
AT1G09340	AT1G09340.1	MAKMMMLQQHQPSFSLLTSSLSDFNGAK	1	28	AT1G09340.1	FragPipe	SCLF	2	1
AT1G09340	AT1G09340.1	MMMLQQHQPSFSLLTSSLSDFNGAK	4	28	AT1G09340.1	FragPipe	CT	2	1
AT1G09400	AT1G09400.1	IVMAPMAR	10	17	AT1G09400.1	ProteinProspector	RTTP	2	1
AT1G09480	AT1G09480.1	SLGIEFTTPIEETLR	16	30	AT1G09480.1	FragPipe	FL	2	1
AT1G09480	AT1G09480.1	SLGIEFTTPIEETLRDTIVSLMEDYK	16	41	AT1G09480.1	FragPipe	LFPT	2	1
AT1G09480	AT1G09480.1	DTIVSLMEDYK	31	41	AT1G09480.1	FragPipe	LFD	2	1
AT1G09480	AT1G09480.1	EIMNGGGKLVCVTGASGYIASWIVK	46	70	AT1G09480.1	FragPipe	B1	2	1
AT1G09490	AT1G09490.1	MNCGGK	1	6	AT1G09490.1	ProteinProspector	B1,B3	2	1
AT1G09490	AT1G09490.1	GYTVNATVR	29	37	AT1G09490.1	FragPipe, ProteinProspector	CC10,CC3,CIM,CP,CTSAM,FL,HY,LFD,LFP,LFPT,PT,RKD2,SDIMB,SP,SQSP,SQV,ST	2	1
AT1G09490	AT1G09490.1	GYTVNATVRDPK	29	40	AT1G09490.1	FragPipe, ProteinProspector	CC10,CC3,CIM,CLLF,CP,CTSAM,EB,FL,FLPD,IND,LFD,LFP,LFPT,ND,PT,RKD2,RTTP,SDIMB,SQ,SQV,B1,B3,SP	2	1
AT1G09490	AT1G09490.1	DPKDKKKTEHLLAL	38	51	AT1G09490.1	FragPipe	wt	2	1
AT1G09500	AT1G09500.1	LLLFRGYTINATVR	24	37	AT1G09500.1,AT1G09500.3	FragPipe	RKD2	3	2
AT1G09500	AT1G09500.1	GYTINATVR	29	37	AT1G09500.1,AT1G09500.3	FragPipe, ProteinProspector	EB,SCLF,SDIMB,CT,SP	3	2
AT1G09500	AT1G09500.1	GYTINATVRDPK	29	40	AT1G09500.1,AT1G09500.3	FragPipe, ProteinProspector	EB,SD,SDIMB	3	2
AT1G09500	AT1G09500.1	NEDITELNSVTFNVCLDK	279	296	AT1G09500.1,AT1G09500.2	FragPipe, ProteinProspector	EB,HY,PT,SCLF,SD,SDIMB,SP	3	2
AT1G09500	AT1G09500.1	SLGIIEFTPTETSLR	299	313	AT1G09500.1,AT1G09500.2	FragPipe, ProteinProspector	CLLF,CT,EB,FL,HY,LFD,LFPT,SCLF,SD,SDIMB,SP,ST,B3	3	2
AT1G09500	AT1G09500.1	SLGIIEFTPTETSLRDTVLSLK	299	320	AT1G09500.1,AT1G09500.2	FragPipe, ProteinProspector	EB,SD,SDIMB	3	2
AT1G09500	AT1G09500.1	DTVLSLK	314	320	AT1G09500.1,AT1G09500.2	FragPipe	FL,HY,PT,SD,SDIMB,SP	3	2
AT1G09570	AT1G09570.1	IIAQTTVDAK	22	31	AT1G09570.1,AT1G09570.3,AT1G09570.4,AT1G09570.5,AT1G09570.6	FragPipe, ProteinProspector	CC10,CC3,CIM,EB,HY,LFPT,RTTP,RTUZ	6	5
AT1G09570	AT1G09570.1	LHADFEESGSSFDYSTSVR	32	50	AT1G09570.1,AT1G09570.3,AT1G09570.4,AT1G09570.5,AT1G09570.6	FragPipe, ProteinProspector	CC10,CC3,CIM,CP,CTSAM,EB,FL,FLPD,HY,LFD,LFP,LFPT,ND,PT,RKD2,RT,RTTP,RTUZ,SCLF,SQ	6	5
AT1G09570	AT1G09570.1	VTGPVVENQPPR	51	62	AT1G09570.1,AT1G09570.3,AT1G09570.4,AT1G09570.5,AT1G09570.6	FragPipe, ProteinProspector	CC10,CC3,CIM,CP,CT,CTSAM,FLPD,HY,LFD,LFP,PT,RKD2,RT,RTTP,RTUZ,SCLF,SQ	6	5
AT1G09570	AT1G09570.1	SDKVTTTYLHHIQK	63	76	AT1G09570.1,AT1G09570.3,AT1G09570.4,AT1G09570.5,AT1G09570.6	FragPipe, ProteinProspector	FL,ND,RTTP,RTUZ,SCLF,SQ	6	5
AT1G09570	AT1G09570.1	VTTTYLHHIQK	66	76	AT1G09570.1,AT1G09570.3,AT1G09570.4,AT1G09570.5,AT1G09570.6	FragPipe	B3	6	5
AT1G09570	AT1G09570.1	LIQPFGCLLALDEK	79	92	AT1G09570.1,AT1G09570.3,AT1G09570.4,AT1G09570.5,AT1G09570.6	FragPipe, ProteinProspector	CC10,CC3,CIM,CP,FL,HY,RTTP,B1,B3	6	5
AT1G09570	AT1G09570.1	VIAYSENASELLTMASHAVPSVGEHPVLGIGTDIR	96	130	AT1G09570.1,AT1G09570.3,AT1G09570.4,AT1G09570.5,AT1G09570.6	FragPipe, ProteinProspector	CC10,CC3,CP,CT,CTSAM,FL,HY,PT,RT,RTTP,RTUZ	6	5
AT1G09640	AT1G09640.1	QTEAVPPIASK	208	218	AT1G09640.1	FragPipe, ProteinProspector	CC10,CC3,CIM,CLLF,CP,CT,CTSAM,EB,FL,FLPD,HY,IND,LFD,LFP,LFPT,ND,P,PT,RKD2,RT,RTTP,RTUZ,SCLF,SD,SDIMB,SP,SQ,SQSP,SQV,ST,B1,B2,B3	2	1
AT1G09640	AT1G09640.1	QTEAVPPIASKK	208	219	AT1G09640.1	FragPipe, ProteinProspector	EB,LFPT,ND,PT,RKD2,SD,SDIMB,SQV,IND	2	1
AT1G09640	AT1G09640.1	AAQPAKPKEEPK	220	231	AT1G09640.1	ProteinProspector	EB	2	1
AT1G09640	AT1G09640.1	EAPVAEAPK	234	242	AT1G09640.1	FragPipe, ProteinProspector	CC10,CC3,CIM,CLLF,CP,CT,EB,FL,FLPD,HY,IND,LFD,LFP,LFPT,ND,P,PT,RT,RTTP,RTUZ,SCLF,SD,SDIMB,SP,SQ,SQSP,ST,B1,B3	2	1
AT1G09640	AT1G09640.1	EAPVAEAPKLAEEEEAPKPK	234	253	AT1G09640.1	ProteinProspector	RT	2	1
AT1G09640	AT1G09640.1	LAEEEEAPK	243	251	AT1G09640.1	FragPipe	CC10,CC3,CIM,CT,CTSAM,FLPD,HY,IND,LFD,LFP,LFPT,RT,RTUZ,SCLF,SD,SP,SQ,SQSP	2	1
AT1G09640	AT1G09640.1	LAEEEEAPKPK	243	253	AT1G09640.1	FragPipe, ProteinProspector	CC10,CC3,CIM,CLLF,CP,CT,CTSAM,EB,FL,FLPD,HY,IND,LFD,LFP,LFPT,ND,P,PT,RKD2,RT,RTTP,RTUZ,SCLF,SD,SDIMB,SP,SQ,SQSP,SQV,ST,B3,B1	2	1
AT1G09640	AT1G09640.1	LAEEEEAPKPKAK	243	255	AT1G09640.1	FragPipe	B1	2	1
AT1G09660	AT1G09660.1	ELAALNGTLR	261	270	AT1G09660.1,AT1G09660.3	FragPipe	LFD	3	2
AT1G09660	AT1G09660.1	EESPSPSLSPCLSPSMSPFNSK	271	292	AT1G09660.1,AT1G09660.3	FragPipe	CP	3	2
AT1G09700	AT1G09700.1	EAAFGSVETEK	266	276	AT1G09700.1	FragPipe, ProteinProspector	CC10,CC3,CIM,CP,CT,CTSAM,EB,FL,FLPD,HY,IND,LFD,LFP,LFPT,ND,P,PT,RKD2,RT,RTTP,RTUZ,SCLF,SD,SDIMB,SP,SQ,SQSP,ST,B1,B3	2	1
AT1G09700	AT1G09700.1	EAAFGSVETEKIETTPNLEPPSCMNGLK	266	293	AT1G09700.1	FragPipe, ProteinProspector	CC10,CC3,CP,CT,CTSAM,FL,FLPD,HY,IND,ND,PT,RKD2,RT,RTTP,SQ,ST	2	1
AT1G09700	AT1G09700.1	IETTPNLEPPSCMNGLK	277	293	AT1G09700.1	FragPipe, ProteinProspector	CC10,CC3,CIM,CP,CT,CTSAM,FL,HY,IND,LFP,LFPT,ND,RKD2,RT,RTTP,RTUZ,SCLF,SQ,SQSP	2	1
AT1G09700	AT1G09700.1	EAAFGSVETEKIETTPNLEPSSCMNGLK	322	349	AT1G09700.1	FragPipe	CC10,CC3,CIM,CP,CTSAM,FL,FLPD,HY,RKD2,SQ	2	1
AT1G09700	AT1G09700.1	EAAFGSVETEKIETTPNLESSSCMSGLK	378	405	AT1G09700.1	FragPipe, ProteinProspector	CC10,CC3,CIM,CP,CTSAM,EB,FL,FLPD,HY,IND,LFPT,ND,PT,RKD2,RT,RTTP,RTUZ,SCLF,SP,SQ,ST	2	1
AT1G09700	AT1G09700.1	IETTPNLESSSCMSGLK	389	405	AT1G09700.1	FragPipe, ProteinProspector	CC10,CC3,CIM,CP,CT,CTSAM,FL,HY,PT,RKD2,RT,RTTP,RTUZ,SQ,ST,LFD	2	1
AT1G09710	AT1G09710.1	IITEGDIATLLLR	15	27	AT1G09710.1,AT1G09710.2,AT1G09710.4	FragPipe, ProteinProspector	CIM,CP,RKD2,RTUZ,SQ	5	3
AT1G09710	AT1G09710.1	YDMETILR	28	35	AT1G09710.1,AT1G09710.2,AT1G09710.4	FragPipe	ND	5	3
AT1G09710	AT1G09710.1	LAIGLMPTTSSCTITETEANGGSSSQGQQQSK	288	319	AT1G09710.1,AT1G09710.3,AT1G09710.4,AT1G09710.5	FragPipe	CLLF,LFPT	5	4
AT1G09810	AT1G09810.1	ATEKNTLDSEATFAQTVPAL	1	21	AT1G09810.1	ProteinProspector	ap,wt	3	1
AT1G09810	AT1G09810.1	ATEKNTL	2	8	AT1G09810.1	FragPipe	ap,wt	3	1
AT1G09810	AT1G09810.1	NTLDSEATFAQTVPALDSTTK	6	26	AT1G09810.1	FragPipe, ProteinProspector	CC10,CC3,CIM,CP,CT,CTSAM,EB,FL,FLPD,HY,ND,PT,RKD2,RT,RTTP,RTUZ,SCLF,SDIMB,SQ,SQSP,ST,B1,B3	3	1
AT1G09810	AT1G09810.1	DSEATFAQTVPAL	9	21	AT1G09810.1	FragPipe, ProteinProspector	ap,wt	3	1
AT1G09810	AT1G09810.1	STPSLTVTACANGSDVVSSQPNDNGQAHTTDFR	35	67	AT1G09810.1,AT1G09810.3	FragPipe, ProteinProspector	CC3,CP,SQ	3	2
AT1G09840	AT1G09840.1	MASSGLGNGVGTSR	1	14	AT1G09840.1,AT1G09840.10,AT1G09840.2,AT1G09840.3,AT1G09840.4,AT1G09840.5,AT1G09840.6,AT1G09840.7,AT1G09840.8,AT1G09840.9	ProteinProspector	SQSP	11	10
AT1G09840	AT1G09840.1	ASSGLGNGVGTSR	2	14	AT1G09840.1,AT1G09840.10,AT1G09840.2,AT1G09840.3,AT1G09840.4,AT1G09840.5,AT1G09840.6,AT1G09840.7,AT1G09840.8,AT1G09840.9	FragPipe, ProteinProspector	B1,B3	11	10
AT1G09840	AT1G09840.1	SSSSSVDWLTR	21	31	AT1G09840.1,AT1G09840.10,AT1G09840.2,AT1G09840.3,AT1G09840.4,AT1G09840.5,AT1G09840.6,AT1G09840.7,AT1G09840.8,AT1G09840.9	FragPipe, ProteinProspector	CIM,FL,FLPD,RKD2,RT,RTUZ,B3	11	10
AT1G09840	AT1G09840.1	IRDKVETDDER	38	48	AT1G09840.1,AT1G09840.10,AT1G09840.2,AT1G09840.3,AT1G09840.4,AT1G09840.5,AT1G09840.6,AT1G09840.7,AT1G09840.8,AT1G09840.9	FragPipe	B1	11	10
AT1G09840	AT1G09840.1	DSEPDIIDGAGAEPGHVIR	49	67	AT1G09840.1,AT1G09840.10,AT1G09840.2,AT1G09840.3,AT1G09840.4,AT1G09840.5,AT1G09840.6,AT1G09840.7,AT1G09840.8,AT1G09840.9	FragPipe, ProteinProspector	CC10,CC3,CIM,CLLF,CP,CT,CTSAM,FL,FLPD,HY,IND,LFD,LFP,LFPT,ND,PT,RKD2,RT,RTTP,RTUZ,SCLF,SP,SQ,SQV,ST,B1,SQSP	11	10
AT1G09840	AT1G09840.1	QTVSYISEHVVGTGSFGMVFQAK	79	101	AT1G09840.1,AT1G09840.10,AT1G09840.2,AT1G09840.3,AT1G09840.4,AT1G09840.5,AT1G09840.6,AT1G09840.7,AT1G09840.8,AT1G09840.9	FragPipe	HY,PT	11	10
AT1G09840	AT1G09840.1	ELQIMQMLDHPNAVALK	124	140	AT1G09840.1,AT1G09840.10,AT1G09840.2,AT1G09840.3,AT1G09840.4,AT1G09840.5,AT1G09840.6,AT1G09840.7,AT1G09840.8,AT1G09840.9	FragPipe, ProteinProspector	CC10,CC3,CIM,CP,CT,CTSAM,FL,FLPD,HY,IND,LFD,LFP,LFPT,ND,PT,RKD2,RT,RTTP,RTUZ,SQ,ST,B1	11	10
AT1G09880	AT1G09880.2	YVVMENR	64	70	AT1G09880.2,AT1G09880.3,AT1G09880.4	FragPipe, ProteinProspector	CP,FL,P,RTUZ,SP,SQ,SQSP,ST	4	3
AT1G09890	AT1G09890.3	GNHVVMDNGIAR	12	23	AT1G09890.3,AT1G09890.2,AT1G09890.4,AT1G09890.5	FragPipe, ProteinProspector	CLLF,FL,HY,LFP,SQ	5	4
AT1G09890	AT1G09890.3	AVPLNIDKR	104	112	AT1G09890.3,AT1G09890.1,AT1G09890.2,AT1G09890.4	FragPipe	ST	5	4
AT1G09890	AT1G09890.3	TYQGTTWQIK	545	554	AT1G09890.3,AT1G09890.1,AT1G09890.4,AT1G09890.5	FragPipe, ProteinProspector	FL,ND,PT,SCLF,SP,ST	5	4
AT1G09890	AT1G09890.3	NIDKNHSYTLR	559	569	AT1G09890.3,AT1G09890.1,AT1G09890.4,AT1G09890.5	FragPipe, ProteinProspector	CTSAM,IND,LFD,LFP,LFPT,SCLF,SQSP	5	4
AT1G09890	AT1G09890.3	VAIASATFSELQIR	570	583	AT1G09890.3,AT1G09890.1,AT1G09890.4,AT1G09890.5	FragPipe, ProteinProspector	CT,FLPD,HY,IND,ND,SQSP	5	4
AT1G09890	AT1G09890.3	VAIASATFSELQIRVNNANASPMFTSGLIGR	570	600	AT1G09890.3,AT1G09890.1,AT1G09890.4,AT1G09890.5	FragPipe	RTUZ	5	4
AT1G09890	AT1G09890.3	VNNANASPMFTSGLIGR	584	600	AT1G09890.3,AT1G09890.1,AT1G09890.4,AT1G09890.5	FragPipe, ProteinProspector	LFP,SCLF,SQSP	5	4
AT1G09890	AT1G09890.3	LLEGENTLFLTQPR	625	638	AT1G09890.3,AT1G09890.1,AT1G09890.4,AT1G09890.5	FragPipe, ProteinProspector	CLLF,FL,HY,IND,LFD,LFP,LFPT,PT,RT,SCLF,SP,SQSP,SQV	5	4
AT1G09890	AT1G09890.3	STSPFQGIMYDYIR	639	652	AT1G09890.3,AT1G09890.1,AT1G09890.4,AT1G09890.5	FragPipe, ProteinProspector	CLLF,SCLF,SP,SQSP	5	4
AT1G09910	AT1G09910.2	SSHGVHLHVHDR	2	13	AT1G09910.2,AT1G09910.3	FragPipe, ProteinProspector	P	3	2
AT1G09910	AT1G09910.1	FTNHETALNAGHHCSEGTDQGTSGLSHR	12	39	AT1G09910.1	FragPipe, ProteinProspector	CIM,CLLF,CP,CT,CTSAM,FL,FLPD,HY,IND,LFD,LFP,LFPT,ND,PT,RKD2,RTTP,RTUZ,SCLF,SDIMB,SP,SQ,SQSP,SQV,ST	3	1
AT1G09932	AT1G09932.1	MDLCGTQMLR	1	10	AT1G09932.1,AT1G09932.3,AT1G09932.4	FragPipe, ProteinProspector	B3	4	3
AT1G09932	AT1G09932.2	ENASNLDLMEHFHVR	2	16	AT1G09932.2	FragPipe	ND,P	4	1
AT1G09970	AT1G09970.1	ILQASNGGPESTHVVAGTYGYIAPEYGYASK	829	859	AT1G09970.1	FragPipe, ProteinProspector	CC10,CC3,CIM,CLLF,CP,CT,FL,FLPD,HY,IND,LFD,LFPT,P,PT,RKD2,RT,RTTP,RTUZ,SCLF,SD,SDIMB,SP,SQV,ST	2	1
AT1G09980	AT1G09980.1	LNGPFDLASDDWLHNFSK	323	340	AT1G09980.1,AT1G09980.3	FragPipe	SQ	3	2
AT1G10060	AT1G10060.2	AAASVVEEHVSGAER	30	44	AT1G10060.2,AT1G10060.1,AT1G10060.4,AT1G10060.5,AT1G10060.6,AT1G10060.7	FragPipe, ProteinProspector	CP,CT,CTSAM,EB,FL,FLPD,IND,PT,SP,SQ,SQSP,ST	7	6
AT1G10060	AT1G10060.2	SVPVEELK	314	321	AT1G10060.2,AT1G10060.3,AT1G10060.4,AT1G10060.5,AT1G10060.7	FragPipe, ProteinProspector	CTSAM,EB,ST,B3	7	5
AT1G10060	AT1G10060.2	SVPVEELKEAEEVFCTGTAAGVASVGSITFK	314	344	AT1G10060.2,AT1G10060.3,AT1G10060.4,AT1G10060.5,AT1G10060.7	FragPipe, ProteinProspector	EB	7	5
AT1G10060	AT1G10060.2	VGDGIVTQQLR	352	362	AT1G10060.2,AT1G10060.3,AT1G10060.5	FragPipe, ProteinProspector	CP,EB,FL,FLPD,IND,ND,PT,SDIMB,SQ,SQSP,ST,B3	7	3
AT1G10060	AT1G10060.2	SILVGIQTGSIQDTK	363	377	AT1G10060.2,AT1G10060.3,AT1G10060.5	FragPipe, ProteinProspector	CP,EB,FL,FLPD,ND,PT,SD,ST,B3	7	3
AT1G10070	AT1G10070.3	MYVMKCSK	1	8	AT1G10070.3	ProteinProspector	LFPT,RTTP,SQ	3	1
AT1G10070	AT1G10070.1	YNAQAASALR	29	38	AT1G10070.1,AT1G10070.2	FragPipe, ProteinProspector	CIM,FL,IND,ND,P,PT,SCLF,SP,SQSP,ST	3	2
AT1G10070	AT1G10070.1	YNAQAASALREER	29	41	AT1G10070.1,AT1G10070.2	FragPipe	PT	3	2
AT1G10095	AT1G10095.1	LLDSSMTVPDTK	350	361	AT1G10095.1,AT1G10095.2	FragPipe	SDIMB	4	2
AT1G10095	AT1G10095.1	SIPVLWR	382	388	AT1G10095.1	FragPipe, ProteinProspector	RKD2,SCLF	4	1
AT1G10095	AT1G10095.1	MLEEKLGTEK	389	398	AT1G10095.1	FragPipe, ProteinProspector	CC10,CC3,CIM,CLLF,CP,CT,CTSAM,EB,FL,FLPD,HY,IND,LFD,LFP,LFPT,ND,P,PT,RKD2,RT,RTTP,RTUZ,SCLF,SD,SP,SQ,SQSP,SQV,ST	4	1
AT1G10170	AT1G10170.1	SSNIGPPPPNQHR	80	92	AT1G10170.1,AT1G10170.3,AT1G10170.4	FragPipe, ProteinProspector	CC3,CIM,CP,CT,CTSAM,EB,FLPD,LFD,P,RKD2,RT,RTUZ,SD,SP,SQ,B1,B3	4	3
AT1G10170	AT1G10170.1	RYNAPDNQHQR	93	103	AT1G10170.1,AT1G10170.3,AT1G10170.4	FragPipe	B1,B3	4	3
AT1G10170	AT1G10170.1	YNAPDNQHQR	94	103	AT1G10170.1,AT1G10170.3,AT1G10170.4	FragPipe, ProteinProspector	CC3,FL,HY,RKD2,ST,B1,B2,B3	4	3
AT1G10170	AT1G10170.1	SDNIGPPQPNQHR	104	116	AT1G10170.1,AT1G10170.3,AT1G10170.4	FragPipe, ProteinProspector	CC10,CC3,CIM,CLLF,CP,CT,CTSAM,EB,FL,FLPD,HY,IND,LFD,LFP,LFPT,ND,P,PT,RKD2,RT,RTTP,RTUZ,SCLF,SD,SDIMB,SP,SQ,SQSP,SQV,ST,B1,B2,B3	4	3
AT1G10170	AT1G10170.1	SDNIGPPQPNQHRR	104	117	AT1G10170.1,AT1G10170.3,AT1G10170.4	FragPipe	EB,B1	4	3
AT1G10170	AT1G10170.1	SDNSGPPQPYR	128	138	AT1G10170.1,AT1G10170.3,AT1G10170.4	FragPipe, ProteinProspector	CC10,CC3,CIM,CLLF,CP,CT,CTSAM,FL,FLPD,HY,IND,LFD,LFP,LFPT,ND,P,PT,RKD2,RT,RTTP,RTUZ,SCLF,SD,SDIMB,SP,SQ,ST,B1,B3,B2	4	3
AT1G10170	AT1G10170.1	RNNAPENQHQR	141	151	AT1G10170.1,AT1G10170.3,AT1G10170.4	FragPipe	B2	4	3
AT1G10170	AT1G10170.1	SDNIGPPPPNR	152	162	AT1G10170.1,AT1G10170.3,AT1G10170.4	FragPipe, ProteinProspector	CC10,CC3,CIM,CP,CTSAM,EB,FL,FLPD,HY,IND,LFD,LFP,LFPT,ND,P,PT,RKD2,RT,RTTP,RTUZ,SCLF,SP,SQ,SQSP,B1,B2,B3	4	3
AT1G10170	AT1G10170.1	DWEKVCE	1182	1188	AT1G10170.1,AT1G10170.2,AT1G10170.3	ProteinProspector	ap	4	3
AT1G10200	AT1G10200.1	AFAGTTQKCMAC	2	13	AT1G10200.1	FragPipe, ProteinProspector	ap,wt	2	1
AT1G10200	AT1G10200.1	AFAGTTQK	2	9	AT1G10200.1	FragPipe, ProteinProspector	B1,B3,B2	2	1
AT1G10200	AT1G10200.1	DKTVYLVDKLTA	14	25	AT1G10200.1	FragPipe, ProteinProspector	ap,wt	2	1
AT1G10200	AT1G10200.1	TVYLVDK	16	22	AT1G10200.1	FragPipe, ProteinProspector	CC10,CC3,CIM,CLLF,CP,CT,CTSAM,EB,FL,FLPD,HY,IND,LFD,LFP,LFPT,ND,PT,RKD2,RT,RTTP,RTUZ,SCLF,SD,SDIMB,SP,SQ,SQSP,ST,B3,B2	2	1
AT1G10200	AT1G10200.1	TVYLVDKLTADNR	16	28	AT1G10200.1	FragPipe, ProteinProspector	CC10,CLLF,CTSAM,EB,FL,FLPD,IND,LFPT,ND,RKD2,RT,RTTP,SDIMB,SP,SQSP,SQV,B1,B2,B3	2	1
AT1G10200	AT1G10200.1	GTLKLSNYNSFEGVLYCR	42	59	AT1G10200.1	FragPipe	FLPD	2	1
AT1G10200	AT1G10200.1	LSNYNSFEGVLYCR	46	59	AT1G10200.1	FragPipe	CC10,CC3,CLLF,CP,CT,CTSAM,FL,FLPD,HY,IND,LFD,LFP,LFPT,ND,PT,RKD2,RT,RTTP,RTUZ,SCLF,SP,SQ,ST	2	1
AT1G10200	AT1G10200.1	LSNYNSFEGVLYCRPHFDQNFK	46	67	AT1G10200.1	FragPipe, ProteinProspector	CC10,CIM,CLLF,CTSAM,EB,IND,LFPT,ND,PT,RKD2,RT,RTTP,RTUZ,SQV,ST	2	1
AT1G10200	AT1G10200.1	LSNYNSFEGVLYCRPHFDQNFKR	46	68	AT1G10200.1	FragPipe	B1,B2	2	1
AT1G10300	AT1G10300.1	MTIVSTCCPFGLSNVTK	1	17	AT1G10300.1,AT1G10300.3	FragPipe	CC3	3	2
AT1G10300	AT1G10300.2	MVKYNFK	1	7	AT1G10300.2	FragPipe	B1	3	1
AT1G10300	AT1G10300.1	TIVSTCCPFGLSNVTK	2	17	AT1G10300.1,AT1G10300.3	FragPipe	CLLF	3	2
AT1G10417	AT1G10417.1	MEELLYVAPVMHSQENSVK	351	369	AT1G10417.1,AT1G10417.4	FragPipe	CC3	4	2
AT1G10470	AT1G10470.1	SEMMSVGGIGGIESAPLDLDEVHVLAVDDSLVDR	13	46	AT1G10470.1	FragPipe	RKD2,RT,B1	3	1
AT1G10470	AT1G10470.1	DEVHVLAVD	32	40	AT1G10470.1,AT1G10470.3	FragPipe	ap	3	2
AT1G10470	AT1G10470.1	ALEFLGLDNEK	69	79	AT1G10470.1,AT1G10470.3	FragPipe, ProteinProspector	CC10,CC3,CIM,CLLF,CP,CT,CTSAM,FL,FLPD,LFD,LFP,LFPT,ND,RKD2,RT,RTTP,RTUZ,SQSP,SQV,ST,B1,B3	3	2
AT1G10470	AT1G10470.1	ASAEFDRLK	80	88	AT1G10470.1,AT1G10470.3	FragPipe, ProteinProspector	B1	3	2
AT1G10520	AT1G10520.1	LDDTGLFPATHSSSGNR	481	497	AT1G10520.1	FragPipe, ProteinProspector	CC10,CIM,EB,HY,PT,SDIMB,SP,ST	2	1
AT1G10540	AT1G10540.1	TSATWFNNIINVPFSSK	463	479	AT1G10540.1	FragPipe, ProteinProspector	CP,EB,FL,PT,SDIMB,SQ,ST	2	1
AT1G10540	AT1G10540.1	AFVSGILAFFLDTTLPPK	480	497	AT1G10540.1	ProteinProspector	CC3	2	1
AT1G10540	AT1G10540.1	GLVWWK	506	511	AT1G10540.1	ProteinProspector	CP,SQ	2	1
AT1G10540	AT1G10540.1	SFQSDNRSEEFYSLPLNLSK	515	534	AT1G10540.1	FragPipe, ProteinProspector	EB,FL,SDIMB,ST	2	1
AT1G10540	AT1G10540.1	SEEFYSLPLNLSK	522	534	AT1G10540.1	FragPipe, ProteinProspector	CIM,CP,SD	2	1
AT1G10570	AT1G10570.1	DEEVPELEIIAT	27	38	AT1G10570.1,AT1G10570.2	FragPipe, ProteinProspector	ap,wt	3	2
AT1G10570	AT1G10570.1	EPTLSGYEPAVSVR	45	58	AT1G10570.1,AT1G10570.2	FragPipe, ProteinProspector	CC3,SQ	3	2
AT1G10570	AT1G10570.1	SLRDNELDDHLK	59	70	AT1G10570.1,AT1G10570.2	FragPipe, ProteinProspector	RKD2,CC3	3	2
AT1G10570	AT1G10570.1	DNELDDHLKR	62	71	AT1G10570.1,AT1G10570.2	FragPipe, ProteinProspector	CC10,CC3,CIM,CP,FL,FLPD,HY,IND,LFPT,ND,RKD2,RT,RTTP,SCLF,SQ	3	2
AT1G10570	AT1G10570.1	DNELDDHLK	62	70	AT1G10570.1,AT1G10570.2	FragPipe, ProteinProspector	CC3,RKD2,RT,RTUZ	3	2
AT1G10570	AT1G10570.1	IGELEYEK	94	101	AT1G10570.1,AT1G10570.2	FragPipe, ProteinProspector	CC10,CC3,CIM,CP,CTSAM,FL,FLPD,HY,IND,LFD,LFP,LFPT,ND,P,PT,RKD2,RTTP,RTUZ,SCLF,SQ,ST,B3	3	2
AT1G10570	AT1G10570.1	TKMQDADNGCQILEK	110	124	AT1G10570.1	FragPipe	RKD2	3	1
AT1G10570	AT1G10570.2	TKMDADNGCQILEKPK	110	125	AT1G10570.2	ProteinProspector	CC10,CC3	3	1
AT1G10570	AT1G10570.1	MQDADNGCQILEKPK	112	126	AT1G10570.1	FragPipe, ProteinProspector	CC10,CC3,CIM,CP,FL,RKD2	3	1
AT1G10570	AT1G10570.1	SSDVFMR	127	133	AT1G10570.1,AT1G10570.2	FragPipe, ProteinProspector	CC10	3	2
AT1G10570	AT1G10570.1	DVFMRASTASK	129	139	AT1G10570.1,AT1G10570.2	FragPipe	ap	3	2
AT1G10590	AT1G10590.1	AEATSALRKPVFTK	1	15	AT1G10590.1,AT1G10590.2	ProteinProspector	EB	3	2
AT1G10590	AT1G10590.1	AEATSALR	2	9	AT1G10590.1,AT1G10590.2	FragPipe	B1,B3	3	2
AT1G10600	AT1G10600.1	VTLSSPSPSLSCVENVTCK	2	20	AT1G10600.1,AT1G10600.3,AT1G10600.4	FragPipe, ProteinProspector	EB,FL,LFP,LFPT,ND,PT,SCLF,SP,SQSP,B3,LFD	4	3
AT1G10600	AT1G10600.1	VLISGTDNINHGESSEAK	27	44	AT1G10600.1,AT1G10600.3,AT1G10600.4	FragPipe, ProteinProspector	CC10,ND,PT,RTUZ,SCLF,SP,SQSP,SQV	4	3
AT1G10600	AT1G10600.1	LLEDFTELAR	55	64	AT1G10600.1,AT1G10600.3,AT1G10600.4	FragPipe, ProteinProspector	EB,HY,ND,PT,RTUZ,B2,B3	4	3
AT1G10600	AT1G10600.1	DLETCGTLAAFLER	70	83	AT1G10600.1,AT1G10600.3,AT1G10600.4	FragPipe, ProteinProspector	CLLF,SQV	4	3
AT1G10600	AT1G10600.1	GIFYVTTLIIPK	84	95	AT1G10600.1,AT1G10600.3,AT1G10600.4	FragPipe, ProteinProspector	CC3,CP,EB,FLPD,HY,PT,SCLF,SP,ST	4	3
AT1G10670	AT1G10670.1	SVQINETTDLNELVEK	31	46	AT1G10670.1,AT1G10670.2,AT1G10670.4	FragPipe, ProteinProspector	CC10,CC3,CIM,CLLF,CP,CT,CTSAM,EB,FL,FLPD,HY,IND,LFD,LFP,LFPT,ND,P,PT,RKD2,RT,RTTP,RTUZ,SCLF,SD,SDIMB,SP,SQ,SQSP,SQV,ST,B1,B2,B3	4	3
AT1G10670	AT1G10670.1	SVQINETTDLNELVEKEPWLSSEK	31	54	AT1G10670.1,AT1G10670.2,AT1G10670.4	FragPipe, ProteinProspector	CC10,CC3,CIM,CLLF,CP,CT,CTSAM,EB,FL,FLPD,HY,IND,LFD,LFP,LFPT,ND,P,PT,RKD2,RT,RTTP,RTUZ,SCLF,SD,SDIMB,SP,SQ,SQSP,SQV,ST,B2	4	3
AT1G10680	AT1G10680.1	NSDMISVIQDGK	1184	1195	AT1G10680.1	FragPipe, ProteinProspector	SQ	2	1
AT1G10680	AT1G10680.1	IIEQGSHNILVENK	1196	1209	AT1G10680.1	FragPipe, ProteinProspector	SQ	2	1
AT1G10700	AT1G10700.1	QLQHYPTIVCNK	285	296	AT1G10700.1	FragPipe, ProteinProspector	CC10,CC3,CIM,CLLF,CP,CTSAM,FL,HY,IND,LFD,LFP,LFPT,ND,P,PT,RKD2,RT,RTTP,RTUZ,SCLF,SP,SQ,SQSP,ST,B1,B3	2	1
AT1G10700	AT1G10700.1	IKEGDAEGR	307	315	AT1G10700.1	FragPipe	B1,B3	2	1
AT1G10700	AT1G10700.1	HVVIVDDLVQSGGTLIECQK	316	335	AT1G10700.1	FragPipe, ProteinProspector	CC10,CC3,CIM,CLLF,CP,CT,CTSAM,FL,FLPD,HY,IND,LFD,LFP,LFPT,ND,P,PT,RKD2,RT,RTTP,RTUZ,SCLF,SP,SQ,SQSP,SQV,ST,B1,B3	2	1
AT1G10700	AT1G10700.1	VLAAHGAAK	336	344	AT1G10700.1	FragPipe	B2,B3	2	1
AT1G10700	AT1G10700.1	ISAYVTHGIFPR	345	356	AT1G10700.1	FragPipe, ProteinProspector	CC10,CC3,CIM,CLLF,CP,CT,CTSAM,EB,FL,FLPD,HY,IND,LFD,LFP,LFPT,ND,P,PT,RKD2,RT,RTTP,RTUZ,SCLF,SD,SP,SQ,SQSP,SQV,ST	2	1
AT1G10700	AT1G10700.1	GDPAEGLSYFWITDSCGMTVK	368	388	AT1G10700.1	FragPipe, ProteinProspector	CC10,CC3,CIM,CLLF,CP,CT,CTSAM,EB,FL,FLPD,HY,IND,LFD,LFP,LFPT,P,PT,RKD2,RT,RTTP,RTUZ,SCLF,SP,SQ,SQV,ST,B1	2	1
AT1G10710	AT1G10710.1	TRCDVSFQSDYNPSDAIIPR	170	189	AT1G10710.1	FragPipe	FL	2	1
AT1G10710	AT1G10710.1	CDVSFQSDYNPSDAIIPR	172	189	AT1G10710.1	FragPipe	CC3	2	1
AT1G10740	AT1G10740.1	SDSECQTLQPGIWYYK	394	409	AT1G10740.1,AT1G10740.3,AT1G10740.4	FragPipe, ProteinProspector	CC3,FL,HY,PT,SQV	4	3
AT1G10740	AT1G10740.1	IVEADHIMFIVNR	410	422	AT1G10740.1,AT1G10740.3,AT1G10740.4	FragPipe, ProteinProspector	CP,FL,P,PT,ST	4	3
AT1G10750	AT1G10750.1	EHASMVQYGGEIVNSSPFGAHTSTQMGSGHFAEEGFTK	372	409	AT1G10750.1	FragPipe	CC10	2	1
AT1G10750	AT1G10750.1	EHASMVQYGGEIVNSSPFGAHTSTQMGSGHFAEEGFTKSSYFR	372	414	AT1G10750.1	FragPipe	SD	2	1
AT1G10750	AT1G10750.1	NIQVVDWDNNLVPSPNLR	415	432	AT1G10750.1	FragPipe, ProteinProspector	CIM,CP,HY,RKD2,RT,RTUZ,SD,SDIMB,SP	2	1
AT1G10750	AT1G10750.1	VLADHPNCYDIQGGSNR	433	449	AT1G10750.1	FragPipe, ProteinProspector	CC10,CC3,CIM,CP,EB,FL,FLPD,HY,IND,ND,PT,RKD2,RT,RTUZ,SCLF,SDIMB,SP,SQ,SQSP,SQV	2	1
AT1G10750	AT1G10750.1	AWGSYFYYGGPGK	450	462	AT1G10750.1	FragPipe	CIM,RKD2	2	1
AT1G10810	AT1G10810.3	MFVHTLLSCLGFEIAWLCECNQALKDGMR	1	29	AT1G10810.3	ProteinProspector	SD	3	1
AT1G10810	AT1G10810.1	GLPRFQQENLDHNK	234	247	AT1G10810.1,AT1G10810.3	FragPipe	SCLF,SDIMB	3	2
AT1G10810	AT1G10810.1	SCTPAQLALAWVHHQGNDVCPIPGTSK	261	287	AT1G10810.1,AT1G10810.3	FragPipe	EB,RTTP,RTUZ	3	2
AT1G10810	AT1G10810.1	NLNQNIGALSVK	290	301	AT1G10810.1,AT1G10810.3	FragPipe, ProteinProspector	EB,RT,RTTP	3	2
AT1G10810	AT1G10810.1	LSIEEMAELDAMGHPDSVKGER	302	323	AT1G10810.1,AT1G10810.3	FragPipe	EB,RTTP	3	2
AT1G10810	AT1G10810.1	LSIEEMAELDAMGHPDSVK	302	320	AT1G10810.1,AT1G10810.3	FragPipe	RT	3	2
AT1G10810	AT1G10810.1	SATYIVTYK	324	332	AT1G10810.1,AT1G10810.3	FragPipe, ProteinProspector	RTTP	3	2
AT1G10830	AT1G10830.1	MHLWETGIMR	241	250	AT1G10830.1,AT1G10830.2	FragPipe, ProteinProspector	CC10,CC3,CLLF,CT,CTSAM,FLPD,IND,LFP,LFPT,ND,PT,SCLF,SP,SQSP,SQV,ST,B3,FL	3	2
AT1G10830	AT1G10830.1	RYGEDFESIK	301	310	AT1G10830.1	FragPipe, ProteinProspector	CC10,CC3,CIM,CLLF,CT,CTSAM,EB,IND,LFD,LFP,LFPT,ND,PT,RKD2,RT,SCLF,SQSP,SQV,ST	3	1
AT1G10830	AT1G10830.1	YGEDFESIK	302	310	AT1G10830.1	FragPipe, ProteinProspector	CC10,CC3,CLLF,CP,CT,CTSAM,EB,FL,FLPD,HY,IND,LFD,LFP,LFPT,ND,PT,RKD2,RT,RTUZ,SCLF,SQ,SQSP,SQV,B1,B3	3	1
AT1G10830	AT1G10830.1	YGEDFESIKK	302	311	AT1G10830.1	FragPipe, ProteinProspector	CC10,CC3,CIM,CLLF,CP,CT,CTSAM,FL,FLPD,HY,IND,LFD,LFP,LFPT,ND,PT,SCLF,SP,SQ,SQV,ST	3	1
AT1G10830	AT1G10830.1	RTSVIPFAAIFEGR	312	325	AT1G10830.1	FragPipe, ProteinProspector	CC10,CLLF,CTSAM,FLPD,LFP,LFPT,PT,SP,SQV	3	1
AT1G10830	AT1G10830.1	TSVIPFAAIFEGR	313	325	AT1G10830.1	FragPipe, ProteinProspector	CC10,CC3,CIM,CLLF,CP,CT,CTSAM,EB,FL,FLPD,HY,IND,LFD,LFP,LFPT,ND,PT,RKD2,RT,RTTP,RTUZ,SCLF,SDIMB,SP,SQ,SQSP,SQV,ST,B1,B2,B3	3	1
AT1G10830	AT1G10830.1	QVLPEDYYK	326	334	AT1G10830.1	FragPipe, ProteinProspector	CC10,CIM,CLLF,CP,CT,CTSAM,FL,FLPD,HY,IND,LFD,LFP,LFPT,ND,PT,RKD2,RT,RTTP,RTUZ,SCLF,SP,SQ,SQSP,SQV,ST,B2,B3	3	1
AT1G10840	AT1G10840.1	ATMARSFLQAISK	2	14	AT1G10840.1	FragPipe, ProteinProspector	ap,wt	2	1
AT1G10840	AT1G10840.1	SFLQAISK	7	14	AT1G10840.1	FragPipe, ProteinProspector	CC10,CC3,CIM,CLLF,CP,CT,CTSAM,EB,FL,FLPD,HY,IND,LFD,LFP,LFPT,ND,P,PT,RKD2,RT,RTTP,RTUZ,SCLF,SD,SDIMB,SP,SQ,SQV,ST	2	1
AT1G10840	AT1G10840.1	SFLQAISKDEAVAPPLR	7	23	AT1G10840.1	FragPipe, ProteinProspector	CC10,CC3,CIM,CLLF,CP,CT,CTSAM,EB,FL,FLPD,HY,IND,LFD,LFP,LFPT,ND,P,PT,RKD2,RT,RTTP,RTUZ,SCLF,SD,SDIMB,SP,SQ,SQSP,SQV,ST,B1,B2,B3	2	1
AT1G10840	AT1G10840.1	DEAVAPPLR	15	23	AT1G10840.1	FragPipe, ProteinProspector	CC10,CC3,CIM,CLLF,CP,CTSAM,FL,FLPD,HY,IND,LFD,LFP,LFPT,ND,P,PT,RKD2,RT,RTTP,RTUZ,SCLF,SD,SP,SQ,SQSP,ST,B1,B3	2	1
AT1G10840	AT1G10840.1	DEAVAPPLRVVQIEGLAVLK	15	34	AT1G10840.1	FragPipe, ProteinProspector	CC10,CC3,CP,PT,SDIMB,RKD2	2	1
AT1G10840	AT1G10840.1	VVQIEGLAVLK	24	34	AT1G10840.1	FragPipe, ProteinProspector	CC10,CC3,CIM,CLLF,CP,CT,CTSAM,EB,FL,FLPD,HY,IND,LFD,LFP,LFPT,ND,P,PT,RKD2,RT,RTTP,RTUZ,SCLF,SD,SDIMB,SP,SQ,SQSP,SQV,ST,B1,B2,B3	2	1
AT1G10840	AT1G10840.1	DDDEEIEADGANYQLEMMR	72	90	AT1G10840.1	FragPipe, ProteinProspector	CC10,CC3,CLLF,CP,CT,CTSAM,EB,FL,FLPD,HY,IND,LFD,LFP,LFPT,ND,P,PT,RKD2,RT,RTTP,RTUZ,SCLF,SD,SDIMB,SP,SQ,SQSP,SQV,ST,B1	2	1
AT1G10840	AT1G10840.1	DGANYQLEMMRCLREVNV	80	97	AT1G10840.1	FragPipe	ap	2	1
AT1G10870	AT1G10870.1	NLGNVYCNSLWEGLLHLDDDCEDGSALSHASVSKPCPEDSFSVK	539	582	AT1G10870.1	FragPipe	CC3,CP,FL,HY,ND,PT,SQ	2	1
AT1G10910	AT1G10910.1	IDQVQFEIAISR	582	593	AT1G10910.1	FragPipe, ProteinProspector	SQ	2	1
AT1G10910	AT1G10910.1	LLIAEILSK	636	644	AT1G10910.1	FragPipe, ProteinProspector	CC10,CC3,CP,CT,CTSAM,FL,FLPD,HY,LFD,LFP,LFPT,RTUZ,SQ,B1	2	1
AT1G10920	AT1G10920.1	KSLGIQEIIDGASSMSLQER	1	21	AT1G10920.1,AT1G10920.2,AT1G10920.4	ProteinProspector	CLLF	5	3
AT1G11000	AT1G11000.1	AVIAESVR	430	437	AT1G11000.1,AT1G11000.3	FragPipe	LFPT,SCLF	3	2
AT1G11000	AT1G11000.1	SVCSLDTATIDER	456	468	AT1G11000.1,AT1G11000.3	FragPipe, ProteinProspector	CIM,FLPD,HY,PT,ST	3	2
AT1G11100	AT1G11100.1	ILDESPVSMEVSQEIMSPVGSSVVESGEFR	38	67	AT1G11100.1,AT1G11100.2,AT1G11100.4	FragPipe	SQSP	5	3
AT1G11130	AT1G11130.1	SFTRWEVFFGLSVLALTMPFSAGVTNLR	1	29	AT1G11130.1	ProteinProspector	CP	2	1
AT1G11160	AT1G11160.1	GYKLQEFVAHSGNVNCLSIGK	5	25	AT1G11160.1,AT1G11160.2,AT1G11160.4	ProteinProspector	ST	4	3
AT1G11160	AT1G11160.2	LQEFVAHSGNVNCLSIGK	8	25	AT1G11160.2,AT1G11160.1,AT1G11160.4	FragPipe, ProteinProspector	CP,RTTP	4	3
AT1G11160	AT1G11160.2	LLLTGGDDYK	30	39	AT1G11160.2,AT1G11160.1,AT1G11160.4	FragPipe, ProteinProspector	CC3,RTTP,RTUZ	4	3
AT1G11160	AT1G11160.2	VNLWSIGK	40	47	AT1G11160.2,AT1G11160.1,AT1G11160.4	FragPipe	SCLF	4	3
AT1G11160	AT1G11160.2	NIYVDCGNLNVAQNPGSLK	347	365	AT1G11160.2,AT1G11160.3,AT1G11160.4	FragPipe, ProteinProspector	CC3,CP,FL,RTTP,SQ,B3	4	3
AT1G11170	AT1G11170.1	TKNVGIVDSEYILHQGIQTLGESVPEK	317	343	AT1G11170.1,AT1G11170.3,AT1G11170.4,AT1G11170.5,AT1G11170.6,AT1G11170.7,AT1G11170.8	FragPipe	EB	9	7
AT1G11170	AT1G11170.1	NVGIVDSEYILHQGIQTLGESVPEK	319	343	AT1G11170.1,AT1G11170.3,AT1G11170.4,AT1G11170.5,AT1G11170.6,AT1G11170.7,AT1G11170.8	FragPipe, ProteinProspector	EB,FL,P,PT,RT,RTUZ,SD,SDIMB,SP,SQSP,SQV,ST	9	7
AT1G11170	AT1G11170.1	NVGIVDSEYILHQGIQTLGESVPEKK	319	344	AT1G11170.1,AT1G11170.3,AT1G11170.4,AT1G11170.5,AT1G11170.6,AT1G11170.7,AT1G11170.8	FragPipe, ProteinProspector	EB,FL,P,PT,SD,SP,SQV,ST	9	7
AT1G11170	AT1G11170.1	RQSTWELQTFK	368	378	AT1G11170.1,AT1G11170.5,AT1G11170.6,AT1G11170.7	FragPipe, ProteinProspector	EB,P,SDIMB	9	4
AT1G11170	AT1G11170.1	QSTWELQTFK	369	378	AT1G11170.1,AT1G11170.5,AT1G11170.6,AT1G11170.7	FragPipe, ProteinProspector	EB,P,PT,SQV,ST	9	4
AT1G11170	AT1G11170.1	AVEEDIKWIDPSSSSSMTK	384	402	AT1G11170.1,AT1G11170.5,AT1G11170.6,AT1G11170.7	FragPipe, ProteinProspector	EB	9	4
AT1G11170	AT1G11170.1	WIDPSSSSSMTK	391	402	AT1G11170.1,AT1G11170.5,AT1G11170.6,AT1G11170.7	FragPipe, ProteinProspector	EB,FL,P,SD,SDIMB,ST	9	4
AT1G11170	AT1G11170.1	WIDPSSSSSMTKR	391	403	AT1G11170.1,AT1G11170.5,AT1G11170.6,AT1G11170.7	FragPipe, ProteinProspector	EB	9	4
AT1G11180	AT1G11180.1	TVDIPLDRPGSGAQDLK	48	64	AT1G11180.1,AT1G11180.3	FragPipe, ProteinProspector	CC10,CC3,CLLF,CP,CT,FL,HY,IND,LFD,LFP,LFPT,RKD2,RTTP,RTUZ,SP,SQV,ST,B1,B3	3	2
AT1G11280	AT1G11280.1	QNVGPTWAFFNNSQDSWK	472	489	AT1G11280.1,AT1G11280.2,AT1G11280.5	FragPipe, ProteinProspector	CP,FL,P	5	3
AT1G11280	AT1G11280.1	KVVGTLGYMSPEYAWTGMFSEK	676	697	AT1G11280.1,AT1G11280.2,AT1G11280.3,AT1G11280.4	FragPipe	SQV	5	4
AT1G11280	AT1G11280.1	ISSFCCGEEGK	716	726	AT1G11280.1,AT1G11280.2,AT1G11280.3,AT1G11280.4	FragPipe, ProteinProspector	CIM,CP,FL,FLPD,HY,LFD,P,PT,RKD2,SQ,ST	5	4
AT1G11280	AT1G11280.1	PNIAQVVTMMTSATDLPR	779	796	AT1G11280.1,AT1G11280.2,AT1G11280.3,AT1G11280.4	FragPipe	CC3	5	4
AT1G11280	AT1G11280.1	SVNHVTQTEIYGR	818	830	AT1G11280.1,AT1G11280.2,AT1G11280.3,AT1G11280.4	FragPipe, ProteinProspector	CP,CT,CTSAM,FL,HY,LFD,RKD2,RT,RTTP,RTUZ,SQ	5	4
AT1G11310	AT1G11310.1	ADQVKER	2	8	AT1G11310.1,AT1G11310.2	FragPipe, ProteinProspector	B1	3	2
AT1G11310	AT1G11310.1	IGTWFK	39	44	AT1G11310.1,AT1G11310.2	ProteinProspector	CP,FL,FLPD,PT,RKD2,RTTP,SQ,ST	3	2
AT1G11310	AT1G11310.1	QALFEALEK	49	57	AT1G11310.1,AT1G11310.2	FragPipe, ProteinProspector	CIM,CLLF,CP,HY,LFP,PT,RT,RTUZ,SCLF,SP,SQSP,SQV,ST	3	2
AT1G11310	AT1G11310.1	MKPTVFNDR	443	451	AT1G11310.1,AT1G11310.3	FragPipe, ProteinProspector	CLLF,CT,HY,IND,LFD,LFP,LFPT,ND,RT,RTUZ,SCLF,B3	3	2
AT1G11310	AT1G11310.1	PTTPTHGSSPIHLLHNFNNR	483	502	AT1G11310.1,AT1G11310.3	FragPipe	SCLF	3	2
AT1G11310	AT1G11310.1	SVENYPSSPSPR	503	514	AT1G11310.1,AT1G11310.3	FragPipe, ProteinProspector	CC3,IND,RKD2,RTTP,RTUZ,SCLF,SQ,B2,B3	3	2
AT1G11330	AT1G11330.1	NSSSHKEENNLNLLAYAWK	723	741	AT1G11330.1,AT1G11330.2	FragPipe, ProteinProspector	CC10,CIM,CLLF,CP,CTSAM,EB,FL,FLPD,HY,IND,LFP,LFPT,ND,PT,RT,SP,SQ,SQSP,SQV,ST,RKD2	3	2
AT1G11330	AT1G11330.1	EENNLNLLAYAWK	729	741	AT1G11330.1,AT1G11330.2	FragPipe, ProteinProspector	CC10,CC3,CLLF,CP,FL,FLPD,HY,IND,LFD,LFP,LFPT,PT,RKD2,SCLF,SDIMB,SP,SQSP,SQV,ST	3	2
AT1G11330	AT1G11330.1	LWNDGEAASLADPAVFDK	742	759	AT1G11330.1,AT1G11330.2	FragPipe, ProteinProspector	CC10,CC3,CLLF,CP,CT,CTSAM,EB,FL,FLPD,HY,IND,LFD,LFP,LFPT,ND,PT,RKD2,RT,RTTP,RTUZ,SCLF,SP,SQSP,SQV,ST,B3,CIM	3	2
AT1G11330	AT1G11330.1	PNVSNVIWMLTTENMSLADPK	784	804	AT1G11330.1,AT1G11330.2	FragPipe	SP,B2	3	2
AT1G11330	AT1G11330.1	DPKQPAFIVRRGASEAESS	802	820	AT1G11330.1,AT1G11330.2	FragPipe	ap,wt	3	2
AT1G11330	AT1G11330.1	DPKQPAFIVRRGASEAESSDQSSQKVSIN	802	830	AT1G11330.1,AT1G11330.2	FragPipe, ProteinProspector	ap,wt	3	2
AT1G11330	AT1G11330.1	QPAFIVR	805	811	AT1G11330.1,AT1G11330.2	FragPipe, ProteinProspector	CC10,SQ	3	2
AT1G11330	AT1G11330.1	RGASEAESSDQSSQK	812	826	AT1G11330.1,AT1G11330.2	FragPipe, ProteinProspector	B1	3	2
AT1G11330	AT1G11330.1	RGASEAESSDQSSQKVSINDVSLTAVTGR	812	840	AT1G11330.1,AT1G11330.2	FragPipe	B1,B3	3	2
AT1G11330	AT1G11330.1	GASEAESSDQSSQK	813	826	AT1G11330.1,AT1G11330.2	FragPipe, ProteinProspector	B1	3	2
AT1G11330	AT1G11330.1	GASEAESSDQSSQKVSINDVSLTAVTGR	813	840	AT1G11330.1,AT1G11330.2	FragPipe	B3	3	2
AT1G11330	AT1G11330.1	VSINDVSLTAVTGR	827	840	AT1G11330.1,AT1G11330.2	FragPipe, ProteinProspector	CC3,CIM,CLLF,CTSAM,EB,FL,IND,LFD,LFP,LFPT,ND,PT,RKD2,RT,SCLF,SD,SDIMB,SP,SQ,SQSP,SQV,ST,B1,B3	3	2
AT1G11330	AT1G11330.1	DVSLTAVTGR	831	840	AT1G11330.1,AT1G11330.2	ProteinProspector	ap,wt	3	2
AT1G11340	AT1G11340.1	CIQIGLLCVQENASDRVDMSSVVIMLGHNATNLPNPK	760	796	AT1G11340.1	FragPipe	CC3	3	1
AT1G11340	AT1G11340.1	CIQIGLLCVQENASDR	760	775	AT1G11340.1	FragPipe	SCLF	3	1
AT1G11340	AT1G11340.1	GGENGACLKGQTGISVNDVTFSDIQGR	807	833	AT1G11340.1	FragPipe	RT	3	1
AT1G11410	AT1G11410.1	SQSLKDGDVIYSEGK	28	42	AT1G11410.1,AT1G11410.4	FragPipe, ProteinProspector	PT,SCLF	4	2
AT1G11410	AT1G11410.1	DGDVIYSEGKR	33	43	AT1G11410.1,AT1G11410.3,AT1G11410.4	FragPipe, ProteinProspector	FL,FLPD,LFD,LFP,PT,SP	4	3
AT1G11410	AT1G11410.1	FAFGFFSLGNSK	44	55	AT1G11410.1,AT1G11410.3,AT1G11410.4	FragPipe, ProteinProspector	PT	4	3
AT1G11450	AT1G11450.3	NKETEADITTLSSR	331	344	AT1G11450.3,AT1G11450.1,AT1G11450.2,AT1G11450.5	FragPipe, ProteinProspector	HY,RT,RTTP,RTUZ	5	4
AT1G11450	AT1G11450.3	ETEADITTLSSR	333	344	AT1G11450.3,AT1G11450.1,AT1G11450.2,AT1G11450.5	FragPipe, ProteinProspector	CP,HY,RT,RTUZ,SDIMB,SP,FLPD	5	4
AT1G11450	AT1G11450.3	MNNEDQR	345	351	AT1G11450.3,AT1G11450.1,AT1G11450.2,AT1G11450.5	FragPipe	LFP	5	4
AT1G11480	AT1G11480.1	MSKKKSAAMTLK	1	12	AT1G11480.1	ProteinProspector	wt	2	1
AT1G11480	AT1G11480.1	SKKKSAAMTLK	2	12	AT1G11480.1	FragPipe, ProteinProspector	wt	2	1
AT1G11480	AT1G11480.1	SAAMTLK	6	12	AT1G11480.1	FragPipe	B1,B2,B3	2	1
AT1G11480	AT1G11480.1	SAAMTLKDFHGGSIPSDLPLPSAPGVTPK	6	34	AT1G11480.1	ProteinProspector	CP	2	1
AT1G11480	AT1G11480.1	DFHGGSIPS	13	21	AT1G11480.1	FragPipe	ap,wt	2	1
AT1G11480	AT1G11480.1	DFHGGSIPSDLPLPSAPGVTPK	13	34	AT1G11480.1	FragPipe, ProteinProspector	CC10,CC3,CIM,CLLF,CP,CT,CTSAM,EB,FL,FLPD,IND,LFD,LFP,LFPT,ND,P,PT,RKD2,RT,RTTP,RTUZ,SCLF,SD,SDIMB,SP,SQ,SQSP,SQV,ST,B1,B3	2	1
AT1G11480	AT1G11480.1	DLPLPSAPGVTPKVIP	22	37	AT1G11480.1	ProteinProspector	ap,wt	2	1
AT1G11510	AT1G11510.1	RSLEVDEAAVSMDVK	98	112	AT1G11510.1	FragPipe, ProteinProspector	RKD2	2	1
AT1G11510	AT1G11510.1	SLEVDEAAVSMDVK	99	112	AT1G11510.1	FragPipe, ProteinProspector	CC10,CC3,CIM,CLLF,CP,CTSAM,FL,P,RKD2,SQV	2	1
AT1G11580	AT1G11580.1	MSNSNQPLLSK	1	11	AT1G11580.1	FragPipe	CC3	2	1
AT1G11580	AT1G11580.1	MSNSNQPLLSKPK	1	13	AT1G11580.1	FragPipe	CIM	2	1
AT1G11580	AT1G11580.2	MICGSERPTQR	1	11	AT1G11580.2	ProteinProspector	LFPT,ND,SQSP,SQV	2	1
AT1G11580	AT1G11580.1	SNSNQPLLSKPK	2	13	AT1G11580.1	FragPipe, ProteinProspector	CC10,CC3,CIM,RKD2,RT,RTTP,RTUZ	2	1
AT1G11580	AT1G11580.2	TNMSNSNQPLLSKPK	20	34	AT1G11580.2	FragPipe, ProteinProspector	CC10	2	1
AT1G11650	AT1G11650.2	SCAEEALR	307	314	AT1G11650.2	FragPipe, ProteinProspector	CC10,CC3,CIM,CP,CT,CTSAM,FL,FLPD,HY,IND,LFD,LFP,LFPT,ND,P,PT,RKD2,RT,RTTP,RTUZ,SCLF,SP,SQ,SQSP,SQV,ST,B1,B3	2	1
AT1G11650	AT1G11650.2	MLNGVQLGGTTVR	315	327	AT1G11650.2	FragPipe, ProteinProspector	CC10,CC3,CIM,CLLF,CP,CT,CTSAM,EB,FL,FLPD,HY,IND,LFD,LFP,LFPT,ND,P,PT,RKD2,RT,RTTP,RTUZ,SCLF,SD,SDIMB,SP,SQ,SQSP,SQV,ST,B1,B2,B3	2	1
AT1G11650	AT1G11650.2	DPSQFYYGGYGQGQEQYGYTMPQ	341	363	AT1G11650.2	FragPipe, ProteinProspector	ap,wt	2	1
AT1G11660	AT1G11660.1	MSVVGFDVGNENCVIAVAK	1	19	AT1G11660.1,AT1G11660.3,AT1G11660.4	FragPipe	CC3,ST	4	3
AT1G11660	AT1G11660.1	SVVGFDVGNENCVIAVAK	2	19	AT1G11660.1,AT1G11660.3,AT1G11660.4	FragPipe, ProteinProspector	CP,FL,FLPD,HY,LFD,LFP,P,RKD2,RT,RTTP,RTUZ,SCLF,SQV,ST,B1,B2,B3	4	3
AT1G11660	AT1G11660.1	DVGNENCVIAVAKQRGIDVLLN	7	28	AT1G11660.1,AT1G11660.3,AT1G11660.4	FragPipe, ProteinProspector	ap,wt	4	3
AT1G11660	AT1G11660.1	GIDVLLNDESNR	22	33	AT1G11660.1,AT1G11660.3,AT1G11660.4	FragPipe, ProteinProspector	CC10,CC3,CLLF,CP,CT,CTSAM,EB,FL,FLPD,HY,IND,LFD,LFP,LFPT,ND,P,PT,RKD2,RT,RTTP,RTUZ,SCLF,SDIMB,SP,SQ,SQSP,SQV,ST,B1,B2,B3	4	3
AT1G11660	AT1G11660.1	GIDVLLNDESNRENPAMVSFGEK	22	44	AT1G11660.1,AT1G11660.3,AT1G11660.4	FragPipe, ProteinProspector	CC10,CC3,CIM,CLLF,CP,CT,CTSAM,EB,FL,FLPD,HY,IND,LFD,LFP,LFPT,ND,P,PT,RKD2,RT,RTTP,RTUZ,SCLF,SDIMB,SP,SQ,SQSP,SQV,ST,B1,B2	4	3
AT1G11660	AT1G11660.1	ENPAMVSFGEK	34	44	AT1G11660.1,AT1G11660.3,AT1G11660.4	FragPipe, ProteinProspector	CC10,CC3,CIM,CLLF,CP,CT,CTSAM,EB,FL,FLPD,HY,IND,LFD,LFP,LFPT,ND,P,PT,RKD2,RT,RTTP,RTUZ,SCLF,SP,SQ,SQSP,SQV,ST,B1,B3	4	3
AT1G11720	AT1G11720.1	ISYFLNQDFSR	2	12	AT1G11720.1	FragPipe	IND	2	1
AT1G11750	AT1G11750.1	FGVIEAK	72	78	AT1G11750.1	FragPipe, ProteinProspector	B1	2	1
AT1G11790	AT1G11790.1	SINLSKIESR	319	328	AT1G11790.1	FragPipe	HY	2	1
AT1G11790	AT1G11790.1	VVDGSNNGSAK	337	347	AT1G11790.1	FragPipe, ProteinProspector	B1,B3	2	1
AT1G11790	AT1G11790.1	AQHALGHLQEFASFIR	366	381	AT1G11790.1	FragPipe, ProteinProspector	CC10,CC3,CIM,CLLF,CP,CT,CTSAM,EB,HY,LFD,LFP,ND,PT,RT,RTTP,RTUZ,SCLF,SDIMB,SP,SQSP,SQV,ST,B3	2	1
AT1G11790	AT1G11790.1	ILGCYPMDLVR	382	392	AT1G11790.1	FragPipe, ProteinProspector	CC10,CC3,EB,IND,LFPT,RKD2,SQV	2	1
AT1G11820	AT1G11820.2	DGVDAKTLQAAL	386	397	AT1G11820.2,AT1G11820.3	FragPipe, ProteinProspector	ap,wt	3	2
AT1G11820	AT1G11820.2	TLQAALDWACGPGR	392	405	AT1G11820.2,AT1G11820.3	FragPipe, ProteinProspector	CC10,CC3,CIM,CP,EB,FL,FLPD,HY,LFP,ND,PT,RKD2,RT,RTUZ,SCLF,SP,SQ,SQV,ST,B3	3	2
AT1G11820	AT1G11820.2	SNCSEIQPGESCYQPNNVK	406	424	AT1G11820.2,AT1G11820.3	FragPipe, ProteinProspector	CC10,CC3,CP,CTSAM,EB,FL,FLPD,HY,IND,LFPT,ND,PT,RKD2,SP,SQSP,SQV,ST	3	2
AT1G11820	AT1G11820.2	GHASFAFNSYYQK	425	437	AT1G11820.2,AT1G11820.3	FragPipe, ProteinProspector	CC10,CC3,CIM,CLLF,CP,CT,CTSAM,EB,FL,FLPD,HY,IND,LFD,LFP,LFPT,ND,PT,RKD2,RT,RTTP,SCLF,SDIMB,SP,SQ,SQSP,SQV,ST	3	2
AT1G11820	AT1G11820.2	GVAMITTTDPSHGSCIFPGSK	449	469	AT1G11820.2	FragPipe, ProteinProspector	CC10,CC3,CIM,CLLF,CP,CT,CTSAM,EB,FL,FLPD,HY,IND,LFD,LFP,LFPT,ND,PT,RKD2,RT,RTTP,RTUZ,SCLF,SD,SDIMB,SP,SQ,SQSP,SQV,ST	3	1
AT1G11820	AT1G11820.2	GVAMITTTDPSHGSCIFPGSKK	449	470	AT1G11820.2	FragPipe	EB	3	1
AT1G11820	AT1G11820.3	GVAMITTTDPSKLFFSSSFSLVMVYSLK	449	476	AT1G11820.3	ProteinProspector	FLPD	3	1
AT1G11840	AT1G11840.1	MAEASDLLEWPK	1	12	AT1G11840.1,AT1G11840.2,AT1G11840.3,AT1G11840.4,AT1G11840.5	FragPipe	CTSAM,PT,SP	6	5
AT1G11840	AT1G11840.1	MAEASDLLEWPKK	1	13	AT1G11840.1,AT1G11840.2,AT1G11840.3,AT1G11840.4,AT1G11840.5	FragPipe	CTSAM	6	5
AT1G11840	AT1G11840.1	AEASDLLEWPK	2	12	AT1G11840.1,AT1G11840.2,AT1G11840.3,AT1G11840.4,AT1G11840.5	FragPipe, ProteinProspector	CC10,CC3,CIM,CLLF,CP,EB,FL,FLPD,HY,IND,LFD,LFP,LFPT,ND,P,PT,RKD2,RT,RTTP,RTUZ,SCLF,SDIMB,SP,SQ,SQSP,SQV,ST,B1,B2,B3	6	5
AT1G11840	AT1G11840.1	AEASDLLEWPKK	2	13	AT1G11840.1,AT1G11840.2,AT1G11840.3,AT1G11840.4,AT1G11840.5	FragPipe, ProteinProspector	CIM,CLLF,CP,CT,CTSAM,EB,FL,FLPD,HY,IND,LFD,LFP,LFPT,ND,P,PT,RKD2,RT,RTTP,RTUZ,SCLF,SD,SDIMB,SP,SQ,SQSP,SQV,ST	6	5
AT1G11840	AT1G11840.1	GNAYAQIAIGTDDVYKSGEVIK	214	235	AT1G11840.1,AT1G11840.2,AT1G11840.3,AT1G11840.4,AT1G11840.6	FragPipe, ProteinProspector	EB,SD,SDIMB	6	5
AT1G11840	AT1G11840.1	DVYKSGEVIKIVNQELGGKITREAGPLPGLGTKIVSFL	226	263	AT1G11840.1,AT1G11840.2,AT1G11840.3,AT1G11840.4,AT1G11840.6	FragPipe, ProteinProspector	ap,wt	6	5
AT1G11840	AT1G11840.1	SGEVIKIVNQELGGK	230	244	AT1G11840.1,AT1G11840.2,AT1G11840.3,AT1G11840.4,AT1G11840.6	FragPipe, ProteinProspector	EB	6	5
AT1G11840	AT1G11840.1	IVNQELGGK	236	244	AT1G11840.1,AT1G11840.2,AT1G11840.3,AT1G11840.4,AT1G11840.6	FragPipe, ProteinProspector	CIM,CP,EB,FL,FLPD,HY,IND,LFD,ND,P,PT,RKD2,RT,RTUZ,SCLF,SD,SDIMB,SP,SQ,SQSP,SQV,ST,B1,B3,B2	6	5
AT1G11840	AT1G11840.1	IVNQELGGKITR	236	247	AT1G11840.1,AT1G11840.2,AT1G11840.3,AT1G11840.4,AT1G11840.6	FragPipe, ProteinProspector	B1,B2,B3	6	5
AT1G11840	AT1G11840.1	EAGPLPGLGTK	248	258	AT1G11840.1,AT1G11840.2,AT1G11840.3,AT1G11840.4,AT1G11840.6	FragPipe, ProteinProspector	CC10,CC3,CIM,CLLF,CP,CT,CTSAM,EB,FL,FLPD,HY,IND,LFD,LFP,LFPT,ND,P,PT,RKD2,RT,RTTP,RTUZ,SCLF,SD,SDIMB,SP,SQ,SQSP,SQV,ST,B1,B3,B2	6	5
AT1G11840	AT1G11840.1	IVSFLDPDGWK	259	269	AT1G11840.1,AT1G11840.2,AT1G11840.3,AT1G11840.4,AT1G11840.6	FragPipe, ProteinProspector	CC10,CC3,CIM,CLLF,CP,CT,CTSAM,EB,FL,FLPD,HY,IND,LFD,LFP,LFPT,ND,P,PT,RKD2,RT,RTTP,RTUZ,SCLF,SD,SDIMB,SP,SQ,SQSP,SQV,ST,B1,B2,B3	6	5
AT1G11840	AT1G11840.1	TVLVDNKDFLK	270	280	AT1G11840.1,AT1G11840.2,AT1G11840.3,AT1G11840.4,AT1G11840.6	FragPipe, ProteinProspector	CC10,CC3,CIM,CLLF,CP,CT,CTSAM,EB,FL,FLPD,HY,IND,LFD,LFP,LFPT,ND,P,PT,RKD2,RT,RTTP,RTUZ,SCLF,SD,SDIMB,SP,SQ,SQSP,SQV,ST,B3	6	5
AT1G11840	AT1G11840.1	TVLVDNK	270	276	AT1G11840.1,AT1G11840.2,AT1G11840.3,AT1G11840.4,AT1G11840.6	FragPipe, ProteinProspector	HY,IND,LFP,RT,RTTP,RTUZ,SCLF,SDIMB,B1,B3	6	5
AT1G11840	AT1G11840.1	DNKDFLKELE	274	283	AT1G11840.1,AT1G11840.2,AT1G11840.3,AT1G11840.4,AT1G11840.6	ProteinProspector	wt	6	5
AT1G11840	AT1G11840.1	DFLKELE	277	283	AT1G11840.1,AT1G11840.2,AT1G11840.3,AT1G11840.4,AT1G11840.6	ProteinProspector	CIM,CP,EB,FLPD,HY,IND,ND,P,PT,RKD2,RT,RTTP,SD,SDIMB,SQSP,SQV,ST	6	5
AT1G11870	AT1G11870.1	DSSARPLWKAAIDFKWIR	66	83	AT1G11870.1	FragPipe, ProteinProspector	ap,wt	6	1
AT1G11870	AT1G11870.2	DSSVAARPLWKAAIDFKWIR	66	85	AT1G11870.2,AT1G11870.3,AT1G11870.4,AT1G11870.5	FragPipe, ProteinProspector	ap,wt	6	4
AT1G11870	AT1G11870.1	AAIDFK	75	80	AT1G11870.1,AT1G11870.2,AT1G11870.3,AT1G11870.4,AT1G11870.5	ProteinProspector	B1	6	5
AT1G11870	AT1G11870.1	DNKEAVEINIR	84	94	AT1G11870.1,AT1G11870.2,AT1G11870.3,AT1G11870.4,AT1G11870.5	FragPipe, ProteinProspector	CC10,EB,FL,FLPD,ND,PT,RKD2,SQSP,SQV,B1,B2,B3	6	5
AT1G11870	AT1G11870.1	EAVEINIR	87	94	AT1G11870.1,AT1G11870.2,AT1G11870.3,AT1G11870.4,AT1G11870.5	FragPipe, ProteinProspector	CC10,CC3,CIM,CLLF,CP,CTSAM,EB,FL,FLPD,HY,IND,LFD,LFP,LFPT,P,PT,RKD2,SCLF,SDIMB,SP,SQV,ST,B1,B3,CT	6	5
AT1G11870	AT1G11870.1	NRNSNANLEAVLQLYENMVNLQK	95	117	AT1G11870.1,AT1G11870.2,AT1G11870.3,AT1G11870.4,AT1G11870.5	FragPipe	B1	6	5
AT1G11870	AT1G11870.1	NSNANLEAVLQLYENMVNLQK	97	117	AT1G11870.1,AT1G11870.2,AT1G11870.3,AT1G11870.4,AT1G11870.5	FragPipe, ProteinProspector	CC10,CC3,CLLF,CP,CT,CTSAM,EB,FL,FLPD,HY,IND,LFD,LFP,LFPT,ND,PT,RTTP,SCLF,SP,SQ,SQSP,SQV,ST,B1,B2	6	5
AT1G11870	AT1G11870.1	TLDMATADLGAPAYR	391	405	AT1G11870.1,AT1G11870.2,AT1G11870.4,AT1G11870.5,AT1G11870.6	FragPipe, ProteinProspector	CC10,CC3,CIM,CLLF,CP,CT,CTSAM,EB,FL,FLPD,HY,IND,LFD,LFP,LFPT,ND,P,PT,RKD2,RT,RTTP,RTUZ,SCLF,SP,SQ,SQSP,SQV,ST,B1,B2,B3	6	5
AT1G11870	AT1G11870.1	KFDIEAWMPGLGR	406	418	AT1G11870.1,AT1G11870.2,AT1G11870.4,AT1G11870.5,AT1G11870.6	FragPipe, ProteinProspector	CC10,CC3,CIM,CLLF,CP,CT,CTSAM,EB,FL,FLPD,HY,IND,LFD,LFP,LFPT,ND,P,PT,RKD2,RT,RTTP,RTUZ,SCLF,SDIMB,SP,SQ,SQSP,SQV,ST,B1,B2,B3	6	5
AT1G11870	AT1G11870.1	FDIEAWMPGLGR	407	418	AT1G11870.1,AT1G11870.2,AT1G11870.4,AT1G11870.5,AT1G11870.6	FragPipe, ProteinProspector	CC3,CLLF,CT,CTSAM,FL,LFPT,RT,RTUZ,SCLF,SP,SQ	6	5
AT1G11870	AT1G11870.1	FGEISSASNCTDYQSR	419	434	AT1G11870.1,AT1G11870.2,AT1G11870.6	FragPipe, ProteinProspector	CC3,CLLF,CP,CT,CTSAM,EB,FL,FLPD,HY,IND,LFD,LFP,LFPT,ND,P,PT,RKD2,RT,RTTP,RTUZ,SCLF,SDIMB,SP,SQ,SQSP,SQV,ST,B1,B2,B3	6	3
AT1G11870	AT1G11870.1	FGEISSASNCTDYQSRR	419	435	AT1G11870.1,AT1G11870.2,AT1G11870.6	FragPipe, ProteinProspector	B1,B3	6	3
AT1G11870	AT1G11870.1	YRPSEPPQTGPK	440	451	AT1G11870.1,AT1G11870.2,AT1G11870.6	FragPipe, ProteinProspector	CC10,CC3,CIM,CLLF,CP,CT,CTSAM,EB,FLPD,HY,IND,LFD,LFP,LFPT,ND,P,PT,RKD2,RT,RTTP,RTUZ,SCLF,SDIMB,SP,SQ,SQSP,SQV,ST,B1,B2,B3	6	3
AT1G11870	AT1G11870.1	ANLPATK	455	461	AT1G11870.1,AT1G11870.2,AT1G11870.6	FragPipe, ProteinProspector	B1,B3,B2	6	3
AT1G11870	AT1G11870.1	FVHTLNATACAVPR	462	475	AT1G11870.1,AT1G11870.2,AT1G11870.6	FragPipe, ProteinProspector	CC10,CC3,CIM,CLLF,CP,CT,CTSAM,EB,FL,FLPD,HY,IND,LFD,LFP,LFPT,ND,RKD2,RT,RTTP,RTUZ,SCLF,SP,SQ,SQSP	6	3
AT1G11870	AT1G11870.1	MMVCLLENYQQEDGSVVIPEPLRPFMGGIELIKPK	476	510	AT1G11870.1,AT1G11870.2,AT1G11870.6	ProteinProspector	SCLF	6	3
AT1G11870	AT1G11870.2	DGSVVIPEPLRPFMGGIELIKPKHK	490	514	AT1G11870.1,AT1G11870.2,AT1G11870.6	ProteinProspector	ap,wt	6	3
AT1G11880	AT1G11880.1	EDSFPFLVANAASR	57	70	AT1G11880.1,AT1G11880.2	FragPipe, ProteinProspector	CC10,CC3,CP,FL,FLPD,HY,PT,RT,SP,SQV,ST	3	2
AT1G11880	AT1G11880.1	SLENSVVWDSVYFLR	71	85	AT1G11880.1,AT1G11880.2	FragPipe, ProteinProspector	CC10,CP,EB,P,RKD2,RT,SDIMB	3	2
AT1G11880	AT1G11880.1	TVFAPLVPLIGLR	113	125	AT1G11880.1,AT1G11880.2	FragPipe, ProteinProspector	CTSAM,EB,IND,LFD,LFP,LFPT,ND,P,RT,SP,SQ	3	2
AT1G11880	AT1G11880.1	DAVEPSVKTSTNEGNH	369	384	AT1G11880.1,AT1G11880.3	FragPipe, ProteinProspector	ap,wt	3	2
AT1G11880	AT1G11880.1	TSTNEGNHDIR	377	387	AT1G11880.1,AT1G11880.3	FragPipe, ProteinProspector	B1,B3	3	2
AT1G11905	AT1G11905.2	HLLESTLMVR	87	96	AT1G11905.2	FragPipe	FL,IND,LFD,LFP,LFPT,SQV,ST	2	1
AT1G11910	AT1G11910.2	YTYWLTFMGKMK	1	13	AT1G11910.2	ProteinProspector	SDIMB	2	1
AT1G11940	AT1G11940.1	CPPLGTNEAWLFLK	249	262	AT1G11940.1	FragPipe, ProteinProspector	CC10,CC3,CP,FL,FLPD,HY,P,PT,SQ,ST,ND	2	1
AT1G11940	AT1G11940.1	NCIPDEHYVQTLLTMQGLESEMER	267	290	AT1G11940.1	FragPipe, ProteinProspector	CP,FL,P,PT,SQ	2	1
AT1G11940	AT1G11940.1	NCIPDEHYVQTLLTMQGLESEMERR	267	291	AT1G11940.1	FragPipe	EB	2	1
AT1G11940	AT1G11940.1	SWHPVTFTLENSGPEEIK	309	326	AT1G11940.1	FragPipe, ProteinProspector	CC3,CIM,CP,EB,FL,FLPD,HY,P,PT,RKD2,SP,SQ,SQV,ST	2	1
AT1G11940	AT1G11940.1	SWHPVTFTLENSGPEEIKEIK	309	329	AT1G11940.1	FragPipe, ProteinProspector	CP,EB,FL,HY,P,PT,SQ,ST,CC3	2	1
AT1G11940	AT1G11940.1	KIDHVYYESESR	330	341	AT1G11940.1	FragPipe, ProteinProspector	CC10,CIM,CLLF,CP,CTSAM,EB,FL,FLPD,HY,IND,LFD,LFP,LFPT,ND,P,PT,RKD2,RTTP,SCLF,SD,SDIMB,SP,SQ,SQSP,SQV,ST,CC3	2	1
AT1G11940	AT1G11940.1	IDHVYYESESR	331	341	AT1G11940.1	FragPipe, ProteinProspector	CC10,CC3,CLLF,CP,CT,CTSAM,EB,FL,FLPD,HY,IND,LFD,LFPT,ND,P,PT,RKD2,RT,RTTP,RTUZ,SCLF,SDIMB,SP,SQ,ST	2	1
AT1G11940	AT1G11940.1	ADSKPVPCFLFAR	347	359	AT1G11940.1	FragPipe, ProteinProspector	EB,P,ST	2	1
AT1G11940	AT1G11940.1	KFTNEAAMR	360	368	AT1G11940.1	ProteinProspector	B3	2	1
AT1G11950	AT1G11950.1	VAVDFVSPENIDECLR	816	831	AT1G11950.1,AT1G11950.3	FragPipe, ProteinProspector	CC10,CC3,CIM,FLPD	3	2
AT1G11950	AT1G11950.1	KMVIYAVEQALK	854	865	AT1G11950.1,AT1G11950.3	FragPipe	ND	3	2
AT1G11950	AT1G11950.1	MVIYAVEQALK	855	865	AT1G11950.1,AT1G11950.3	FragPipe, ProteinProspector	CIM	3	2
AT1G11950	AT1G11950.1	EVETLLLDR	866	874	AT1G11950.1,AT1G11950.3	ProteinProspector	CIM	3	2
AT1G11960	AT1G11960.1	HQIINVYNQEYESAARFWPDVHGR	606	629	AT1G11960.1,AT1G11960.3	FragPipe	CC10,SQV	3	2
AT1G11960	AT1G11960.1	HPLKEAMVK	682	690	AT1G11960.1,AT1G11960.3	FragPipe, ProteinProspector	CTSAM,SQSP,IND	3	2
AT1G11960	AT1G11960.1	EPNFNLKPYLQK	698	709	AT1G11960.1,AT1G11960.3	FragPipe, ProteinProspector	RKD2,ST,SP,SQSP	3	2
AT1G11960	AT1G11960.1	AYIHPVFK	710	717	AT1G11960.1,AT1G11960.3	FragPipe, ProteinProspector	CTSAM,FL,FLPD,IND,LFD,LFP,ND,PT,RKD2,RTTP,SCLF,SQ,SQSP	3	2
AT1G11990	AT1G11990.2	MLSLATDALAENKLETK	131	147	AT1G11990.2	FragPipe	EB,P	2	1
AT1G11990	AT1G11990.2	MLSLATDALAENK	131	143	AT1G11990.2	FragPipe, ProteinProspector	P	2	1
AT1G11990	AT1G11990.1	YCNGFDFEQNK	148	158	AT1G11990.1	ProteinProspector	FLPD	2	1
AT1G11990	AT1G11990.2	GSGSYVAPLDLHLLGPK	341	357	AT1G11990.2	FragPipe, ProteinProspector	P,PT,ST	2	1
AT1G11990	AT1G11990.2	YASLILDNK	358	366	AT1G11990.2	FragPipe, ProteinProspector	FL,P,ST	2	1
AT1G12080	AT1G12080.2	TVEETVVETEVTQQPEESVPAVTEQK	23	48	AT1G12080.2	FragPipe, ProteinProspector	CLLF,CP,CT,CTSAM,EB,FL,FLPD,HY,IND,LFD,LFP,LFPT,ND,PT,RT,RTTP,RTUZ,SCLF,SD,SP,SQ,SQSP,SQV,ST,B1	2	1
AT1G12080	AT1G12080.2	SEAPIVETNEEVVVEEAEK	49	67	AT1G12080.2	FragPipe, ProteinProspector	CLLF,CP,CT,CTSAM,EB,FL,FLPD,HY,IND,LFD,LFP,LFPT,ND,P,PT,RT,RTTP,RTUZ,SCLF,SD,SP,SQ,SQV,ST,B1	2	1
AT1G12080	AT1G12080.2	SEAPIVETNEEVVVEEAEKK	49	68	AT1G12080.2	FragPipe, ProteinProspector	CLLF,CP,CT,CTSAM,EB,FL,FLPD,HY,IND,LFD,LFP,LFPT,ND,P,PT,RT,RTTP,RTUZ,SCLF,SD,SDIMB,SP,SQ,SQSP,SQV,ST	2	1
AT1G12140	AT1G12140.1	VAHVPGIDSWPGK	178	190	AT1G12140.1,AT1G12140.3	FragPipe, ProteinProspector	CC10,CC3,CIM,CLLF,CP,CT,CTSAM,FLPD,LFD,LFP,LFPT,ND,PT,RKD2,RT,RTTP,RTUZ,SCLF,SP,SQSP,SQV,ST,B1,B2,B3	3	2
AT1G12140	AT1G12140.2	VAHVPDSWPGK	178	188	AT1G12140.2	FragPipe, ProteinProspector	RTUZ	3	1
AT1G12200	AT1G12200.1	VSLPSQDEMMEDTK	357	370	AT1G12200.1	FragPipe, ProteinProspector	CC10,CC3,CIM,CT,CTSAM,EB,FL,HY,IND,LFD,LFP,LFPT,ND,RKD2,RT,RTTP,RTUZ,SCLF,SD,SP,SQ,ST,SQV	2	1
AT1G12200	AT1G12200.1	AFYDKLEASGIPK	371	383	AT1G12200.1	FragPipe, ProteinProspector	CC10,CC3,CIM,CTSAM,EB,HY,IND,LFP,LFPT,RKD2,RT,RTTP,RTUZ,SCLF,SP,SQ,ST	2	1
AT1G12200	AT1G12200.1	DKLEASGIPKRYTHLMPD	374	391	AT1G12200.1	FragPipe, ProteinProspector	ap,wt	2	1
AT1G12200	AT1G12200.1	LEASGIPK	376	383	AT1G12200.1	FragPipe	CC10,CC3,RTUZ	2	1
AT1G12200	AT1G12200.1	RYTHLMPDDSQFEYDNWLADQCEYPR	384	409	AT1G12200.1	FragPipe, ProteinProspector	CC10,CTSAM,HY,IND,ND,RKD2,RT,RTUZ,SCLF,ST	2	1
AT1G12200	AT1G12200.1	YTHLMPDDSQFEYDNWLADQCEYPR	385	409	AT1G12200.1	FragPipe, ProteinProspector	CC10,CT,CTSAM,EB,HY,IND,RT,RTUZ,SCLF,SP	2	1
AT1G12200	AT1G12200.1	DSQFEYDNWLA	392	402	AT1G12200.1	FragPipe	ap	2	1
AT1G12200	AT1G12200.1	EQMFYIGFK	415	423	AT1G12200.1	FragPipe, ProteinProspector	CC10,CC3,CIM,CP,EB,HY,ND,RKD2,RT,RTTP,RTUZ,SP,ST	2	1
AT1G12200	AT1G12200.1	EQMFYIGFKR	415	424	AT1G12200.1	FragPipe	CC10	2	1
AT1G12200	AT1G12200.1	IYAQSSTYR	425	433	AT1G12200.1	FragPipe, ProteinProspector	CC10,CC3,CIM,CLLF,CP,CT,EB,FL,HY,LFD,LFP,LFPT,ND,PT,RKD2,RTTP,RTUZ,SP,SQ,SQSP,ST	2	1
AT1G12200	AT1G12200.1	IYAQSSTYRDNWDDDHLIVEAYDDFVK	425	451	AT1G12200.1	FragPipe	B1	2	1
AT1G12200	AT1G12200.1	DNWDDDHLIVEAYDDFVK	434	451	AT1G12200.1	FragPipe, ProteinProspector	CC10,CIM,CP,CT,EB,FL,HY,IND,ND,PT,RKD2,RT,RTUZ,SCLF,SP,ST,B1	2	1
AT1G12200	AT1G12200.1	DDHLIVEAY	438	446	AT1G12200.1	FragPipe, ProteinProspector	ap,wt	2	1
AT1G12200	AT1G12200.1	FMSSYQELLPMLK	452	464	AT1G12200.1	FragPipe, ProteinProspector	CC10,CC3,CIM,EB,FL,HY,IND,RKD2,RT,RTUZ,SCLF,SP,SQ,ST	2	1
AT1G12220	AT1G12220.1	GSYIHNLSK	26	34	AT1G12220.1,AT1G12220.2	FragPipe, ProteinProspector	LFD,LFP	3	2
AT1G12220	AT1G12220.1	RLETEEFTGR	56	65	AT1G12220.1,AT1G12220.2	FragPipe	CLLF,SCLF	3	2
AT1G12220	AT1G12220.1	LETEEFTGR	57	65	AT1G12220.1,AT1G12220.2	FragPipe, ProteinProspector	LFD,SCLF	3	2
AT1G12250	AT1G12250.2	MAAAVIASSSGVPAMAELNRFEADTR	1	26	AT1G12250.2	FragPipe	CTSAM	3	1
AT1G12250	AT1G12250.2	AAAVIASSSGVPAMAELNR	2	20	AT1G12250.2	FragPipe	SQSP	3	1
AT1G12250	AT1G12250.2	AAAVIASSSGVPAMAELNRFEADTR	2	26	AT1G12250.2	FragPipe	ST	3	1
AT1G12250	AT1G12250.2	GEFGIGSAAQYGSADLSK	27	44	AT1G12250.2,AT1G12250.1	FragPipe, ProteinProspector	CC10,CLLF,CP,CT,CTSAM,EB,FL,FLPD,HY,IND,LFD,LFP,LFPT,ND,PT,SCLF,SD,SP,SQ,SQSP,SQV,ST,B1,B3	3	2
AT1G12250	AT1G12250.2	TVHSNENFR	45	53	AT1G12250.2,AT1G12250.1	FragPipe, ProteinProspector	IND,LFP,ND,SP,SQV,B1,B2,B3	3	2
AT1G12250	AT1G12250.2	ANFTSADMR	55	63	AT1G12250.2,AT1G12250.1	FragPipe, ProteinProspector	CC10,CLLF,CP,CT,CTSAM,FL,FLPD,HY,IND,LFD,LFP,LFPT,ND,PT,SCLF,SP,SQ,SQSP,SQV,ST,B1,B2,B3	3	2
AT1G12250	AT1G12250.1	EGCCSSAESNTWKR	56	69	AT1G12250.1	FragPipe, ProteinProspector	B3,B2	3	1
AT1G12250	AT1G12250.1	DLSKTVHSNENFRRANFTSA	115	134	AT1G12250.1,AT1G12250.2	FragPipe, ProteinProspector	ap,wt	3	2
AT1G12250	AT1G12250.1	TVHSNENFRR	119	128	AT1G12250.1,AT1G12250.2	FragPipe, ProteinProspector	B1,B3,B2	3	2
AT1G12250	AT1G12250.1	RANFTSADMR	128	137	AT1G12250.1,AT1G12250.2	FragPipe, ProteinProspector	B1,B3,RTUZ	3	2
AT1G12260	AT1G12260.1	QELELHYNHLVQR	230	242	AT1G12260.1	FragPipe	RTTP	2	1
AT1G12280	AT1G12280.1	YSYDNLNK	397	404	AT1G12280.1	FragPipe, ProteinProspector	CLLF,CT,CTSAM,FL,FLPD,HY,IND,LFD,LFP,LFPT,ND,RT,SCLF,SP,SQ,SQSP,SQV	2	1
AT1G12280	AT1G12280.1	EQVKPCFLYCSLFPEDYR	405	422	AT1G12280.1	FragPipe, ProteinProspector	CT,HY,LFP,SQSP,SQV	2	1
AT1G12370	AT1G12370.2	STSPQAVDTFLEELIVR	295	311	AT1G12370.2,AT1G12370.1	FragPipe, ProteinProspector	CC3,CP,RKD2,RTUZ,B1,B3	3	2
AT1G12370	AT1G12370.1	STSPQAVDTFLEELIVRR	295	312	AT1G12370.1,AT1G12370.2	FragPipe	B3	3	2
AT1G12370	AT1G12370.2	RELSDNFCYYQPHYDSLK	312	329	AT1G12370.2,AT1G12370.1	FragPipe, ProteinProspector	CC3,CP,RKD2	3	2
AT1G12370	AT1G12370.2	ELSDNFCYYQPHYDSLK	313	329	AT1G12370.2,AT1G12370.1	FragPipe, ProteinProspector	CC10,CC3,CIM,CP,CT,CTSAM,FL,HY,LFD,LFPT,P,PT,RKD2,RTTP,SP,SQ	3	2
AT1G12370	AT1G12370.2	GAWEWAR	330	336	AT1G12370.2,AT1G12370.1	FragPipe, ProteinProspector	CC10,CC3,CIM,CP,CTSAM,FL,FLPD,HY,PT,RKD2,RT,RTTP,RTUZ,SQ,B3	3	2
AT1G12370	AT1G12370.2	GLTADPLWNASQLEMVYQGK	359	378	AT1G12370.2,AT1G12370.3	FragPipe, ProteinProspector	CP,CTSAM,FL,RKD2,RT,RTTP,RTUZ,SQ	3	2
AT1G12420	AT1G12420.1	AMKGYLDEYEK	2	12	AT1G12420.1	FragPipe	RTTP,ST	2	1
AT1G12420	AT1G12420.1	GYLDEYEK	5	12	AT1G12420.1	FragPipe, ProteinProspector	CP,FLPD,RT,SQ,RKD2	2	1
AT1G12420	AT1G12420.1	KAYISSDGTWNMDVFHVTDLNGNK	62	85	AT1G12420.1	FragPipe	P,ST	2	1
AT1G12460	AT1G12460.1	FTGNLPLDYFK	103	113	AT1G12460.1	FragPipe, ProteinProspector	CLLF,CP,CT,EB,FL,IND,LFD,LFPT,PT,RKD2,RT,SCLF,SDIMB,SP,SQSP,SQV,ST,B3	2	1
AT1G12460	AT1G12460.1	FLDLSKNGFTGEIPVSLFK	143	161	AT1G12460.1	FragPipe, ProteinProspector	CP,SP,SQSP,ST	2	1
AT1G12460	AT1G12460.1	NGFTGEIPVSLFK	149	161	AT1G12460.1	FragPipe, ProteinProspector	CLLF,CP,CTSAM,FL,FLPD,HY,IND,LFD,LFP,LFPT,ND,PT,RKD2,RTTP,SCLF,SDIMB,SP,SQ,SQSP,SQV,ST,B3	2	1
AT1G12460	AT1G12460.1	ICDIPVLEYISVR	208	220	AT1G12460.1	FragPipe, ProteinProspector	CC3,CLLF,CP,CT,CTSAM,EB,FL,FLPD,IND,LFD,LFP,LFPT,ND,PT,RKD2,RT,RTTP,SCLF,SP,SQ,SQSP,SQV,ST,HY,RTUZ	2	1
AT1G12460	AT1G12460.1	NNLLSGDVSEEIQK	221	234	AT1G12460.1	FragPipe, ProteinProspector	CLLF,CTSAM,FL,FLPD,IND,LFD,LFP,ND,PT,SCLF,SP,SQ,SQSP,SQV,ST,B1,B3	2	1
AT1G12520	AT1G12520.2	MVDMTCEGCVNAVKNK	1	16	AT1G12520.2	FragPipe	CLLF	3	1
AT1G12520	AT1G12520.2	MVDMTCEGCVNAVK	1	14	AT1G12520.2	FragPipe	CP	3	1
AT1G12520	AT1G12520.3	TQALEQTGRKARLIGQGVPQ	2	21	AT1G12520.3	FragPipe	ap,wt	3	1
AT1G12520	AT1G12520.1	LLGLSRSFVSSPMATALTSDR	55	75	AT1G12520.1	FragPipe	SQ	3	1
AT1G12520	AT1G12520.1	SFVSSPMATALTSDR	61	75	AT1G12520.1	FragPipe, ProteinProspector	LFPT	3	1
AT1G12520	AT1G12520.1	NLHQEDR	76	82	AT1G12520.1	FragPipe	B1	3	1
AT1G12520	AT1G12520.1	NKLETIEGIEK	106	116	AT1G12520.1,AT1G12520.2	FragPipe, ProteinProspector	CC10,CC3,CIM,CLLF,CP,CT,CTSAM,EB,FL,FLPD,HY,IND,LFD,LFP,LFPT,ND,P,PT,RKD2,RT,RTTP,RTUZ,SCLF,SD,SDIMB,SP,SQ,SQSP,SQV,ST	3	2
AT1G12520	AT1G12520.1	LETIEGIEK	108	116	AT1G12520.1,AT1G12520.2	FragPipe, ProteinProspector	CLLF,CP,FL,FLPD,HY,LFD,LFP,LFPT,ND,P,PT,RT,RTUZ,SCLF,SQ,SQV,ST,B1,B3,SP	3	2
AT1G12520	AT1G12520.1	LETIEGIEKVEVDLSNQVVR	108	127	AT1G12520.1,AT1G12520.2	FragPipe, ProteinProspector	FL,SDIMB	3	2
AT1G12520	AT1G12520.1	VEVDLSNQVVR	117	127	AT1G12520.1,AT1G12520.2	FragPipe, ProteinProspector	CC10,CIM,CP,EB,FL,FLPD,IND,LFD,LFP,LFPT,ND,P,PT,RTTP,RTUZ,SP,SQ,SQSP,SQV,ST,B2,B3	3	2
AT1G12520	AT1G12520.1	ILGSSPVK	128	135	AT1G12520.1,AT1G12520.2	FragPipe, ProteinProspector	FLPD,B3	3	2
AT1G12520	AT1G12520.1	AMTQALEQTGR	136	146	AT1G12520.1,AT1G12520.2	FragPipe, ProteinProspector	CC10,CC3,CIM,CLLF,CP,CT,CTSAM,EB,FL,FLPD,HY,IND,LFD,LFP,LFPT,ND,P,PT,RKD2,RT,RTTP,RTUZ,SCLF,SD,SDIMB,SP,SQ,SQSP,SQV,ST,B1,B3,B2	3	2
AT1G12520	AT1G12520.1	AMTQALEQTGRK	136	147	AT1G12520.1,AT1G12520.2	FragPipe, ProteinProspector	LFPT,B3	3	2
AT1G12672	AT1G12672.1	MDSTNEINHNDYYCK	1	15	AT1G12672.1	ProteinProspector	RT	2	1
AT1G12700	AT1G12700.2	TNNSAEEIMMIK	9	20	AT1G12700.2,AT1G12700.3	FragPipe	FLPD,RTTP	3	2
AT1G12730	AT1G12730.2	MALHCYSPFSVLSQFR	1	16	AT1G12730.2	FragPipe	FLPD	2	1
AT1G12730	AT1G12730.2	ALHCYSPFSVLSQFR	2	16	AT1G12730.2	FragPipe	CC10	2	1
AT1G12740	AT1G12740.1	DYTIPAGWAVMVCPPAVHLNPEMYK	364	388	AT1G12740.1,AT1G12740.2	FragPipe	EB	4	2
AT1G12740	AT1G12740.1	DPLVFNPSRWEGSK	389	402	AT1G12740.1,AT1G12740.2,AT1G12740.4	FragPipe	ND	4	3
AT1G12740	AT1G12740.1	TPGLQFPNGYHVK	454	466	AT1G12740.1,AT1G12740.2,AT1G12740.4	FragPipe, ProteinProspector	CIM	4	3
AT1G12750	AT1G12750.1	LDCYPTSK	297	304	AT1G12750.1,AT1G12750.3,AT1G12750.4,AT1G12750.6,AT1G12750.7	FragPipe	RKD2	7	5
AT1G12760	AT1G12760.1	STETTTGNSSLIPASSSSSSS	2	22	AT1G12760.1	FragPipe, ProteinProspector	ap,wt	2	1
AT1G12760	AT1G12760.1	STETTTGNSSLIPASSSSSSSDAIDPAPLLFNGDDNEGNNGGGGGERR	2	49	AT1G12760.1	FragPipe	B1	2	1
AT1G12760	AT1G12760.1	VMREPSMLVR	71	80	AT1G12760.1	FragPipe, ProteinProspector	RTTP,B1,B3	2	1
AT1G12860	AT1G12860.1	INDLHTELESTPPSSSSLHPLTPTPQTLSYR	316	346	AT1G12860.1,AT1G12860.2	FragPipe	CP,CTSAM	3	2
AT1G12900	AT1G12900.1	ASATFSVAK	2	10	AT1G12900.1	FragPipe	CC3	5	1
AT1G12900	AT1G12900.1	ASATFSVAKPSLQGFSEFSGLR	2	23	AT1G12900.1	FragPipe, ProteinProspector	HY,B1,B3	5	1
AT1G12900	AT1G12900.1	NSSALPFAK	24	32	AT1G12900.1,AT1G12900.5	FragPipe, ProteinProspector	B3	5	2
AT1G12900	AT1G12900.1	SSSDEFVSFVSFQTSAMR	34	51	AT1G12900.1,AT1G12900.5	FragPipe	SP	5	2
AT1G12900	AT1G12900.1	KDSPLDVVVINDTGGVK	87	103	AT1G12900.1,AT1G12900.3,AT1G12900.4,AT1G12900.5	FragPipe, ProteinProspector	CLLF,CP,CT,CTSAM,EB,FL,FLPD,HY,IND,LFD,LFP,LFPT,ND,P,PT,RT,SCLF,SD,SDIMB,SP,SQ,SQSP,SQV,ST,B1,B3,B2	5	4
AT1G12900	AT1G12900.1	DSPLDVVVINDTGGVK	88	103	AT1G12900.1,AT1G12900.3,AT1G12900.4,AT1G12900.5	FragPipe, ProteinProspector	CC10,CIM,CLLF,CP,CT,CTSAM,EB,FL,FLPD,HY,IND,LFD,LFP,LFPT,ND,P,PT,RT,RTUZ,SCLF,SD,SDIMB,SP,SQ,SQSP,SQV,ST,B1,B2,B3	5	4
AT1G12900	AT1G12900.1	DSPLDVVVINDTGGVKQASHLLK	88	110	AT1G12900.1,AT1G12900.3,AT1G12900.4,AT1G12900.5	FragPipe	CTSAM	5	4
AT1G12900	AT1G12900.1	DVVVINDTGGVKQASHLLKY	92	111	AT1G12900.1,AT1G12900.3,AT1G12900.4,AT1G12900.5	FragPipe, ProteinProspector	ap,wt	5	4
AT1G12900	AT1G12900.1	QASHLLKYDSTLGIFDADVKPSGDSALSVDGK	104	135	AT1G12900.1,AT1G12900.3,AT1G12900.4,AT1G12900.5	FragPipe	B1	5	4
AT1G12900	AT1G12900.1	YDSTLGIFDADVKPSGDSALSVDGK	111	135	AT1G12900.1,AT1G12900.3,AT1G12900.4,AT1G12900.5	FragPipe, ProteinProspector	CC10,CLLF,CP,CT,CTSAM,EB,FL,FLPD,HY,IND,LFD,LFP,LFPT,ND,P,PT,RT,RTTP,SCLF,SD,SDIMB,SP,SQ,SQSP,SQV,ST,B1,B2,B3	5	4
AT1G12900	AT1G12900.1	YDSTLGIFDADVKPSGDSALSVDGKIIK	111	138	AT1G12900.1,AT1G12900.3,AT1G12900.4,AT1G12900.5	FragPipe	B1	5	4
AT1G12900	AT1G12900.1	DADVKPSG	119	126	AT1G12900.1,AT1G12900.3,AT1G12900.4,AT1G12900.5	FragPipe	wt	5	4
AT1G12900	AT1G12900.1	PSGDSALSVDGK	124	135	AT1G12900.1,AT1G12900.3,AT1G12900.4,AT1G12900.5	FragPipe	CT,LFD,LFPT,SCLF	5	4
AT1G12900	AT1G12900.1	DSALSVDGKIIKIVS	127	141	AT1G12900.1,AT1G12900.3,AT1G12900.4,AT1G12900.5	FragPipe, ProteinProspector	ap,wt	5	4
AT1G12900	AT1G12900.1	DGKIIKIVS	133	141	AT1G12900.1,AT1G12900.3,AT1G12900.4,AT1G12900.5	FragPipe, ProteinProspector	ap,wt	5	4
AT1G12900	AT1G12900.1	IVSDRNPSNLPWGELGIDLVIEGTGVFVDR	139	168	AT1G12900.1,AT1G12900.3,AT1G12900.4,AT1G12900.5	FragPipe, ProteinProspector	B1,B2	5	4
AT1G12900	AT1G12900.1	IVSDRNPSNLPWGELGIDLVIEGTGVFVDRDGAGK	139	173	AT1G12900.1,AT1G12900.3,AT1G12900.4,AT1G12900.5	FragPipe	B1	5	4
AT1G12900	AT1G12900.1	DRNPSNLPWGELGI	142	155	AT1G12900.1,AT1G12900.3,AT1G12900.4,AT1G12900.5	FragPipe, ProteinProspector	ap,wt	5	4
AT1G12900	AT1G12900.1	NPSNLPWGELGIDLVIEGTGVFVDR	144	168	AT1G12900.1,AT1G12900.3,AT1G12900.4,AT1G12900.5	FragPipe, ProteinProspector	B1	5	4
AT1G12900	AT1G12900.1	NPSNLPWGELGIDLVIEGTGVFVDRDGAGK	144	173	AT1G12900.1,AT1G12900.3,AT1G12900.4,AT1G12900.5	FragPipe, ProteinProspector	B1,B2	5	4
AT1G13000	AT1G13000.1	IGVVDSQWIIHQSLPSLGSQGEAQDGK	337	363	AT1G13000.1,AT1G13000.2,AT1G13000.4,AT1G13000.5	FragPipe, ProteinProspector	CC10,CC3,CIM,CP,CT,CTSAM,FL,FLPD,HY,IND,LFD,LFP,LFPT,PT,RKD2,RT,RTTP,SP,SQ,SQSP,SQV,ST	5	4
AT1G13000	AT1G13000.1	AGWQGVR	364	370	AT1G13000.1,AT1G13000.2,AT1G13000.4,AT1G13000.5	FragPipe	B3	5	4
AT1G13080	AT1G13080.1	FNLPPSPSSLPIIGNLHHLAGLPHR	29	53	AT1G13080.1	FragPipe, ProteinProspector	CLLF,CT,CTSAM,EB,FL,FLPD,HY,LFP,LFPT,ND,PT,RT,RTTP,RTUZ,SCLF,SP,ST	2	1
AT1G13080	AT1G13080.1	LGSVPVVVISSSEAAEAVLK	70	89	AT1G13080.1	FragPipe, ProteinProspector	CLLF,CP,CT,CTSAM,FL,FLPD,HY,IND,LFD,LFP,LFPT,ND,PT,RT,RTTP,RTUZ,SCLF,SDIMB,SP,SQ,SQSP,ST,B3	2	1
AT1G13080	AT1G13080.1	TNDLECCSRPK	90	100	AT1G13080.1	FragPipe, ProteinProspector	CIM,CLLF,CT,CTSAM,FL,FLPD,HY,IND,LFD,LFP,LFPT,ND,P,PT,RT,RTTP,RTUZ,SCLF,SP,SQ,SQSP,ST,B1,B2,B3	2	1
AT1G13080	AT1G13080.1	TNDLECCSR	90	98	AT1G13080.1	FragPipe	HY,ND,RTUZ	2	1
AT1G13080	AT1G13080.1	DITFAPYGEYWR	113	124	AT1G13080.1	FragPipe, ProteinProspector	CIM,CP,CT,EB,FLPD,HY,LFD,RKD2,RT,RTTP,RTUZ,SD,B3,SCLF	2	1
AT1G13080	AT1G13080.1	KLAVIELFSSK	128	138	AT1G13080.1	FragPipe, ProteinProspector	CLLF,CT,CTSAM,EB,FL,FLPD,HY,IND,LFD,LFP,LFPT,ND,PT,RT,RTTP,RTUZ,SCLF,SP,SQ,SQSP,ST	2	1
AT1G13080	AT1G13080.1	LAVIELFSSK	129	138	AT1G13080.1	FragPipe, ProteinProspector	CIM,CLLF,CP,CT,CTSAM,EB,FL,FLPD,HY,IND,LFD,LFP,LFPT,ND,PT,RKD2,RT,RTTP,RTUZ,SP,SQ,SQSP,SQV,ST,B1	2	1
AT1G13090	AT1G13090.2	ERITEEDLNQLHYFK	339	353	AT1G13090.2	FragPipe, ProteinProspector	CLLF,CP,CTSAM,FLPD,HY,IND,PT,SDIMB,SQSP,ST	2	1
AT1G13090	AT1G13090.2	ITEEDLNQLHYFK	341	353	AT1G13090.2	FragPipe, ProteinProspector	CC10,CC3,CIM,CLLF,CP,CT,CTSAM,EB,FL,FLPD,HY,IND,LFD,LFP,LFPT,ND,P,PT,RKD2,RT,RTTP,RTUZ,SCLF,SD,SDIMB,SP,SQ,SQSP,SQV,ST,B1	2	1
AT1G13090	AT1G13090.2	TQIMINAYAIAR	389	400	AT1G13090.2	FragPipe, ProteinProspector	CLLF,CTSAM,EB,HY,LFD,LFPT,ND,SCLF,SD,SDIMB,SP,SQSP,SQV	2	1
AT1G13090	AT1G13090.2	EIITGNEVALDLVQVFLH	473	490	AT1G13090.2	ProteinProspector	CLLF,EB,FLPD,LFP,LFPT,SCLF,SQ,B1	2	1
AT1G13090	AT1G13090.2	DLVQVFLH	483	490	AT1G13090.2	ProteinProspector	ap	2	1
AT1G13140	AT1G13140.1	MVVDRICK	269	276	AT1G13140.1	ProteinProspector	CLLF,LFD,SQSP,SQV	2	1
AT1G13170	AT1G13170.1	QGNELMR	484	490	AT1G13170.1	FragPipe	B1	2	1
AT1G13195	AT1G13195.1	VLEADVQHANSLAEAIPMGK	22	41	AT1G13195.1	FragPipe, ProteinProspector	CP,RTTP	2	1
AT1G13220	AT1G13220.2	TPRSETHKIGGVTNPRNA	2	19	AT1G13220.2	FragPipe	wt	3	1
AT1G13220	AT1G13220.3	KQWMSPAMTPR	7	17	AT1G13220.3,AT1G13220.1	FragPipe	CC3	3	2
AT1G13220	AT1G13220.3	QWMSPAMTPR	8	17	AT1G13220.3,AT1G13220.1	FragPipe, ProteinProspector	CC10,CC3,CIM,FL,RKD2,B1,B3	3	2
AT1G13220	AT1G13220.3	EGTEIQK	380	386	AT1G13220.3,AT1G13220.2	FragPipe	B1	3	2
AT1G13220	AT1G13220.3	LIDDQKEVLGSK	387	398	AT1G13220.3,AT1G13220.2	FragPipe, ProteinProspector	CC10,CC3,CIM,CLLF,CP,EB,FL,FLPD,HY,IND,PT,RKD2,RTTP,SDIMB,SP,SQSP,SQV,ST	3	2
AT1G13220	AT1G13220.3	MLEFELECEEIR	399	410	AT1G13220.3,AT1G13220.2	FragPipe, ProteinProspector	CC10,CC3,RKD2,RTUZ,P	3	2
AT1G13220	AT1G13220.3	MLEFELECEEIRK	399	411	AT1G13220.3,AT1G13220.2	FragPipe, ProteinProspector	CC10,CC3,CLLF,CP,CTSAM,FL,ND,PT,RKD2,RT,RTTP,RTUZ,SCLF,SD,SDIMB,SP,SQ,SQV,ST	3	2
AT1G13220	AT1G13220.3	SLDKELQR	412	419	AT1G13220.3,AT1G13220.2	FragPipe, ProteinProspector	CC10,PT,RKD2	3	2
AT1G13220	AT1G13220.3	KIEELER	420	426	AT1G13220.3,AT1G13220.2	FragPipe	CC10,CC3,CIM,CP,CTSAM,EB,FL,FLPD,HY,IND,LFPT,ND,PT,RKD2,RT,RTUZ,SP,SQ,SQSP,ST	3	2
AT1G13220	AT1G13220.3	QKVEIDHSEEK	427	437	AT1G13220.3,AT1G13220.2	FragPipe, ProteinProspector	CC10,CC3,CIM,CP,FL,HY,ND,P,RT,RTUZ,SCLF,SP,SQ,ST,PT,RTTP	3	2
AT1G13220	AT1G13220.3	VEIDHSEEK	429	437	AT1G13220.3,AT1G13220.2	FragPipe, ProteinProspector	CC3,SQ	3	2
AT1G13220	AT1G13220.3	VEIDHSEEKLEK	429	440	AT1G13220.3,AT1G13220.2	FragPipe, ProteinProspector	CP,CT,CTSAM,EB,FLPD,HY,IND,LFPT,ND,P,PT,RKD2,RTTP,RTUZ,SCLF,SD,SP,SQ,ST	3	2
AT1G13220	AT1G13220.3	VNEKEMDLEAK	452	462	AT1G13220.3,AT1G13220.2	FragPipe	FLPD,ND,SDIMB,SQ	3	2
AT1G13220	AT1G13220.3	EMDLEAK	456	462	AT1G13220.3,AT1G13220.2	FragPipe, ProteinProspector	CC10,CC3,CT,LFD,RT,RTUZ,SCLF,SQ,B1	3	2
AT1G13220	AT1G13220.3	EKIIQAEEK	470	478	AT1G13220.3,AT1G13220.2	FragPipe, ProteinProspector	CC10	3	2
AT1G13220	AT1G13220.3	IIQAEEK	472	478	AT1G13220.3,AT1G13220.2	FragPipe	B3	3	2
AT1G13220	AT1G13220.3	IIQAEEKR	472	479	AT1G13220.3,AT1G13220.2	FragPipe	B3	3	2
AT1G13220	AT1G13220.3	QQLLSDKESLEDLQQEIEK	485	503	AT1G13220.3,AT1G13220.2	FragPipe, ProteinProspector	CC10,CC3,CIM,CP,CT,CTSAM,EB,FL,FLPD,HY,IND,LFD,LFP,LFPT,ND,P,PT,RKD2,RT,RTTP,RTUZ,SCLF,SD,SDIMB,SP,SQ,SQSP,SQV,ST	3	2
AT1G13220	AT1G13220.3	QQLLSDK	485	491	AT1G13220.2,AT1G13220.3	ProteinProspector	B3	3	2
AT1G13220	AT1G13220.3	ESLEDLQQEIEK	492	503	AT1G13220.3,AT1G13220.2	FragPipe, ProteinProspector	CC10,CC3,CP,PT,RKD2,RT,RTTP,RTUZ,SCLF	3	2
AT1G13220	AT1G13220.3	KEEMIEEECK	511	520	AT1G13220.3,AT1G13220.2	FragPipe, ProteinProspector	CC10,CC3,CIM,CP,CTSAM,EB,FL,FLPD,HY,IND,LFD,LFP,LFPT,ND,P,PT,RKD2,RT,RTUZ,SCLF,SD,SDIMB,SP,SQ,ST	3	2
AT1G13220	AT1G13220.3	EEMIEEECK	512	520	AT1G13220.3,AT1G13220.2	FragPipe, ProteinProspector	CC10,CC3,CIM,CP,CT,CTSAM,EB,FL,FLPD,HY,IND,LFD,LFP,ND,PT,RKD2,RTTP,SCLF,SP,SQ,SQSP,ST,B1	3	2
AT1G13220	AT1G13220.3	EEREEYLR	527	534	AT1G13220.3,AT1G13220.2	FragPipe	CIM	3	2
AT1G13220	AT1G13220.3	SRVHEEFLSK	546	555	AT1G13220.3,AT1G13220.2	FragPipe, ProteinProspector	CC10,CLLF,CTSAM,FL,IND,ND,PT,RKD2,RTTP,SQ	3	2
AT1G13220	AT1G13220.3	VHEEFLSK	548	555	AT1G13220.3,AT1G13220.2	FragPipe, ProteinProspector	CC10,CC3,CIM,CLLF,CP,CTSAM,EB,FL,FLPD,HY,IND,LFD,LFP,LFPT,ND,PT,RKD2,RT,RTUZ,SCLF,SD,SDIMB,SP,SQ,SQSP,SQV,ST,B1,B3	3	2
AT1G13220	AT1G13220.3	FEKEWEILDEK	567	577	AT1G13220.3,AT1G13220.2	FragPipe, ProteinProspector	CIM,EB,FL,PT,RKD2,SDIMB	3	2
AT1G13220	AT1G13220.3	EWEILDEK	570	577	AT1G13220.3,AT1G13220.2	FragPipe, ProteinProspector	CC10,CC3,CIM,CLLF,CP,CT,CTSAM,EB,FL,FLPD,HY,IND,LFP,LFPT,ND,P,PT,RKD2,RT,RTTP,RTUZ,SCLF,SD,SQ,SQV,B1,B3	3	2
AT1G13220	AT1G13220.3	QAVYNKER	578	585	AT1G13220.3,AT1G13220.2	FragPipe	B1	3	2
AT1G13220	AT1G13220.3	FQLLEGER	598	605	AT1G13220.3,AT1G13220.2	FragPipe, ProteinProspector	CC10,CC3,CIM,CLLF,CP,CTSAM,EB,FL,FLPD,IND,LFPT,ND,P,PT,RKD2,RT,RTTP,RTUZ,SCLF,SD,SDIMB,SP,SQ,SQSP,SQV,B3	3	2
AT1G13220	AT1G13220.3	EESALRVQIMQELDDIR	609	625	AT1G13220.3,AT1G13220.2	FragPipe	ST	3	2
AT1G13220	AT1G13220.3	VQIMQELDDIR	615	625	AT1G13220.3,AT1G13220.2	FragPipe, ProteinProspector	CC10,CC3,CIM,CP,CT,CTSAM,EB,FL,FLPD,HY,IND,LFD,LFP,ND,P,PT,RKD2,RT,RTTP,SDIMB,SP,SQSP,SQV,ST,B1,B2,B3	3	2
AT1G13220	AT1G13220.3	VQIMQELDDIRLQR	615	628	AT1G13220.3,AT1G13220.2	FragPipe	CIM,LFPT,RKD2	3	2
AT1G13220	AT1G13220.3	ESFEANMEHER	629	639	AT1G13220.3,AT1G13220.2	FragPipe, ProteinProspector	CC10,CC3,CIM,CLLF,CP,CT,CTSAM,EB,FL,FLPD,HY,IND,LFD,LFP,LFPT,ND,P,PT,RKD2,RT,RTTP,RTUZ,SCLF,SD,SDIMB,SP,SQ,SQSP,SQV,B1	3	2
AT1G13220	AT1G13220.3	VIDDLEMMR	653	661	AT1G13220.3,AT1G13220.2	FragPipe, ProteinProspector	CC10,CC3,CIM,CLLF,CP,CTSAM,EB,FL,FLPD,HY,ND,P,PT,RKD2,RT,RTTP,SCLF,SDIMB,SP,SQSP,SQV,ST,B1,B3	3	2
AT1G13220	AT1G13220.3	VIDDLEMMRR	653	662	AT1G13220.3,AT1G13220.2	FragPipe, ProteinProspector	CC10,CLLF,FL,ND,PT,B1,B3,CTSAM,FLPD,IND,SQ,SQSP	3	2
AT1G13220	AT1G13220.3	RNLEIELQER	662	671	AT1G13220.3,AT1G13220.2	FragPipe, ProteinProspector	HY,SDIMB,B1	3	2
AT1G13220	AT1G13220.3	NLEIELQER	663	671	AT1G13220.3,AT1G13220.2	FragPipe, ProteinProspector	CC10,CC3,CIM,CP,CT,CTSAM,FL,FLPD,HY,IND,P,PT,RKD2,RT,RTUZ,SD,SDIMB,SP,SQSP,SQV,ST,B1,B3	3	2
AT1G13220	AT1G13220.2	DRMAQFE	668	674	AT1G13220.2,AT1G13220.3	FragPipe	ap,wt	3	2
AT1G13220	AT1G13220.3	EQDEKDLLDR	673	682	AT1G13220.3,AT1G13220.2	FragPipe, ProteinProspector	CIM,RKD2,SDIMB,SQ,SQSP	3	2
AT1G13220	AT1G13220.3	MAQFEDK	683	689	AT1G13220.3,AT1G13220.2	FragPipe, ProteinProspector	CC3,CIM	3	2
AT1G13220	AT1G13220.3	MAQFEDKR	683	690	AT1G13220.3,AT1G13220.2	FragPipe, ProteinProspector	CC3,CIM	3	2
AT1G13220	AT1G13220.3	MAELSDINHQK	691	701	AT1G13220.3,AT1G13220.2	FragPipe, ProteinProspector	CC10,CC3,CIM,CLLF,CP,CTSAM,EB,FL,FLPD,HY,IND,LFD,LFP,LFPT,ND,P,PT,RKD2,RT,RTTP,RTUZ,SCLF,SD,SDIMB,SP,SQ,SQSP,SQV,ST,B3	3	2
AT1G13220	AT1G13220.3	EMEEMMSK	707	714	AT1G13220.3,AT1G13220.2	FragPipe, ProteinProspector	CC10,CC3,CIM,CP,CT,CTSAM,EB,FL,HY,IND,LFPT,PT,RTTP,RTUZ,SCLF,SD,SQ,ST	3	2
AT1G13220	AT1G13220.3	ESEEIAK	721	727	AT1G13220.3,AT1G13220.2	FragPipe	B1	3	2
AT1G13220	AT1G13220.3	LKEQQVEMHNDISELSTLSINLK	732	754	AT1G13220.3,AT1G13220.2	FragPipe, ProteinProspector	CC10,CC3,CP,PT,RT,ST	3	2
AT1G13220	AT1G13220.3	EQQVEMHNDISELSTLSINLK	734	754	AT1G13220.3,AT1G13220.2	FragPipe	CC10,CC3,CP,P,RT,ST	3	2
AT1G13220	AT1G13220.3	FLAFVQK	767	773	AT1G13220.3,AT1G13220.2	FragPipe, ProteinProspector	CC10,CC3,CIM,CP,EB,LFPT,ND,P,RKD2,RT,RTUZ,SDIMB,ST	3	2
AT1G13220	AT1G13220.2	DLQLPSN	778	784	AT1G13220.2,AT1G13220.3	FragPipe	wt	3	2
AT1G13220	AT1G13220.2	DEVAILPPIGVLN	785	797	AT1G13220.2,AT1G13220.3	FragPipe, ProteinProspector	ap,wt	3	2
AT1G13220	AT1G13220.2	KSLDGDASGSGGSR	813	826	AT1G13220.2,AT1G13220.3	ProteinProspector	B3	3	2
AT1G13220	AT1G13220.3	SLDGDASGSGGSR	827	839	AT1G13220.3,AT1G13220.2	FragPipe, ProteinProspector	CC10,CP,PT,RKD2,ST,B1,IND	3	2
AT1G13220	AT1G13220.3	RPSMSILQK	840	848	AT1G13220.3,AT1G13220.2	FragPipe	CC10,CC3,CIM,CP,HY,ND,RKD2,RT,RTUZ	3	2
AT1G13220	AT1G13220.3	RVEHGIDTGKPEQR	859	872	AT1G13220.3,AT1G13220.2	FragPipe, ProteinProspector	B1,CC10,CC3,CIM,CLLF,CP,CT,CTSAM,FL,FLPD,HY,LFD,LFP,ND,PT,RKD2,RT,SD,SQ,SQV,ST	3	2
AT1G13220	AT1G13220.3	VEHGIDTGKPEQR	860	872	AT1G13220.3,AT1G13220.2	FragPipe, ProteinProspector	CC10,CC3,CIM,CLLF,CP,CTSAM,FL,FLPD,HY,LFD,LFP,ND,P,PT,RKD2,RT,RTTP,RTUZ,SCLF,SD,SDIMB,SP,SQ,SQSP,ST,B3	3	2
AT1G13220	AT1G13220.3	LSSSVAVGMETK	873	884	AT1G13220.3,AT1G13220.2	FragPipe, ProteinProspector	CC10,CC3,CIM,CLLF,EB,ND,RKD2,RT,RTUZ	3	2
AT1G13220	AT1G13220.3	GEKPLPVDLR	885	894	AT1G13220.3,AT1G13220.2	FragPipe, ProteinProspector	CC10,CC3,CIM,CLLF,CP,CTSAM,EB,FL,FLPD,HY,IND,ND,P,PT,RKD2,RT,RTTP,RTUZ,SCLF,SD,SDIMB,SQ,SQSP,ST	3	2
AT1G13220	AT1G13220.3	LRPSSSSIPEEDEEYTDSR	895	913	AT1G13220.3,AT1G13220.2	FragPipe, ProteinProspector	CC10,CC3,CLLF,CP,CT,EB,FL,FLPD,HY,IND,LFD,LFP,LFPT,P,PT,RKD2,RT,RTTP,RTUZ,SCLF,SD,SDIMB,SP,SQSP,SQV,B1	3	2
AT1G13220	AT1G13220.3	VQETSEGSQLSEFQSSR	914	930	AT1G13220.3,AT1G13220.2	FragPipe, ProteinProspector	CC10,CC3,CLLF,CP,CT,CTSAM,EB,FL,FLPD,HY,IND,LFD,LFP,LFPT,ND,P,PT,RKD2,RT,RTTP,RTUZ,SD,SP,SQ,SQSP,SQV,ST,B1,B3,CIM	3	2
AT1G13220	AT1G13220.3	KAKPALNPTSSVK	938	950	AT1G13220.2,AT1G13220.3	ProteinProspector	CC10,CC3,CIM,CP,FL,FLPD,PT,RKD2,RTTP,SQSP,ST	3	2
AT1G13220	AT1G13220.3	AKPALNPTSSVK	939	950	AT1G13220.3,AT1G13220.2	FragPipe, ProteinProspector	CC3,CIM,RKD2,RTUZ	3	2
AT1G13220	AT1G13220.3	PALNPTSSVK	941	950	AT1G13220.3,AT1G13220.2	FragPipe	CC3,CIM	3	2
AT1G13220	AT1G13220.3	HASLEESSKDELSGHVSVTSK	951	971	AT1G13220.3,AT1G13220.2	FragPipe, ProteinProspector	CC10,CIM,RKD2,RT,RTUZ	3	2
AT1G13220	AT1G13220.3	DELSGHVSVTSK	960	971	AT1G13220.3,AT1G13220.2	FragPipe, ProteinProspector	CC3	3	2
AT1G13220	AT1G13220.3	QHIDDTATGGKR	982	993	AT1G13220.3,AT1G13220.2	FragPipe, ProteinProspector	CC10,CC3,ND,SD,B1,B3	3	2
AT1G13220	AT1G13220.3	QHIDDTATGGK	982	992	AT1G13220.3,AT1G13220.2	FragPipe, ProteinProspector	CC3,EB,RT,RTTP,SQ,B1,B3	3	2
AT1G13220	AT1G13220.3	RQQTVAVLPQTPGQR	995	1009	AT1G13220.3,AT1G13220.2	FragPipe, ProteinProspector	CC10,CC3	3	2
AT1G13220	AT1G13220.3	QQTVAVLPQTPGQR	996	1009	AT1G13220.3,AT1G13220.2	FragPipe, ProteinProspector	CC10,CC3,CIM,CP,CT,CTSAM,FL,FLPD,HY,LFD,LFP,P,RKD2,RT,RTTP,RTUZ,SCLF,SP,SQ,ST,B3	3	2
AT1G13220	AT1G13220.3	KTVDQVPADVEDNAAAGEDDADIAASAPSK	1017	1046	AT1G13220.3,AT1G13220.2	FragPipe	CC10,CC3,CP	3	2
AT1G13220	AT1G13220.3	TVDQVPADVEDNAAAGEDDADIAASAPSK	1018	1046	AT1G13220.3,AT1G13220.2	FragPipe	B1	3	2
AT1G13220	AT1G13220.3	TVDQVPADVEDNAAAGEDDADIAASAPSKDTVEETVVETLR	1018	1058	AT1G13220.3,AT1G13220.2	FragPipe	B1	3	2
AT1G13220	AT1G13220.3	DTVEETVVETLR	1047	1058	AT1G13220.3,AT1G13220.2	FragPipe, ProteinProspector	CC10,CC3,CIM,CP,FL,FLPD,HY,IND,ND,PT,RKD2,RT,SCLF,SD,SP,ST,B1	3	2
AT1G13220	AT1G13220.2	DVVSAENNGDVPVANVEPTVNE	1054	1075	AT1G13220.2,AT1G13220.3	FragPipe, ProteinProspector	wt	3	2
AT1G13270	AT1G13270.1	ISEHAEK	272	278	AT1G13270.1	FragPipe	B1,B3	2	1
AT1G13270	AT1G13270.1	FGYNVVER	279	286	AT1G13270.1	FragPipe, ProteinProspector	CC10,CC3,CIM,CLLF,CP,CT,CTSAM,EB,FL,FLPD,HY,IND,LFD,LFP,LFPT,ND,P,PT,RT,RTTP,RTUZ,SCLF,SDIMB,SP,SQ,SQSP,SQV,ST,B1,B3	2	1
AT1G13270	AT1G13270.1	FVGHGVGPVFHSEPLIYHYR	287	306	AT1G13270.1	FragPipe, ProteinProspector	CC10,CC3,CIM,CLLF,CP,CT,CTSAM,EB,FL,FLPD,HY,IND,LFD,LFP,LFPT,ND,PT,RKD2,RT,RTTP,RTUZ,SCLF,SD,SDIMB,SP,SQ,SQSP,SQV,ST,B3	2	1
AT1G13270	AT1G13270.1	DGGVAAQFEHTILITRTGSEILTKC	345	369	AT1G13270.1	ProteinProspector	ap,wt	2	1
AT1G13270	AT1G13270.1	TGSEILTK	361	368	AT1G13270.1	FragPipe, ProteinProspector	CC3,FLPD,IND,LFD,LFP,LFPT,SP,B1,B3,B2	2	1
AT1G13320	AT1G13320.1	MSMVDEPLYPIAVLIDELK	1	19	AT1G13320.1,AT1G13320.2,AT1G13320.3	FragPipe, ProteinProspector	PT,SP,SQ,CP	4	3
AT1G13320	AT1G13320.1	SMVDEPLYPIAVLIDELK	2	19	AT1G13320.1,AT1G13320.2,AT1G13320.3	FragPipe, ProteinProspector	CC10,P,B1,B2	4	3
AT1G13320	AT1G13320.1	NDDIQRR	20	26	AT1G13320.1,AT1G13320.2,AT1G13320.3	FragPipe	B1	4	3
AT1G13320	AT1G13320.1	RLSIIAR	32	38	AT1G13320.1,AT1G13320.2,AT1G13320.3	FragPipe	P	4	3
AT1G13320	AT1G13320.1	EKAVDSLCR	104	112	AT1G13320.1,AT1G13320.2,AT1G13320.3	FragPipe, ProteinProspector	CC10,CC3,LFP,ND,PT,ST,B1,B3	4	3
AT1G13320	AT1G13320.1	AVDSLCR	106	112	AT1G13320.1,AT1G13320.2,AT1G13320.3	FragPipe	B1,B3	4	3
AT1G13320	AT1G13320.1	ESDLVEHFTPLAK	119	131	AT1G13320.1,AT1G13320.2,AT1G13320.3	FragPipe, ProteinProspector	CC10,CC3,CIM,CLLF,CP,CT,CTSAM,EB,FL,FLPD,HY,IND,LFD,LFP,LFPT,ND,P,PT,RKD2,RT,RTTP,RTUZ,SCLF,SD,SDIMB,SP,SQ,SQSP,SQV,ST,B1,B2,B3	4	3
AT1G13320	AT1G13320.1	RLSAGEWFTAR	132	142	AT1G13320.1,AT1G13320.2,AT1G13320.3	FragPipe, ProteinProspector	CC10,CIM,CLLF,CTSAM,EB,FL,FLPD,IND,LFPT,ND,RKD2,SCLF,SP,SQ,SQSP,SQV,B1,B2,B3	4	3
AT1G13320	AT1G13320.1	LSAGEWFTAR	133	142	AT1G13320.1,AT1G13320.2,AT1G13320.3	FragPipe, ProteinProspector	CC10,CC3,CIM,CLLF,CP,CT,CTSAM,EB,FL,FLPD,HY,IND,LFD,LFP,LFPT,ND,P,PT,RKD2,RT,RTTP,RTUZ,SCLF,SD,SDIMB,SP,SQ,SQSP,SQV,ST,B1,B2,B3	4	3
AT1G13320	AT1G13320.1	VSACGIFHIAYPSAPDVLK	143	161	AT1G13320.1,AT1G13320.2,AT1G13320.3	FragPipe, ProteinProspector	CC10,CC3,CIM,CLLF,CP,CT,CTSAM,EB,FL,FLPD,HY,IND,LFD,LFP,LFPT,ND,P,PT,RKD2,RT,RTTP,RTUZ,SCLF,SD,SDIMB,SP,SQ,SQSP,SQV,ST,B3	4	3
AT1G13320	AT1G13320.1	SIYGQLCQDDMPMVR	166	180	AT1G13320.1,AT1G13320.2,AT1G13320.3	FragPipe, ProteinProspector	CC10,CC3,CIM,CLLF,CP,CT,CTSAM,EB,FL,FLPD,HY,IND,LFD,LFP,LFPT,ND,P,PT,RKD2,RT,RTTP,RTUZ,SCLF,SDIMB,SP,SQ,SQSP,SQV,ST,B1,B3	4	3
AT1G13320	AT1G13320.1	SIYGQLCQDDMPMVRR	166	181	AT1G13320.1,AT1G13320.2,AT1G13320.3	FragPipe, ProteinProspector	B1,SDIMB	4	3
AT1G13320	AT1G13320.1	MMQSLIPIVDQAVVENMIR	537	555	AT1G13320.1,AT1G13320.3,AT1G13320.4	FragPipe	CC10,CC3,CLLF,CP,FL,FLPD,HY,IND,LFPT,PT,RT,RTTP,SCLF,SP,SQ,ST	4	3
AT1G13320	AT1G13320.1	MMQSLIPIVDQAVVENMIRPCLVELSEDPDVDVR	537	570	AT1G13320.1,AT1G13320.3,AT1G13320.4	FragPipe, ProteinProspector	B1	4	3
AT1G13320	AT1G13320.1	PCLVELSEDPDVDVR	556	570	AT1G13320.1,AT1G13320.3,AT1G13320.4	FragPipe	CC10,CC3,CLLF,CP,CT,CTSAM,FL,FLPD,HY,IND,LFD,LFP,LFPT,ND,P,PT,RT,RTTP,RTUZ,SCLF,SP,SQ,SQSP,SQV	4	3
AT1G13320	AT1G13320.1	YFANQALQSIDNVMMSS	571	587	AT1G13320.1,AT1G13320.3,AT1G13320.4	ProteinProspector	CC10,CC3,CTSAM,FL,FLPD,HY,IND,ND,P,RKD2,RTTP,SCLF,SP,SQ,ST,B1,B3	4	3
AT1G13360	AT1G13360.1	DSGDLFSWRSESLPAE	179	194	AT1G13360.1	ProteinProspector	ap	3	1
AT1G13440	AT1G13440.2	KVVISAPSKDAPMFVVGVNEHEFGIVEGLMTTVHSITATQK	122	162	AT1G13440.2	FragPipe	B1	2	1
AT1G13440	AT1G13440.2	VVISAPSKDAPMFVVGVNEHEFGIVEGLMTTVHSITATQK	123	162	AT1G13440.2	FragPipe, ProteinProspector	B2,RKD2,RTUZ	2	1
AT1G13440	AT1G13440.2	DAPMFVVGVNEHEFGIVEGLMTTVHSITATQKTVDGPSMK	131	170	AT1G13440.2	FragPipe	ap,B1	2	1
AT1G13450	AT1G13450.1	GFDDTSISFGSVEANGRPALNLER	206	229	AT1G13450.1,AT1G13450.2,AT1G13450.3	FragPipe, ProteinProspector	CC10,CIM,CP,FL,IND,LFPT,RKD2,RT,RTTP,RTUZ,SD,SDIMB,SQ,B3	4	3
AT1G13450	AT1G13450.1	GFDDTSISFGSVEANGR	206	222	AT1G13450.1,AT1G13450.2,AT1G13450.3	FragPipe	CP,CT,RTTP,RTUZ	4	3
AT1G13450	AT1G13450.1	PALNLER	223	229	AT1G13450.1,AT1G13450.2,AT1G13450.3	FragPipe	SDIMB	4	3
AT1G13450	AT1G13450.1	LDHDGHPLAITTAVDAVAANGVTPWNWR	231	258	AT1G13450.1,AT1G13450.2,AT1G13450.3	FragPipe	CC10,CC3,CP,PT,RTTP,RTUZ,SCLF,SQ	4	3
AT1G13450	AT1G13450.1	ETPGNGDDSHGQPFGGR	259	275	AT1G13450.1	FragPipe, ProteinProspector	CC10,CC3,CIM,CP,HY,ND,P,PT,RKD2,RT,RTTP,RTUZ,SCLF,SD,SQ,ST,B1,FL	4	1
AT1G13450	AT1G13450.1	IGVDGSAEAIK	288	298	AT1G13450.1	FragPipe	CC3,RTUZ,B3	4	1
AT1G13450	AT1G13450.1	RAFWLEDEDQIIR	311	323	AT1G13450.1	FragPipe, ProteinProspector	CC10,CLLF,RKD2,B1,B3	4	1
AT1G13450	AT1G13450.1	AFWLEDEDQIIR	312	323	AT1G13450.1	FragPipe, ProteinProspector	CC10,CC3,CT,CTSAM,FL,HY,LFD,ND,SDIMB,B3	4	1
AT1G13450	AT1G13450.1	DEDQIIRCL	317	325	AT1G13450.1	FragPipe, ProteinProspector	ap	4	1
AT1G13450	AT1G13450.1	LDDGLAIR	338	345	AT1G13450.1	FragPipe, ProteinProspector	CC10,CC3,CLLF,CP,CTSAM,EB,FL,FLPD,HY,IND,ND,PT,RKD2,RT,RTTP,RTUZ,SCLF,SP,SQ,SQSP,SQV,ST,B2,B3	4	1
AT1G13450	AT1G13450.1	VCHYDESNQLPVHSEEK	346	362	AT1G13450.1	FragPipe, ProteinProspector	CC10,CC3,CIM,CP,FL,FLPD,HY,IND,LFPT,ND,P,PT,RKD2,RTTP,RTUZ,SCLF,SP,SQ,SQSP,ST	4	1
AT1G13450	AT1G13450.1	IFYTEEDYREFLAR	363	376	AT1G13450.1	FragPipe, ProteinProspector	CC10,CLLF,CTSAM,EB,FLPD,IND,LFPT,ND,PT,RKD2,RT,SCLF	4	1
AT1G13450	AT1G13450.1	EFLARQGWSSLQVDGFR	372	388	AT1G13450.1	FragPipe	RT	4	1
AT1G13450	AT1G13450.1	QGWSSLQVDGFR	377	388	AT1G13450.1	FragPipe, ProteinProspector	CC10,CC3,CP,FL,RKD2,RTTP,RTUZ,B3	4	1
AT1G13450	AT1G13450.1	NIENMDDLQPGAVYR	389	403	AT1G13450.1	FragPipe, ProteinProspector	CC10,CC3,CLLF,CP,CT,CTSAM,EB,FL,FLPD,HY,IND,ND,PT,RKD2,RT,RTTP,SCLF,SDIMB,SQ,ST,B1,B3	4	1
AT1G13450	AT1G13450.1	DLQPGAVYRGVR	395	406	AT1G13450.1	ProteinProspector	wt	4	1
AT1G13560	AT1G13560.1	GYIGAHGVAALHR	2	14	AT1G13560.1	FragPipe, ProteinProspector	CC10,CC3,CIM,CLLF,CP,CTSAM,EB,FL,FLPD,HY,IND,LFD,LFP,LFPT,ND,P,PT,RKD2,RT,RTTP,RTUZ,SDIMB,SP,SQ,SQSP,SQV,ST,CT,SCLF	3	1
AT1G13560	AT1G13560.1	YKYSGVDHSYLAK	15	27	AT1G13560.1	FragPipe, ProteinProspector	CC10,CTSAM,EB,FL,IND,LFD,LFP,LFPT,PT,RKD2,RTTP,SD,SDIMB,SQSP,SQV,ST	3	1
AT1G13560	AT1G13560.1	YVLQPFWTR	28	36	AT1G13560.1	FragPipe, ProteinProspector	CC10,CC3,CIM,CLLF,CP,CT,CTSAM,EB,FL,FLPD,HY,IND,LFD,LFP,LFPT,ND,P,PT,RKD2,RT,RTTP,RTUZ,SCLF,SD,SDIMB,SP,SQ,SQSP,SQV,ST	3	1
AT1G13570	AT1G13570.1	YLSIGDDPGRLPLTYIHLK	268	286	AT1G13570.1,AT1G13570.3	FragPipe, ProteinProspector	CC10,CC3	3	2
AT1G13570	AT1G13570.1	LPLTYIHLK	278	286	AT1G13570.1,AT1G13570.3	FragPipe, ProteinProspector	CC3,ND	3	2
AT1G13570	AT1G13570.1	VSASPVQPFPLEEEGFDLFER	319	339	AT1G13570.1,AT1G13570.3	FragPipe, ProteinProspector	CC10,CC3,EB,HY,RTTP	3	2
AT1G13570	AT1G13570.1	DYFDYKLPSLESVK	340	353	AT1G13570.1,AT1G13570.3	FragPipe, ProteinProspector	CC10,CC3	3	2
AT1G13570	AT1G13570.1	DYFDYK	340	345	AT1G13570.1,AT1G13570.3	ProteinProspector	SQ	3	2
AT1G13570	AT1G13570.1	YELEFIR	362	368	AT1G13570.1,AT1G13570.3	FragPipe, ProteinProspector	CP,CTSAM,EB,FL,IND,LFPT,PT,RTUZ,SCLF,SP,SQ	3	2
AT1G13570	AT1G13570.1	FLLGTSPVLETVTVSSSLSDKDAK	369	392	AT1G13570.1,AT1G13570.3	FragPipe, ProteinProspector	CC10,CC3,IND,RKD2,RTTP	3	2
AT1G13570	AT1G13570.1	FLLGTSPVLETVTVSSSLSDK	369	389	AT1G13570.1,AT1G13570.3	FragPipe, ProteinProspector	CC3,CP	3	2
AT1G13570	AT1G13570.1	MDMVIELLR	393	401	AT1G13570.1,AT1G13570.3	FragPipe, ProteinProspector	CC10,FLPD,RKD2	3	2
AT1G13609	AT1G13609.1	NIACEACVDCR	48	58	AT1G13609.1	FragPipe, ProteinProspector	EB,SQ,SQSP,SQV	2	1
AT1G13609	AT1G13609.1	CHGFTAETNNPTV	66	78	AT1G13609.1	ProteinProspector	SQ	2	1
AT1G13610	AT1G13610.1	MGIATSTMAAKLAFFPPNPPSYTVVTEESTGK	1	32	AT1G13610.1	FragPipe	LFPT	2	1
AT1G13610	AT1G13610.1	GIATSTMAAKLAFFPPNPPSYTVVTEESTGK	2	32	AT1G13610.1	FragPipe	HY	2	1
AT1G13610	AT1G13610.1	LAFFPPNPPSYTVVTEESTGK	12	32	AT1G13610.1	FragPipe	CC3	2	1
AT1G13610	AT1G13610.1	DENIEVVK	45	52	AT1G13610.1	FragPipe	RTUZ	2	1
AT1G13610	AT1G13610.1	RGNEIVAMYVK	57	67	AT1G13610.1	FragPipe	CC3	2	1
AT1G13610	AT1G13610.1	PSEQDTYADIEAAYNWLR	117	134	AT1G13610.1	FragPipe	CC3	2	1
AT1G13630	AT1G13630.1	HLMNCFPGQSNGVCCLISNERSFVYCPILSANCR	739	772	AT1G13630.1	ProteinProspector	B3	6	1
AT1G13650	AT1G13650.3	QEKLFFNKKPFGSKIS	2	17	AT1G13650.3,AT1G13650.4	FragPipe	wt	4	2
AT1G13650	AT1G13650.1	PAYISEEK	2	9	AT1G13650.1,AT1G13650.2	FragPipe, ProteinProspector	CLLF,CT,CTSAM,LFD,LFP,LFPT,SQ	4	2
AT1G13770	AT1G13770.1	MREEQVSDCGSITLEEWNGSSSTK	1	24	AT1G13770.1,AT1G13770.3,AT1G13770.4	FragPipe	EB	4	3
AT1G13770	AT1G13770.1	TATITASSSLSIQR	28	41	AT1G13770.1,AT1G13770.3,AT1G13770.4	FragPipe, ProteinProspector	CIM,CP,RKD2,B3	4	3
AT1G13770	AT1G13770.1	FNHVWR	46	51	AT1G13770.1,AT1G13770.3,AT1G13770.4	ProteinProspector	RKD2	4	3
AT1G13770	AT1G13770.1	LDMLQLLNGVGASSYK	329	344	AT1G13770.1,AT1G13770.2,AT1G13770.3	FragPipe, ProteinProspector	CC3,CIM,CP,CT,CTSAM,EB,FL,FLPD,HY,LFD,LFPT,P,RKD2,RTTP,RTUZ,SCLF,SDIMB,SP,SQ,SQSP,ST,LFP,SQV	4	3
AT1G13770	AT1G13770.1	YLLAHIK	348	354	AT1G13770.1,AT1G13770.2	FragPipe, ProteinProspector	CC10,CC3	4	2
AT1G13770	AT1G13770.1	GNVSVILHK	355	363	AT1G13770.1,AT1G13770.2	FragPipe, ProteinProspector	CC3,FLPD	4	2
AT1G13770	AT1G13770.1	SYIHAIVLANLMEK	373	386	AT1G13770.1,AT1G13770.2	FragPipe, ProteinProspector	CC10,CC3	4	2
AT1G13770	AT1G13770.1	STSFYSEGEAWIDK	387	400	AT1G13770.1,AT1G13770.2	FragPipe, ProteinProspector	CIM,CP,EB,FL,FLPD,RT,SCLF,ST	4	2
AT1G13770	AT1G13770.1	STSFYSEGEAWIDKHYDELLHK	387	408	AT1G13770.1,AT1G13770.2	FragPipe, ProteinProspector	CP,EB	4	2
AT1G13770	AT1G13770.1	HYDELLHK	401	408	AT1G13770.1,AT1G13770.2	FragPipe, ProteinProspector	CP,EB,LFPT,P,RKD2,RT,RTTP,SCLF,ST	4	2
AT1G13770	AT1G13770.1	LLSPSITWR	419	427	AT1G13770.1,AT1G13770.2	FragPipe, ProteinProspector	CP,RKD2,SP,SQV	4	2
AT1G13770	AT1G13770.1	ANWISHTSAAK	428	438	AT1G13770.1,AT1G13770.2	FragPipe, ProteinProspector	P,RKD2	4	2
AT1G13770	AT1G13770.1	ANWISHTSAAKFD	428	440	AT1G13770.1,AT1G13770.2	ProteinProspector	EB	4	2
AT1G13830	AT1G13830.2	NDLFNLSTTNRSQCSGFMVQSK	4	25	AT1G13830.2	FragPipe	SQSP	2	1
AT1G13860	AT1G13860.1	KVASVIGLRPR	1	12	AT1G13860.1,AT1G13860.3,AT1G13860.4,AT1G13860.5	ProteinProspector	LFD,RT	5	4
AT1G13860	AT1G13860.1	VASVIGLR	3	10	AT1G13860.1,AT1G13860.3,AT1G13860.4,AT1G13860.5	FragPipe	B3	5	4
AT1G13860	AT1G13860.1	VPPSNIYSNYGR	45	56	AT1G13860.1,AT1G13860.3,AT1G13860.4,AT1G13860.5	FragPipe, ProteinProspector	IND,P,RTTP,ST	5	4
AT1G13860	AT1G13860.1	VKEQAAVDYLDLR	57	69	AT1G13860.1,AT1G13860.3,AT1G13860.4,AT1G13860.5	FragPipe, ProteinProspector	CP,FL,FLPD,HY,IND,LFPT,P,RT,RTTP,SQ,ST	5	4
AT1G13860	AT1G13860.1	FFSLGVNR	70	77	AT1G13860.1,AT1G13860.3,AT1G13860.4,AT1G13860.5	FragPipe, ProteinProspector	CP,FL,FLPD,ND,P,RKD2,SQ,ST	5	4
AT1G13860	AT1G13860.1	EFPLCGK	80	86	AT1G13860.1,AT1G13860.3,AT1G13860.4,AT1G13860.5	FragPipe	P	5	4
AT1G13860	AT1G13860.1	DIIWTGNVK	132	140	AT1G13860.1,AT1G13860.3,AT1G13860.4,AT1G13860.5	FragPipe, ProteinProspector	FL,FLPD,HY,LFPT,P,SQ,ST	5	4
AT1G13860	AT1G13860.1	DQFLSSGTMTK	144	154	AT1G13860.1,AT1G13860.3,AT1G13860.4,AT1G13860.5	FragPipe, ProteinProspector	P,RTTP,SQ	5	4
AT1G13860	AT1G13860.1	LMLLEENQITFHSDDGLIFDGVK	156	178	AT1G13860.1,AT1G13860.3,AT1G13860.4,AT1G13860.5	FragPipe, ProteinProspector	P	5	4
AT1G13880	AT1G13880.1	LSLEKPGVVGYDISDLYGYK	40	59	AT1G13880.1,AT1G13880.2	FragPipe, ProteinProspector	CIM,EB,P,RKD2	3	2
AT1G13880	AT1G13880.1	PGVVGYDISDLYGYKCEDNVDK	45	66	AT1G13880.1,AT1G13880.2	FragPipe	ND,RTTP,SQ	3	2
AT1G13920	AT1G13920.1	KIDLWEAK	261	268	AT1G13920.1,AT1G13920.4,AT1G13920.7	FragPipe, ProteinProspector	FL,FLPD,HY,PT,RT,SCLF,SP,SQSP,ST	7	3
AT1G13920	AT1G13920.1	IDLWEAK	262	268	AT1G13920.1,AT1G13920.4,AT1G13920.7	FragPipe	IND,ND,PT,SQSP	7	3
AT1G13920	AT1G13920.1	RKLDISEQSELEQR	275	288	AT1G13920.1,AT1G13920.4	FragPipe	B1	7	2
AT1G13920	AT1G13920.1	KLDISEQSELEQR	276	288	AT1G13920.1,AT1G13920.4	FragPipe, ProteinProspector	IND,LFD,LFP,LFPT,ND,RT,SQ,SQSP,B3	7	2
AT1G13920	AT1G13920.1	LDISEQSELEQR	277	288	AT1G13920.1,AT1G13920.4	FragPipe, ProteinProspector	ND,PT,SQSP,ST	7	2
AT1G13920	AT1G13920.1	FREDTEYIEQIAAGAR	296	311	AT1G13920.1,AT1G13920.4	FragPipe, ProteinProspector	CIM,CLLF,CP,CT,CTSAM,EB,FL,FLPD,HY,IND,LFD,LFP,LFPT,ND,PT,RT,RTTP,SP,SQ,SQSP,SQV,ST,B1,B2,B3	7	2
AT1G13920	AT1G13920.1	EDTEYIEQIAAGAR	298	311	AT1G13920.1,AT1G13920.4	FragPipe	HY,B1	7	2
AT1G13920	AT1G13920.1	STGKLPGNACCF	334	345	AT1G13920.1,AT1G13920.4	ProteinProspector	SQSP	7	2
AT1G13960	AT1G13960.1	SEKEEAPSTSK	2	12	AT1G13960.1	FragPipe, ProteinProspector	FLPD,PT,RT,SD,SDIMB,SP,ST,B3	2	1
AT1G13960	AT1G13960.1	SFSQLLAGAMSSPATAAAAAAAATASDYQR	60	89	AT1G13960.1	FragPipe	B3	2	1
AT1G13960	AT1G13960.1	DYQRLGEGTNSSSG	86	99	AT1G13960.1	FragPipe, ProteinProspector	wt	2	1
AT1G13960	AT1G13960.1	LGEGTNSSSGDVDPR	90	104	AT1G13960.1	FragPipe, ProteinProspector	CC10,CC3,CIM,CT,CTSAM,FLPD,HY,IND,LFD,LFP,LFPT,ND,RKD2,RT,RTTP,RTUZ,SCLF,SD,SP,SQSP,SQV,B1,EB,FL	2	1
AT1G13990	AT1G13990.1	KLEQTFDSTSYDVLESNPWR	116	135	AT1G13990.1	FragPipe, ProteinProspector	FL,ND,PT,SCLF,SD,SP,SQSP,SQV	3	1
AT1G13990	AT1G13990.1	LEQTFDSTSYDVLESNPWR	117	135	AT1G13990.1	FragPipe, ProteinProspector	CLLF,FL,IND,SP,SQV,ST	3	1
AT1G13990	AT1G13990.1	GDSKPVYVLTHR	136	147	AT1G13990.1,AT1G13990.2	FragPipe, ProteinProspector	LFPT,PT,SP,SQV,ST	3	2
AT1G13990	AT1G13990.1	ENQICTMK	148	155	AT1G13990.1,AT1G13990.2	FragPipe, ProteinProspector	B1	3	2
AT1G13990	AT1G13990.1	TNHSEVEKELGLLFPSR	158	174	AT1G13990.1,AT1G13990.2	FragPipe	SQV	3	2
AT1G14150	AT1G14150.1	RNDYVQAANELVENMSELDFYVR	142	164	AT1G14150.1	FragPipe, ProteinProspector	CLLF,CT,CTSAM,IND,LFD,LFP,LFPT,ND,SCLF,SP,SQ,SQSP,B1,B3,B2	2	1
AT1G14150	AT1G14150.1	NDYVQAANELVENMSELDFYVR	143	164	AT1G14150.1	FragPipe, ProteinProspector	B1,B3	2	1
AT1G14150	AT1G14150.1	VYESYLYYEK	168	177	AT1G14150.1	FragPipe, ProteinProspector	CLLF,CP,CT,CTSAM,FL,FLPD,HY,IND,LFD,LFP,LFPT,ND,PT,SCLF,SDIMB,SP,SQ,SQSP,SQV,ST,B1,B3,B2	2	1
AT1G14150	AT1G14150.1	SIDNVVEFLA	181	190	AT1G14150.1	ProteinProspector	SP	2	1
AT1G14170	AT1G14170.1	MASTLRNIH	1	9	AT1G14170.1,AT1G14170.2	FragPipe	ap	3	2
AT1G14170	AT1G14170.1	ASTLRNIH	2	9	AT1G14170.1,AT1G14170.2	FragPipe, ProteinProspector	ap,wt	3	2
AT1G14170	AT1G14170.3	ASTLRNIHGKRSNLQSEFTGNGGSKRRNLH	2	31	AT1G14170.3	FragPipe	ap	3	1
AT1G14170	AT1G14170.1	NIHDQNVIASEDTVYR	7	22	AT1G14170.1	FragPipe, ProteinProspector	CC10,CC3,CIM,CP,EB,FL,FLPD,HY,IND,LFD,LFP,LFPT,ND,P,PT,RKD2,RT,RTTP,RTUZ,SD,SDIMB,SQSP,SQV,ST,B1,B3	3	1
AT1G14170	AT1G14170.3	RSNLQSEFTGNGGSK	12	26	AT1G14170.3	FragPipe, ProteinProspector	B3	3	1
AT1G14170	AT1G14170.3	SNLQSEFTGNGGSK	13	26	AT1G14170.3	FragPipe, ProteinProspector	CC10,CC3,CIM,CP,EB,FL,HY,RT,RTTP,RTUZ,SDIMB,SQ,ST,B1,B3	3	1
AT1G14170	AT1G14170.3	NLHDETDQNVIASEDTVYR	29	47	AT1G14170.3	FragPipe, ProteinProspector	CC10,CC3,CIM,CP,EB,FL,HY,LFPT,ND,RT,RTTP,RTUZ,SCLF,SD,SDIMB,SQ,SQSP,B1	3	1
AT1G14170	AT1G14170.3	DETDQNVIASE	32	42	AT1G14170.3	FragPipe, ProteinProspector	ap,wt	3	1
AT1G14170	AT1G14170.3	DQNVIASE	35	42	AT1G14170.3,AT1G14170.1	FragPipe	ap	3	2
AT1G14190	AT1G14190.1	MPYMTTDAK	1	9	AT1G14190.1	ProteinProspector	SD	2	1
AT1G14270	AT1G14270.1	LQGGSSEWPILQR	86	98	AT1G14270.1	FragPipe, ProteinProspector	CC10,CLLF,CP,CT,CTSAM,FL,FLPD,HY,IND,LFD,LFP,LFPT,ND,PT,RT,SCLF,SP,SQ,SQSP,SQV,ST	4	1
AT1G14290	AT1G14290.1	IDEDEKNLVSK	42	52	AT1G14290.1	FragPipe, ProteinProspector	CC10,CP,CTSAM,FL,FLPD,IND,LFPT,P,PT,RKD2,RTTP,SQ,ST	2	1
AT1G14300	AT1G14300.1	VQTLEAIYLIILEEAGR	270	286	AT1G14300.1	FragPipe, ProteinProspector	B1	2	1
AT1G14300	AT1G14300.1	VQTLEAIYLIILEEAGRR	270	287	AT1G14300.1	FragPipe, ProteinProspector	B1	2	1
AT1G14380	AT1G14380.1	VSENVLEGGDNIEFAEK	379	395	AT1G14380.1,AT1G14380.3,AT1G14380.4	FragPipe, ProteinProspector	CC10,CC3,CIM,CLLF,CP,CT,CTSAM,EB,FL,FLPD,HY,IND,LFD,LFP,LFPT,ND,PT,RKD2,RT,RTTP,RTUZ,SCLF,SDIMB,SP,SQ,SQSP,SQV,ST,B1,B3	7	3
AT1G14380	AT1G14380.1	VSENVLEGGDNIEFAEKEK	379	397	AT1G14380.1,AT1G14380.3,AT1G14380.4	FragPipe, ProteinProspector	EB,ND	7	3
AT1G14380	AT1G14380.1	DNIEFAEKEKDTT	388	400	AT1G14380.1,AT1G14380.3,AT1G14380.4	FragPipe, ProteinProspector	ap,wt	7	3
AT1G14380	AT1G14380.1	EKDTTDSVQIESEGK	396	410	AT1G14380.1,AT1G14380.3,AT1G14380.4	FragPipe, ProteinProspector	CC10,CC3,CLLF,CP,CT,CTSAM,EB,FL,FLPD,HY,IND,LFD,LFP,LFPT,ND,PT,RKD2,RT,RTTP,RTUZ,SCLF,SD,SDIMB,SP,SQ,SQSP,SQV,ST	7	3
AT1G14380	AT1G14380.1	DTTDSVQIESEGK	398	410	AT1G14380.1,AT1G14380.3,AT1G14380.4	FragPipe, ProteinProspector	CC10,CC3,CP,CT,EB,FL,FLPD,HY,IND,ND,PT,RKD2,RT,RTTP,SQ,SQSP,SQV,ST,B1	7	3
AT1G14380	AT1G14380.1	VSGNVLEGGEGENIVFTEK	411	429	AT1G14380.1,AT1G14380.3,AT1G14380.4	FragPipe, ProteinProspector	CC10,CC3,CIM,CLLF,CP,CT,CTSAM,EB,FL,FLPD,HY,IND,LFD,LFP,LFPT,ND,PT,RKD2,RT,RTTP,RTUZ,SCLF,SD,SP,SQ,SQSP,SQV,ST,B1,B3	7	3
AT1G14380	AT1G14380.1	VSGNVLEGGEGENIVFTEKEK	411	431	AT1G14380.1,AT1G14380.3,AT1G14380.4	FragPipe	EB,IND	7	3
AT1G14380	AT1G14380.1	EKDTADPVQIEPER	430	443	AT1G14380.1,AT1G14380.3,AT1G14380.4	FragPipe, ProteinProspector	CC10,CC3,CIM,CLLF,CP,CT,CTSAM,EB,FL,FLPD,HY,IND,LFD,LFP,LFPT,ND,PT,RKD2,RT,RTTP,RTUZ,SCLF,SP,SQ,SQSP,SQV,ST,B1	7	3
AT1G14380	AT1G14380.1	DTADPVQIEPERK	432	444	AT1G14380.1,AT1G14380.3,AT1G14380.4	FragPipe, ProteinProspector	CC10,CC3,CIM,CLLF,CP,CT,CTSAM,EB,FL,FLPD,HY,IND,LFD,LFP,LFPT,ND,PT,RKD2,RT,RTTP,SCLF,SP,SQ,SQSP,SQV,ST,B1,B3	7	3
AT1G14380	AT1G14380.1	DTADPVQIEPER	432	443	AT1G14380.1,AT1G14380.3,AT1G14380.4	FragPipe, ProteinProspector	CIM,CP,CT,CTSAM,EB,FL,IND,PT,RTUZ,SQ,SQSP,SQV,ST,B1	7	3
AT1G14380	AT1G14380.1	DPVQIEPERKVLEEG	435	449	AT1G14380.1,AT1G14380.3,AT1G14380.4	FragPipe, ProteinProspector	ap,wt	7	3
AT1G14380	AT1G14380.1	KVLEEGDNIESSGK	444	457	AT1G14380.1,AT1G14380.3,AT1G14380.4	FragPipe, ProteinProspector	CC10,CC3,CLLF,CTSAM,EB,FL,FLPD,HY,IND,LFD,LFP,LFPT,ND,RKD2,RT,RTTP,RTUZ,SP,SQ,SQSP,SQV,ST,CIM	7	3
AT1G14380	AT1G14380.1	VLEEGDNIESSGK	445	457	AT1G14380.1,AT1G14380.3,AT1G14380.4	FragPipe, ProteinProspector	CC10,CC3,CIM,CLLF,CP,CT,CTSAM,EB,FL,FLPD,HY,IND,LFD,LFP,LFPT,ND,PT,RKD2,RT,RTTP,RTUZ,SCLF,SD,SDIMB,SP,SQ,SQSP,SQV,ST,B1	7	3
AT1G14380	AT1G14380.1	VLEEGDNIESSGKEK	445	459	AT1G14380.1,AT1G14380.3,AT1G14380.4	FragPipe, ProteinProspector	CC10,EB,IND,RKD2,SQSP	7	3
AT1G14380	AT1G14380.1	EKDTGDSVQIESEGK	458	472	AT1G14380.1,AT1G14380.2,AT1G14380.3,AT1G14380.4,AT1G14380.5,AT1G14380.6	FragPipe, ProteinProspector	CC10,CC3,CIM,CLLF,CP,CT,CTSAM,EB,FL,FLPD,HY,IND,LFD,LFP,LFPT,ND,PT,RKD2,RT,RTTP,RTUZ,SCLF,SD,SDIMB,SP,SQ,SQSP,SQV,ST	7	6
AT1G14380	AT1G14380.1	DTGDSVQIESEGK	460	472	AT1G14380.1,AT1G14380.2,AT1G14380.3,AT1G14380.4,AT1G14380.5,AT1G14380.6	FragPipe, ProteinProspector	CC10,CC3,CIM,CLLF,CP,CT,CTSAM,EB,FL,FLPD,HY,IND,LFD,LFP,LFPT,ND,PT,RKD2,RT,RTTP,RTUZ,SCLF,SD,SP,SQ,SQSP,SQV,ST,B1	7	6
AT1G14380	AT1G14380.1	DSVQIESEGKVLEGG	463	477	AT1G14380.1,AT1G14380.2,AT1G14380.3,AT1G14380.4,AT1G14380.5,AT1G14380.6	FragPipe, ProteinProspector	ap,wt	7	6
AT1G14380	AT1G14380.1	VLEGGDNIEFGEK	473	485	AT1G14380.1,AT1G14380.2,AT1G14380.3,AT1G14380.4,AT1G14380.5,AT1G14380.6	FragPipe, ProteinProspector	CC10,CC3,CIM,CLLF,CP,CT,CTSAM,EB,FL,FLPD,HY,IND,LFD,LFP,LFPT,ND,PT,RKD2,RT,RTTP,RTUZ,SCLF,SP,SQ,SQSP,SQV,ST,B1	7	6
AT1G14380	AT1G14380.1	VLEGGDNIEFGEKEK	473	487	AT1G14380.1,AT1G14380.2,AT1G14380.3,AT1G14380.4,AT1G14380.5,AT1G14380.6	FragPipe, ProteinProspector	CC10,EB,IND,ND,RKD2,RT,SQSP,FL,SP	7	6
AT1G14480	AT1G14480.1	MSQKDAYYIENR	165	176	AT1G14480.1	ProteinProspector	CTSAM,LFP	2	1
AT1G14520	AT1G14520.1	MTILIDRHSDQNDAGDEIVEK	1	21	AT1G14520.1,AT1G14520.3,AT1G14520.4	ProteinProspector	EB	4	3
AT1G14520	AT1G14520.3	TILIDRHSDQNDAGDEIVEK	2	21	AT1G14520.3,AT1G14520.1,AT1G14520.4	FragPipe	ST	4	3
AT1G14520	AT1G14520.3	HSDQNDAGDEIVEK	8	21	AT1G14520.3,AT1G14520.1,AT1G14520.4	FragPipe, ProteinProspector	CC3,CP,CT,EB,FL,FLPD,LFPT,RT,SCLF,SD,SQ,B1	4	3
AT1G14520	AT1G14520.2	HSDQNGDEIVEK	8	19	AT1G14520.2	FragPipe, ProteinProspector	EB,SQ	4	1
AT1G14520	AT1G14520.3	VVCIYFKMCFQILYSK	304	319	AT1G14520.3	FragPipe	CT,FL	4	1
AT1G14530	AT1G14530.2	GITQYHQIQ	285	293	AT1G14530.2	ProteinProspector	CC10,CC3,CP,EB,FL,FLPD,P,PT,RKD2,SD,SDIMB,SP,ST	2	1
AT1G14560	AT1G14560.1	MGSSQGSTLSADVMSLVDTLPVLAK	1	25	AT1G14560.1,AT1G14560.2	FragPipe	RT	3	2
AT1G14560	AT1G14560.1	GSSQGSTLSADVMSLVDTLPVLAK	2	25	AT1G14560.1,AT1G14560.2	FragPipe, ProteinProspector	SQSP,B1,B2	3	2
AT1G14570	AT1G14570.1	ETLYGESMYYGAMR	103	116	AT1G14570.1,AT1G14570.2	FragPipe, ProteinProspector	CC10,CC3,CIM,CLLF,CP,CT,CTSAM,EB,FL,FLPD,HY,IND,LFD,LFP,LFPT,ND,P,PT,RKD2,RT,RTTP,RTUZ,SCLF,SD,SDIMB,SP,SQ,SQSP,SQV,ST,B1,B3	4	2
AT1G14570	AT1G14570.3	ETLYGESMYYGEEPK	103	117	AT1G14570.3,AT1G14570.4	FragPipe, ProteinProspector	CP,FL,FLPD,HY,ND,PT,RKD2,RTTP,RTUZ,SP,SQ,ST,CLLF	4	2
AT1G14570	AT1G14570.1	VGNSQPEPNSLIAFR	117	131	AT1G14570.1,AT1G14570.2	FragPipe, ProteinProspector	CC10,CC3,CIM,CLLF,CP,CT,CTSAM,EB,FL,FLPD,HY,IND,LFD,LFP,LFPT,ND,P,PT,RKD2,RT,RTTP,RTUZ,SCLF,SD,SDIMB,SP,SQ,SQSP,ST,B1,B3,B2	4	2
AT1G14570	AT1G14570.1	NFSEEPK	132	138	AT1G14570.1,AT1G14570.2	FragPipe, ProteinProspector	EB,FLPD,IND,PT,SCLF,SQ,SQSP,B1,B3,RTUZ,ST	4	2
AT1G14570	AT1G14570.1	NFSEEPKSPGIWEPDEGDSSASASASASASESASAPR	132	168	AT1G14570.1,AT1G14570.2	FragPipe	B1	4	2
AT1G14580	AT1G14580.3	MDLCSFSK	1	8	AT1G14580.3	ProteinProspector	RTTP	4	1
AT1G14580	AT1G14580.1	SSSYNTIALSSTPTFLLSSAAAGPGPNNFNR	2	32	AT1G14580.1,AT1G14580.2	FragPipe, ProteinProspector	B3	4	2
AT1G14580	AT1G14580.1	QEAAMTMVQQQPTSSVAPPPKK	33	54	AT1G14580.1,AT1G14580.2,AT1G14580.3	FragPipe	CLLF,EB	4	3
AT1G14580	AT1G14580.1	QEAAMTMVQQQPTSSVAPPPK	33	53	AT1G14580.1,AT1G14580.2,AT1G14580.3	FragPipe	CTSAM,PT,SCLF,SDIMB	4	3
AT1G14580	AT1G14580.1	KVYLCPEPSCVHHDPAR	121	137	AT1G14580.1,AT1G14580.2,AT1G14580.3	FragPipe, ProteinProspector	CP,LFD,LFP,LFPT	4	3
AT1G14580	AT1G14580.1	VYLCPEPSCVHHDPAR	122	137	AT1G14580.1,AT1G14580.2,AT1G14580.3	FragPipe, ProteinProspector	CP,FL,FLPD	4	3
AT1G14620	AT1G14620.1	SVVGDLTHTYFVGNAPMAHMAIQPTEEMPDLPSYKR	152	187	AT1G14620.1	FragPipe	RTTP	2	1
AT1G14620	AT1G14620.1	CSVVAASK	192	199	AT1G14620.1	FragPipe	B3	2	1
AT1G14620	AT1G14620.1	YDISNCEDFVWVTK	200	213	AT1G14620.1	FragPipe, ProteinProspector	CC10,CC3,CP,FL,FLPD,HY,IND,LFPT,ND,P,PT,RKD2,RTTP,RTUZ,SCLF,SP,SQ,SQSP,ST	2	1
AT1G14620	AT1G14620.1	DELLEFFPEQAEFFNK	214	229	AT1G14620.1	FragPipe, ProteinProspector	CC3,CLLF,CP,CT,CTSAM,FL,HY,IND,LFD,LFP,LFPT,P,RKD2,RT,RTTP,RTUZ,SCLF,SD,SDIMB,SP,SQ	2	1
AT1G14630	AT1G14630.1	EEDITLNDINK	160	170	AT1G14630.1	FragPipe	B3	2	1
AT1G14660	AT1G14660.2	TLGHMIQQSSGNSYLSSDTGTR	378	399	AT1G14660.2	FragPipe	CC10,SQSP	2	1
AT1G14700	AT1G14700.1	LLQPSKTDGTVSFLVIGDWGR	64	84	AT1G14700.1,AT1G14700.2,AT1G14700.4	FragPipe, ProteinProspector	SQSP,B1,B2	4	3
AT1G14700	AT1G14700.1	TDGTVSFLVIGDWGR	70	84	AT1G14700.1,AT1G14700.2,AT1G14700.4	FragPipe, ProteinProspector	CT,HY,LFD,LFPT,ND	4	3
AT1G14700	AT1G14700.1	GGDVNYVEPEEMR	309	321	AT1G14700.1,AT1G14700.2,AT1G14700.3	FragPipe, ProteinProspector	CLLF,CT,CTSAM,FL,FLPD,HY,IND,LFD,LFP,LFPT,RT,RTUZ,SQ,B1	4	3
AT1G14700	AT1G14700.1	FYYDGQGFMSVHVSEAELR	322	340	AT1G14700.1,AT1G14700.2,AT1G14700.3	FragPipe, ProteinProspector	CTSAM,HY,LFPT,LFD	4	3
AT1G14810	AT1G14810.1	AHAESVNLQFENPLDENTAR	282	301	AT1G14810.1	FragPipe, ProteinProspector	CC10,CC3,CIM,CLLF,CP,CT,CTSAM,EB,FL,FLPD,HY,IND,LFD,LFP,LFPT,ND,P,PT,RKD2,RT,RTTP,RTUZ,SCLF,SD,SDIMB,SP,SQ,SQSP,SQV,ST,B1,B2,B3	2	1
AT1G14810	AT1G14810.1	DENTAREILKKAPGVYIID	296	314	AT1G14810.1	FragPipe, ProteinProspector	ap,wt	2	1
AT1G14810	AT1G14810.1	KAPGVYIIDDR	306	316	AT1G14810.1	FragPipe, ProteinProspector	CC10,CC3,CIM,CLLF,CP,CT,CTSAM,EB,FL,FLPD,HY,IND,LFD,LFP,LFPT,ND,P,PT,RKD2,RT,RTTP,RTUZ,SCLF,SD,SDIMB,SP,SQ,SQSP,SQV,ST,B3,B1,B2	2	1
AT1G14810	AT1G14810.1	APGVYIIDDR	307	316	AT1G14810.1	FragPipe, ProteinProspector	CC10,CC3,CIM,CLLF,CT,CTSAM,EB,FL,HY,IND,LFPT,ND,P,PT,RKD2,RT,RTTP,RTUZ,SCLF,SP,SQ,SQSP,SQV,ST,B1,B2,B3,CP	2	1
AT1G14810	AT1G14810.1	DRASNTFPTPL	315	325	AT1G14810.1	FragPipe, ProteinProspector	ap,wt	2	1
AT1G14810	AT1G14810.1	DRASNTFPTPLDVSNK	315	330	AT1G14810.1	FragPipe, ProteinProspector	ap,wt	2	1
AT1G14810	AT1G14810.1	ASNTFPTPLDVSNK	317	330	AT1G14810.1	FragPipe, ProteinProspector	CC10,CC3,CIM,CLLF,CP,CT,CTSAM,EB,FL,FLPD,HY,IND,LFD,LFP,LFPT,ND,PT,RKD2,RT,RTTP,RTUZ,SCLF,SD,SP,SQ,SQSP,SQV,ST,B1,B3	2	1
AT1G14810	AT1G14810.1	ASNTFPTPLDVSNKDDVAVGR	317	337	AT1G14810.1	FragPipe, ProteinProspector	CC10,CC3,CIM,CLLF,CP,CT,CTSAM,EB,FL,FLPD,HY,IND,LFD,LFP,LFPT,ND,P,PT,RKD2,RT,RTTP,RTUZ,SCLF,SD,SDIMB,SP,SQ,SQSP,SQV,ST,B1,B2,B3	2	1
AT1G14810	AT1G14810.1	DDVAVGRIRR	331	340	AT1G14810.1	FragPipe, ProteinProspector	ap,wt	2	1
AT1G14810	AT1G14810.1	DDVAVGR	331	337	AT1G14810.1	FragPipe	B1	2	1
AT1G14810	AT1G14810.1	DVAVGRIRRDVSQ	332	344	AT1G14810.1	FragPipe, ProteinProspector	ap,wt	2	1
AT1G14810	AT1G14810.1	RDVSQDGNFGLDIFVCGDQIR	340	360	AT1G14810.1	FragPipe, ProteinProspector	CC10,CC3,CIM,CLLF,CP,CT,CTSAM,EB,FL,FLPD,HY,IND,LFD,LFP,LFPT,ND,P,PT,RKD2,RT,RTTP,RTUZ,SCLF,SP,SQ,SQSP,SQV,ST,B1,B2,B3	2	1
AT1G14810	AT1G14810.1	DVSQDGNFGLDIFVCGDQIR	341	360	AT1G14810.1	FragPipe, ProteinProspector	CC10,CC3,CIM,CLLF,CP,CT,CTSAM,EB,FL,FLPD,HY,IND,LFD,LFP,LFPT,ND,P,PT,RKD2,RT,RTTP,RTUZ,SCLF,SDIMB,SP,SQ,SQSP,SQV,ST,B1,B2,B3	2	1
AT1G14810	AT1G14810.1	DVSQDGNFGLDIFVCGDQIRK	341	361	AT1G14810.1	FragPipe, ProteinProspector	EB,RKD2,SDIMB,B1,B3	2	1
AT1G14810	AT1G14810.1	DGNFGLDIFVCG	345	356	AT1G14810.1	FragPipe, ProteinProspector	ap,wt	2	1
AT1G14810	AT1G14810.1	DQIRKGAALNAVQIAEMLL	357	375	AT1G14810.1	ProteinProspector	ap,wt	2	1
AT1G14810	AT1G14810.1	KGAALNAVQIAEMLL	361	375	AT1G14810.1	ProteinProspector	CC10,CC3,CIM,CLLF,CP,CT,CTSAM,EB,FL,FLPD,IND,LFD,LFP,LFPT,ND,P,RKD2,RT,SCLF,SD,SP,SQ,SQSP,SQV,ST,B1,B3	2	1
AT1G14810	AT1G14810.1	GAALNAVQIAEMLL	362	375	AT1G14810.1	ProteinProspector	CC3,CLLF,LFD,LFP,LFPT,ND,RT,SQSP,B1,B2	2	1
AT1G14820	AT1G14820.3	MEESQELALTQLRKSVEKLSSSTEGY	1	26	AT1G14820.3	FragPipe, ProteinProspector	ap,wt	3	1
AT1G14820	AT1G14820.3	MEESQELALTQLRKSVEKLSSSTEGYDKPTLMRFLVARSM	1	40	AT1G14820.3	FragPipe, ProteinProspector	wt	3	1
AT1G14820	AT1G14820.3	MEESQELALTQLR	1	13	AT1G14820.3	FragPipe, ProteinProspector	CC10,CC3,CT,PT,B1	3	1
AT1G14820	AT1G14820.3	MEESQELALTQLRK	1	14	AT1G14820.3	FragPipe, ProteinProspector	CC10,FL,ND,RKD2,B1,B2,B3	3	1
AT1G14820	AT1G14820.3	LSSSTEGYDKPTLMR	19	33	AT1G14820.3	FragPipe, ProteinProspector	CC10,CC3,CIM,CLLF,CP,CT,CTSAM,FL,FLPD,HY,IND,LFD,LFP,LFPT,ND,PT,RKD2,RT,RTTP,RTUZ,SCLF,SP,SQ,SQSP,SQV,ST,B1,B3,B2	3	1
AT1G14840	AT1G14840.1	DSNDKVMPVR	310	319	AT1G14840.1	FragPipe	B1	2	1
AT1G14840	AT1G14840.1	DKVMPVRQWLEERRFLQGEMQQLR	313	336	AT1G14840.1	FragPipe, ProteinProspector	ap,wt	2	1
AT1G14870	AT1G14870.1	GYDMSLGWAGNVER	119	132	AT1G14870.1	FragPipe, ProteinProspector	CC10,CC3,CIM,CLLF,CP,FL,FLPD,HY,LFP,ND,P,PT,RKD2,RT,RTTP,RTUZ,SCLF,SP,SQV,ST,B1,B3	2	1
AT1G14870	AT1G14870.1	QQNQGGVAMGAPVFQGGMTR	133	152	AT1G14870.1	FragPipe, ProteinProspector	CC10,CC3,CIM,CLLF,CP,FL,FLPD,HY,IND,LFP,ND,PT,RKD2,RT,RTTP,RTUZ,SCLF,SP,SQ,SQSP,ST,B1,B2,B3,SDIMB	2	1
AT1G14910	AT1G14910.1	IMQISNFKDDSSPVAWDCSGWVR	119	141	AT1G14910.1	FragPipe, ProteinProspector	ND,PT,SQ,SQV	2	1
AT1G14910	AT1G14910.1	DDSSPVAWDCSGWVR	127	141	AT1G14910.1	FragPipe, ProteinProspector	CC10,CC3,CIM,CP,FL,FLPD,HY,PT,RKD2,SP,SQ,SQSP,SQV,B3	2	1
AT1G14940	AT1G14940.1	NENHVFQDAVGHHIQGCTMHDGDWDSHGSIR	26	56	AT1G14940.1	FragPipe, ProteinProspector	EB,RT,SD,SDIMB	2	1
AT1G14940	AT1G14940.1	SWNITCDGKPEVFK	57	70	AT1G14940.1	FragPipe, ProteinProspector	EB,HY,SD,SDIMB,SQV	2	1
AT1G14940	AT1G14940.1	SWNITCDGKPEVFKEK	57	72	AT1G14940.1	ProteinProspector	SDIMB	2	1
AT1G14970	AT1G14970.1	DLSIQNRLPGSDHTTPSPPTSPHLCR	8	33	AT1G14970.1	FragPipe	CIM,FL	3	1
AT1G14970	AT1G14970.1	SKSSSVSGQQQSR	36	48	AT1G14970.1	FragPipe	P	3	1
AT1G14980	AT1G14980.1	DTVLLPEYGGTQVKLGENEYHLFR	64	87	AT1G14980.1	FragPipe, ProteinProspector	ap,wt	2	1
AT1G14980	AT1G14980.1	LGENEYHLFR	78	87	AT1G14980.1	FragPipe, ProteinProspector	CC10,CC3,CIM,CLLF,CP,CT,CTSAM,EB,FL,FLPD,HY,IND,LFD,LFP,LFPT,ND,P,PT,RKD2,RT,RTTP,RTUZ,SCLF,SD,SDIMB,SP,SQ,SQSP,SQV,ST,B1,B2,B3	2	1
AT1G14980	AT1G14980.1	LGENEYHLFRDEDVLGTLHED	78	98	AT1G14980.1	ProteinProspector	CC10,CC3,CP,CTSAM,EB,FL,FLPD,IND,LFPT,ND,P,PT,RKD2,RT,RTTP,SD,SDIMB,SQ,SQSP,ST,B1,B2,B3	2	1
AT1G14980	AT1G14980.1	DEDVLGTLHE	88	97	AT1G14980.1	FragPipe, ProteinProspector	ap,wt	2	1
AT1G14980	AT1G14980.1	DEDVLGTLHED	88	98	AT1G14980.1	ProteinProspector	CC10,CC3,CIM,CLLF,CP,CT,CTSAM,EB,FL,FLPD,HY,IND,LFD,LFP,LFPT,ND,P,PT,RKD2,RT,RTTP,RTUZ,SCLF,SD,SDIMB,SP,SQ,SQSP,SQV,ST,B1,B3	2	1
AT1G14990	AT1G14990.1	SPYVYHSQYMAHLLSQGQLDGSG	100	122	AT1G14990.1	ProteinProspector	CIM,RKD2	2	1
AT1G15020	AT1G15020.2	KYNYNPHYLK	496	505	AT1G15020.2	FragPipe, ProteinProspector	CC3,CLLF,CP,CTSAM,FL,HY,IND,LFP,P,RKD2,RTUZ,SQ,SQSP	3	1
AT1G15020	AT1G15020.2	YNYNPHYLK	497	505	AT1G15020.2	FragPipe, ProteinProspector	CC10,CC3,CP,CTSAM,FLPD,HY,LFD,LFP,LFPT,P,RT,RTTP,RTUZ,SCLF,SQ	3	1
AT1G15020	AT1G15020.2	RYNSNYMVMNTFSNTESER	506	524	AT1G15020.2	ProteinProspector	SDIMB	3	1
AT1G15020	AT1G15020.2	YNSNYMVMNTFSNTESER	507	524	AT1G15020.2	FragPipe, ProteinProspector	CC3,FL,P,RTTP,SQ,CC10,ST	3	1
AT1G15030	AT1G15030.1	DLDACFLTYHSLHTPFQGPGVTTGSMHVVQPR	268	299	AT1G15030.1	FragPipe	CP	2	1
AT1G15030	AT1G15030.1	ESVEKMELPVFGLASYK	300	316	AT1G15030.1	FragPipe	SQV	2	1
AT1G15030	AT1G15030.1	MELPVFGLASYK	305	316	AT1G15030.1	FragPipe, ProteinProspector	CTSAM,RTTP	2	1
AT1G15030	AT1G15030.1	QVNHPDFIFFCR	348	359	AT1G15030.1	FragPipe, ProteinProspector	CC3,CP,RKD2,SQ	2	1
AT1G15040	AT1G15040.1	SFSQAEFLEANTVLSK	299	314	AT1G15040.1	FragPipe	RT	2	1
AT1G15040	AT1G15040.1	QMGATVR	322	328	AT1G15040.1	FragPipe	LFP	2	1
AT1G15040	AT1G15040.1	LSDMLSFHHMMAR	355	367	AT1G15040.1	FragPipe, ProteinProspector	CIM,RT	2	1
AT1G15040	AT1G15040.1	KLLEPEHTDR	376	385	AT1G15040.1	FragPipe, ProteinProspector	CP,RTUZ	2	1
AT1G15040	AT1G15040.1	LLEPEHTDR	377	385	AT1G15040.1	FragPipe, ProteinProspector	CIM,CLLF,CTSAM,P,RT,RTTP,RTUZ,B1	2	1
AT1G15060	AT1G15060.1	LVLNNFCTIPAK	463	474	AT1G15060.1,AT1G15060.3	FragPipe, ProteinProspector	CIM,CLLF,CT,CTSAM,FL,HY,LFD,LFP,LFPT,P,PT,SCLF,SP,SQSP,SQV,ST,CC3,RKD2,SQ	3	2
AT1G15060	AT1G15060.1	LLIQLTTAFR	475	484	AT1G15060.1,AT1G15060.3	FragPipe, ProteinProspector	CLLF,EB,IND,ND,RKD2,SCLF,SDIMB,SQ,SQV	3	2
AT1G15060	AT1G15060.1	FYYKDHLPR	495	503	AT1G15060.1,AT1G15060.3	FragPipe, ProteinProspector	FL,PT,SQV	3	2
AT1G15060	AT1G15060.1	TSVPVLALAGDRDLICPPAAVEDTVK	504	529	AT1G15060.1,AT1G15060.3	FragPipe, ProteinProspector	CC10,CIM,CLLF,CP,CT,CTSAM,EB,FL,FLPD,HY,IND,LFD,LFP,LFPT,ND,P,PT,RKD2,RT,RTTP,SCLF,SDIMB,SP,SQ,SQSP,SQV,ST	3	2
AT1G15060	AT1G15060.1	TSVPVLALAGDR	504	515	AT1G15060.1,AT1G15060.3	FragPipe, ProteinProspector	LFD,LFP,LFPT,RT,SCLF,CLLF	3	2
AT1G15060	AT1G15060.1	DRDLICPPAAVE	514	525	AT1G15060.1,AT1G15060.3	FragPipe	wt	3	2
AT1G15060	AT1G15060.1	DLICPPAAVEDTVK	516	529	AT1G15060.1,AT1G15060.3	FragPipe, ProteinProspector	CIM,CLLF,CT,CTSAM,EB,FL,FLPD,IND,LFD,LFP,LFPT,ND,P,PT,RKD2,RT,RTUZ,SCLF,SP,SQSP,SQV,ST	3	2
AT1G15060	AT1G15060.1	LFPENLVTYK	530	539	AT1G15060.1,AT1G15060.3	FragPipe, ProteinProspector	CIM,CLLF,CP,CTSAM,EB,FL,ND,P,PT,RKD2,RT,SCLF,SDIMB,SP,SQSP,SQV,ST,B3,IND	3	2
AT1G15060	AT1G15060.1	LLGEPDGPHYAHYDLVGGR	540	558	AT1G15060.1,AT1G15060.3	FragPipe, ProteinProspector	CC10,CC3,CIM,CLLF,CP,CT,CTSAM,EB,FL,FLPD,HY,IND,LFD,LFP,LFPT,ND,P,PT,RKD2,RT,RTTP,RTUZ,SCLF,SD,SDIMB,SP,SQ,SQSP,SQV,ST	3	2
AT1G15060	AT1G15060.1	LAVEQVYPCITEFLSHHDSA	559	578	AT1G15060.1,AT1G15060.3	ProteinProspector	CC10,CC3,CIM,CLLF,CP,CT,CTSAM,EB,FL,FLPD,HY,IND,LFD,LFP,ND,P,PT,RKD2,RT,RTUZ,SCLF,SDIMB,SP,SQ,SQSP,SQV,ST	3	2
AT1G15110	AT1G15110.2	NAIVGSDTMGK	391	401	AT1G15110.2	FragPipe	ND	4	1
AT1G15110	AT1G15110.2	AKETLSASLLLQQR	423	436	AT1G15110.2	FragPipe	RTTP	4	1
AT1G15120	AT1G15120.1	MADDEVVDPK	1	10	AT1G15120.1	FragPipe, ProteinProspector	CP,FLPD,HY,IND,ND,P,PT,RTTP,SP,SQ,ST,CIM,FL,LFD,SQV	2	1
AT1G15120	AT1G15120.1	MADDEVVDPKK	1	11	AT1G15120.1	ProteinProspector	SD	2	1
AT1G15120	AT1G15120.1	ADDEVVDPKK	2	11	AT1G15120.1	FragPipe, ProteinProspector	CC10,CC3,CIM,CP,CTSAM,EB,FL,FLPD,HY,IND,LFD,LFPT,ND,P,PT,RKD2,RTTP,RTUZ,SCLF,SD,SDIMB,SQ,SQSP,SQV,ST	2	1
AT1G15120	AT1G15120.1	ADDEVVDPK	2	10	AT1G15120.1	FragPipe, ProteinProspector	CC3,CIM,EB,HY,ND,P,RT,RTTP,RTUZ,SCLF,SD,SQ,B1	2	1
AT1G15120	AT1G15120.1	DYWQCIDKCVAPKLFAKLK	51	69	AT1G15120.1	ProteinProspector	ap	2	1
AT1G15125	AT1G15125.1	EGIIEEEEVNSFNLPIYYTTPK	236	257	AT1G15125.1	FragPipe, ProteinProspector	CC10,CLLF,CTSAM,HY,IND,LFD,LFPT,ND,SCLF,B1,B2,B3	2	1
AT1G15125	AT1G15125.1	IDKMETLGSMDAQDTMPDLESR	271	292	AT1G15125.1	FragPipe, ProteinProspector	HY,IND,LFPT,ND,SCLF	2	1
AT1G15125	AT1G15125.1	METLGSMDAQDTMPDLESR	274	292	AT1G15125.1	FragPipe, ProteinProspector	CLLF,CT,CTSAM,HY,IND,LFPT,ND,SCLF,LFD	2	1
AT1G15125	AT1G15125.1	AVLEGLVR	298	305	AT1G15125.1	FragPipe, ProteinProspector	HY,IND,LFPT,ND,SCLF,SD,B1,B3	2	1
AT1G15125	AT1G15125.1	THFGHQILDDLFDR	306	319	AT1G15125.1	FragPipe, ProteinProspector	CC10,CLLF,CT,CTSAM,HY,IND,LFD,LFP,LFPT,ND,RT,SCLF,SD	2	1
AT1G15125	AT1G15125.1	THFGHQILDDLFDRYALK	306	323	AT1G15125.1	FragPipe	SCLF	2	1
AT1G15125	AT1G15125.1	LAHSSFILQPQTHK	324	337	AT1G15125.1	FragPipe, ProteinProspector	CLLF,CTSAM,HY,IND,LFD,LFP,LFPT,ND,SCLF	2	1
AT1G15125	AT1G15125.1	SIMIFALLSR	338	347	AT1G15125.1	FragPipe, ProteinProspector	CLLF,CP,HY,IND,LFPT,ND,SCLF	2	1
AT1G15140	AT1G15140.1	VVPVLSQPDDGWKGETGYVQAAFAR	229	253	AT1G15140.1	FragPipe, ProteinProspector	CC10,CC3,CIM,CLLF,CP,CT,CTSAM,EB,FL,FLPD,HY,IND,LFD,LFP,LFPT,ND,P,PT,RKD2,RT,RTTP,SCLF,SD,SDIMB,SP,SQ,SQSP,SQV,ST,B1,B2,B3	3	1
AT1G15140	AT1G15140.1	GETGYVQAAFAR	242	253	AT1G15140.1	FragPipe, ProteinProspector	CLLF,CP,CT,CTSAM,EB,FL,FLPD,HY,IND,LFD,LFP,LFPT,ND,P,RTTP,SCLF,SP,SQ,SQSP,SQV,ST,B1,B3	3	1
AT1G15140	AT1G15140.1	QLSAPK	256	261	AT1G15140.1	ProteinProspector	B1,B2	3	1
AT1G15140	AT1G15140.1	ATGAVLCGQK	262	271	AT1G15140.1	FragPipe, ProteinProspector	CC3,CIM,CT,LFD,SQ,B1,B2,B3	3	1
AT1G15140	AT1G15140.1	ATGAVLCGQKQMAEEITSMLVADGVSNDK	262	290	AT1G15140.1	FragPipe, ProteinProspector	EB,LFPT,P,PT,SCLF,SQV,CP,CTSAM,IND,LFD,LFP,ND	3	1
AT1G15140	AT1G15140.1	QMAEEITSMLVADGVSNDK	272	290	AT1G15140.1	FragPipe, ProteinProspector	CC10,CC3,CLLF,CP,CT,CTSAM,EB,FL,FLPD,HY,IND,LFD,LFP,LFPT,ND,P,PT,RKD2,RT,RTTP,RTUZ,SCLF,SD,SDIMB,SP,SQ,SQSP,SQV,ST,B1,B2,B3	3	1
AT1G15140	AT1G15140.1	QMAEEITSMLVADGVSNDKLLK	272	293	AT1G15140.1	FragPipe, ProteinProspector	EB,B1,B3	3	1
AT1G15140	AT1G15140.1	DGVSNDKLLKNF	284	295	AT1G15140.1	ProteinProspector	ap,wt	3	1
AT1G15140	AT1G15140.1	DKLLKNF	289	295	AT1G15140.1	ProteinProspector	wt	3	1
AT1G15150	AT1G15150.1	TTNDPVDRIEK	7	17	AT1G15150.1	FragPipe, ProteinProspector	EB,SQSP	2	1
AT1G15150	AT1G15150.1	DLQDGSFTAELKR	22	34	AT1G15150.1	FragPipe, ProteinProspector	EB,SQSP	2	1
AT1G15170	AT1G15170.1	LLLPVER	11	17	AT1G15170.1	FragPipe, ProteinProspector	CC10,CC3,CIM,CP,CT,CTSAM,LFD,LFPT,ND,P,RKD2,RT,RTTP,RTUZ,SCLF,SDIMB,SP,SQ,ST	2	1
AT1G15170	AT1G15170.1	VENVTWSDLR	18	27	AT1G15170.1	FragPipe, ProteinProspector	CIM,CT,EB,RT,ST	2	1
AT1G15170	AT1G15170.1	DGSFTVELK	28	36	AT1G15170.1	FragPipe, ProteinProspector	P	2	1
AT1G15180	AT1G15180.1	MGDAESTSK	1	9	AT1G15180.1	FragPipe, ProteinProspector	EB,FLPD	2	1
AT1G15180	AT1G15180.1	TSLLLPVER	10	18	AT1G15180.1	FragPipe, ProteinProspector	EB,FLPD,ND,PT,SD,SDIMB,SQSP	2	1
AT1G15180	AT1G15180.1	VENVTWR	19	25	AT1G15180.1	FragPipe, ProteinProspector	EB,FLPD,LFP,RTTP,SP,SQ,ST,HY	2	1
AT1G15180	AT1G15180.1	DLRDGLFTAELK	26	37	AT1G15180.1	FragPipe	RTTP	2	1
AT1G15180	AT1G15180.1	DGLFTAELK	29	37	AT1G15180.1	FragPipe, ProteinProspector	CT,FLPD,LFP,SQ	2	1
AT1G15180	AT1G15180.1	DGLFTAELKR	29	38	AT1G15180.1	FragPipe, ProteinProspector	CTSAM,EB,LFD,LFP,LFPT,SD,SP,ST	2	1
AT1G15180	AT1G15180.2	LVPISVLK	283	290	AT1G15180.2	ProteinProspector	CIM	2	1
AT1G15200	AT1G15200.1	KLSNFIR	255	261	AT1G15200.1,AT1G15200.2	FragPipe	CC10,CIM,CTSAM,RKD2,RT	4	2
AT1G15200	AT1G15200.1	DINGGEDEMIM	378	388	AT1G15200.1,AT1G15200.2,AT1G15200.3	FragPipe, ProteinProspector	wt	4	3
AT1G15200	AT1G15200.1	DLLEEGGDGTIKEEVAT	390	406	AT1G15200.1,AT1G15200.2,AT1G15200.3	FragPipe, ProteinProspector	wt	4	3
AT1G15200	AT1G15200.4	IPGGGGGDGTIK	409	420	AT1G15200.4	ProteinProspector	B2	4	1
AT1G15215	AT1G15215.2	FSGFDNRHDEWVNVK	162	176	AT1G15215.2,AT1G15215.3,AT1G15215.4	FragPipe, ProteinProspector	CC10,EB,RKD2,RTTP,SQ	4	3
AT1G15215	AT1G15215.2	FSGFDNR	162	168	AT1G15215.2,AT1G15215.3,AT1G15215.4	FragPipe	B3	4	3
AT1G15215	AT1G15215.2	HDEWVNVK	169	176	AT1G15215.2,AT1G15215.3,AT1G15215.4	FragPipe, ProteinProspector	CC10,CC3,CIM,CTSAM,RKD2,SP,B3,RTTP	4	3
AT1G15215	AT1G15215.2	SIPVEPSECGR	183	193	AT1G15215.2,AT1G15215.3,AT1G15215.4	FragPipe, ProteinProspector	B1,B3	4	3
AT1G15215	AT1G15215.2	VNVGDLLLCFQER	194	206	AT1G15215.2,AT1G15215.3,AT1G15215.4	FragPipe, ProteinProspector	CC10,CC3,CIM,CLLF,CP,CT,CTSAM,EB,FL,FLPD,HY,IND,LFD,LFP,LFPT,PT,RTUZ,SP,SQ,SQV	4	3
[truncated: 30,111 more rows]

## Sheet: 3 Genes with multiple isoforms
Gene	Pepides mapping to Group 1	Pepides mapping to Group 2	Pepides mapping to Group 3	Pepides mapping to Group 4	Total number of distinguished protein isoforms
AT1G01140	1,2	3	NA	NA	2
AT1G01220	1,7	3,8	4	NA	3
AT1G01320	2,3	1	NA	NA	2
AT1G01340	2	1	NA	NA	2
AT1G01390	1	2	NA	NA	2
AT1G01580	1	2	NA	NA	2
AT1G01860	1,4,5	2,3	NA	NA	2
AT1G02080	2,3	1	NA	NA	2
AT1G02940	1,4	2	NA	NA	2
AT1G02950	1,2,3,5;5	4	NA	NA	2
AT1G03040	3	1,2	NA	NA	2
AT1G03060	1,2	3,4	NA	NA	2
AT1G03160	1,4;1,2,3;4	2	NA	NA	2
AT1G03780	2,3;2	1	NA	NA	2
AT1G03860	2	1,3	NA	NA	2
AT1G04120	1,3	2	NA	NA	2
AT1G04200	1,3;1	2	NA	NA	2
AT1G04830	1,3	2	NA	NA	2
AT1G04945	1,2,4	3	NA	NA	2
AT1G04985	1	2	NA	NA	2
AT1G05560	1	2	NA	NA	2
AT1G05860	1,2	3	NA	NA	2
AT1G05940	4	1,2	NA	NA	2
AT1G06200	2	1	NA	NA	2
AT1G06640	1	2	NA	NA	2
AT1G06680	1	2	NA	NA	2
AT1G06770	1,2	3	NA	NA	2
AT1G06890	1,2	4	3	NA	3
AT1G06960	3,6	1,2,5	NA	NA	2
AT1G07320	1	3,4	2	NA	3
AT1G07570	1,2,3,5;1,2,5;3	4	NA	NA	2
AT1G08630	1,2,3,4,5,6;1,2,3,4,6,7;5	7	NA	NA	2
AT1G08680	1,3,4,5;1,2,3,5;4	2	NA	NA	2
AT1G09130	3	1,2	NA	NA	2
AT1G09170	2	1,5	NA	NA	2
AT1G09270	1,2	3	NA	NA	2
AT1G09910	1	2,3	NA	NA	2
AT1G09932	2	1,3,4	NA	NA	2
AT1G10070	1,2	3	NA	NA	2
AT1G10300	1,3	2	NA	NA	2
AT1G10570	1	2	NA	NA	2
AT1G11580	1	2	NA	NA	2
AT1G11820	2	3	NA	NA	2
AT1G11870	1	2,3,4,5	NA	NA	2
AT1G11990	2	1	NA	NA	2
AT1G12140	1,3	2	NA	NA	2
AT1G12250	2	1	NA	NA	2
AT1G12520	3	1,2;2	1	NA	3
AT1G13220	2	1,3	NA	NA	2
AT1G13650	3,4	1,2	NA	NA	2
AT1G14170	1,2;1	3	NA	NA	2
AT1G14520	1,3,4;3	2	NA	NA	2
AT1G14570	1,2	3,4	NA	NA	2
AT1G14580	1,2	3	NA	NA	2
AT1G15180	1	2	NA	NA	2
AT1G15200	1,2,3;1,2	4	NA	NA	2
AT1G15290	1	2	NA	NA	2
AT1G15350	1,2	3,4,5,6	NA	NA	2
AT1G15520	2	1	NA	NA	2
AT1G15780	1,3;1,2;3	2	NA	NA	2
AT1G16310	1	2	NA	NA	2
AT1G17200	1	2	NA	NA	2
AT1G17350	1,3,4,5	2	NA	NA	2
AT1G17380	1,3	2	NA	NA	2
AT1G17450	2	3	NA	NA	2
AT1G17650	1	2	NA	NA	2
AT1G17720	2	1	NA	NA	2
AT1G18270	1,3,4;1,2,4;3	2	NA	NA	2
AT1G18390	1	2	NA	NA	2
AT1G18410	1,4	2,3	NA	NA	2
AT1G18420	1	2	NA	NA	2
AT1G18730	1,3,5;5	1,2,3,4;2,3,4;4	NA	NA	2
AT1G19350	3	1,4,5,6	NA	NA	2
AT1G19430	1,3	2	NA	NA	2
AT1G19780	1	2	NA	NA	2
AT1G19870	1	2	NA	NA	2
AT1G20020	1,3;1	2	3	NA	3
AT1G20060	1	2,3,4,5,6,7,8,9,10;2,3,6,7,8	NA	NA	2
AT1G20620	1,2,5	6	NA	NA	2
AT1G20700	2	1,3	NA	NA	2
AT1G20910	1	2	NA	NA	2
AT1G21170	1	2	NA	NA	2
AT1G21590	1	2	NA	NA	2
AT1G22280	1,3;1,2;3	2	NA	NA	2
AT1G22300	2	1	NA	NA	2
AT1G22750	1,2	4	NA	NA	2
AT1G22920	1	2	NA	NA	2
AT1G23080	1	2,3,4	NA	NA	2
AT1G23310	1	2	NA	NA	2
AT1G23330	1	2	NA	NA	2
AT1G23820	1	2	NA	NA	2
AT1G23890	2	1	NA	NA	2
AT1G23935	2	1,3;1	NA	NA	2
AT1G24260	1	2,3	NA	NA	2
AT1G24300	1	2,3	NA	NA	2
AT1G24460	2	1	NA	NA	2
AT1G24485	1,2	3	NA	NA	2
AT1G24490	1	2	NA	NA	2
AT1G24706	1,2,3,4,5,6,7;1,2,3,4,5,6,7,8;1,2,3,4,5,6,8,9;7	9	NA	NA	2
AT1G25540	1	2	NA	NA	2
AT1G26130	2,3,4	1	NA	NA	2
AT1G26230	1,2,5	3	NA	NA	2
AT1G26660	1	2	NA	NA	2
AT1G27110	1,3	2,4	NA	NA	2
AT1G27380	1,2,4	3	NA	NA	2
AT1G27450	1,3	2,4	NA	NA	2
AT1G27650	2	1	NA	NA	2
AT1G27760	1,3	2	NA	NA	2
AT1G27840	1,2	3	NA	NA	2
AT1G28330	2,3	1,4	NA	NA	2
AT1G29040	1,4,5;1,3,4,5	2	NA	NA	2
AT1G29320	1	2	NA	NA	2
AT1G29810	1	2	NA	NA	2
AT1G29850	1,2;2	1	3	NA	3
AT1G30330	2,3	1	NA	NA	2
AT1G30470	1,3	2	NA	NA	2
AT1G30510	3	1,2	NA	NA	2
AT1G30660	3	2	NA	NA	2
AT1G31420	2	1,3	NA	NA	2
AT1G32070	1,2	3	NA	NA	2
AT1G32550	1	2	NA	NA	2
AT1G32870	3	1,2	NA	NA	2
AT1G33790	2,3,4,5,6;2,3,5,6;2,6;2	1	NA	NA	2
AT1G33960	2	1	NA	NA	2
AT1G34160	1	2	NA	NA	2
AT1G34760	1	2	NA	NA	2
AT1G35340	2,6,7	1,3,4,5	NA	NA	2
AT1G43170	1,2,3,5,6,7,8,9	4	NA	NA	2
AT1G44120	1,2	3	NA	NA	2
AT1G44750	2,6	1	NA	NA	2
AT1G45180	1,3,4	2	NA	NA	2
AT1G45191	4	1,2,6	NA	NA	2
AT1G45230	1	2	NA	NA	2
AT1G47340	1	2,3	NA	NA	2
AT1G47530	1	2	NA	NA	2
AT1G47550	1	2	NA	NA	2
AT1G48090	3,4,5,6	1,2	NA	NA	2
AT1G48490	1,2,3	4	NA	NA	2
AT1G48510	1,2	3,4	NA	NA	2
AT1G48560	2	1	NA	NA	2
AT1G48600	1	2	NA	NA	2
AT1G49340	3,4	1,2	NA	NA	2
AT1G49360	1,5;1	2,3,4	NA	NA	2
AT1G49590	1	2	NA	NA	2
AT1G49630	1,2,3,5;1,2,3	4	NA	NA	2
AT1G50500	4	1,2,3,5	NA	NA	2
AT1G50730	3	2	NA	NA	2
AT1G51590	1	2	NA	NA	2
AT1G51690	1,2,4;2,3;1,4,5;1,2,3,4	3,5;5	NA	NA	2
AT1G51720	1,2,3;1,3	4	NA	NA	2
AT1G52410	2	1	NA	NA	2
AT1G52500	2,4;2	1,3	NA	NA	2
AT1G52560	1	2	NA	NA	2
AT1G53165	1	2,3	NA	NA	2
AT1G53200	1	2	NA	NA	2
AT1G53570	2,3,6;1,2,3,4,6,7	1,4,5,7;5	NA	NA	2
AT1G54217	1,3,4,5,6,7	2,8	NA	NA	2
AT1G54360	4,6	1,2,3,5	NA	NA	2
AT1G54710	1	2	NA	NA	2
AT1G54790	1,3	2	NA	NA	2
AT1G54920	1,2;1,2,4	3	NA	NA	2
AT1G55160	1,3	2	NA	NA	2
AT1G55310	1,2,5	3	NA	NA	2
AT1G55915	2,3	1,4	NA	NA	2
AT1G56090	1	2	NA	NA	2
AT1G56230	2	1,3,4	NA	NA	2
AT1G57750	1	2	NA	NA	2
AT1G58025	2,3,4,5	1,6	NA	NA	2
AT1G58190	1	2,3,4;2,3	NA	NA	2
AT1G59520	1,3,4	5	NA	NA	2
AT1G59540	1	2	NA	NA	2
AT1G59640	1	2	NA	NA	2
AT1G59890	1,2,4;2	3	NA	NA	2
AT1G59900	1	2	NA	NA	2
AT1G59980	1,2	3	NA	NA	2
AT1G60850	1,2,4	3	NA	NA	2
AT1G60890	1	2	NA	NA	2
AT1G61150	2,4,6,8,9;1,2,4,5,6,8,9,10,11	1,10,11	3,7	NA	3
AT1G61210	2,3	1	NA	NA	2
AT1G61490	3	6,7	NA	NA	2
AT1G61520	1,3	2	NA	NA	2
AT1G61810	5	1,2,3,4	NA	NA	2
AT1G62200	3	1,2	NA	NA	2
AT1G62800	2,3	1	NA	NA	2
AT1G63010	1,3,4,5,6,7	2	NA	NA	2
AT1G63480	3,4,5,6,7	1,2	NA	NA	2
AT1G63660	1	2	NA	NA	2
AT1G63740	1	2	NA	NA	2
AT1G63770	1,2,3,5,6	4,7	NA	NA	2
AT1G64110	3,5	1,2,4	NA	NA	2
AT1G64790	1,3;1	2	NA	NA	2
AT1G65040	2,4;2,3	1	NA	NA	2
AT1G65090	1,2	3	NA	NA	2
AT1G65450	1,2;1	3	NA	NA	2
AT1G65810	1,2;2	1,3;3	NA	NA	2
AT1G66240	2	1	NA	NA	2
AT1G66880	1,2;2,3;1	3	NA	NA	2
AT1G67090	1	2	NA	NA	2
AT1G67140	1,2	3	NA	NA	2
AT1G67280	1	2	NA	NA	2
AT1G67800	1,3,4,6	5	NA	NA	2
AT1G67950	1,2,4;1,3;2	3	NA	NA	2
AT1G67980	1	2	NA	NA	2
AT1G68010	2	1,3	NA	NA	2
AT1G68030	2	1,3	NA	NA	2
AT1G68080	1,4	2,3,5	NA	NA	2
AT1G68580	2,4	1,3	NA	NA	2
AT1G69040	2	1	NA	NA	2
AT1G69800	1,3	2	NA	NA	2
AT1G69810	2	1	NA	NA	2
AT1G70410	1,3	2	NA	NA	2
AT1G71220	2	1,3	NA	NA	2
AT1G72130	1	2,3	NA	NA	2
AT1G72250	2,3,4;3,4	1	NA	NA	2
AT1G72330	1,2	3	NA	NA	2
AT1G72640	1	2,3,4	NA	NA	2
AT1G72650	2	1	NA	NA	2
AT1G72990	3	1,4	NA	NA	2
AT1G73280	1,2,4	3	NA	NA	2
AT1G73350	1,2;2,3,7;1,6	3,7;3,6,7	NA	NA	2
AT1G73950	1	2	NA	NA	2
AT1G74150	1,2,4,5,6	3	NA	NA	2
AT1G74300	1	2	NA	NA	2
AT1G74560	1	3	NA	NA	2
AT1G74660	1	2	NA	NA	2
AT1G75170	1,2	3	NA	NA	2
AT1G75210	2,3	1	NA	NA	2
AT1G75310	2	1	NA	NA	2
AT1G75420	2	1,3	NA	NA	2
AT1G76380	2	1,3	NA	NA	2
AT1G76940	1,3	2	NA	NA	2
AT1G77160	1	2	NA	NA	2
AT1G77580	2,3	1,4	NA	NA	2
AT1G77700	1	2,3	NA	NA	2
AT1G77810	2	1	NA	NA	2
AT1G78780	2,4	3,5	NA	NA	2
AT1G79190	1	2	NA	NA	2
AT1G79230	1	3	NA	NA	2
AT1G79560	1,2;1	3	NA	NA	2
AT1G79570	1,2	4,5	NA	NA	2
AT1G79650	2	1,3,4	NA	NA	2
AT1G79700	1,2	4	NA	NA	2
AT1G79950	1,6	2,3,7	NA	NA	2
AT1G80380	1,2,4	3,5,6,7,8	NA	NA	2
AT1G80660	2	1,3,4	NA	NA	2
AT1G80810	3,5;2,3,4,5	1	NA	NA	2
AT1G80940	1,2,4	3	NA	NA	2
AT2G01280	2	1,3	NA	NA	2
AT2G01420	2,3	1	NA	NA	2
AT2G01830	1,3,4,6	5	NA	NA	2
AT2G01910	1	2	NA	NA	2
AT2G02390	3,4;3	1,2	NA	NA	2
AT2G02560	2	1	NA	NA	2
AT2G03020	1	2	NA	NA	2
AT2G03280	2	1	NA	NA	2
AT2G03390	1,3,4,5,6,7	2	NA	NA	2
AT2G03640	1,3,4,5	2	NA	NA	2
AT2G03780	1	3	NA	NA	2
AT2G04690	1,2,3,5	4,6	NA	NA	2
AT2G04700	1,3	2	NA	NA	2
AT2G05120	2	1	NA	NA	2
AT2G05520	1,2,3;1	2	3	4,6	4
AT2G05630	1	2	NA	NA	2
AT2G06510	1	2	NA	NA	2
AT2G06850	2	1	NA	NA	2
AT2G07690	1	2	NA	NA	2
AT2G14120	1,3,4;1,2,4;3	2	NA	NA	2
AT2G14260	2,3	1,4	NA	NA	2
AT2G14620	2	3	NA	NA	2
AT2G14680	1,2,3,4,5,6,7	8	NA	NA	2
AT2G16390	2	1	NA	NA	2
AT2G16600	1	2	NA	NA	2
AT2G16700	1,3	2,4	NA	NA	2
AT2G16980	6	1,3,4,5	NA	NA	2
AT2G17420	1	2	NA	NA	2
AT2G17510	1	2	NA	NA	2
AT2G18960	1	2,3	NA	NA	2
AT2G19340	1	2	NA	NA	2
AT2G19940	1,3	2	NA	NA	2
AT2G20540	1	2	NA	NA	2
AT2G20610	1	2	NA	NA	2
AT2G20830	2	5	6	NA	3
AT2G21170	2	1,3	NA	NA	2
AT2G21470	1,3	2	NA	NA	2
AT2G22250	2,3	1	NA	NA	2
AT2G22990	1,6	4	NA	NA	2
AT2G23370	1	2	NA	NA	2
AT2G23930	1	2	NA	NA	2
AT2G23950	1	2	NA	NA	2
AT2G23985	1,23,26	2,11,18,19,20	NA	NA	2
AT2G24200	1,2	3	NA	NA	2
AT2G24270	4	1,2,3	NA	NA	2
AT2G24560	2	1	NA	NA	2
AT2G24790	1	2	NA	NA	2
AT2G25480	1	2	NA	NA	2
AT2G25880	3,4	1,2	NA	NA	2
AT2G25890	1	2	NA	NA	2
AT2G25910	1	2	NA	NA	2
AT2G26200	1	2	NA	NA	2
AT2G26210	2,3	1,4,5,6,7	NA	NA	2
AT2G26340	1	2	NA	NA	2
AT2G26400	1,4	2,3	NA	NA	2
AT2G27110	1,2	3	NA	NA	2
AT2G27150	3,5,6	1,2,4	NA	NA	2
AT2G27220	2	1,3	NA	NA	2
AT2G27350	3,4,5,6	1,2	NA	NA	2
AT2G27720	1	3	2	NA	3
AT2G27840	1,3,4	2	NA	NA	2
AT2G28290	5,6	1,2,3,4	NA	NA	2
AT2G29530	1,2	3	NA	NA	2
AT2G29790	1,3;1	3	2	NA	3
AT2G29890	2,3	1,4,5	NA	NA	2
AT2G30120	5	4	NA	NA	2
AT2G30460	1,2,3,5,6	4	NA	NA	2
AT2G30990	1,2,4,5	3	NA	NA	2
AT2G31190	1	2	NA	NA	2
AT2G31450	2	1	NA	NA	2
AT2G32080	1	2	NA	NA	2
AT2G32250	7,8	1,2,3,4,5,6	NA	NA	2
AT2G32260	1	2	NA	NA	2
AT2G32415	1,2	3	NA	NA	2
AT2G32520	1	2,4	NA	NA	2
AT2G32700	6	1,2,3,4,5,7	NA	NA	2
AT2G32710	2	1	NA	NA	2
AT2G32850	1	2	NA	NA	2
AT2G33120	2	1	NA	NA	2
AT2G33500	1	2	NA	NA	2
AT2G33830	1	2	NA	NA	2
AT2G34070	1	2	NA	NA	2
AT2G34220	1	2	NA	NA	2
AT2G34315	1	2	NA	NA	2
AT2G34480	2	1	NA	NA	2
AT2G34560	1	2	NA	NA	2
AT2G34900	1	2	NA	NA	2
AT2G35035	1	2	NA	NA	2
AT2G35040	2	1	NA	NA	2
AT2G36000	1	2	NA	NA	2
AT2G36060	1,2	3	NA	NA	2
AT2G36250	1,2,3	4	NA	NA	2
AT2G36360	1,2,4	3,5	NA	NA	2
AT2G36530	1	2	NA	NA	2
AT2G36980	1,2	3	NA	NA	2
AT2G37050	3,4	1,2	NA	NA	2
AT2G37260	1	2,3	NA	NA	2
AT2G37280	1,2,3	4	NA	NA	2
AT2G37440	2	1,3	NA	NA	2
AT2G37700	1,3,4	2	NA	NA	2
AT2G38170	2	1	NA	NA	2
AT2G38320	1	2	NA	NA	2
AT2G39330	2	1,3	NA	NA	2
AT2G39730	1	2	3	NA	3
AT2G39805	1	2	NA	NA	2
AT2G39855	1,2,4	3,5	NA	NA	2
AT2G39930	1,2;1	3	NA	NA	2
AT2G40430	1,2	3	NA	NA	2
AT2G40570	1,3	2	NA	NA	2
AT2G40640	1,2;1,2,4,5,7,8,9;1,2,7;1	3,6	NA	NA	2
AT2G40690	1,3	2	NA	NA	2
AT2G41020	1	2	NA	NA	2
AT2G41050	2	1,3,4,5	NA	NA	2
AT2G41100	1,3,4,5,6,7;1,4;1,3,4,6,7;1,4,5	2	NA	NA	2
AT2G41640	1,3	2	NA	NA	2
AT2G41880	1,5,7;5	6,8	NA	NA	2
AT2G42120	2	1	NA	NA	2
AT2G42130	1,2,4	3	NA	NA	2
AT2G42210	2	1,3,4,5	NA	NA	2
AT2G42510	4,6;4	2	NA	NA	2
AT2G42590	3	1,2;1	NA	NA	2
AT2G42670	2,3	1	NA	NA	2
AT2G42700	1,2	3	NA	NA	2
AT2G42810	1,4,5	2,3;2	NA	NA	2
AT2G42890	2,3	1	NA	NA	2
AT2G43070	2,4	1,3	NA	NA	2
AT2G43140	2	1	NA	NA	2
AT2G43180	1,3;1,2,4;3	4	NA	NA	2
AT2G43920	1,2	3,4,5,6	NA	NA	2
AT2G44120	1	2	NA	NA	2
AT2G44450	1	2	NA	NA	2
AT2G44920	2	1	NA	NA	2
AT2G45010	2	1	NA	NA	2
AT2G45140	1	2	NA	NA	2
AT2G45200	1	2	NA	NA	2
AT2G45250	1	2	NA	NA	2
AT2G45500	1,2	5	NA	NA	2
AT2G46030	3	2,4	NA	NA	2
AT2G46225	1,2;1	3	NA	NA	2
AT2G46320	1	2,3,4,5	NA	NA	2
AT2G46830	1	2,3	NA	NA	2
AT2G46980	5	6	NA	NA	2
AT2G47020	1,2,3,5;1,4;3	4	NA	NA	2
AT3G01310	2	1	NA	NA	2
AT3G01380	2	1	NA	NA	2
AT3G01480	1	2	NA	NA	2
AT3G01500	1,2;2,3;1,4	3,4	NA	NA	2
AT3G01670	1	2	NA	NA	2
AT3G01830	1	2	NA	NA	2
AT3G02130	1	2	NA	NA	2
AT3G02420	1	2	NA	NA	2
AT3G02600	1	2	NA	NA	2
AT3G02620	1	2	NA	NA	2
AT3G02870	1,2	3	NA	NA	2
AT3G02900	1	2	NA	NA	2
AT3G02930	1,3	2	NA	NA	2
AT3G03100	1	2	NA	NA	2
AT3G03340	1,3	2	NA	NA	2
AT3G03380	2	1	NA	NA	2
AT3G03950	1,3	2	NA	NA	2
AT3G04380	3,5;2,5,6;1,3,4	1,2,4,6	NA	NA	2
AT3G04500	1	3	NA	NA	2
AT3G04600	1,3	2	NA	NA	2
AT3G04630	2	1,3	NA	NA	2
AT3G04710	1,3	2	NA	NA	2
AT3G04770	2	1	NA	NA	2
AT3G04960	3,4;3	1	NA	NA	2
AT3G05250	2,3	1	NA	NA	2
AT3G05380	1,2,4,5	3	NA	NA	2
AT3G05420	2	1	NA	NA	2
AT3G05480	2	1,3	NA	NA	2
AT3G05520	1,2	3	NA	NA	2
AT3G05710	1	2	NA	NA	2
AT3G05740	1	2	NA	NA	2
AT3G05900	1	2	NA	NA	2
AT3G06210	1	2	NA	NA	2
AT3G06400	2	1,3	NA	NA	2
AT3G06500	1	2	NA	NA	2
AT3G06530	2,4,5	1,3	NA	NA	2
AT3G06550	1,2	3	NA	NA	2
AT3G07390	1	2	NA	NA	2
AT3G07460	1	2	NA	NA	2
AT3G07810	2	1	NA	NA	2
AT3G07860	1,3	2	NA	NA	2
AT3G08620	1	2	NA	NA	2
AT3G08770	2	1	NA	NA	2
AT3G09250	2,3;1,3;2	1	NA	NA	2
AT3G09370	2	3	NA	NA	2
AT3G09710	1	2	NA	NA	2
AT3G09800	1,4,5	6	NA	NA	2
AT3G10200	1	2	NA	NA	2
AT3G10350	1	2	NA	NA	2
AT3G10390	1,3;1,4	2	NA	NA	2
AT3G10480	1,2;1,3;2	3	NA	NA	2
AT3G10572	2,3	1	NA	NA	2
AT3G10880	1,3	2,4	NA	NA	2
AT3G10915	1,2,4,5;1,2,4,5,7;5	6	NA	NA	2
AT3G11400	1	2	NA	NA	2
AT3G11820	2	1	NA	NA	2
AT3G11960	2	1,3,4	NA	NA	2
AT3G12130	1	2	NA	NA	2
AT3G12140	1,2	3	NA	NA	2
AT3G12200	2	1	NA	NA	2
AT3G12280	2	1	NA	NA	2
AT3G12490	1	2	NA	NA	2
AT3G12590	1	2	NA	NA	2
AT3G12640	2,3,4	1	NA	NA	2
AT3G12915	2	1	NA	NA	2
AT3G13060	1,2,5	3,6	NA	NA	2
AT3G13224	2,3;1,2;3	1	NA	NA	2
AT3G13300	1,3	2	NA	NA	2
AT3G13360	2	1	NA	NA	2
AT3G13460	1,3	4	NA	NA	2
AT3G13677	2,3	1	NA	NA	2
AT3G13900	1	3	NA	NA	2
AT3G13990	2	1	NA	NA	2
AT3G14010	1,2,3,5;5	4	NA	NA	2
AT3G14150	1,2	5,7	NA	NA	2
AT3G14172	1,2	3	NA	NA	2
AT3G14210	1	2	NA	NA	2
AT3G14420	1,2,3;3	4	6	NA	3
AT3G14790	2	1	NA	NA	2
AT3G14860	2	1	NA	NA	2
AT3G14990	1	2,3	NA	NA	2
AT3G15140	1	2	NA	NA	2
AT3G15352	1	2	NA	NA	2
AT3G15353	1	2	NA	NA	2
AT3G15520	2	1,3,4	NA	NA	2
AT3G15640	1	2	NA	NA	2
AT3G15650	3	1,2	NA	NA	2
AT3G15690	2	1,3	NA	NA	2
AT3G15750	1	2	NA	NA	2
AT3G15840	1,2,3,5;5	4	NA	NA	2
AT3G15950	1,2,3;1,2,4;1	5	NA	NA	2
AT3G16840	2	1	NA	NA	2
AT3G16857	3	1,2	NA	NA	2
AT3G17365	1	2	NA	NA	2
AT3G18040	3,4	1	NA	NA	2
AT3G18070	5,6	1,2,3,7	NA	NA	2
AT3G18380	1,2;2,3;1	3	NA	NA	2
AT3G18530	3	2	NA	NA	2
AT3G18610	1,3;1	3	2	NA	3
AT3G18850	1,2,3,4,5	6	NA	NA	2
AT3G18960	1,2	3	NA	NA	2
AT3G19210	1,3	2	NA	NA	2
AT3G19460	1,3,4,5,7	2,6	NA	NA	2
AT3G19670	4	1,2,3	NA	NA	2
AT3G19720	1	2,3	NA	NA	2
AT3G19780	1	2,3,4	NA	NA	2
AT3G19860	2	3	NA	NA	2
AT3G20000	1	2	NA	NA	2
AT3G20060	2	1	NA	NA	2
AT3G20150	1	2	NA	NA	2
AT3G20200	1	2,4	NA	NA	2
AT3G20440	2,3;1,2;3	1	NA	NA	2
AT3G20475	1	3	NA	NA	2
AT3G21070	2,3,4;2	1	NA	NA	2
AT3G21175	1	2,3	NA	NA	2
AT3G22104	2,3,4	1	NA	NA	2
AT3G22380	1,2	3	NA	NA	2
AT3G23280	1	2	NA	NA	2
AT3G23540	2	1,3;1	NA	NA	2
AT3G23640	1,2	3	NA	NA	2
AT3G23660	1	2	NA	NA	2
AT3G24080	3	2	NA	NA	2
AT3G24120	1	2	NA	NA	2
AT3G24360	1,4,5;1,2,4	6	NA	NA	2
AT3G24440	2	1	NA	NA	2
AT3G24560	2	1	NA	NA	2
AT3G25150	1	2	NA	NA	2
AT3G25530	1,3	2	NA	NA	2
AT3G25980	1,2	3,4	NA	NA	2
AT3G27160	1	2	NA	NA	2
AT3G27320	1	2	NA	NA	2
AT3G27440	1,2	3	NA	NA	2
AT3G29130	1,5,6	2	NA	NA	2
AT3G29410	1	2	NA	NA	2
AT3G43810	3,4	2	NA	NA	2
AT3G43920	1,2,3,5	4	NA	NA	2
AT3G44340	1,3,4	2,5	NA	NA	2
AT3G44350	2	1	NA	NA	2
AT3G44370	1	2	NA	NA	2
AT3G44620	2	1	NA	NA	2
AT3G45140	1	2	NA	NA	2
AT3G45620	2	1	NA	NA	2
AT3G46600	1,3;1	2	NA	NA	2
AT3G46920	2	1	NA	NA	2
AT3G47000	1,3	2	NA	NA	2
AT3G47540	2	1	NA	NA	2
AT3G47560	1,4,5	2,3	NA	NA	2
AT3G47630	1,2,3,6	5	NA	NA	2
AT3G47910	2	1	NA	NA	2
AT3G49010	1,2,3,4,6,7;4	1,2,3,6,7	5	NA	3
AT3G49060	1,3	2	NA	NA	2
AT3G49400	1,2,4	3	NA	NA	2
AT3G49590	3	1,2	NA	NA	2
AT3G49845	2	1	NA	NA	2
AT3G49920	1	2,4	NA	NA	2
AT3G50240	1,2,4	3	NA	NA	2
AT3G50350	1	2	NA	NA	2
AT3G50370	2	1	NA	NA	2
AT3G51620	2,3;2	1	NA	NA	2
AT3G51880	1,3,5	2	NA	NA	2
AT3G52050	1,2,3,4,6,7,8;1,2,3	5	NA	NA	2
AT3G52100	2,3,4	1	NA	NA	2
AT3G52120	1,3;1,2;3,4	2,4	NA	NA	2
AT3G52180	1,2,3	4	NA	NA	2
AT3G52260	2,3;2,4	1	NA	NA	2
AT3G52390	1	2	NA	NA	2
AT3G52560	1,2,4	3	NA	NA	2
AT3G52600	1	3	2	NA	3
AT3G53270	6	1,2,3,4,5,7,8,9	NA	NA	2
AT3G53350	9	1,4,5,6,7	NA	NA	2
AT3G53630	2	1	NA	NA	2
AT3G53900	1	2	NA	NA	2
AT3G53990	1	2	NA	NA	2
AT3G54500	5,6,7,8	3,4	NA	NA	2
AT3G54620	1,3;1	2	NA	NA	2
AT3G54740	2,3,5,6	1,4,7,8	NA	NA	2
AT3G54750	1,2,3,5	4	NA	NA	2
AT3G54760	1	2	NA	NA	2
AT3G54870	1,2;2	3	NA	NA	2
AT3G54990	1	2	NA	NA	2
AT3G55470	1	2	NA	NA	2
AT3G55770	1,2,3,5	7	NA	NA	2
AT3G55850	1,5,6;1,2,5,6	3	NA	NA	2
AT3G56100	1	2	NA	NA	2
AT3G56130	1,2,4,5;1,4,5	3	NA	NA	2
AT3G56180	2	1	NA	NA	2
AT3G56240	1,3	2	NA	NA	2
AT3G56300	1	2,3	NA	NA	2
AT3G56600	2	1,3	NA	NA	2
AT3G56700	1	2	NA	NA	2
AT3G56720	2,4	1,3,5,6,7	NA	NA	2
AT3G56940	1	2	NA	NA	2
AT3G57020	1	2	NA	NA	2
AT3G57050	1,3,4;4	1,2,3;2	NA	NA	2
AT3G57060	2	3	NA	NA	2
AT3G57470	1,2	3,4,5,6	NA	NA	2
AT3G57550	2	1,3	NA	NA	2
AT3G57590	1	2	NA	NA	2
AT3G57980	1	2	NA	NA	2
AT3G58450	2	1	NA	NA	2
AT3G59770	1,2,4	3	NA	NA	2
AT3G59950	3,4	1,2,5	NA	NA	2
AT3G60130	1	2,3	NA	NA	2
AT3G60160	3	1,2	NA	NA	2
AT3G60240	2,3;2	3,4;4	NA	NA	2
AT3G60260	1,2,4	3	NA	NA	2
AT3G61440	1,4;1,2,4	2	3	NA	3
AT3G61690	2	1,3	NA	NA	2
AT3G61710	1	4	NA	NA	2
AT3G61830	1	2	NA	NA	2
AT3G61850	1,2,3	4,5	NA	NA	2
AT3G62030	1,2	3	NA	NA	2
AT3G62390	1	2	NA	NA	2
AT3G62940	2,3,4	1,5	NA	NA	2
AT3G63220	2,3	1	NA	NA	2
AT3G63250	1,3	2	NA	NA	2
AT3G63430	1	2	NA	NA	2
AT3G63460	2	1,3	NA	NA	2
AT4G00560	1,3,4;1,4;1	2	NA	NA	2
AT4G01130	1,3	2	NA	NA	2
AT4G01880	1,2	3	NA	NA	2
AT4G02260	1	2,3,4	NA	NA	2
AT4G02390	1,3;1,2;3	2	NA	NA	2
AT4G02405	1	2	NA	NA	2
AT4G02530	1,2	3	NA	NA	2
AT4G02880	2	1	NA	NA	2
AT4G03115	1,2,3,4;1,2,4	5	NA	NA	2
AT4G03130	2,3,4	1	NA	NA	2
AT4G03230	1,4,8	2,6,7	NA	NA	2
AT4G03280	2	1	NA	NA	2
AT4G03820	3,4	1,2	NA	NA	2
AT4G04320	2	1	NA	NA	2
AT4G04450	1	2	NA	NA	2
AT4G04710	1,2,3	4	NA	NA	2
AT4G04740	1,3,4,5,6,7	2	NA	NA	2
AT4G05210	2,3;2	1	NA	NA	2
AT4G05520	2	1	NA	NA	2
AT4G06634	3	1,2;1	NA	NA	2
AT4G07410	1	2	NA	NA	2
AT4G09010	1	2	NA	NA	2
AT4G09040	1	2	NA	NA	2
AT4G09720	1,2,5,6	4	NA	NA	2
AT4G09970	1	2	NA	NA	2
AT4G10430	1,3,4,5,6,7,9	2,8	NA	NA	2
AT4G11820	2	1,3	NA	NA	2
AT4G11970	5,6	2,3,7	NA	NA	2
AT4G12580	2	1	NA	NA	2
AT4G12720	1,2,3,5,6	4	NA	NA	2
AT4G12770	1	2	NA	NA	2
AT4G12780	1,5	2,3,4,6	NA	NA	2
AT4G12960	2	1	NA	NA	2
AT4G13030	1,3	2	NA	NA	2
AT4G13720	2	1	NA	NA	2
AT4G13810	2	1,3;3	NA	NA	2
AT4G13940	1,3,4	2	NA	NA	2
AT4G14400	2,3	1	NA	NA	2
AT4G14710	5	1,2,3,4	NA	NA	2
AT4G14920	1,2	3	NA	NA	2
AT4G15320	3,4,5	1,2	NA	NA	2
AT4G15955	3	2	NA	NA	2
AT4G16160	2	1	NA	NA	2
AT4G16330	2	1	NA	NA	2
AT4G16950	1,6	2,3,5	NA	NA	2
AT4G16990	4,7,9,12,14,15,19	2,3,5,10,13,17	NA	NA	2
AT4G17100	1	2	NA	NA	2
AT4G17140	1,2;2,3;1	3	NA	NA	2
AT4G17240	1	2	NA	NA	2
AT4G17410	2,3	1,4,5,6	NA	NA	2
AT4G18360	1,4;1,2,4	3	NA	NA	2
AT4G18460	1	2	NA	NA	2
AT4G19880	1,2	3	NA	NA	2
AT4G21490	1	2	NA	NA	2
AT4G21830	1	2	NA	NA	2
AT4G21910	2,4	1,3	NA	NA	2
AT4G22320	1	2	NA	NA	2
AT4G22340	1	3	NA	NA	2
AT4G22370	2,3;2	1	NA	NA	2
AT4G22890	4	1,2,3	5	NA	3
AT4G22990	2,3	1	NA	NA	2
AT4G23050	1	2	NA	NA	2
AT4G23160	2,3	1	NA	NA	2
AT4G23190	1,2	3,4	NA	NA	2
AT4G23250	1	2,3;2	NA	NA	2
AT4G24100	1,2;1,4;2,3	3,4	NA	NA	2
AT4G24230	1	6	NA	NA	2
AT4G24270	1	2	NA	NA	2
AT4G24680	1,2,3,5;2,3,5	4	NA	NA	2
AT4G24740	1,2,3,4,5,6,7,9;1,3,4,7;1,3,4;7	8,10	NA	NA	2
AT4G25080	6	4	NA	NA	2
AT4G25580	1	2	NA	NA	2
AT4G25880	1,2,5	3,4	NA	NA	2
AT4G26260	2	1	NA	NA	2
AT4G26300	4	1,2,3,5;5	NA	NA	2
AT4G26420	1,3;1	2	NA	NA	2
AT4G26650	2	1	NA	NA	2
AT4G26910	1,2	3	NA	NA	2
AT4G27320	1	2	NA	NA	2
AT4G27340	1,2;1	3	NA	NA	2
AT4G27620	3	1,2	NA	NA	2
AT4G27870	1	2	NA	NA	2
AT4G27980	3	2	NA	NA	2
AT4G28000	2,3	1	NA	NA	2
AT4G28300	1	2	NA	NA	2
AT4G28520	1,3;1,2,3,4	5	NA	NA	2
AT4G28530	2	1	NA	NA	2
AT4G28706	2,4	1,3	NA	NA	2
AT4G28820	1,3,6	2,4,5	NA	NA	2
AT4G29060	1	2	NA	NA	2
AT4G30760	1	2	NA	NA	2
AT4G30820	1,2,3,5,8,9,11,15,17,19,20,25,27;1,2,3,15,17,20,27	16,21	NA	NA	2
AT4G30990	1,3;3	2	NA	NA	2
AT4G31310	1	2	NA	NA	2
AT4G31430	2	1,3	NA	NA	2
AT4G31570	4,5	1,2,3,7	NA	NA	2
AT4G31870	1	2	NA	NA	2
AT4G31880	1	2	NA	NA	2
AT4G32010	2	1	NA	NA	2
AT4G32330	1,3,4	2	NA	NA	2
AT4G32350	2	1,3	NA	NA	2
AT4G32440	2	1	NA	NA	2
AT4G32620	2	1	NA	NA	2
AT4G33150	3	1,2,4	NA	NA	2
AT4G33200	1,2,3;1,3,4;2	4	NA	NA	2
AT4G33240	1,3,5,6,7	2	NA	NA	2
AT4G33360	1,3;1	2	NA	NA	2
AT4G33520	2,3	1	NA	NA	2
AT4G33650	1	2	NA	NA	2
AT4G33770	1	2	NA	NA	2
AT4G33920	1	2	NA	NA	2
AT4G34050	1,3;1	2	NA	NA	2
AT4G34090	1,3;3	2	NA	NA	2
AT4G34140	1,6,7,8,9	2,3,4,5	NA	NA	2
AT4G34370	1	2	NA	NA	2
AT4G34430	3	1,2,4	NA	NA	2
AT4G34490	2	1	NA	NA	2
AT4G34570	3,5	1,2	NA	NA	2
AT4G35110	3	4	NA	NA	2
AT4G35140	2	1	NA	NA	2
AT4G35380	1	2	NA	NA	2
AT4G35560	1	2	NA	NA	2
AT4G35580	1	2,3	NA	NA	2
AT4G35785	1,2,3,5,6;3,5,6;2	4	NA	NA	2
AT4G35830	1	2	NA	NA	2
AT4G36050	1,3,4	2	NA	NA	2
AT4G36140	2	1	NA	NA	2
AT4G36530	1	2	NA	NA	2
AT4G37070	1,2,3;2	4	NA	NA	2
AT4G37440	2	1	NA	NA	2
AT4G38130	1	2	NA	NA	2
AT4G38380	1,2,5	4	NA	NA	2
AT4G38600	1,3	2	NA	NA	2
AT4G39260	1,2,3;1,2;1,4;1	2	4	NA	3
AT4G39860	1,3,4	2	NA	NA	2
AT5G01060	3	1,2	NA	NA	2
AT5G01270	2	1	NA	NA	2
AT5G01300	1,3	2	NA	NA	2
AT5G01400	3	1	NA	NA	2
AT5G01650	1	2,3	NA	NA	2
AT5G02810	1	2	NA	NA	2
AT5G02940	1	2	NA	NA	2
AT5G03300	1	2,3	NA	NA	2
AT5G03560	2,3,4	1	NA	NA	2
AT5G03660	1,3	2	NA	NA	2
AT5G03670	2	1	NA	NA	2
AT5G03690	2	1	NA	NA	2
AT5G04000	2	1	NA	NA	2
AT5G04050	2	1	NA	NA	2
AT5G04080	1,2	3	NA	NA	2
AT5G04560	2	1,3	NA	NA	2
AT5G05180	1,3;3	2	NA	NA	2
AT5G05970	1	2	NA	NA	2
AT5G06120	2,3,6,7,8,9,10	1,4,5	NA	NA	2
AT5G06130	2	1	NA	NA	2
AT5G06220	1,3	2	NA	NA	2
AT5G06440	1,2,3,4	5	6	NA	3
AT5G06600	1,3	2	NA	NA	2
AT5G06770	1	6	NA	NA	2
AT5G07360	2	1,3	NA	NA	2
AT5G07530	1,3	2	NA	NA	2
AT5G07940	1,2,3	4,5	NA	NA	2
AT5G08100	1	2	NA	NA	2
AT5G08130	1,2,4,6,8	3,5,7	NA	NA	2
AT5G08170	1,4	2,3,5	NA	NA	2
AT5G08440	1,3;3	2	NA	NA	2
AT5G08750	3,5,7,10	1,2,4,6,8,9	NA	NA	2
AT5G09410	1,2,4;1,2,3;4	1	3	NA	3
AT5G09820	1,2;2	3	NA	NA	2
AT5G09860	2	1	NA	NA	2
AT5G09960	1,3;1	2	NA	NA	2
AT5G09995	2,3;3	1	2	NA	3
AT5G10470	1	2	NA	NA	2
AT5G10630	1,2,5	3,4	NA	NA	2
AT5G10800	1,3	2	NA	NA	2
AT5G11030	3,4,5,6,7,8,9	1,2	NA	NA	2
AT5G11210	2,3,4,6,7,8,10	1,5,9,11	NA	NA	2
AT5G11380	1	4	NA	NA	2
AT5G11490	1,2	3	NA	NA	2
AT5G11610	1,2	3	NA	NA	2
AT5G12840	2,4	1,3,5	NA	NA	2
AT5G12920	3,4,5,6,8;4,5	1,2,7	NA	NA	2
AT5G13120	1	2	NA	NA	2
AT5G13290	2	1,3	NA	NA	2
AT5G13590	1,2,3,4	5,6;5	NA	NA	2
AT5G13640	1	2	NA	NA	2
AT5G14180	1,3,5	4	NA	NA	2
AT5G14210	1,3	2	NA	NA	2
AT5G14440	2	1	NA	NA	2
AT5G14500	1	2	NA	NA	2
AT5G14610	1,2,6;2,4,5,6;1,3,5,6,7;1	2	4,5	NA	3
AT5G14740	1,2,6,7,8,9;2,6,7,8,9	3	NA	NA	2
AT5G14780	1	2	NA	NA	2
AT5G15310	1,2,3	4	NA	NA	2
AT5G15410	2	1	NA	NA	2
AT5G15720	1,2	3	NA	NA	2
AT5G16120	1,3	2,4;4	NA	NA	2
AT5G16190	1	2,3,4	NA	NA	2
AT5G16540	3,4	1,2	NA	NA	2
AT5G17040	2	1	NA	NA	2
AT5G17310	1,2,3,5;2	4,6	NA	NA	2
AT5G17530	5	1,2,3,4,6,7	NA	NA	2
AT5G18230	1,4	2	NA	NA	2
AT5G18420	1,2,3	4	NA	NA	2
AT5G18540	2	1	NA	NA	2
AT5G18620	1	2	NA	NA	2
AT5G18780	1,2	3,4	NA	NA	2
AT5G19130	1	2	NA	NA	2
AT5G19990	1,3	2	NA	NA	2
AT5G20040	1,2	3	NA	NA	2
AT5G20250	4	1,2,3	NA	NA	2
AT5G20360	1,2	3	NA	NA	2
AT5G20450	2,4,7,8,10,11,12	1	NA	NA	2
AT5G20850	2	1	NA	NA	2
AT5G20920	1,3	2	NA	NA	2
AT5G20990	1	2,3	NA	NA	2
AT5G21105	1,3	2	NA	NA	2
AT5G22620	1,2,5;1,2,5,6	6	3,4	NA	3
AT5G22860	1,4;1,2,3,4;1	5,6,7	NA	NA	2
AT5G24060	1,2;2	3	NA	NA	2
AT5G24270	1,2,4,5;1,2,4	3	NA	NA	2
AT5G24630	1,2,3,4,6,7,8,11,12;1	9,10	NA	NA	2
AT5G24740	1,2,3,4,5	6	NA	NA	2
AT5G26240	2	1	NA	NA	2
AT5G26680	3,4,5	2	NA	NA	2
AT5G26742	1,2;2,3;1	3	NA	NA	2
AT5G26760	2	1	NA	NA	2
AT5G27390	1,2;1	3	NA	NA	2
AT5G27630	2,3;2,3,4;3	1	NA	NA	2
AT5G27970	1,2,4,5;2,3,4,5;1,3,4,5;1	2	3	NA	3
AT5G28530	1,2,3	4,5	NA	NA	2
AT5G33210	2	1	NA	NA	2
AT5G35100	1,3	2	NA	NA	2
AT5G35560	1	2	NA	NA	2
AT5G36180	1,3,5	4	NA	NA	2
AT5G37020	1,2	3	NA	NA	2
AT5G37400	2	1	NA	NA	2
AT5G37530	2	1	NA	NA	2
AT5G37780	4	3	NA	NA	2
AT5G38210	2,3	1	NA	NA	2
AT5G38410	2	3	NA	NA	2
AT5G38480	1	2,3	NA	NA	2
AT5G38820	2	1,3	NA	NA	2
AT5G39790	1,3;3	2	NA	NA	2
AT5G39940	1,2,3	4	NA	NA	2
AT5G40810	2	1	NA	NA	2
AT5G41000	1,2	3	NA	NA	2
AT5G41040	1	2	NA	NA	2
AT5G41620	1	2	NA	NA	2
AT5G42030	1,2,3	4	NA	NA	2
AT5G42760	1	2	NA	NA	2
AT5G42770	2,3;1,2;2	3	1	NA	3
AT5G44010	2,4	1	NA	NA	2
AT5G44090	1	2	NA	NA	2
AT5G44120	2,3;3	2	1	NA	3
AT5G44280	1,3	2	NA	NA	2
AT5G44290	1,2,3,4,5,6;1,2,3,4,5	7	NA	NA	2
AT5G44740	2,3;2	1	NA	NA	2
AT5G45210	1	2,3,4	NA	NA	2
AT5G45500	9	1,2,4,6	NA	NA	2
AT5G46250	1	2,3	NA	NA	2
AT5G47380	5	1,2,3,4	NA	NA	2
AT5G47650	1,3,5	2,4	NA	NA	2
AT5G47670	2	1,3	NA	NA	2
AT5G47690	3,4	1,2	NA	NA	2
AT5G47730	1,4	2,3	NA	NA	2
AT5G48220	1	3	NA	NA	2
AT5G48657	2,3,4,5,6	1	NA	NA	2
AT5G49020	1	2	NA	NA	2
AT5G49190	1,2;1	3	NA	NA	2
AT5G49470	2,3,4,5,6;2,3,5,6	7	NA	NA	2
AT5G50240	1	2	NA	NA	2
AT5G50330	1	2	NA	NA	2
AT5G50780	3	1,2	NA	NA	2
AT5G50950	1,2,4;2,3;1	3	NA	NA	2
AT5G51200	2	3	NA	NA	2
AT5G51710	1	2	NA	NA	2
AT5G52200	1	2,3	NA	NA	2
AT5G52300	1	2	NA	NA	2
AT5G52660	2	1	NA	NA	2
AT5G52890	2	1	NA	NA	2
AT5G53120	1,2,3,4,5,6	7	NA	NA	2
AT5G53860	1,2,3,5;5	4	NA	NA	2
AT5G54430	3,6	1,4	NA	NA	2
AT5G54930	1	2	NA	NA	2
AT5G55060	1	2,3	NA	NA	2
AT5G55170	2	1,3	NA	NA	2
AT5G55230	1,3	2	NA	NA	2
AT5G55300	1,3	2	NA	NA	2
AT5G55810	2,3	1	NA	NA	2
AT5G55950	1,2	4	NA	NA	2
AT5G56180	1,2	3	NA	NA	2
AT5G56900	2,3;2	1	NA	NA	2
AT5G57390	2	1	NA	NA	2
AT5G57700	1,3;1	4	NA	NA	2
AT5G57850	1	2	NA	NA	2
AT5G57870	1	2	NA	NA	2
AT5G58190	2	1	NA	NA	2
AT5G58220	1	3	NA	NA	2
AT5G58240	2	1	NA	NA	2
AT5G58450	2	1	NA	NA	2
AT5G58540	1,2	3	NA	NA	2
AT5G58760	1	2	NA	NA	2
AT5G58960	2,3	1	NA	NA	2
AT5G59090	1,2	3	NA	NA	2
AT5G59290	2	1	NA	NA	2
AT5G59440	2	3	NA	NA	2
AT5G59610	1,4	2,3,5;3,5	NA	NA	2
AT5G59660	1,3	2	NA	NA	2
AT5G59730	1	2	NA	NA	2
AT5G59950	1,4,5;1,2,3,4;1,3,4,5;5	2	NA	NA	2
AT5G60130	1,2,4,5;1,2,5	3	NA	NA	2
AT5G60210	1,2,4,6	3,5	NA	NA	2
AT5G60840	1	2	NA	NA	2
AT5G60930	1	2,3	NA	NA	2
AT5G60980	1,4	2,3	NA	NA	2
AT5G61020	2	1	NA	NA	2
AT5G61150	1	2	NA	NA	2
AT5G61510	1	2	NA	NA	2
AT5G61580	1	2	NA	NA	2
AT5G61770	1	2,3	NA	NA	2
AT5G62165	1,2,3,4,6,7,8,9,10,11,12,13,14,17	5,15,16	NA	NA	2
AT5G62890	1,2,3	4	NA	NA	2
AT5G63480	1	2	NA	NA	2
AT5G63530	1	2	NA	NA	2
AT5G63570	1	2	NA	NA	2
AT5G63630	2	1	NA	NA	2
AT5G64460	1,2,3,4,6,8,10	7,9,11	NA	NA	2
AT5G65070	1,2,3,4,5	6	NA	NA	2
AT5G65210	1,2,3,4,5,7	6	NA	NA	2
AT5G65280	1	2	NA	NA	2
AT5G65510	1,2	3,4	NA	NA	2
AT5G65720	1,3	2	NA	NA	2
AT5G65780	2	1	NA	NA	2
AT5G66010	2	1	NA	NA	2
AT5G66040	1	2	NA	NA	2
AT5G66060	1	2	NA	NA	2
AT5G66130	2	1	NA	NA	2
AT5G66190	1	2	NA	NA	2
AT5G66420	2,3	1	NA	NA	2
AT5G66640	1,2,4,5,6,7;2,4,5,6	3	NA	NA	2
AT5G67500	1,3	2	NA	NA	2

## Sheet: 4 Detected splicing events
Splicing Event	Chr	Gene	SUPPA Event Id	Alternative Transcripts	Total Transcripts	Strand	Protein	Peptide	Protein Start	Protein End	Mapped Isoforms	In CDS Coordinates
IR	Chr1	AT1G01220	AT1G01220;RI:Chr1:92070-92270:+	AT1G01220.2,AT1G01220.3,AT1G01220.8	AT1G01220.1,AT1G01220.6,AT1G01220.7,AT1G01220.3,AT1G01220.8,AT1G01220.2	+	AT1G01220.3	MLYVNNQQMEVANGACKWVR	1	20	AT1G01220.3,AT1G01220.8	92246-92305
IR	Chr1	AT1G01220	AT1G01220;RI:Chr1:92070-92270:+	AT1G01220.2,AT1G01220.3,AT1G01220.8	AT1G01220.1,AT1G01220.6,AT1G01220.7,AT1G01220.3,AT1G01220.8,AT1G01220.2	+	AT1G01220.3	MLYVNNQQMEVANGACK	1	17	AT1G01220.3,AT1G01220.8	92246-92296
IR	Chr1	AT1G01220	AT1G01220;RI:Chr1:92089-92270:+	AT1G01220.2,AT1G01220.3,AT1G01220.8	AT1G01220.3,AT1G01220.8,AT1G01220.4,AT1G01220.2,AT1G01220.5	+	AT1G01220.3	MLYVNNQQMEVANGACKWVR	1	20	AT1G01220.3,AT1G01220.8	92246-92305
IR	Chr1	AT1G01220	AT1G01220;RI:Chr1:92089-92270:+	AT1G01220.2,AT1G01220.3,AT1G01220.8	AT1G01220.3,AT1G01220.8,AT1G01220.4,AT1G01220.2,AT1G01220.5	+	AT1G01220.3	MLYVNNQQMEVANGACK	1	17	AT1G01220.3,AT1G01220.8	92246-92296
IR	Chr1	AT1G01520	AT1G01520;RI:Chr1:192026-192107:+	AT1G01520.2,AT1G01520.3	AT1G01520.4,AT1G01520.1,AT1G01520.5,AT1G01520.2,AT1G01520.3	+	AT1G01520.3	NLSVNLTSPEFDEQVR	264	279	AT1G01520.3	191985-192032
IR	Chr1	AT1G02850	AT1G02850;RI:Chr1:631858-632009:+	AT1G02850.3,AT1G02850.4,AT1G02850.5	AT1G02850.1,AT1G02850.5,AT1G02850.3,AT1G02850.4	+	AT1G02850.2	QHGSVGISVYTYGAVPLTNSVK	252	273	AT1G02850.2,AT1G02850.3,AT1G02850.4,AT1G02850.5	631934-631999
IR	Chr1	AT1G03180	AT1G03180;RI:Chr1:773691-774096:+	AT1G03180.2,AT1G03180.3	AT1G03180.6,AT1G03180.4,AT1G03180.3,AT1G03180.2,AT1G03180.1,AT1G03180.5	+	AT1G03180.2	NFNLQLWFWLHKAPSTNMTVVGYLHLCR	9	36	AT1G03180.2	774013-774096
IR	Chr1	AT1G03290	AT1G03290;RI:Chr1:808822-808913:+	AT1G03290.1,AT1G03290.2,AT1G03290.3,AT1G03290.4	AT1G03290.5,AT1G03290.4,AT1G03290.2,AT1G03290.3,AT1G03290.1	+	AT1G03290.1	DVTSNAKIGLDVPE	173	186	AT1G03290.1,AT1G03290.2,AT1G03290.3,AT1G03290.4	808834-808875
IR	Chr1	AT1G03290	AT1G03290;RI:Chr1:808822-808913:+	AT1G03290.1,AT1G03290.2,AT1G03290.3,AT1G03290.4	AT1G03290.5,AT1G03290.4,AT1G03290.2,AT1G03290.3,AT1G03290.1	+	AT1G03290.1	CFDVTSNAK	171	179	AT1G03290.1,AT1G03290.2,AT1G03290.3,AT1G03290.4	808828-808854
IR	Chr1	AT1G03290	AT1G03290;RI:Chr1:808822-808913:+	AT1G03290.1,AT1G03290.2,AT1G03290.3,AT1G03290.4	AT1G03290.5,AT1G03290.4,AT1G03290.2,AT1G03290.3,AT1G03290.1	+	AT1G03290.1	IGLDVPEDDIASVVSLFSLDNVK	180	202	AT1G03290.1,AT1G03290.2,AT1G03290.3,AT1G03290.4	808855-808923
IR	Chr1	AT1G03290	AT1G03290;RI:Chr1:808822-808979:+	AT1G03290.1,AT1G03290.2,AT1G03290.3,AT1G03290.4	AT1G03290.4,AT1G03290.2,AT1G03290.3,AT1G03290.1,AT1G03290.6	+	AT1G03290.1	DVTSNAKIGLDVPE	173	186	AT1G03290.1,AT1G03290.2,AT1G03290.3,AT1G03290.4	808834-808875
IR	Chr1	AT1G03290	AT1G03290;RI:Chr1:808822-808979:+	AT1G03290.1,AT1G03290.2,AT1G03290.3,AT1G03290.4	AT1G03290.4,AT1G03290.2,AT1G03290.3,AT1G03290.1,AT1G03290.6	+	AT1G03290.1	CFDVTSNAK	171	179	AT1G03290.1,AT1G03290.2,AT1G03290.3,AT1G03290.4	808828-808854
IR	Chr1	AT1G03290	AT1G03290;RI:Chr1:808822-808979:+	AT1G03290.1,AT1G03290.2,AT1G03290.3,AT1G03290.4	AT1G03290.4,AT1G03290.2,AT1G03290.3,AT1G03290.1,AT1G03290.6	+	AT1G03290.1	IGLDVPEDDIASVVSLFSLDNVK	180	202	AT1G03290.1,AT1G03290.2,AT1G03290.3,AT1G03290.4	808855-808923
IR	Chr1	AT1G04200	AT1G04200;RI:Chr1:1112950-1113072:+	AT1G04200.2	AT1G04200.3,AT1G04200.2,AT1G04200.1	+	AT1G04200.2	FHELVENIYTVCCIGFTR	604	621	AT1G04200.2	1112921-1112974
IR	Chr1	AT1G05700	AT1G05700;RI:Chr1:1711977-1712071:+	AT1G05700.2	AT1G05700.1,AT1G05700.2	+	AT1G05700.2	TFFCKVNSAPQTSPMAK	568	584	AT1G05700.2	1712055-1712105
IR	Chr1	AT1G05700	AT1G05700;RI:Chr1:1711977-1712071:+	AT1G05700.2	AT1G05700.1,AT1G05700.2	+	AT1G05700.2	VNSAPQTSPMAK	573	584	AT1G05700.2	1712070-1712105
IR	Chr1	AT1G06420	AT1G06420;RI:Chr1:1959032-1959102:+	AT1G06420.1	AT1G06420.1,AT1G06420.2	+	AT1G06420.1	SVALIPANYVSILQLQER	16	33	AT1G06420.1	1959032-1959085
IR	Chr1	AT1G06640	AT1G06640;RI:Chr1:2033391-2033521:+	AT1G06640.2	AT1G06640.1,AT1G06640.2,AT1G06640.3	+	AT1G06640.2	DFTSLFTML	298	306	AT1G06640.2	2033428-2033454
IR	Chr1	AT1G06640	AT1G06640;RI:Chr1:2033385-2033516:+	AT1G06640.2	AT1G06640.1,AT1G06640.2,AT1G06640.3	+	AT1G06640.2	DFTSLFTML	298	306	AT1G06640.2	2033428-2033454
IR	Chr1	AT1G06670	AT1G06670;RI:Chr1:2046391-2046476:+	AT1G06670.1	AT1G06670.2,AT1G06670.1	+	AT1G06670.1	DLANGNEKTEPNSANSM	1271	1287	AT1G06670.1	2046413-2046463
IR	Chr1	AT1G06670	AT1G06670;RI:Chr1:2046391-2046476:+	AT1G06670.1	AT1G06670.2,AT1G06670.1	+	AT1G06670.1	DLANGNEKTEPNSANSMDLGNMEENTPS	1271	1298	AT1G06670.1	2046413-2046496
IR	Chr1	AT1G06670	AT1G06670;RI:Chr1:2046391-2046476:+	AT1G06670.1	AT1G06670.2,AT1G06670.1	+	AT1G06670.1	DLGNMEENTPS	1288	1298	AT1G06670.1	2046464-2046496
IR	Chr1	AT1G06670	AT1G06670;RI:Chr1:2046391-2046476:+	AT1G06670.1	AT1G06670.2,AT1G06670.1	+	AT1G06670.1	LASNLDMGNMEENTPSDLANGNEK	1255	1278	AT1G06670.1	2046365-2046436
IR	Chr1	AT1G06670	AT1G06670;RI:Chr1:2046391-2046476:+	AT1G06670.1	AT1G06670.2,AT1G06670.1	+	AT1G06670.1	TEPNSANSMDLGNMEENTPSDLANGNK	1279	1305	AT1G06670.1	2046437-2046517
IR	Chr1	AT1G07320	AT1G07320;RI:Chr1:2250021-2250173:+	AT1G07320.3	AT1G07320.4,AT1G07320.2,AT1G07320.1,AT1G07320.3	+	AT1G07320.3	YGVDAVEEEDDDEDETEG	261	278	AT1G07320.3,AT1G07320.4	2249970-2250023
IR	Chr1	AT1G07320	AT1G07320;RI:Chr1:2250021-2250179:+	AT1G07320.3	AT1G07320.4,AT1G07320.2,AT1G07320.1,AT1G07320.3	+	AT1G07320.3	YGVDAVEEEDDDEDETEG	261	278	AT1G07320.3,AT1G07320.4	2249970-2250023
IR	Chr1	AT1G07330	AT1G07330;RI:Chr1:2251208-2251413:+	AT1G07330.2	AT1G07330.2,AT1G07330.1	+	AT1G07330.2	TDNWFSPFSQK	81	91	AT1G07330.2	2251371-2251403
IR	Chr1	AT1G07700	AT1G07700;RI:Chr1:2380231-2380354:+	AT1G07700.3	AT1G07700.1,AT1G07700.4,AT1G07700.3,AT1G07700.2	+	AT1G07700.3	MTPLLWFCFKILIF	1	14	AT1G07700.3	2380297-2380338
IR	Chr1	AT1G08620	AT1G08620;RI:Chr1:2737341-2737538:+	AT1G08620.3	AT1G08620.1,AT1G08620.4,AT1G08620.2,AT1G08620.3	+	AT1G08620.3	NDASIVCSVGTEVMGTELMR	2	21	AT1G08620.3	2737515-2737574
IR	Chr1	AT1G08680	AT1G08680;RI:Chr1:2765200-2765327:+	AT1G08680.1,AT1G08680.2,AT1G08680.4,AT1G08680.5	AT1G08680.2,AT1G08680.3,AT1G08680.4,AT1G08680.1,AT1G08680.5	+	AT1G08680.1	DQFSNEDSAPRAS	207	219	AT1G08680.1,AT1G08680.2,AT1G08680.4,AT1G08680.5	2765266-2765304
IR	Chr1	AT1G08680	AT1G08680;RI:Chr1:2765200-2765327:+	AT1G08680.1,AT1G08680.2,AT1G08680.4,AT1G08680.5	AT1G08680.2,AT1G08680.3,AT1G08680.4,AT1G08680.1,AT1G08680.5	+	AT1G08680.1	ASDYSVSSAGDPFR	218	231	AT1G08680.1,AT1G08680.2,AT1G08680.4,AT1G08680.5	2765299-2765340
IR	Chr1	AT1G08680	AT1G08680;RI:Chr1:2765200-2765327:+	AT1G08680.1,AT1G08680.2,AT1G08680.4,AT1G08680.5	AT1G08680.2,AT1G08680.3,AT1G08680.4,AT1G08680.1,AT1G08680.5	+	AT1G08680.1	FSDHMFEDQFSNEDSAPR	200	217	AT1G08680.1,AT1G08680.2,AT1G08680.4,AT1G08680.5	2765245-2765298
IR	Chr1	AT1G08680	AT1G08680;RI:Chr1:2765200-2765327:+	AT1G08680.1,AT1G08680.2,AT1G08680.4,AT1G08680.5	AT1G08680.2,AT1G08680.3,AT1G08680.4,AT1G08680.1,AT1G08680.5	+	AT1G08680.1	ASSFVYSPGR	190	199	AT1G08680.1,AT1G08680.2,AT1G08680.4,AT1G08680.5	2765215-2765244
IR	Chr1	AT1G08680	AT1G08680;RI:Chr1:2765200-2765327:+	AT1G08680.1,AT1G08680.2,AT1G08680.4,AT1G08680.5	AT1G08680.2,AT1G08680.3,AT1G08680.4,AT1G08680.1,AT1G08680.5	+	AT1G08680.1	ASDYSVSSAGDPFRSDIQSPNFQQEAEFR	218	246	AT1G08680.1,AT1G08680.2,AT1G08680.4,AT1G08680.5	2765299-2765385
IR	Chr1	AT1G08710	AT1G08710;RI:Chr1:2772895-2773198:+	AT1G08710.2	AT1G08710.1,AT1G08710.2	+	AT1G08710.2	FMNISHFSSCSSVTEK	260	275	AT1G08710.2	2772901-2772948
IR	Chr1	AT1G10810	AT1G10810;RI:Chr1:3599590-3599677:+	AT1G10810.3	AT1G10810.1,AT1G10810.3,AT1G10810.2	+	AT1G10810.3	MFVHTLLSCLGFEIAWLCECNQALKDGMR	1	29	AT1G10810.3	3599611-3599697
IR	Chr1	AT1G11660	AT1G11660;RI:Chr1:3921036-3921105:+	AT1G11660.1,AT1G11660.3,AT1G11660.4	AT1G11660.2,AT1G11660.1,AT1G11660.4,AT1G11660.3	+	AT1G11660.1	DVGNENCVIAVAKQRGIDVLLN	7	28	AT1G11660.1,AT1G11660.3,AT1G11660.4	3921074-3921139
IR	Chr1	AT1G11660	AT1G11660;RI:Chr1:3921036-3921105:+	AT1G11660.1,AT1G11660.3,AT1G11660.4	AT1G11660.2,AT1G11660.1,AT1G11660.4,AT1G11660.3	+	AT1G11660.1	MSVVGFDVGNENCVIAVAK	1	19	AT1G11660.1,AT1G11660.3,AT1G11660.4	3921056-3921112
IR	Chr1	AT1G11660	AT1G11660;RI:Chr1:3921036-3921105:+	AT1G11660.1,AT1G11660.3,AT1G11660.4	AT1G11660.2,AT1G11660.1,AT1G11660.4,AT1G11660.3	+	AT1G11660.1	SVVGFDVGNENCVIAVAK	2	19	AT1G11660.1,AT1G11660.3,AT1G11660.4	3921059-3921112
IR	Chr1	AT1G11720	AT1G11720;RI:Chr1:3952408-3952485:+	AT1G11720.1	AT1G11720.2,AT1G11720.1	+	AT1G11720.1	ISYFLNQDFSR	2	12	AT1G11720.1	3952463-3952495
IR	Chr1	AT1G12080	AT1G12080;RI:Chr1:4084567-4084670:+	AT1G12080.2	AT1G12080.1,AT1G12080.2	+	AT1G12080.2	SEAPIVETNEEVVVEEAEK	49	67	AT1G12080.2	4084616-4084672
IR	Chr1	AT1G12080	AT1G12080;RI:Chr1:4084567-4084670:+	AT1G12080.2	AT1G12080.1,AT1G12080.2	+	AT1G12080.2	SEAPIVETNEEVVVEEAEKK	49	68	AT1G12080.2	4084616-4084675
IR	Chr1	AT1G12080	AT1G12080;RI:Chr1:4084567-4084670:+	AT1G12080.2	AT1G12080.1,AT1G12080.2	+	AT1G12080.2	TVEETVVETEVTQQPEESVPAVTEQK	23	48	AT1G12080.2	4084538-4084615
IR	Chr1	AT1G12460	AT1G12460;RI:Chr1:4248015-4248433:+	AT1G12460.1	AT1G12460.2,AT1G12460.1	+	AT1G12460.1	ICDIPVLEYISVR	208	220	AT1G12460.1	4248324-4248362
IR	Chr1	AT1G12460	AT1G12460;RI:Chr1:4248015-4248433:+	AT1G12460.1	AT1G12460.2,AT1G12460.1	+	AT1G12460.1	FTGNLPLDYFK	103	113	AT1G12460.1	4248009-4248041
IR	Chr1	AT1G12460	AT1G12460;RI:Chr1:4248015-4248433:+	AT1G12460.1	AT1G12460.2,AT1G12460.1	+	AT1G12460.1	NGFTGEIPVSLFK	149	161	AT1G12460.1	4248147-4248185
IR	Chr1	AT1G12460	AT1G12460;RI:Chr1:4248015-4248433:+	AT1G12460.1	AT1G12460.2,AT1G12460.1	+	AT1G12460.1	NNLLSGDVSEEIQK	221	234	AT1G12460.1	4248363-4248404
IR	Chr1	AT1G12460	AT1G12460;RI:Chr1:4248015-4248433:+	AT1G12460.1	AT1G12460.2,AT1G12460.1	+	AT1G12460.1	FLDLSKNGFTGEIPVSLFK	143	161	AT1G12460.1	4248129-4248185
IR	Chr1	AT1G12760	AT1G12760;RI:Chr1:4348827-4348883:+	AT1G12760.1	AT1G12760.1,AT1G12760.2	+	AT1G12760.1	STETTTGNSSLIPASSSSSSSDAIDPAPLLFNGDDNEGNNGGGGGERR	2	49	AT1G12760.1	4348731-4348874
IR	Chr1	AT1G13080	AT1G13080;RI:Chr1:4459569-4459643:+	AT1G13080.1	AT1G13080.2,AT1G13080.1	+	AT1G13080.1	DITFAPYGEYWR	113	124	AT1G13080.1	4459548-4459583
IR	Chr1	AT1G13080	AT1G13080;RI:Chr1:4459569-4459643:+	AT1G13080.1	AT1G13080.2,AT1G13080.1	+	AT1G13080.1	LAVIELFSSK	129	138	AT1G13080.1	4459596-4459625
IR	Chr1	AT1G13080	AT1G13080;RI:Chr1:4459569-4459643:+	AT1G13080.1	AT1G13080.2,AT1G13080.1	+	AT1G13080.1	KLAVIELFSSK	128	138	AT1G13080.1	4459593-4459625
IR	Chr1	AT1G14580	AT1G14580;RI:Chr1:4989618-4990042:+	AT1G14580.3	AT1G14580.2,AT1G14580.3	+	AT1G14580.3	MDLCSFSK	1	8	AT1G14580.3	4990028-4990051
IR	Chr1	AT1G14580	AT1G14580;RI:Chr1:4989790-4990042:+	AT1G14580.3	AT1G14580.3,AT1G14580.1	+	AT1G14580.3	MDLCSFSK	1	8	AT1G14580.3	4990028-4990051
IR	Chr1	AT1G15180	AT1G15180;RI:Chr1:5226004-5226186:+	AT1G15180.2	AT1G15180.2,AT1G15180.1	+	AT1G15180.2	LVPISVLK	283	290	AT1G15180.2	5226013-5226036
IR	Chr1	AT1G15890	AT1G15890;RI:Chr1:5461698-5461788:+	AT1G15890.1	AT1G15890.1,AT1G15890.2	+	AT1G15890.1	HVEGLLAK	125	132	AT1G15890.1	5461778-5461801
IR	Chr1	AT1G15950	AT1G15950;RI:Chr1:5481816-5481872:+	AT1G15950.1,AT1G15950.3,AT1G15950.7	AT1G15950.2,AT1G15950.1,AT1G15950.3,AT1G15950.7	+	AT1G15950.1	GHLAPPPPPPSASQESVENGIK	320	341	AT1G15950.1,AT1G15950.3,AT1G15950.7	5481838-5481903
IR	Chr1	AT1G15950	AT1G15950;RI:Chr1:5481816-5481872:+	AT1G15950.1,AT1G15950.3,AT1G15950.7	AT1G15950.2,AT1G15950.1,AT1G15950.3,AT1G15950.7	+	AT1G15950.1	QSLYDTVK	307	314	AT1G15950.1,AT1G15950.3,AT1G15950.7	5481799-5481822
IR	Chr1	AT1G15950	AT1G15950;RI:Chr1:5481816-5481872:+	AT1G15950.1,AT1G15950.3,AT1G15950.7	AT1G15950.2,AT1G15950.1,AT1G15950.3,AT1G15950.7	+	AT1G15950.1	DLGLEFTSTKQSLYDTVK	297	314	AT1G15950.1,AT1G15950.3,AT1G15950.7	5481769-5481822
IR	Chr1	AT1G15950	AT1G15950;RI:Chr1:5481816-5481872:+	AT1G15950.1,AT1G15950.3,AT1G15950.7	AT1G15950.2,AT1G15950.1,AT1G15950.3,AT1G15950.7	+	AT1G15950.1	DTVKSLQEKGHLAPPPPPPSASQESVENGIKIGS	311	344	AT1G15950.1,AT1G15950.3,AT1G15950.7	5481811-5481912
IR	Chr1	AT1G17350	AT1G17350;RI:Chr1:5944233-5944289:+	AT1G17350.1,AT1G17350.3,AT1G17350.4,AT1G17350.5	AT1G17350.3,AT1G17350.5,AT1G17350.2,AT1G17350.1,AT1G17350.4	+	AT1G17350.1	SGAGDFRVEIDWIK	209	222	AT1G17350.1,AT1G17350.3,AT1G17350.4,AT1G17350.5	5944213-5944254
IR	Chr1	AT1G17350	AT1G17350;RI:Chr1:5944233-5944289:+	AT1G17350.1,AT1G17350.3,AT1G17350.4,AT1G17350.5	AT1G17350.3,AT1G17350.5,AT1G17350.2,AT1G17350.1,AT1G17350.4	+	AT1G17350.1	VEIDWIK	216	222	AT1G17350.1,AT1G17350.3,AT1G17350.4,AT1G17350.5	5944234-5944254
IR	Chr1	AT1G17350	AT1G17350;RI:Chr1:5944233-5944289:+	AT1G17350.1,AT1G17350.3,AT1G17350.4,AT1G17350.5	AT1G17350.3,AT1G17350.5,AT1G17350.2,AT1G17350.1,AT1G17350.4	+	AT1G17350.1	DFRVEIDWIKALRLP	213	227	AT1G17350.1,AT1G17350.3,AT1G17350.4,AT1G17350.5	5944225-5944269
IR	Chr1	AT1G18620	AT1G18620;RI:Chr1:6410690-6410770:+	AT1G18620.1,AT1G18620.3,AT1G18620.4	AT1G18620.1,AT1G18620.3,AT1G18620.2,AT1G18620.4	+	AT1G18620.1	AAKLLHTLA	2	10	AT1G18620.1,AT1G18620.3,AT1G18620.4	6410722-6410748
IR	Chr1	AT1G18620	AT1G18620;RI:Chr1:6410690-6410770:+	AT1G18620.1,AT1G18620.3,AT1G18620.4	AT1G18620.1,AT1G18620.3,AT1G18620.2,AT1G18620.4	+	AT1G18620.1	LLHTLADENSDLQK	5	18	AT1G18620.1,AT1G18620.3,AT1G18620.4	6410731-6410772
IR	Chr1	AT1G18620	AT1G18620;RI:Chr1:6410690-6410770:+	AT1G18620.1,AT1G18620.3,AT1G18620.4	AT1G18620.1,AT1G18620.3,AT1G18620.2,AT1G18620.4	+	AT1G18620.1	LLHTLADENSDLQKK	5	19	AT1G18620.1,AT1G18620.3,AT1G18620.4	6410731-6410775
IR	Chr1	AT1G18730	AT1G18730;RI:Chr1:6461389-6461844:+	AT1G18730.4	AT1G18730.2,AT1G18730.4	+	AT1G18730.4	NLEMHTNYN	153	161	AT1G18730.4	6461435-6461461
IR	Chr1	AT1G19115	AT1G19115;RI:Chr1:6607183-6607303:+	AT1G19115.3	AT1G19115.1,AT1G19115.3	+	AT1G19115.3	TDSECEIF	168	175	AT1G19115.3	6607171-6607194
IR	Chr1	AT1G20700	AT1G20700;RI:Chr1:7182762-7183349:+	AT1G20700.2	AT1G20700.3,AT1G20700.1,AT1G20700.2	+	AT1G20700.2	MIECKKGVRPMVGGYF	1	16	AT1G20700.2	7183330-7183377
IR	Chr1	AT1G20920	AT1G20920;RI:Chr1:7285435-7285561:+	AT1G20920.1,AT1G20920.3,AT1G20920.4,AT1G20920.5,AT1G20920.6,AT1G20920.7	AT1G20920.1,AT1G20920.6,AT1G20920.3,AT1G20920.4,AT1G20920.5,AT1G20920.7,AT1G20920.2	+	AT1G20920.1	SSDSEDDYDRDDDEER	56	71	AT1G20920.1,AT1G20920.3,AT1G20920.4,AT1G20920.5,AT1G20920.6,AT1G20920.7	7285507-7285554
IR	Chr1	AT1G21630	AT1G21630;RI:Chr1:7587170-7587237:+	AT1G21630.1,AT1G21630.2	AT1G21630.2,AT1G21630.1,AT1G21630.3,AT1G21630.4	+	AT1G21630.1	DDSVPSTPAYPGNLFAEKKSFF	1000	1021	AT1G21630.1,AT1G21630.2	7587137-7587202
IR	Chr1	AT1G21630	AT1G21630;RI:Chr1:7587170-7587237:+	AT1G21630.1,AT1G21630.2	AT1G21630.2,AT1G21630.1,AT1G21630.3,AT1G21630.4	+	AT1G21630.1	DSVPSTPAYPGNLFAEKKSFF	1001	1021	AT1G21630.1,AT1G21630.2	7587140-7587202
IR	Chr1	AT1G21630	AT1G21630;RI:Chr1:7587170-7587237:+	AT1G21630.1,AT1G21630.2	AT1G21630.2,AT1G21630.1,AT1G21630.3,AT1G21630.4	+	AT1G21630.1	DSVPSTPAYPGNLFAEKKSFFD	1001	1022	AT1G21630.1,AT1G21630.2	7587140-7587205
IR	Chr1	AT1G21630	AT1G21630;RI:Chr1:7587170-7587237:+	AT1G21630.1,AT1G21630.2	AT1G21630.2,AT1G21630.1,AT1G21630.3,AT1G21630.4	+	AT1G21630.1	KSFFDDSVPSTPAYPGNLFAEK	1018	1039	AT1G21630.1,AT1G21630.2	7587191-7587256
IR	Chr1	AT1G21750	AT1G21750;RI:Chr1:7648411-7648635:+	AT1G21750.1	AT1G21750.2,AT1G21750.1	+	AT1G21750.1	DVKGFPTIYFKSASGNVVVYEGDRTKE	445	471	AT1G21750.1	7648341-7648421
IR	Chr1	AT1G21750	AT1G21750;RI:Chr1:7648411-7648635:+	AT1G21750.1	AT1G21750.2,AT1G21750.1	+	AT1G21750.1	EDFISFVDK	471	479	AT1G21750.1	7648419-7648445
IR	Chr1	AT1G21750	AT1G21750;RI:Chr1:7648411-7648635:+	AT1G21750.1	AT1G21750.2,AT1G21750.1	+	AT1G21750.1	TKEDFISFVDK	469	479	AT1G21750.1	7648413-7648445
IR	Chr1	AT1G21750	AT1G21750;RI:Chr1:7648411-7648635:+	AT1G21750.1	AT1G21750.2,AT1G21750.1	+	AT1G21750.1	EDFISFVDKNK	471	481	AT1G21750.1	7648419-7648451
IR	Chr1	AT1G21750	AT1G21750;RI:Chr1:7648411-7648635:+	AT1G21750.1	AT1G21750.2,AT1G21750.1	+	AT1G21750.1	DTVGEPK	482	488	AT1G21750.1	7648452-7648472
IR	Chr1	AT1G21750	AT1G21750;RI:Chr1:7648411-7648635:+	AT1G21750.1	AT1G21750.2,AT1G21750.1	+	AT1G21750.1	EDFISFVDKNKDTVGEPK	471	488	AT1G21750.1	7648419-7648472
IR	Chr1	AT1G21750	AT1G21750;RI:Chr1:7648411-7648635:+	AT1G21750.1	AT1G21750.2,AT1G21750.1	+	AT1G21750.1	EEETTEEVKDEL	490	501	AT1G21750.1	7648476-7648511
IR	Chr1	AT1G22280	AT1G22280;RI:Chr1:7875007-7875101:+	AT1G22280.2	AT1G22280.2,AT1G22280.1,AT1G22280.3	+	AT1G22280.2	ELILSIECLMK	187	197	AT1G22280.2	7875013-7875045
IR	Chr1	AT1G22590	AT1G22590;RI:Chr1:7982113-7983720:+	AT1G22590.2	AT1G22590.2,AT1G22590.1	+	AT1G22590.2	MGRRKVTHQLIS	1	12	AT1G22590.2	7983511-7983546
IR	Chr1	AT1G22870	AT1G22870;RI:Chr1:8093838-8093931:+	AT1G22870.1,AT1G22870.2,AT1G22870.3	AT1G22870.3,AT1G22870.1,AT1G22870.2,AT1G22870.4	+	AT1G22870.1	DPLTSFGIQNQNQGMPSFGSSSYGNQKPQA	825	854	AT1G22870.1,AT1G22870.2,AT1G22870.3	8093904-8093993
IR	Chr1	AT1G22870	AT1G22870;RI:Chr1:8093838-8093931:+	AT1G22870.1,AT1G22870.2,AT1G22870.3	AT1G22870.3,AT1G22870.1,AT1G22870.2,AT1G22870.4	+	AT1G22870.1	QFQTTNNDFWAFGNASLSSMK	791	811	AT1G22870.1,AT1G22870.2,AT1G22870.3	8093802-8093864
IR	Chr1	AT1G22870	AT1G22870;RI:Chr1:8093838-8093931:+	AT1G22870.1,AT1G22870.2,AT1G22870.3	AT1G22870.3,AT1G22870.1,AT1G22870.2,AT1G22870.4	+	AT1G22870.1	ASNADPLTSFGIQNQNQGMPSFGSSSYGNQK	821	851	AT1G22870.1,AT1G22870.2,AT1G22870.3	8093892-8093984
IR	Chr1	AT1G22870	AT1G22870;RI:Chr1:8093838-8093931:+	AT1G22870.1,AT1G22870.2,AT1G22870.3	AT1G22870.3,AT1G22870.1,AT1G22870.2,AT1G22870.4	+	AT1G22870.1	SQQETSGIR	812	820	AT1G22870.1,AT1G22870.2,AT1G22870.3	8093865-8093891
IR	Chr1	AT1G31840	AT1G31840;RI:Chr1:11425638-11425726:+	AT1G31840.1	AT1G31840.2,AT1G31840.1	+	AT1G31840.1	LEEALFLFFR	547	556	AT1G31840.1	11425644-11425673
IR	Chr1	AT1G32540	AT1G32540;RI:Chr1:11768121-11768431:+	AT1G32540.1,AT1G32540.7	AT1G32540.2,AT1G32540.3,AT1G32540.4,AT1G32540.7,AT1G32540.5,AT1G32540.1,AT1G32540.6	+	AT1G32540.1	FVGSTSGQSQLVCSGCR	58	74	AT1G32540.1,AT1G32540.7	11768424-11768474
IR	Chr1	AT1G33500	AT1G33500;RI:Chr1:12154554-12154626:+	AT1G33500.1	AT1G33500.3,AT1G33500.2,AT1G33500.1	+	AT1G33500.1	VTLILYR	236	242	AT1G33500.1	12154555-12154575
IR	Chr1	AT1G34160	AT1G34160;RI:Chr1:12441574-12441681:+	AT1G34160.1	AT1G34160.1,AT1G34160.2	+	AT1G34160.1	YIPKPLTNDWNAIIR	62	76	AT1G34160.1	12441576-12441620
IR	Chr1	AT1G34160	AT1G34160;RI:Chr1:12441574-12441681:+	AT1G34160.1	AT1G34160.1,AT1G34160.2	+	AT1G34160.1	PLTNDWNAIIR	66	76	AT1G34160.1	12441588-12441620
IR	Chr1	AT1G34360	AT1G34360;RI:Chr1:12545592-12545659:+	AT1G34360.1,AT1G34360.2	AT1G34360.2,AT1G34360.1,AT1G34360.3	+	AT1G34360.1	FDPQFPSQPPRPQFPNQAPNQQSTGR	389	414	AT1G34360.1,AT1G34360.2	12545627-12545704
IR	Chr1	AT1G34360	AT1G34360;RI:Chr1:12545592-12545659:+	AT1G34360.1,AT1G34360.2	AT1G34360.2,AT1G34360.1,AT1G34360.3	+	AT1G34360.1	FDPQSPNQPPSAPRPQFPNQQPTGR	364	388	AT1G34360.1,AT1G34360.2	12545552-12545626
IR	Chr1	AT1G34360	AT1G34360;RI:Chr1:12545592-12545659:+	AT1G34360.1,AT1G34360.2	AT1G34360.2,AT1G34360.1,AT1G34360.3	+	AT1G34360.1	PQFPNQQPTGR	378	388	AT1G34360.1,AT1G34360.2	12545594-12545626
IR	Chr1	AT1G34370	AT1G34370;RI:Chr1:12551419-12551536:+	AT1G34370.1,AT1G34370.2	AT1G34370.1,AT1G34370.2,AT1G34370.3	+	AT1G34370.1	EANNVASQSQNNNNCGAR	171	188	AT1G34370.1,AT1G34370.2	12551512-12551565
IR	Chr1	AT1G34370	AT1G34370;RI:Chr1:12551419-12551536:+	AT1G34370.1,AT1G34370.2	AT1G34370.1,AT1G34370.2,AT1G34370.3	+	AT1G34370.1	HNMSTAPGPFTGQPGSAVFPYVR	148	170	AT1G34370.1,AT1G34370.2	12551443-12551511
IR	Chr1	AT1G44120	AT1G44120;RI:Chr1:16786721-16786810:+	AT1G44120.1,AT1G44120.2	AT1G44120.2,AT1G44120.1,AT1G44120.3	+	AT1G44120.2	GNSLLNCLPGSLTVAIK	2011	2027	AT1G44120.2,AT1G44120.1	16786721-16786771
IR	Chr1	AT1G48590	AT1G48590;RI:Chr1:17962883-17962956:+	AT1G48590.2,AT1G48590.3	AT1G48590.4,AT1G48590.2,AT1G48590.3	+	AT1G48590.2	IVSFLYFSSLFPTSLR	2	17	AT1G48590.2,AT1G48590.3	17962889-17962936
IR	Chr1	AT1G50170	AT1G50170;RI:Chr1:18582145-18582241:+	AT1G50170.3	AT1G50170.2,AT1G50170.3,AT1G50170.1	+	AT1G50170.3	IFFLSICFCSNLR	2	14	AT1G50170.3	18582212-18582250
IR	Chr1	AT1G51370	AT1G51370;RI:Chr1:19046975-19047042:+	AT1G51370.1	AT1G51370.3,AT1G51370.1	+	AT1G51370.1	YEGEMELVR	382	390	AT1G51370.1	19046977-19047003
IR	Chr1	AT1G51745	AT1G51745;RI:Chr1:19194219-19194332:+	AT1G51745.1	AT1G51745.2,AT1G51745.1	+	AT1G51745.1	LSTLTSQRLTER	576	587	AT1G51745.1	19194297-19194332
IR	Chr1	AT1G51745	AT1G51745;RI:Chr1:19194219-19194332:+	AT1G51745.1	AT1G51745.2,AT1G51745.1	+	AT1G51745.1	GFSWNSK	557	563	AT1G51745.1	19194240-19194260
IR	Chr1	AT1G51745	AT1G51745;RI:Chr1:19194219-19194332:+	AT1G51745.1	AT1G51745.2,AT1G51745.1	+	AT1G51745.1	LSTLTSQR	576	583	AT1G51745.1	19194297-19194320
IR	Chr1	AT1G51745	AT1G51745;RI:Chr1:19194219-19194332:+	AT1G51745.1	AT1G51745.2,AT1G51745.1	+	AT1G51745.1	SSSLSVK	566	572	AT1G51745.1	19194267-19194287
IR	Chr1	AT1G51770	AT1G51770;RI:Chr1:19202626-19202708:+	AT1G51770.1	AT1G51770.2,AT1G51770.1	+	AT1G51770.1	YSFMGAADEEGPDGR	234	248	AT1G51770.1	19202703-19202747
IR	Chr1	AT1G53330	AT1G53330;RI:Chr1:19896230-19896326:+	AT1G53330.1	AT1G53330.1,AT1G53330.2	+	AT1G53330.1	MFDELDQVLLHLK	62	74	AT1G53330.1	19896210-19896248
IR	Chr1	AT1G55325	AT1G55325;RI:Chr1:20645421-20645509:+	AT1G55325.2,AT1G55325.3,AT1G55325.4	AT1G55325.3,AT1G55325.2,AT1G55325.1,AT1G55325.4	+	AT1G55325.2	GELLDTHIFPFGGISSR	1516	1532	AT1G55325.2,AT1G55325.3,AT1G55325.4	20645421-20645471
IR	Chr1	AT1G55810	AT1G55810;RI:Chr1:20861207-20861318:+	AT1G55810.2,AT1G55810.5,AT1G55810.6	AT1G55810.5,AT1G55810.6,AT1G55810.7,AT1G55810.2	+	AT1G55810.1	DVNIIETSSKVHFSGFHQM	6	24	AT1G55810.1,AT1G55810.2,AT1G55810.3,AT1G55810.4,AT1G55810.5,AT1G55810.6	20861288-20861344
IR	Chr1	AT1G55810	AT1G55810;RI:Chr1:20861207-20861318:+	AT1G55810.2,AT1G55810.5,AT1G55810.6	AT1G55810.5,AT1G55810.6,AT1G55810.7,AT1G55810.2	+	AT1G55810.1	SDVNIIETSSK	5	15	AT1G55810.1,AT1G55810.2,AT1G55810.3,AT1G55810.4,AT1G55810.5,AT1G55810.6	20861285-20861317
IR	Chr1	AT1G56190	AT1G56190;RI:Chr1:21028332-21028428:+	AT1G56190.1	AT1G56190.1,AT1G56190.2	+	AT1G56190.1	ASTAATAALSIIK	2	14	AT1G56190.1	21028406-21028444
IR	Chr1	AT1G56190	AT1G56190;RI:Chr1:21028332-21028428:+	AT1G56190.1	AT1G56190.1,AT1G56190.2	+	AT1G56190.1	MASTAATAALSIIK	1	14	AT1G56190.1	21028403-21028444
IR	Chr1	AT1G56190	AT1G56190;RI:Chr1:21028332-21028428:+	AT1G56190.1	AT1G56190.1,AT1G56190.2	+	AT1G56190.1	MASTAATAALSIIKSTGGAAVTR	1	23	AT1G56190.1	21028403-21028471
IR	Chr1	AT1G56423	AT1G56423;RI:Chr1:21130446-21130501:+	AT1G56423.1	AT1G56423.1,AT1G56423.2	+	AT1G56423.1	DPSTYESPE	231	239	AT1G56423.1	21130436-21130462
IR	Chr1	AT1G56423	AT1G56423;RI:Chr1:21130446-21130501:+	AT1G56423.1	AT1G56423.1,AT1G56423.2	+	AT1G56423.1	DPSTYESPEDRSTYEIRE	231	248	AT1G56423.1	21130436-21130489
IR	Chr1	AT1G56423	AT1G56423;RI:Chr1:21130446-21130501:+	AT1G56423.1	AT1G56423.1,AT1G56423.2	+	AT1G56423.1	DRSTYEIRE	240	248	AT1G56423.1	21130463-21130489
IR	Chr1	AT1G56423	AT1G56423;RI:Chr1:21130446-21130501:+	AT1G56423.1	AT1G56423.1,AT1G56423.2	+	AT1G56423.1	EDPSTYESPEDR	230	241	AT1G56423.1	21130433-21130468
IR	Chr1	AT1G56423	AT1G56423;RI:Chr1:21130446-21130501:+	AT1G56423.1	AT1G56423.1,AT1G56423.2	+	AT1G56423.1	STYESREDPSTYESPEDR	224	241	AT1G56423.1	21130415-21130468
IR	Chr1	AT1G56423	AT1G56423;RI:Chr1:21130446-21130501:+	AT1G56423.1	AT1G56423.1,AT1G56423.2	+	AT1G56423.1	STYEIR	242	247	AT1G56423.1	21130469-21130486
IR	Chr1	AT1G57650	AT1G57650;RI:Chr1:21352956-21353059:+	AT1G57650.1,AT1G57650.2,AT1G57650.3	AT1G57650.1,AT1G57650.3,AT1G57650.2,AT1G57650.4	+	AT1G57650.1	DLLIETSTVNFVVLPGK	493	509	AT1G57650.1,AT1G57650.2,AT1G57650.3	21353007-21353057
IR	Chr1	AT1G58225	AT1G58225;RI:Chr1:21564912-21565027:+	AT1G58225.1	AT1G58225.2,AT1G58225.1	+	AT1G58225.1	YSISTVAPTSR	108	118	AT1G58225.1	21564885-21564917
IR	Chr1	AT1G61150	AT1G61150;RI:Chr1:22542862-22542958:+	AT1G61150.10,AT1G61150.11	AT1G61150.8,AT1G61150.7,AT1G61150.10,AT1G61150.4,AT1G61150.2,AT1G61150.11	+	AT1G61150.1	IFINQLEEDDEDMATSK	6	22	AT1G61150.1,AT1G61150.10,AT1G61150.11	22542943-22542981;22543107-22543118
IR	Chr1	AT1G61150	AT1G61150;RI:Chr1:22543266-22543368:+	AT1G61150.3,AT1G61150.7	AT1G61150.8,AT1G61150.7,AT1G61150.10,AT1G61150.11,AT1G61150.4,AT1G61150.9,AT1G61150.6,AT1G61150.2,AT1G61150.3,AT1G61150.1,AT1G61150.5	+	AT1G61150.3	MELVCLMFSLSTPFELPYR	1	19	AT1G61150.3,AT1G61150.7	22543304-22543360
IR	Chr1	AT1G61210	AT1G61210;RI:Chr1:22569377-22569684:+	AT1G61210.1,AT1G61210.2	AT1G61210.2,AT1G61210.3,AT1G61210.1	+	AT1G61210.1	SDEPSITSTWPDR	757	769	AT1G61210.1,AT1G61210.2	22569472-22569510
IR	Chr1	AT1G61210	AT1G61210;RI:Chr1:22569377-22569684:+	AT1G61210.1,AT1G61210.2	AT1G61210.2,AT1G61210.3,AT1G61210.1	+	AT1G61210.1	TSATDLTSDVSGVISSR	770	786	AT1G61210.1,AT1G61210.2	22569511-22569561
IR	Chr1	AT1G61210	AT1G61210;RI:Chr1:22569377-22569684:+	AT1G61210.1,AT1G61210.2	AT1G61210.2,AT1G61210.3,AT1G61210.1	+	AT1G61210.1	TSATNLTSDVSGVTSK	719	734	AT1G61210.1,AT1G61210.2	22569358-22569405
IR	Chr1	AT1G61210	AT1G61210;RI:Chr1:22569377-22569684:+	AT1G61210.1,AT1G61210.2	AT1G61210.2,AT1G61210.3,AT1G61210.1	+	AT1G61210.1	TSPAPVMPMILNQTTK	739	754	AT1G61210.1,AT1G61210.2	22569418-22569465
IR	Chr1	AT1G61210	AT1G61210;RI:Chr1:22569377-22569684:+	AT1G61210.1,AT1G61210.2	AT1G61210.2,AT1G61210.3,AT1G61210.1	+	AT1G61210.1	TSPAPVMPMK	790	799	AT1G61210.1,AT1G61210.2	22569571-22569600
IR	Chr1	AT1G61210	AT1G61210;RI:Chr1:22569377-22569684:+	AT1G61210.1,AT1G61210.2	AT1G61210.2,AT1G61210.3,AT1G61210.1	+	AT1G61210.1	MKSDEPSITSTWPDR	755	769	AT1G61210.1,AT1G61210.2	22569466-22569510
IR	Chr1	AT1G61210	AT1G61210;RI:Chr1:22569377-22569684:+	AT1G61210.1,AT1G61210.2	AT1G61210.2,AT1G61210.3,AT1G61210.1	+	AT1G61210.1	TSPAPVMPMILNQTTKMK	739	756	AT1G61210.1,AT1G61210.2	22569418-22569471
IR	Chr1	AT1G61210	AT1G61210;RI:Chr1:22569377-22569684:+	AT1G61210.1,AT1G61210.2	AT1G61210.2,AT1G61210.3,AT1G61210.1	+	AT1G61210.1	SDEPPITSTRPDRPSATNLTSDESPVTSTR	808	837	AT1G61210.1,AT1G61210.2	22569625-22569714
IR	Chr1	AT1G61210	AT1G61210;RI:Chr1:22569377-22569684:+	AT1G61210.1,AT1G61210.2	AT1G61210.2,AT1G61210.3,AT1G61210.1	+	AT1G61210.1	SDEPSITSTWPDRTSATDLTSDVSGVISSR	757	786	AT1G61210.1,AT1G61210.2	22569472-22569561
IR	Chr1	AT1G61210	AT1G61210;RI:Chr1:22569377-22569684:+	AT1G61210.1,AT1G61210.2	AT1G61210.2,AT1G61210.3,AT1G61210.1	+	AT1G61210.1	TSATNLTSDVSGVTSKR	719	735	AT1G61210.1,AT1G61210.2	22569358-22569408
IR	Chr1	AT1G61210	AT1G61210;RI:Chr1:22569377-22569684:+	AT1G61210.1,AT1G61210.2	AT1G61210.2,AT1G61210.3,AT1G61210.1	+	AT1G61210.2	IKSDEPPITSTRPDRPSATNLTSDESPVTSTR	804	835	AT1G61210.1,AT1G61210.2	22569619-22569714
IR	Chr1	AT1G61520	AT1G61520;RI:Chr1:22700446-22700534:+	AT1G61520.2	AT1G61520.3,AT1G61520.1,AT1G61520.2	+	AT1G61520.2	IWRCSDSSCSLPGDYGFDPLGLSDPEGTGGFIEPR	5	39	AT1G61520.2	22700505-22700609
IR	Chr1	AT1G62970	AT1G62970;RI:Chr1:23323746-23323830:+	AT1G62970.1	AT1G62970.2,AT1G62970.1	+	AT1G62970.1	LISDAWYVLSDPSR	125	138	AT1G62970.1	23323730-23323771
IR	Chr1	AT1G62981	AT1G62981;RI:Chr1:23333795-23334283:+	AT1G62981.1,AT1G62981.2	AT1G62981.3,AT1G62981.1,AT1G62981.2	+	AT1G62981.1	RVHLPSDYSGIK	72	83	AT1G62981.1,AT1G62981.2	23334006-23334041
IR	Chr1	AT1G62981	AT1G62981;RI:Chr1:23333795-23334283:+	AT1G62981.1,AT1G62981.2	AT1G62981.3,AT1G62981.1,AT1G62981.2	+	AT1G62981.1	WSDIYYK	130	136	AT1G62981.1,AT1G62981.2	23334180-23334200
IR	Chr1	AT1G62981	AT1G62981;RI:Chr1:23333795-23334283:+	AT1G62981.1,AT1G62981.2	AT1G62981.3,AT1G62981.1,AT1G62981.2	+	AT1G62981.1	IEEFNIGVGAILEPCGER	101	118	AT1G62981.1,AT1G62981.2	23334093-23334146
IR	Chr1	AT1G62981	AT1G62981;RI:Chr1:23333795-23334283:+	AT1G62981.1,AT1G62981.2	AT1G62981.3,AT1G62981.1,AT1G62981.2	+	AT1G62981.1	LLDLILR	45	51	AT1G62981.1,AT1G62981.2	23333925-23333945
IR	Chr1	AT1G62981	AT1G62981;RI:Chr1:23333795-23334283:+	AT1G62981.1,AT1G62981.2	AT1G62981.3,AT1G62981.1,AT1G62981.2	+	AT1G62981.1	NYDLSGYR	137	144	AT1G62981.1,AT1G62981.2	23334201-23334224
IR	Chr1	AT1G62981	AT1G62981;RI:Chr1:23333795-23334283:+	AT1G62981.1,AT1G62981.2	AT1G62981.3,AT1G62981.1,AT1G62981.2	+	AT1G62981.1	DYTLNFFK	52	59	AT1G62981.1,AT1G62981.2	23333946-23333969
IR	Chr1	AT1G62981	AT1G62981;RI:Chr1:23333795-23334283:+	AT1G62981.1,AT1G62981.2	AT1G62981.3,AT1G62981.1,AT1G62981.2	+	AT1G62981.1	VHLPSDYSGIK	73	83	AT1G62981.1,AT1G62981.2	23334009-23334041
IR	Chr1	AT1G64530	AT1G64530;RI:Chr1:23960363-23960462:+	AT1G64530.1	AT1G64530.1,AT1G64530.2	+	AT1G64530.1	YVLTTSGQPFVLGPNSNGLNQYR	138	160	AT1G64530.1	23960394-23960462
IR	Chr1	AT1G66880	AT1G66880;RI:Chr1:24950846-24951435:+	AT1G66880.2	AT1G66880.1,AT1G66880.2	+	AT1G66880.3	QELGWCEAK	28	36	AT1G66880.3,AT1G66880.2	24951413-24951439
IR	Chr1	AT1G67035	AT1G67035;RI:Chr1:25018677-25018795:+	AT1G67035.2	AT1G67035.2,AT1G67035.1	+	AT1G67035.2	ISMAAASAINGGGGK	186	200	AT1G67035.2	25018728-25018772
IR	Chr1	AT1G67035	AT1G67035;RI:Chr1:25018677-25018795:+	AT1G67035.2	AT1G67035.2,AT1G67035.1	+	AT1G67035.2	SIGGGGGRK	203	211	AT1G67035.2	25018779-25018805
IR	Chr1	AT1G67150	AT1G67150;RI:Chr1:25123784-25123914:+	AT1G67150.1,AT1G67150.2,AT1G67150.4	AT1G67150.1,AT1G67150.2,AT1G67150.3,AT1G67150.4	+	AT1G67150.1	FNHFTDLFR	199	207	AT1G67150.1,AT1G67150.2,AT1G67150.4	25123898-25123924
IR	Chr1	AT1G68580	AT1G68580;RI:Chr1:25755241-25755331:+	AT1G68580.2,AT1G68580.3,AT1G68580.5	AT1G68580.2,AT1G68580.5,AT1G68580.1,AT1G68580.4,AT1G68580.3	+	AT1G68580.2	DIVSSVLSLTKKKEMEVKH	518	536	AT1G68580.2,AT1G68580.3,AT1G68580.5	25755236-25755292
IR	Chr1	AT1G68580	AT1G68580;RI:Chr1:25755241-25755331:+	AT1G68580.2,AT1G68580.3,AT1G68580.5	AT1G68580.2,AT1G68580.5,AT1G68580.1,AT1G68580.4,AT1G68580.3	+	AT1G68580.2	SDIVSSVLSLTK	517	528	AT1G68580.2,AT1G68580.3,AT1G68580.5	25755233-25755268
IR	Chr1	AT1G68930	AT1G68930;RI:Chr1:25918244-25918341:+	AT1G68930.1	AT1G68930.1,AT1G68930.2	+	AT1G68930.1	MASNYYSVQIK	1	11	AT1G68930.1	25918314-25918346
IR	Chr1	AT1G69530	AT1G69530;RI:Chr1:26143034-26143109:+	AT1G69530.1,AT1G69530.2,AT1G69530.4	AT1G69530.2,AT1G69530.3,AT1G69530.1,AT1G69530.5,AT1G69530.4	+	AT1G69530.1	VTTSDGQTIVSNNVANAGWSFGQTFTGAQLR	220	250	AT1G69530.1,AT1G69530.2	26142956-26143048
IR	Chr1	AT1G69530	AT1G69530;RI:Chr1:26142917-26143008:+	AT1G69530.1,AT1G69530.2,AT1G69530.3	AT1G69530.2,AT1G69530.3,AT1G69530.1,AT1G69530.5,AT1G69530.4	+	AT1G69530.1	NWGQNWQSNSYLNGQSLSFK	200	219	AT1G69530.1,AT1G69530.2,AT1G69530.3	26142896-26142955
IR	Chr1	AT1G69530	AT1G69530;RI:Chr1:26142917-26143008:+	AT1G69530.1,AT1G69530.2,AT1G69530.3	AT1G69530.2,AT1G69530.3,AT1G69530.1,AT1G69530.5,AT1G69530.4	+	AT1G69530.1	VTTSDGQTIVSNNVANAGWSFGQTFTGAQLR	220	250	AT1G69530.1,AT1G69530.2	26142956-26143048
IR	Chr1	AT1G70700	AT1G70700;RI:Chr1:26656320-26656393:+	AT1G70700.1,AT1G70700.3	AT1G70700.2,AT1G70700.1,AT1G70700.3	+	AT1G70700.1	QIHNTAATSSSSATHTDNFSR	170	190	AT1G70700.1,AT1G70700.3	26656331-26656393
IR	Chr1	AT1G71230	AT1G71230;RI:Chr1:26852818-26852902:+	AT1G71230.1	AT1G71230.1,AT1G71230.2	+	AT1G71230.1	DAFALPVEGTETRVNAQ	98	114	AT1G71230.1	26852851-26852901
IR	Chr1	AT1G71230	AT1G71230;RI:Chr1:26852818-26852902:+	AT1G71230.1	AT1G71230.1,AT1G71230.2	+	AT1G71230.1	DAFALPVEGTETRVNAQD	98	115	AT1G71230.1	26852851-26852904
IR	Chr1	AT1G71230	AT1G71230;RI:Chr1:26852818-26852902:+	AT1G71230.1	AT1G71230.1,AT1G71230.2	+	AT1G71230.1	TDGDTIIVMDAFALPVEGTETR	89	110	AT1G71230.1	26852824-26852889
IR	Chr1	AT1G71230	AT1G71230;RI:Chr1:26852818-26852902:+	AT1G71230.1	AT1G71230.1,AT1G71230.2	+	AT1G71230.1	VNAQDDAYEYMVEYSQTNK	111	129	AT1G71230.1	26852890-26852946
IR	Chr1	AT1G71696	AT1G71696;RI:Chr1:26967556-26967699:+	AT1G71696.1	AT1G71696.2,AT1G71696.1	+	AT1G71696.1	AFSIGK	19	24	AT1G71696.1	26967691-26967708
IR	Chr1	AT1G72970	AT1G72970;RI:Chr1:27455209-27455291:+	AT1G72970.1	AT1G72970.1,AT1G72970.2	+	AT1G72970.1	HPVDLQR	457	463	AT1G72970.1	27455204-27455224
IR	Chr1	AT1G72970	AT1G72970;RI:Chr1:27455209-27455291:+	AT1G72970.1	AT1G72970.1,AT1G72970.2	+	AT1G72970.1	CVEAIR	464	469	AT1G72970.1	27455225-27455242
IR	Chr1	AT1G73770	AT1G73770;RI:Chr1:27742717-27742805:+	AT1G73770.1,AT1G73770.2	AT1G73770.3,AT1G73770.1,AT1G73770.2	+	AT1G73770.1	HDDSDDEVMDVVR	101	113	AT1G73770.1,AT1G73770.2	27742681-27742719
IR	Chr1	AT1G73970	AT1G73970;RI:Chr1:27817590-27817658:+	AT1G73970.1,AT1G73970.2,AT1G73970.3	AT1G73970.3,AT1G73970.4,AT1G73970.2,AT1G73970.1	+	AT1G73970.1	VLCLELLCR	165	173	AT1G73970.1,AT1G73970.2,AT1G73970.3	27817632-27817658
IR	Chr1	AT1G75190	AT1G75190;RI:Chr1:28219804-28219916:+	AT1G75190.1	AT1G75190.1,AT1G75190.2	+	AT1G75190.1	HEELEEEEKPEMTVK	96	110	AT1G75190.1	28219883-28219927
IR	Chr1	AT1G75190	AT1G75190;RI:Chr1:28219804-28219916:+	AT1G75190.1	AT1G75190.1,AT1G75190.2	+	AT1G75190.1	MKHEELEEEEKPEMTVK	94	110	AT1G75190.1	28219877-28219927
IR	Chr1	AT1G75390	AT1G75390;RI:Chr1:28292538-28292609:+	AT1G75390.1	AT1G75390.2,AT1G75390.1	+	AT1G75390.1	AQVLELNHR	104	112	AT1G75390.1	28292533-28292559
IR	Chr1	AT1G77080	AT1G77080;RI:Chr1:28958663-28958745:+	AT1G77080.3,AT1G77080.6,AT1G77080.8,AT1G77080.9	AT1G77080.6,AT1G77080.7,AT1G77080.10,AT1G77080.2,AT1G77080.12,AT1G77080.11,AT1G77080.3,AT1G77080.4,AT1G77080.5,AT1G77080.8,AT1G77080.9	+	AT1G77080.8	HIFLPSSSDK	107	116	AT1G77080.8,AT1G77080.3,AT1G77080.6,AT1G77080.9	28958677-28958706
IR	Chr1	AT1G77800	AT1G77800;RI:Chr1:29255721-29255803:+	AT1G77800.1,AT1G77800.2,AT1G77800.3,AT1G77800.4,AT1G77800.5,AT1G77800.7	AT1G77800.3,AT1G77800.4,AT1G77800.5,AT1G77800.7,AT1G77800.6,AT1G77800.1,AT1G77800.2	+	AT1G77800.3	FNLSATDNVESGMTGR	526	541	AT1G77800.3,AT1G77800.1,AT1G77800.2,AT1G77800.4,AT1G77800.5,AT1G77800.7	29255784-29255831
IR	Chr1	AT1G77800	AT1G77800;RI:Chr1:29255721-29255803:+	AT1G77800.1,AT1G77800.2,AT1G77800.3,AT1G77800.4,AT1G77800.5,AT1G77800.7	AT1G77800.3,AT1G77800.4,AT1G77800.5,AT1G77800.7,AT1G77800.6,AT1G77800.1,AT1G77800.2	+	AT1G77800.3	NSDLQELESPHSK	513	525	AT1G77800.3,AT1G77800.1,AT1G77800.2,AT1G77800.4,AT1G77800.5,AT1G77800.7	29255745-29255783
IR	Chr1	AT1G77800	AT1G77800;RI:Chr1:29256234-29256442:+	AT1G77800.3,AT1G77800.4,AT1G77800.5,AT1G77800.6	AT1G77800.3,AT1G77800.4,AT1G77800.5,AT1G77800.7,AT1G77800.6,AT1G77800.1,AT1G77800.2	+	AT1G77800.3	THEINICNNTTNNTR	660	674	AT1G77800.3,AT1G77800.4,AT1G77800.5,AT1G77800.6	29256348-29256392
IR	Chr1	AT1G77800	AT1G77800;RI:Chr1:29256234-29256442:+	AT1G77800.3,AT1G77800.4,AT1G77800.5,AT1G77800.6	AT1G77800.3,AT1G77800.4,AT1G77800.5,AT1G77800.7,AT1G77800.6,AT1G77800.1,AT1G77800.2	+	AT1G77800.3	AAICTEGIVMLDSDILDPAVAK	632	653	AT1G77800.3,AT1G77800.4,AT1G77800.5,AT1G77800.6	29256264-29256329
IR	Chr1	AT1G78590	AT1G78590;RI:Chr1:29566121-29566520:+	AT1G78590.1	AT1G78590.2,AT1G78590.1	+	AT1G78590.1	DAPVLNVFLSHGISQIRSRY	298	317	AT1G78590.1	29566066-29566125
IR	Chr1	AT1G79940	AT1G79940;RI:Chr1:30072859-30073139:+	AT1G79940.1,AT1G79940.2,AT1G79940.3	AT1G79940.2,AT1G79940.1,AT1G79940.3,AT1G79940.4	+	AT1G79940.1	DEGAIAEEGMEEE	620	632	AT1G79940.1,AT1G79940.2,AT1G79940.3	30073031-30073069
IR	Chr1	AT1G79940	AT1G79940;RI:Chr1:30072859-30073139:+	AT1G79940.1,AT1G79940.2,AT1G79940.3	AT1G79940.2,AT1G79940.1,AT1G79940.3,AT1G79940.4	+	AT1G79940.1	LQAPAEGTYNLTCFCLCDTWIGCDKK	574	599	AT1G79940.1,AT1G79940.2,AT1G79940.3	30072893-30072970
IR	Chr1	AT1G79950	AT1G79950;RI:Chr1:30078233-30078555:+	AT1G79950.2,AT1G79950.3,AT1G79950.7	AT1G79950.7,AT1G79950.4,AT1G79950.1,AT1G79950.5,AT1G79950.3,AT1G79950.2	+	AT1G79950.2	SNFPARLVTEQENNIGNASCSQK	773	795	AT1G79950.2,AT1G79950.3,AT1G79950.7	30078188-30078256
IR	Chr1	AT1G79950	AT1G79950;RI:Chr1:30078233-30078740:+	AT1G79950.2	AT1G79950.6,AT1G79950.2	+	AT1G79950.2	SNFPARLVTEQENNIGNASCSQK	773	795	AT1G79950.2,AT1G79950.3,AT1G79950.7	30078188-30078256
IR	Chr1	AT1G79970	AT1G79970;RI:Chr1:30082890-30083024:+	AT1G79970.1,AT1G79970.2	AT1G79970.3,AT1G79970.1,AT1G79970.2	+	AT1G79970.1	VGLSLLSSSFELGDDPFRR	76	94	AT1G79970.1,AT1G79970.2	30082998-30083054
IR	Chr1	AT1G79970	AT1G79970;RI:Chr1:30082890-30083024:+	AT1G79970.1,AT1G79970.2	AT1G79970.3,AT1G79970.1,AT1G79970.2	+	AT1G79970.1	VGLSLLSSSFELGDDPFR	76	93	AT1G79970.1,AT1G79970.2	30082998-30083051
IR	Chr1	AT1G80150	AT1G80150;RI:Chr1:30149665-30149761:+	AT1G80150.1	AT1G80150.1,AT1G80150.2	+	AT1G80150.1	DLAYTMCKDCMRKKWYPNL	334	352	AT1G80150.1	30149737-30149793
IR	Chr1	AT1G80150	AT1G80150;RI:Chr1:30149665-30149761:+	AT1G80150.1	AT1G80150.1,AT1G80150.2	+	AT1G80150.1	IYQTMIHYLCKAGNFDLAYTMCK	319	341	AT1G80150.1	30149692-30149760
IR	Chr1	AT1G80940	AT1G80940;RI:Chr1:30411603-30411749:+	AT1G80940.2	AT1G80940.2,AT1G80940.4	+	AT1G80940.1	LVNVDVVESMR	129	139	AT1G80940.1,AT1G80940.2,AT1G80940.3	30411618-30411650
IR	Chr1	AT1G80940	AT1G80940;RI:Chr1:30411603-30411749:+	AT1G80940.2	AT1G80940.2,AT1G80940.4	+	AT1G80940.1	KLVNVDVVESMR	128	139	AT1G80940.1,AT1G80940.2,AT1G80940.3	30411615-30411650
IR	Chr1	AT1G80940	AT1G80940;RI:Chr1:30411603-30411749:+	AT1G80940.2	AT1G80940.2,AT1G80940.4	+	AT1G80940.1	IAVQEMNR	141	148	AT1G80940.1,AT1G80940.2,AT1G80940.3	30411654-30411677
IR	Chr1	AT1G80940	AT1G80940;RI:Chr1:30411603-30411749:+	AT1G80940.2	AT1G80940.2,AT1G80940.4	+	AT1G80940.1	IAVQEMNRK	141	149	AT1G80940.1,AT1G80940.2,AT1G80940.3	30411654-30411680
IR	Chr1	AT1G80940	AT1G80940;RI:Chr1:30411603-30411749:+	AT1G80940.2	AT1G80940.2,AT1G80940.4	+	AT1G80940.1	LVNVDVVESMRR	129	140	AT1G80940.1,AT1G80940.2,AT1G80940.3	30411618-30411653
IR	Chr1	AT1G01030	AT1G01030;RI:Chr1:12354-12424:-	AT1G01030.1	AT1G01030.1,AT1G01030.2	-	AT1G01030.1	FHPLPEYNSVPIHR	191	204	AT1G01030.1	12329-12370
IR	Chr1	AT1G01100	AT1G01100;RI:Chr1:50447-50496:-	AT1G01100.1,AT1G01100.2,AT1G01100.4	AT1G01100.4,AT1G01100.3,AT1G01100.2,AT1G01100.1	-	AT1G01100.1	NVTDLIMNVGAGGGGGAPVAAAAPAAGGGAAAAPAAEEK	55	93	AT1G01100.1,AT1G01100.2,AT1G01100.4	50425-50541
IR	Chr1	AT1G01100	AT1G01100;RI:Chr1:50447-50496:-	AT1G01100.1,AT1G01100.2,AT1G01100.4	AT1G01100.4,AT1G01100.3,AT1G01100.2,AT1G01100.1	-	AT1G01100.1	NVTDLIMNVGAGGGGGAPVAAAAPAAGGGAAAAPAAEEKK	55	94	AT1G01100.1,AT1G01100.2,AT1G01100.4	50422-50541
IR	Chr1	AT1G01100	AT1G01100;RI:Chr1:50447-50496:-	AT1G01100.1,AT1G01100.2,AT1G01100.4	AT1G01100.4,AT1G01100.3,AT1G01100.2,AT1G01100.1	-	AT1G01100.1	RNVTDLIMNVGAGGGGGAPVAAAAPAAGGGAAAAPAAEEK	54	93	AT1G01100.1,AT1G01100.2,AT1G01100.4	50425-50544
IR	Chr1	AT1G01340	AT1G01340;RI:Chr1:135104-135188:-	AT1G01340.1	AT1G01340.1,AT1G01340.2	-	AT1G01340.1	MILFRFK	1	7	AT1G01340.1	135098-135118
IR	Chr1	AT1G01620	AT1G01620;RI:Chr1:227049-227079:-	AT1G01620.1	AT1G01620.2,AT1G01620.1	-	AT1G01620.1	DYKEPPPAPFFEPGELSSWSFYR	30	52	AT1G01620.1	227021-227089
IR	Chr1	AT1G01620	AT1G01620;RI:Chr1:227049-227079:-	AT1G01620.1	AT1G01620.2,AT1G01620.1	-	AT1G01620.1	EPPPAPFFEPGELSSWSFYR	33	52	AT1G01620.1	227021-227080
IR	Chr1	AT1G03040	AT1G03040;RI:Chr1:704494-704588:-	AT1G03040.3	AT1G03040.1,AT1G03040.2,AT1G03040.3	-	AT1G03040.3	LGGAGAVAPLVTEMPLSSSVEVRLER	211	236	AT1G03040.3	704573-704650
IR	Chr1	AT1G03040	AT1G03040;RI:Chr1:704494-704588:-	AT1G03040.3	AT1G03040.1,AT1G03040.2,AT1G03040.3	-	AT1G03040.3	LGGAGAVAPLVTEMPLSSSVEVR	211	233	AT1G03040.3	704582-704650
IR	Chr1	AT1G03060	AT1G03060;RI:Chr1:718415-718503:-	AT1G03060.1,AT1G03060.2	AT1G03060.4,AT1G03060.1,AT1G03060.2,AT1G03060.3	-	AT1G03060.1	DKMENILPPPTQ	2006	2017	AT1G03060.1,AT1G03060.2	718416-718451
IR	Chr1	AT1G03060	AT1G03060;RI:Chr1:718415-718503:-	AT1G03060.1,AT1G03060.2	AT1G03060.4,AT1G03060.1,AT1G03060.2,AT1G03060.3	-	AT1G03060.2	MENILPPPTQDTSK	2007	2020	AT1G03060.2,AT1G03060.1	718404-718445
IR	Chr1	AT1G03060	AT1G03060;RI:Chr1:718415-718503:-	AT1G03060.1,AT1G03060.2	AT1G03060.4,AT1G03060.1,AT1G03060.2,AT1G03060.3	-	AT1G03060.2	TSISVGSFPQGQVSLGSEDMSLPANYVVNDKMENILPPPTQDTSK	1976	2020	AT1G03060.2,AT1G03060.1	718404-718538
IR	Chr1	AT1G03780	AT1G03780;RI:Chr1:947664-947799:-	AT1G03780.1,AT1G03780.2	AT1G03780.3,AT1G03780.1,AT1G03780.2	-	AT1G03780.2	TMMARPTISAATSASAGQMR	739	758	AT1G03780.2	947788-947847
IR	Chr1	AT1G04120	AT1G04120;RI:Chr1:1068736-1068842:-	AT1G04120.1,AT1G04120.2	AT1G04120.3,AT1G04120.1,AT1G04120.2	-	AT1G04120.1	EEEYGWLR	515	522	AT1G04120.1,AT1G04120.2	1068831-1068854
IR	Chr1	AT1G04120	AT1G04120;RI:Chr1:1068736-1068842:-	AT1G04120.1,AT1G04120.2	AT1G04120.3,AT1G04120.1,AT1G04120.2	-	AT1G04120.1	LEEMREEEYGWLR	510	522	AT1G04120.1,AT1G04120.2	1068831-1068869
IR	Chr1	AT1G04985	AT1G04985;RI:Chr1:1417390-1417974:-	AT1G04985.2	AT1G04985.1,AT1G04985.2	-	AT1G04985.2	MNDCAGYSLR	1	10	AT1G04985.2	1417377-1417406
IR	Chr1	AT1G05170	AT1G05170;RI:Chr1:1491608-1491940:-	AT1G05170.1	AT1G05170.2,AT1G05170.1	-	AT1G05170.1	LCCGTPPGK	352	360	AT1G05170.1	1491935-1491961
IR	Chr1	AT1G05180	AT1G05180;RI:Chr1:1501190-1501289:-	AT1G05180.1	AT1G05180.3,AT1G05180.2,AT1G05180.1	-	AT1G05180.1	SVCAFLQELNDSVNAK	99	114	AT1G05180.1	1501248-1501295
IR	Chr1	AT1G05460	AT1G05460;RI:Chr1:1601522-1601763:-	AT1G05460.1	AT1G05460.1,AT1G05460.2	-	AT1G05460.1	DPQEAEWN	925	932	AT1G05460.1	1601570-1601593
IR	Chr1	AT1G05460	AT1G05460;RI:Chr1:1601522-1601763:-	AT1G05460.1	AT1G05460.1,AT1G05460.2	-	AT1G05460.1	EKNEWSDGWNSNGGGTK	880	896	AT1G05460.1	1601678-1601728
IR	Chr1	AT1G05460	AT1G05460;RI:Chr1:1601522-1601763:-	AT1G05460.1	AT1G05460.1,AT1G05460.2	-	AT1G05460.1	NEWSDGWNSNGGGTK	882	896	AT1G05460.1	1601678-1601722
IR	Chr1	AT1G05940	AT1G05940;RI:Chr1:1801674-1802024:-	AT1G05940.4	AT1G05940.4,AT1G05940.2,AT1G05940.3,AT1G05940.1	-	AT1G05940.4	QVSSLKYK	492	499	AT1G05940.4	1802003-1802026
IR	Chr1	AT1G06190	AT1G06190;RI:Chr1:1892640-1892846:-	AT1G06190.1,AT1G06190.3,AT1G06190.4,AT1G06190.5	AT1G06190.2,AT1G06190.3,AT1G06190.4,AT1G06190.1,AT1G06190.5	-	AT1G06190.1	DSELKPESSSFYQEEED	305	321	AT1G06190.1,AT1G06190.3,AT1G06190.4,AT1G06190.5	1892710-1892760
IR	Chr1	AT1G06770	AT1G06770;RI:Chr1:2079401-2079512:-	AT1G06770.3	AT1G06770.3,AT1G06770.1,AT1G06770.2	-	AT1G06770.3	VFICTMAR	365	372	AT1G06770.3	2079482-2079505
IR	Chr1	AT1G06770	AT1G06770;RI:Chr1:2079401-2079512:-	AT1G06770.3	AT1G06770.3,AT1G06770.1,AT1G06770.2	-	AT1G06770.3	LDLESENEVRVFICTMAR	355	372	AT1G06770.3	2079482-2079535
IR	Chr1	AT1G06890	AT1G06890;RI:Chr1:2111602-2111761:-	AT1G06890.1,AT1G06890.2	AT1G06890.2,AT1G06890.3,AT1G06890.1,AT1G06890.4	-	AT1G06890.1	TVAPVWNSNK	344	353	AT1G06890.1,AT1G06890.2	2111743-2111772
IR	Chr1	AT1G06890	AT1G06890;RI:Chr1:2111602-2111761:-	AT1G06890.1,AT1G06890.2	AT1G06890.2,AT1G06890.3,AT1G06890.1,AT1G06890.4	-	AT1G06890.1	DPLIAAENGSGVLSDGGGGVQQKTVAPVWNSNK	321	353	AT1G06890.1,AT1G06890.2	2111743-2111841
IR	Chr1	AT1G06890	AT1G06890;RI:Chr1:2111602-2111761:-	AT1G06890.1,AT1G06890.2	AT1G06890.2,AT1G06890.3,AT1G06890.1,AT1G06890.4	-	AT1G06890.1	DGGGGVQQKTVAPVWNSNKDFQA	335	357	AT1G06890.1,AT1G06890.2	2111731-2111799
IR	Chr1	AT1G06890	AT1G06890;RI:Chr1:2111602-2111761:-	AT1G06890.1,AT1G06890.2	AT1G06890.2,AT1G06890.3,AT1G06890.1,AT1G06890.4	-	AT1G06890.1	TVAPVWNSNKDFQA	344	357	AT1G06890.1,AT1G06890.2	2111731-2111772
IR	Chr1	AT1G06890	AT1G06890;RI:Chr1:2111605-2111761:-	AT1G06890.1,AT1G06890.2	AT1G06890.2,AT1G06890.3,AT1G06890.1,AT1G06890.4	-	AT1G06890.1	TVAPVWNSNK	344	353	AT1G06890.1,AT1G06890.2	2111743-2111772
IR	Chr1	AT1G06890	AT1G06890;RI:Chr1:2111605-2111761:-	AT1G06890.1,AT1G06890.2	AT1G06890.2,AT1G06890.3,AT1G06890.1,AT1G06890.4	-	AT1G06890.1	DPLIAAENGSGVLSDGGGGVQQKTVAPVWNSNK	321	353	AT1G06890.1,AT1G06890.2	2111743-2111841
IR	Chr1	AT1G06890	AT1G06890;RI:Chr1:2111605-2111761:-	AT1G06890.1,AT1G06890.2	AT1G06890.2,AT1G06890.3,AT1G06890.1,AT1G06890.4	-	AT1G06890.1	DGGGGVQQKTVAPVWNSNKDFQA	335	357	AT1G06890.1,AT1G06890.2	2111731-2111799
IR	Chr1	AT1G06890	AT1G06890;RI:Chr1:2111605-2111761:-	AT1G06890.1,AT1G06890.2	AT1G06890.2,AT1G06890.3,AT1G06890.1,AT1G06890.4	-	AT1G06890.1	TVAPVWNSNKDFQA	344	357	AT1G06890.1,AT1G06890.2	2111731-2111772
IR	Chr1	AT1G07300	AT1G07300;RI:Chr1:2246293-2246816:-	AT1G07300.1	AT1G07300.1,AT1G07300.3,AT1G07300.2	-	AT1G07300.1	SATGIKRSNLNTRPVQR	2	18	AT1G07300.1	2246247-2246297
IR	Chr1	AT1G07300	AT1G07300;RI:Chr1:2246293-2246816:-	AT1G07300.1	AT1G07300.1,AT1G07300.3,AT1G07300.2	-	AT1G07300.1	MSATGIKRSNLNTRPVQR	1	18	AT1G07300.1	2246247-2246300
IR	Chr1	AT1G07520	AT1G07520;RI:Chr1:2311321-2311392:-	AT1G07520.1,AT1G07520.3	AT1G07520.2,AT1G07520.1,AT1G07520.3	-	AT1G07520.1	IENEVLFDNK	141	150	AT1G07520.1,AT1G07520.3	2311356-2311385
IR	Chr1	AT1G07520	AT1G07520;RI:Chr1:2311321-2311392:-	AT1G07520.1,AT1G07520.3	AT1G07520.2,AT1G07520.1,AT1G07520.3	-	AT1G07520.1	HLGDSGVVSFPGSNMLR	151	167	AT1G07520.1,AT1G07520.3	2311305-2311355
IR	Chr1	AT1G07520	AT1G07520;RI:Chr1:2311321-2311392:-	AT1G07520.1,AT1G07520.3	AT1G07520.2,AT1G07520.1,AT1G07520.3	-	AT1G07520.1	IENEVLFDNKHLGDSGVVSFPGSNMLR	141	167	AT1G07520.1,AT1G07520.3	2311305-2311385
IR	Chr1	AT1G07520	AT1G07520;RI:Chr1:2311321-2311392:-	AT1G07520.1,AT1G07520.3	AT1G07520.2,AT1G07520.1,AT1G07520.3	-	AT1G07520.1	QTEEMLQQVISDSQTQSSIPNNSITTSSSSNSGDYSNSSNSSVR	97	140	AT1G07520.1,AT1G07520.3	2311386-2311517
IR	Chr1	AT1G07520	AT1G07520;RI:Chr1:2311321-2311767:-	AT1G07520.1,AT1G07520.3	AT1G07520.3,AT1G07520.1,AT1G07520.4	-	AT1G07520.1	IENEVLFDNK	141	150	AT1G07520.1,AT1G07520.3	2311356-2311385
IR	Chr1	AT1G07520	AT1G07520;RI:Chr1:2311321-2311767:-	AT1G07520.1,AT1G07520.3	AT1G07520.3,AT1G07520.1,AT1G07520.4	-	AT1G07520.1	HLGDSGVVSFPGSNMLR	151	167	AT1G07520.1,AT1G07520.3	2311305-2311355
IR	Chr1	AT1G07520	AT1G07520;RI:Chr1:2311321-2311767:-	AT1G07520.1,AT1G07520.3	AT1G07520.3,AT1G07520.1,AT1G07520.4	-	AT1G07520.1	QSIFYDSLALR	86	96	AT1G07520.1,AT1G07520.3	2311518-2311550
IR	Chr1	AT1G07520	AT1G07520;RI:Chr1:2311321-2311767:-	AT1G07520.1,AT1G07520.3	AT1G07520.3,AT1G07520.1,AT1G07520.4	-	AT1G07520.1	YVNQLLMEESLAEK	72	85	AT1G07520.1,AT1G07520.3	2311551-2311592
IR	Chr1	AT1G07520	AT1G07520;RI:Chr1:2311321-2311767:-	AT1G07520.1,AT1G07520.3	AT1G07520.3,AT1G07520.1,AT1G07520.4	-	AT1G07520.1	IENEVLFDNKHLGDSGVVSFPGSNMLR	141	167	AT1G07520.1,AT1G07520.3	2311305-2311385
IR	Chr1	AT1G07520	AT1G07520;RI:Chr1:2311321-2311767:-	AT1G07520.1,AT1G07520.3	AT1G07520.3,AT1G07520.1,AT1G07520.4	-	AT1G07520.1	QTEEMLQQVISDSQTQSSIPNNSITTSSSSNSGDYSNSSNSSVR	97	140	AT1G07520.1,AT1G07520.3	2311386-2311517
IR	Chr1	AT1G07570	AT1G07570;RI:Chr1:2332532-2332614:-	AT1G07570.4	AT1G07570.3,AT1G07570.4,AT1G07570.1,AT1G07570.2,AT1G07570.5	-	AT1G07570.4	MILQAEVNYLGQFSHR	1	16	AT1G07570.4	2332497-2332544
IR	Chr1	AT1G07650	AT1G07650;RI:Chr1:2361682-2361761:-	AT1G07650.1,AT1G07650.2,AT1G07650.4	AT1G07650.4,AT1G07650.3,AT1G07650.2,AT1G07650.1	-	AT1G07650.1	GTTGIPIR	586	593	AT1G07650.1,AT1G07650.2,AT1G07650.4	2361660-2361683
IR	Chr1	AT1G07650	AT1G07650;RI:Chr1:2361682-2361761:-	AT1G07650.1,AT1G07650.2,AT1G07650.4	AT1G07650.4,AT1G07650.3,AT1G07650.2,AT1G07650.1	-	AT1G07650.1	DIYVQDQLVIKNFNIQEAARGSGKPIIKSFLVNVT	538	572	AT1G07650.1,AT1G07650.2,AT1G07650.4	2361723-2361812;2361904-2361918
IR	Chr1	AT1G07745	AT1G07745;RI:Chr1:2402458-2402755:-	AT1G07745.2,AT1G07745.3	AT1G07745.4,AT1G07745.2,AT1G07745.1,AT1G07745.3,AT1G07745.5	-	AT1G07745.2	MFVLMAFLKIAVE	1	13	AT1G07745.2,AT1G07745.3	2402454-2402492
IR	Chr1	AT1G09170	AT1G09170;RI:Chr1:2957269-2957371:-	AT1G09170.2,AT1G09170.6,AT1G09170.7	AT1G09170.3,AT1G09170.7,AT1G09170.1,AT1G09170.5,AT1G09170.6,AT1G09170.2	-	AT1G09170.2	PSQIDDVNSIEVK	837	849	AT1G09170.2	2957365-2957403
IR	Chr1	AT1G09170	AT1G09170;RI:Chr1:2957269-2957371:-	AT1G09170.2,AT1G09170.6,AT1G09170.7	AT1G09170.3,AT1G09170.7,AT1G09170.1,AT1G09170.5,AT1G09170.6,AT1G09170.2	-	AT1G09170.2	LVNTFCSDYFMMCSEITCR	863	881	AT1G09170.2	2957269-2957325
IR	Chr1	AT1G09170	AT1G09170;RI:Chr1:2957284-2957371:-	AT1G09170.2,AT1G09170.6,AT1G09170.7	AT1G09170.6,AT1G09170.2,AT1G09170.4,AT1G09170.7	-	AT1G09170.2	PSQIDDVNSIEVK	837	849	AT1G09170.2	2957365-2957403
IR	Chr1	AT1G09170	AT1G09170;RI:Chr1:2957284-2957371:-	AT1G09170.2,AT1G09170.6,AT1G09170.7	AT1G09170.6,AT1G09170.2,AT1G09170.4,AT1G09170.7	-	AT1G09170.2	LVNTFCSDYFMMCSEITCR	863	881	AT1G09170.2	2957269-2957325
IR	Chr1	AT1G09195	AT1G09195;RI:Chr1:2970721-2971078:-	AT1G09195.10,AT1G09195.11,AT1G09195.12,AT1G09195.13,AT1G09195.2,AT1G09195.3,AT1G09195.4,AT1G09195.5,AT1G09195.6,AT1G09195.7,AT1G09195.8	AT1G09195.5,AT1G09195.4,AT1G09195.7,AT1G09195.6,AT1G09195.10,AT1G09195.9,AT1G09195.11,AT1G09195.12,AT1G09195.8,AT1G09195.15,AT1G09195.2,AT1G09195.1,AT1G09195.14,AT1G09195.3,AT1G09195.13	-	AT1G09195.10	AIENAVFSGYGADLCDFNLEGYKR	226	249	AT1G09195.10,AT1G09195.11,AT1G09195.12,AT1G09195.13,AT1G09195.2,AT1G09195.3,AT1G09195.4,AT1G09195.5,AT1G09195.6,AT1G09195.7,AT1G09195.8	2970711-2970782
IR	Chr1	AT1G09195	AT1G09195;RI:Chr1:2970721-2971078:-	AT1G09195.10,AT1G09195.11,AT1G09195.12,AT1G09195.13,AT1G09195.2,AT1G09195.3,AT1G09195.4,AT1G09195.5,AT1G09195.6,AT1G09195.7,AT1G09195.8	AT1G09195.5,AT1G09195.4,AT1G09195.7,AT1G09195.6,AT1G09195.10,AT1G09195.9,AT1G09195.11,AT1G09195.12,AT1G09195.8,AT1G09195.15,AT1G09195.2,AT1G09195.1,AT1G09195.14,AT1G09195.3,AT1G09195.13	-	AT1G09195.10	VDVLSGEEEAR	117	127	AT1G09195.10,AT1G09195.11,AT1G09195.12,AT1G09195.13,AT1G09195.2,AT1G09195.3,AT1G09195.4,AT1G09195.5,AT1G09195.6,AT1G09195.7,AT1G09195.8	2971077-2971109
IR	Chr1	AT1G09195	AT1G09195;RI:Chr1:2970721-2971078:-	AT1G09195.10,AT1G09195.11,AT1G09195.12,AT1G09195.13,AT1G09195.2,AT1G09195.3,AT1G09195.4,AT1G09195.5,AT1G09195.6,AT1G09195.7,AT1G09195.8	AT1G09195.5,AT1G09195.4,AT1G09195.7,AT1G09195.6,AT1G09195.10,AT1G09195.9,AT1G09195.11,AT1G09195.12,AT1G09195.8,AT1G09195.15,AT1G09195.2,AT1G09195.1,AT1G09195.14,AT1G09195.3,AT1G09195.13	-	AT1G09195.10	LNESDGFEVVVGSSGTIR	208	225	AT1G09195.10,AT1G09195.11,AT1G09195.12,AT1G09195.13,AT1G09195.2,AT1G09195.3,AT1G09195.4,AT1G09195.5,AT1G09195.6,AT1G09195.7,AT1G09195.8	2970783-2970836
IR	Chr1	AT1G09570	AT1G09570;RI:Chr1:3098940-3099032:-	AT1G09570.1,AT1G09570.3,AT1G09570.4,AT1G09570.5,AT1G09570.6	AT1G09570.1,AT1G09570.3,AT1G09570.4,AT1G09570.5,AT1G09570.6,AT1G09570.2	-	AT1G09570.1	LIQPFGCLLALDEK	79	92	AT1G09570.1,AT1G09570.3,AT1G09570.4,AT1G09570.5,AT1G09570.6	3098941-3098982
IR	Chr1	AT1G09570	AT1G09570;RI:Chr1:3098940-3099032:-	AT1G09570.1,AT1G09570.3,AT1G09570.4,AT1G09570.5,AT1G09570.6	AT1G09570.1,AT1G09570.3,AT1G09570.4,AT1G09570.5,AT1G09570.6,AT1G09570.2	-	AT1G09570.1	VTGPVVENQPPR	51	62	AT1G09570.1,AT1G09570.3,AT1G09570.4,AT1G09570.5,AT1G09570.6	3099031-3099066
IR	Chr1	AT1G09570	AT1G09570;RI:Chr1:3098940-3099032:-	AT1G09570.1,AT1G09570.3,AT1G09570.4,AT1G09570.5,AT1G09570.6	AT1G09570.1,AT1G09570.3,AT1G09570.4,AT1G09570.5,AT1G09570.6,AT1G09570.2	-	AT1G09570.1	SDKVTTTYLHHIQK	63	76	AT1G09570.1,AT1G09570.3,AT1G09570.4,AT1G09570.5,AT1G09570.6	3098989-3099030
IR	Chr1	AT1G09570	AT1G09570;RI:Chr1:3098940-3099032:-	AT1G09570.1,AT1G09570.3,AT1G09570.4,AT1G09570.5,AT1G09570.6	AT1G09570.1,AT1G09570.3,AT1G09570.4,AT1G09570.5,AT1G09570.6,AT1G09570.2	-	AT1G09570.1	VTTTYLHHIQK	66	76	AT1G09570.1,AT1G09570.3,AT1G09570.4,AT1G09570.5,AT1G09570.6	3098989-3099021
IR	Chr1	AT1G09700	AT1G09700;RI:Chr1:3138001-3138422:-	AT1G09700.1	AT1G09700.2,AT1G09700.1	-	AT1G09700.1	EAAFGSVETEK	266	276	AT1G09700.1	3138392-3138424
IR	Chr1	AT1G09700	AT1G09700;RI:Chr1:3138001-3138422:-	AT1G09700.1	AT1G09700.2,AT1G09700.1	-	AT1G09700.1	EAAFGSVETEKIETTPNLEPPSCMNGLK	266	293	AT1G09700.1	3138341-3138424
IR	Chr1	AT1G09700	AT1G09700;RI:Chr1:3138001-3138422:-	AT1G09700.1	AT1G09700.2,AT1G09700.1	-	AT1G09700.1	EAAFGSVETEKIETTPNLEPSSCMNGLK	322	349	AT1G09700.1	3138173-3138256
IR	Chr1	AT1G09700	AT1G09700;RI:Chr1:3138001-3138422:-	AT1G09700.1	AT1G09700.2,AT1G09700.1	-	AT1G09700.1	EAAFGSVETEKIETTPNLESSSCMSGLK	378	405	AT1G09700.1	3138005-3138088
IR	Chr1	AT1G09700	AT1G09700;RI:Chr1:3138001-3138422:-	AT1G09700.1	AT1G09700.2,AT1G09700.1	-	AT1G09700.1	IETTPNLEPPSCMNGLK	277	293	AT1G09700.1	3138341-3138391
IR	Chr1	AT1G09700	AT1G09700;RI:Chr1:3138001-3138422:-	AT1G09700.1	AT1G09700.2,AT1G09700.1	-	AT1G09700.1	IETTPNLESSSCMSGLK	389	405	AT1G09700.1	3138005-3138055
IR	Chr1	AT1G10170	AT1G10170;RI:Chr1:3333863-3333937:-	AT1G10170.1,AT1G10170.2,AT1G10170.3	AT1G10170.4,AT1G10170.3,AT1G10170.1,AT1G10170.2	-	AT1G10170.1	DWEKVCE	1182	1188	AT1G10170.1,AT1G10170.2,AT1G10170.3	3333928-3333948
IR	Chr1	AT1G10170	AT1G10170;RI:Chr1:3337029-3337246:-	AT1G10170.1,AT1G10170.3,AT1G10170.4	AT1G10170.4,AT1G10170.3,AT1G10170.1,AT1G10170.2	-	AT1G10170.1	SDNIGPPPPNR	152	162	AT1G10170.1,AT1G10170.3,AT1G10170.4	3337006-3337038
IR	Chr1	AT1G10170	AT1G10170;RI:Chr1:3337029-3337246:-	AT1G10170.1,AT1G10170.3,AT1G10170.4	AT1G10170.4,AT1G10170.3,AT1G10170.1,AT1G10170.2	-	AT1G10170.1	SDNIGPPQPNQHR	104	116	AT1G10170.1,AT1G10170.3,AT1G10170.4	3337144-3337182
IR	Chr1	AT1G10170	AT1G10170;RI:Chr1:3337029-3337246:-	AT1G10170.1,AT1G10170.3,AT1G10170.4	AT1G10170.4,AT1G10170.3,AT1G10170.1,AT1G10170.2	-	AT1G10170.1	SDNSGPPQPYR	128	138	AT1G10170.1,AT1G10170.3,AT1G10170.4	3337078-3337110
IR	Chr1	AT1G10170	AT1G10170;RI:Chr1:3337029-3337246:-	AT1G10170.1,AT1G10170.3,AT1G10170.4	AT1G10170.4,AT1G10170.3,AT1G10170.1,AT1G10170.2	-	AT1G10170.1	SSNIGPPPPNQHR	80	92	AT1G10170.1,AT1G10170.3,AT1G10170.4	3337216-3337254
IR	Chr1	AT1G10170	AT1G10170;RI:Chr1:3337029-3337246:-	AT1G10170.1,AT1G10170.3,AT1G10170.4	AT1G10170.4,AT1G10170.3,AT1G10170.1,AT1G10170.2	-	AT1G10170.1	YNAPDNQHQR	94	103	AT1G10170.1,AT1G10170.3,AT1G10170.4	3337183-3337212
IR	Chr1	AT1G10170	AT1G10170;RI:Chr1:3337029-3337246:-	AT1G10170.1,AT1G10170.3,AT1G10170.4	AT1G10170.4,AT1G10170.3,AT1G10170.1,AT1G10170.2	-	AT1G10170.1	SDNIGPPQPNQHRR	104	117	AT1G10170.1,AT1G10170.3,AT1G10170.4	3337141-3337182
IR	Chr1	AT1G10170	AT1G10170;RI:Chr1:3337029-3337246:-	AT1G10170.1,AT1G10170.3,AT1G10170.4	AT1G10170.4,AT1G10170.3,AT1G10170.1,AT1G10170.2	-	AT1G10170.1	RYNAPDNQHQR	93	103	AT1G10170.1,AT1G10170.3,AT1G10170.4	3337183-3337215
IR	Chr1	AT1G10170	AT1G10170;RI:Chr1:3337029-3337246:-	AT1G10170.1,AT1G10170.3,AT1G10170.4	AT1G10170.4,AT1G10170.3,AT1G10170.1,AT1G10170.2	-	AT1G10170.1	RNNAPENQHQR	141	151	AT1G10170.1,AT1G10170.3,AT1G10170.4	3337039-3337071
IR	Chr1	AT1G11510	AT1G11510;RI:Chr1:3872488-3872576:-	AT1G11510.1	AT1G11510.1,AT1G11510.2	-	AT1G11510.1	SLEVDEAAVSMDVK	99	112	AT1G11510.1	3872501-3872542
IR	Chr1	AT1G11510	AT1G11510;RI:Chr1:3872488-3872576:-	AT1G11510.1	AT1G11510.1,AT1G11510.2	-	AT1G11510.1	RSLEVDEAAVSMDVK	98	112	AT1G11510.1	3872501-3872545
IR	Chr1	AT1G11990	AT1G11990;RI:Chr1:4047110-4047222:-	AT1G11990.2	AT1G11990.1,AT1G11990.2	-	AT1G11990.2	YASLILDNK	358	366	AT1G11990.2	4047159-4047185
IR	Chr1	AT1G11990	AT1G11990;RI:Chr1:4047110-4047222:-	AT1G11990.2	AT1G11990.1,AT1G11990.2	-	AT1G11990.2	GSGSYVAPLDLHLLGPK	341	357	AT1G11990.2	4047186-4047236
IR	Chr1	AT1G12260	AT1G12260;RI:Chr1:4163369-4163529:-	AT1G12260.1	AT1G12260.1,AT1G12260.2	-	AT1G12260.1	QELELHYNHLVQR	230	242	AT1G12260.1	4163520-4163558
IR	Chr1	AT1G12280	AT1G12280;RI:Chr1:4176301-4176401:-	AT1G12280.1	AT1G12280.2,AT1G12280.1	-	AT1G12280.1	YSYDNLNK	397	404	AT1G12280.1	4176348-4176371
IR	Chr1	AT1G12280	AT1G12280;RI:Chr1:4176301-4176401:-	AT1G12280.1	AT1G12280.2,AT1G12280.1	-	AT1G12280.1	EQVKPCFLYCSLFPEDYR	405	422	AT1G12280.1	4176294-4176347
IR	Chr1	AT1G13140	AT1G13140;RI:Chr1:4479433-4479512:-	AT1G13140.1	AT1G13140.2,AT1G13140.1	-	AT1G13140.1	MVVDRICK	269	276	AT1G13140.1	4479444-4479467
IR	Chr1	AT1G13360	AT1G13360;RI:Chr1:4576964-4577305:-	AT1G13360.1	AT1G13360.2,AT1G13360.1	-	AT1G13360.1	DSGDLFSWRSESLPAE	179	194	AT1G13360.1	4577232-4577279
IR	Chr1	AT1G13360	AT1G13360;RI:Chr1:4577024-4577305:-	AT1G13360.1	AT1G13360.3,AT1G13360.1	-	AT1G13360.1	DSGDLFSWRSESLPAE	179	194	AT1G13360.1	4577232-4577279
IR	Chr1	AT1G13650	AT1G13650;RI:Chr1:4681492-4681883:-	AT1G13650.3,AT1G13650.4	AT1G13650.1,AT1G13650.2,AT1G13650.4,AT1G13650.3	-	AT1G13650.3	QEKLFFNKKPFGSKIS	2	17	AT1G13650.3,AT1G13650.4	4681448-4681495
IR	Chr1	AT1G14170	AT1G14170;RI:Chr1:4845150-4845226:-	AT1G14170.3	AT1G14170.3,AT1G14170.1	-	AT1G14170.3	ASTLRNIHGKRSNLQSEFTGNGGSKRRNLH	2	31	AT1G14170.3	4845161-4845250
IR	Chr1	AT1G14170	AT1G14170;RI:Chr1:4845150-4845226:-	AT1G14170.3	AT1G14170.3,AT1G14170.1	-	AT1G14170.3	DETDQNVIASE	32	42	AT1G14170.3	4845128-4845160
IR	Chr1	AT1G14170	AT1G14170;RI:Chr1:4845150-4845226:-	AT1G14170.3	AT1G14170.3,AT1G14170.1	-	AT1G14170.3	NLHDETDQNVIASEDTVYR	29	47	AT1G14170.3	4845113-4845169
IR	Chr1	AT1G14170	AT1G14170;RI:Chr1:4845150-4845226:-	AT1G14170.3	AT1G14170.3,AT1G14170.1	-	AT1G14170.3	SNLQSEFTGNGGSK	13	26	AT1G14170.3	4845176-4845217
IR	Chr1	AT1G14170	AT1G14170;RI:Chr1:4845150-4845226:-	AT1G14170.3	AT1G14170.3,AT1G14170.1	-	AT1G14170.3	RSNLQSEFTGNGGSK	12	26	AT1G14170.3	4845176-4845220
IR	Chr1	AT1G14170	AT1G14170;RI:Chr1:4845126-4845226:-	AT1G14170.3	AT1G14170.2,AT1G14170.3	-	AT1G14170.3	ASTLRNIHGKRSNLQSEFTGNGGSKRRNLH	2	31	AT1G14170.3	4845161-4845250
IR	Chr1	AT1G14170	AT1G14170;RI:Chr1:4845126-4845226:-	AT1G14170.3	AT1G14170.2,AT1G14170.3	-	AT1G14170.3	DETDQNVIASE	32	42	AT1G14170.3	4845128-4845160
IR	Chr1	AT1G14170	AT1G14170;RI:Chr1:4845126-4845226:-	AT1G14170.3	AT1G14170.2,AT1G14170.3	-	AT1G14170.3	DQNVIASE	35	42	AT1G14170.3,AT1G14170.1	4845128-4845151
IR	Chr1	AT1G14170	AT1G14170;RI:Chr1:4845126-4845226:-	AT1G14170.3	AT1G14170.2,AT1G14170.3	-	AT1G14170.3	NLHDETDQNVIASEDTVYR	29	47	AT1G14170.3	4845113-4845169
IR	Chr1	AT1G14170	AT1G14170;RI:Chr1:4845126-4845226:-	AT1G14170.3	AT1G14170.2,AT1G14170.3	-	AT1G14170.3	SNLQSEFTGNGGSK	13	26	AT1G14170.3	4845176-4845217
IR	Chr1	AT1G14170	AT1G14170;RI:Chr1:4845126-4845226:-	AT1G14170.3	AT1G14170.2,AT1G14170.3	-	AT1G14170.3	RSNLQSEFTGNGGSK	12	26	AT1G14170.3	4845176-4845220
IR	Chr1	AT1G14380	AT1G14380;RI:Chr1:4919037-4919224:-	AT1G14380.1,AT1G14380.3,AT1G14380.4	AT1G14380.2,AT1G14380.1,AT1G14380.3,AT1G14380.6,AT1G14380.4,AT1G14380.5	-	AT1G14380.1	DNIEFAEKEKDTT	388	400	AT1G14380.1,AT1G14380.3,AT1G14380.4	4919170-4919208
IR	Chr1	AT1G14380	AT1G14380;RI:Chr1:4919037-4919224:-	AT1G14380.1,AT1G14380.3,AT1G14380.4	AT1G14380.2,AT1G14380.1,AT1G14380.3,AT1G14380.6,AT1G14380.4,AT1G14380.5	-	AT1G14380.1	DPVQIEPERKVLEEG	435	449	AT1G14380.1,AT1G14380.3,AT1G14380.4	4919023-4919067
IR	Chr1	AT1G14380	AT1G14380;RI:Chr1:4919037-4919224:-	AT1G14380.1,AT1G14380.3,AT1G14380.4	AT1G14380.2,AT1G14380.1,AT1G14380.3,AT1G14380.6,AT1G14380.4,AT1G14380.5	-	AT1G14380.1	DTADPVQIEPERK	432	444	AT1G14380.1,AT1G14380.3,AT1G14380.4	4919038-4919076
IR	Chr1	AT1G14380	AT1G14380;RI:Chr1:4919037-4919224:-	AT1G14380.1,AT1G14380.3,AT1G14380.4	AT1G14380.2,AT1G14380.1,AT1G14380.3,AT1G14380.6,AT1G14380.4,AT1G14380.5	-	AT1G14380.1	DTTDSVQIESEGK	398	410	AT1G14380.1,AT1G14380.3,AT1G14380.4	4919140-4919178
IR	Chr1	AT1G14380	AT1G14380;RI:Chr1:4919037-4919224:-	AT1G14380.1,AT1G14380.3,AT1G14380.4	AT1G14380.2,AT1G14380.1,AT1G14380.3,AT1G14380.6,AT1G14380.4,AT1G14380.5	-	AT1G14380.1	EKDTADPVQIEPER	430	443	AT1G14380.1,AT1G14380.3,AT1G14380.4	4919041-4919082
IR	Chr1	AT1G14380	AT1G14380;RI:Chr1:4919037-4919224:-	AT1G14380.1,AT1G14380.3,AT1G14380.4	AT1G14380.2,AT1G14380.1,AT1G14380.3,AT1G14380.6,AT1G14380.4,AT1G14380.5	-	AT1G14380.1	EKDTTDSVQIESEGK	396	410	AT1G14380.1,AT1G14380.3,AT1G14380.4	4919140-4919184
IR	Chr1	AT1G14380	AT1G14380;RI:Chr1:4919037-4919224:-	AT1G14380.1,AT1G14380.3,AT1G14380.4	AT1G14380.2,AT1G14380.1,AT1G14380.3,AT1G14380.6,AT1G14380.4,AT1G14380.5	-	AT1G14380.1	KVLEEGDNIESSGK	444	457	AT1G14380.1,AT1G14380.3,AT1G14380.4	4918999-4919040
IR	Chr1	AT1G14380	AT1G14380;RI:Chr1:4919037-4919224:-	AT1G14380.1,AT1G14380.3,AT1G14380.4	AT1G14380.2,AT1G14380.1,AT1G14380.3,AT1G14380.6,AT1G14380.4,AT1G14380.5	-	AT1G14380.1	VSENVLEGGDNIEFAEK	379	395	AT1G14380.1,AT1G14380.3,AT1G14380.4	4919185-4919235
IR	Chr1	AT1G14380	AT1G14380;RI:Chr1:4919037-4919224:-	AT1G14380.1,AT1G14380.3,AT1G14380.4	AT1G14380.2,AT1G14380.1,AT1G14380.3,AT1G14380.6,AT1G14380.4,AT1G14380.5	-	AT1G14380.1	VSGNVLEGGEGENIVFTEK	411	429	AT1G14380.1,AT1G14380.3,AT1G14380.4	4919083-4919139
IR	Chr1	AT1G14380	AT1G14380;RI:Chr1:4919037-4919224:-	AT1G14380.1,AT1G14380.3,AT1G14380.4	AT1G14380.2,AT1G14380.1,AT1G14380.3,AT1G14380.6,AT1G14380.4,AT1G14380.5	-	AT1G14380.1	DTADPVQIEPER	432	443	AT1G14380.1,AT1G14380.3,AT1G14380.4	4919041-4919076
IR	Chr1	AT1G14380	AT1G14380;RI:Chr1:4919037-4919224:-	AT1G14380.1,AT1G14380.3,AT1G14380.4	AT1G14380.2,AT1G14380.1,AT1G14380.3,AT1G14380.6,AT1G14380.4,AT1G14380.5	-	AT1G14380.1	VSENVLEGGDNIEFAEKEK	379	397	AT1G14380.1,AT1G14380.3,AT1G14380.4	4919179-4919235
IR	Chr1	AT1G14380	AT1G14380;RI:Chr1:4919037-4919224:-	AT1G14380.1,AT1G14380.3,AT1G14380.4	AT1G14380.2,AT1G14380.1,AT1G14380.3,AT1G14380.6,AT1G14380.4,AT1G14380.5	-	AT1G14380.1	VSGNVLEGGEGENIVFTEKEK	411	431	AT1G14380.1,AT1G14380.3,AT1G14380.4	4919077-4919139
IR	Chr1	AT1G14380	AT1G14380;RI:Chr1:4918953-4919224:-	AT1G14380.1,AT1G14380.3,AT1G14380.4	AT1G14380.4,AT1G14380.3,AT1G14380.7,AT1G14380.1	-	AT1G14380.1	DNIEFAEKEKDTT	388	400	AT1G14380.1,AT1G14380.3,AT1G14380.4	4919170-4919208
IR	Chr1	AT1G14380	AT1G14380;RI:Chr1:4918953-4919224:-	AT1G14380.1,AT1G14380.3,AT1G14380.4	AT1G14380.4,AT1G14380.3,AT1G14380.7,AT1G14380.1	-	AT1G14380.1	DPVQIEPERKVLEEG	435	449	AT1G14380.1,AT1G14380.3,AT1G14380.4	4919023-4919067
IR	Chr1	AT1G14380	AT1G14380;RI:Chr1:4918953-4919224:-	AT1G14380.1,AT1G14380.3,AT1G14380.4	AT1G14380.4,AT1G14380.3,AT1G14380.7,AT1G14380.1	-	AT1G14380.1	DSVQIESEGKVLEGG	463	477	AT1G14380.1,AT1G14380.2,AT1G14380.3,AT1G14380.4,AT1G14380.5,AT1G14380.6	4918939-4918983
IR	Chr1	AT1G14380	AT1G14380;RI:Chr1:4918953-4919224:-	AT1G14380.1,AT1G14380.3,AT1G14380.4	AT1G14380.4,AT1G14380.3,AT1G14380.7,AT1G14380.1	-	AT1G14380.1	DTADPVQIEPERK	432	444	AT1G14380.1,AT1G14380.3,AT1G14380.4	4919038-4919076
IR	Chr1	AT1G14380	AT1G14380;RI:Chr1:4918953-4919224:-	AT1G14380.1,AT1G14380.3,AT1G14380.4	AT1G14380.4,AT1G14380.3,AT1G14380.7,AT1G14380.1	-	AT1G14380.1	DTGDSVQIESEGK	460	472	AT1G14380.1,AT1G14380.2,AT1G14380.3,AT1G14380.4,AT1G14380.5,AT1G14380.6	4918954-4918992
IR	Chr1	AT1G14380	AT1G14380;RI:Chr1:4918953-4919224:-	AT1G14380.1,AT1G14380.3,AT1G14380.4	AT1G14380.4,AT1G14380.3,AT1G14380.7,AT1G14380.1	-	AT1G14380.1	DTTDSVQIESEGK	398	410	AT1G14380.1,AT1G14380.3,AT1G14380.4	4919140-4919178
IR	Chr1	AT1G14380	AT1G14380;RI:Chr1:4918953-4919224:-	AT1G14380.1,AT1G14380.3,AT1G14380.4	AT1G14380.4,AT1G14380.3,AT1G14380.7,AT1G14380.1	-	AT1G14380.1	EKDTADPVQIEPER	430	443	AT1G14380.1,AT1G14380.3,AT1G14380.4	4919041-4919082
IR	Chr1	AT1G14380	AT1G14380;RI:Chr1:4918953-4919224:-	AT1G14380.1,AT1G14380.3,AT1G14380.4	AT1G14380.4,AT1G14380.3,AT1G14380.7,AT1G14380.1	-	AT1G14380.1	EKDTGDSVQIESEGK	458	472	AT1G14380.1,AT1G14380.2,AT1G14380.3,AT1G14380.4,AT1G14380.5,AT1G14380.6	4918954-4918998
IR	Chr1	AT1G14380	AT1G14380;RI:Chr1:4918953-4919224:-	AT1G14380.1,AT1G14380.3,AT1G14380.4	AT1G14380.4,AT1G14380.3,AT1G14380.7,AT1G14380.1	-	AT1G14380.1	EKDTTDSVQIESEGK	396	410	AT1G14380.1,AT1G14380.3,AT1G14380.4	4919140-4919184
IR	Chr1	AT1G14380	AT1G14380;RI:Chr1:4918953-4919224:-	AT1G14380.1,AT1G14380.3,AT1G14380.4	AT1G14380.4,AT1G14380.3,AT1G14380.7,AT1G14380.1	-	AT1G14380.1	KVLEEGDNIESSGK	444	457	AT1G14380.1,AT1G14380.3,AT1G14380.4	4918999-4919040
IR	Chr1	AT1G14380	AT1G14380;RI:Chr1:4918953-4919224:-	AT1G14380.1,AT1G14380.3,AT1G14380.4	AT1G14380.4,AT1G14380.3,AT1G14380.7,AT1G14380.1	-	AT1G14380.1	VLEEGDNIESSGK	445	457	AT1G14380.1,AT1G14380.3,AT1G14380.4	4918999-4919037
IR	Chr1	AT1G14380	AT1G14380;RI:Chr1:4918953-4919224:-	AT1G14380.1,AT1G14380.3,AT1G14380.4	AT1G14380.4,AT1G14380.3,AT1G14380.7,AT1G14380.1	-	AT1G14380.1	VLEEGDNIESSGKEK	445	459	AT1G14380.1,AT1G14380.3,AT1G14380.4	4918993-4919037
IR	Chr1	AT1G14380	AT1G14380;RI:Chr1:4918953-4919224:-	AT1G14380.1,AT1G14380.3,AT1G14380.4	AT1G14380.4,AT1G14380.3,AT1G14380.7,AT1G14380.1	-	AT1G14380.1	VSENVLEGGDNIEFAEK	379	395	AT1G14380.1,AT1G14380.3,AT1G14380.4	4919185-4919235
IR	Chr1	AT1G14380	AT1G14380;RI:Chr1:4918953-4919224:-	AT1G14380.1,AT1G14380.3,AT1G14380.4	AT1G14380.4,AT1G14380.3,AT1G14380.7,AT1G14380.1	-	AT1G14380.1	VSGNVLEGGEGENIVFTEK	411	429	AT1G14380.1,AT1G14380.3,AT1G14380.4	4919083-4919139
IR	Chr1	AT1G14380	AT1G14380;RI:Chr1:4918953-4919224:-	AT1G14380.1,AT1G14380.3,AT1G14380.4	AT1G14380.4,AT1G14380.3,AT1G14380.7,AT1G14380.1	-	AT1G14380.1	DTADPVQIEPER	432	443	AT1G14380.1,AT1G14380.3,AT1G14380.4	4919041-4919076
IR	Chr1	AT1G14380	AT1G14380;RI:Chr1:4918953-4919224:-	AT1G14380.1,AT1G14380.3,AT1G14380.4	AT1G14380.4,AT1G14380.3,AT1G14380.7,AT1G14380.1	-	AT1G14380.1	VSENVLEGGDNIEFAEKEK	379	397	AT1G14380.1,AT1G14380.3,AT1G14380.4	4919179-4919235
IR	Chr1	AT1G14380	AT1G14380;RI:Chr1:4918953-4919224:-	AT1G14380.1,AT1G14380.3,AT1G14380.4	AT1G14380.4,AT1G14380.3,AT1G14380.7,AT1G14380.1	-	AT1G14380.1	VSGNVLEGGEGENIVFTEKEK	411	431	AT1G14380.1,AT1G14380.3,AT1G14380.4	4919077-4919139
IR	Chr1	AT1G14520	AT1G14520;RI:Chr1:4968402-4968501:-	AT1G14520.3	AT1G14520.1,AT1G14520.4,AT1G14520.2,AT1G14520.3	-	AT1G14520.3	VVCIYFKMCFQILYSK	304	319	AT1G14520.3	4968453-4968500
IR	Chr1	AT1G15020	AT1G15020;RI:Chr1:5173267-5173441:-	AT1G15020.2	AT1G15020.2,AT1G15020.3,AT1G15020.1	-	AT1G15020.2	YNYNPHYLK	497	505	AT1G15020.2	5173413-5173439
IR	Chr1	AT1G15020	AT1G15020;RI:Chr1:5173267-5173441:-	AT1G15020.2	AT1G15020.2,AT1G15020.3,AT1G15020.1	-	AT1G15020.2	KYNYNPHYLK	496	505	AT1G15020.2	5173413-5173442
IR	Chr1	AT1G15020	AT1G15020;RI:Chr1:5173267-5173441:-	AT1G15020.2	AT1G15020.2,AT1G15020.3,AT1G15020.1	-	AT1G15020.2	YNSNYMVMNTFSNTESER	507	524	AT1G15020.2	5173356-5173409
IR	Chr1	AT1G15020	AT1G15020;RI:Chr1:5173267-5173441:-	AT1G15020.2	AT1G15020.2,AT1G15020.3,AT1G15020.1	-	AT1G15020.2	RYNSNYMVMNTFSNTESER	506	524	AT1G15020.2	5173356-5173412
IR	Chr1	AT1G15200	AT1G15200;RI:Chr1:5228566-5228651:-	AT1G15200.1,AT1G15200.2,AT1G15200.3	AT1G15200.2,AT1G15200.1,AT1G15200.3,AT1G15200.4	-	AT1G15200.1	DINGGEDEMIM	378	388	AT1G15200.1,AT1G15200.2,AT1G15200.3	5228585-5228617
IR	Chr1	AT1G15200	AT1G15200;RI:Chr1:5228566-5228651:-	AT1G15200.1,AT1G15200.2,AT1G15200.3	AT1G15200.2,AT1G15200.1,AT1G15200.3,AT1G15200.4	-	AT1G15200.1	DLLEEGGDGTIKEEVAT	390	406	AT1G15200.1,AT1G15200.2,AT1G15200.3	5228531-5228581
IR	Chr1	AT1G15290	AT1G15290;RI:Chr1:5258137-5258208:-	AT1G15290.1	AT1G15290.2,AT1G15290.1	-	AT1G15290.1	LELNLER	1326	1332	AT1G15290.1	5258158-5258178
IR	Chr1	AT1G15290	AT1G15290;RI:Chr1:5258137-5258208:-	AT1G15290.1	AT1G15290.2,AT1G15290.1	-	AT1G15290.1	EVALAPPGTVLK	1309	1320	AT1G15290.1	5258194-5258229
IR	Chr1	AT1G15290	AT1G15290;RI:Chr1:5258137-5258208:-	AT1G15290.1	AT1G15290.2,AT1G15290.1	-	AT1G15290.1	TETQIYR	1333	1339	AT1G15290.1	5258137-5258157
IR	Chr1	AT1G15290	AT1G15290;RI:Chr1:5258137-5258208:-	AT1G15290.1	AT1G15290.2,AT1G15290.1	-	AT1G15290.1	EVALAPPGTVLKPMLEK	1309	1325	AT1G15290.1	5258179-5258229
IR	Chr1	AT1G15340	AT1G15340;RI:Chr1:5276725-5276882:-	AT1G15340.1	AT1G15340.1,AT1G15340.2	-	AT1G15340.1	AHPGNPVISEFEWTTGETPR	57	76	AT1G15340.1	5276822-5276881
IR	Chr1	AT1G15340	AT1G15340;RI:Chr1:5276725-5276882:-	AT1G15340.1	AT1G15340.1,AT1G15340.2	-	AT1G15340.1	AHPGNPVISEFEWTTGETPRR	57	77	AT1G15340.1	5276819-5276881
IR	Chr1	AT1G15340	AT1G15340;RI:Chr1:5276725-5276882:-	AT1G15340.1	AT1G15340.1,AT1G15340.2	-	AT1G15340.1	ATTPTPDKEPLLK	87	99	AT1G15340.1	5276753-5276791
IR	Chr1	AT1G15440	AT1G15440;RI:Chr1:5308843-5308964:-	AT1G15440.1	AT1G15440.1,AT1G15440.2	-	AT1G15440.1	DSVVGCFFGVDK	188	199	AT1G15440.1	5308864-5308899
IR	Chr1	AT1G15440	AT1G15440;RI:Chr1:5308843-5308964:-	AT1G15440.1	AT1G15440.1,AT1G15440.2	-	AT1G15440.1	GVLNKPFLFLGHR	175	187	AT1G15440.1	5308900-5308938
IR	Chr1	AT1G15440	AT1G15440;RI:Chr1:5308843-5308964:-	AT1G15440.1	AT1G15440.1,AT1G15440.2	-	AT1G15440.1	DSVVGCFFGVDKMTNK	188	203	AT1G15440.1	5308852-5308899
IR	Chr1	AT1G15520	AT1G15520;RI:Chr1:5332600-5332684:-	AT1G15520.2	AT1G15520.1,AT1G15520.2	-	AT1G15520.2	EQAAGMYSAMPYAFAQVLQK	1237	1256	AT1G15520.2	5332672-5332731
IR	Chr1	AT1G16800	AT1G16800;RI:Chr1:5752180-5752391:-	AT1G16800.2	AT1G16800.1,AT1G16800.2,AT1G16800.3	-	AT1G16800.2	SWSDFTQQSK	520	529	AT1G16800.2	5752317-5752346
IR	Chr1	AT1G16800	AT1G16800;RI:Chr1:5752180-5752391:-	AT1G16800.2	AT1G16800.1,AT1G16800.2,AT1G16800.3	-	AT1G16800.2	ITLGECK	530	536	AT1G16800.2	5752296-5752316
IR	Chr1	AT1G17145	AT1G17145;RI:Chr1:5860490-5860596:-	AT1G17145.1	AT1G17145.2,AT1G17145.1	-	AT1G17145.1	DRNEEPSTPSSSSPSGGLACAIAVLAER	240	267	AT1G17145.1	5860558-5860641
IR	Chr1	AT1G17380	AT1G17380;RI:Chr1:5956587-5956893:-	AT1G17380.2	AT1G17380.1,AT1G17380.2,AT1G17380.3	-	AT1G17380.2	MWLIKFQR	1	8	AT1G17380.2	5956655-5956678
IR	Chr1	AT1G17450	AT1G17450;RI:Chr1:5988764-5988912:-	AT1G17450.3	AT1G17450.2,AT1G17450.1,AT1G17450.3	-	AT1G17450.3	VLGTVMQNPGIPEDEIINLMDILNPQVITIINPKNLFSYGFIY	1758	1800	AT1G17450.3	5988861-5988950;5989043-5989081
IR	Chr1	AT1G17450	AT1G17450;RI:Chr1:5988756-5988912:-	AT1G17450.3	AT1G17450.2,AT1G17450.1,AT1G17450.3	-	AT1G17450.3	VLGTVMQNPGIPEDEIINLMDILNPQVITIINPKNLFSYGFIY	1758	1800	AT1G17450.3	5988861-5988950;5989043-5989081
IR	Chr1	AT1G18670	AT1G18670;RI:Chr1:6427261-6427354:-	AT1G18670.3	AT1G18670.2,AT1G18670.1,AT1G18670.3	-	AT1G18670.3	TMMLITNK	706	713	AT1G18670.3	6427325-6427348
IR	Chr1	AT1G19430	AT1G19430;RI:Chr1:6725149-6725241:-	AT1G19430.2	AT1G19430.1,AT1G19430.3,AT1G19430.2	-	AT1G19430.2	NVMDMTAIYGGYEK	584	597	AT1G19430.2	6725231-6725272
IR	Chr1	AT1G19430	AT1G19430;RI:Chr1:6725149-6725241:-	AT1G19430.2	AT1G19430.1,AT1G19430.3,AT1G19430.2	-	AT1G19430.2	NVMDMTAIYGGYEKR	584	598	AT1G19430.2	6725228-6725272
IR	Chr1	AT1G20410	AT1G20410;RI:Chr1:7081968-7082067:-	AT1G20410.1	AT1G20410.1,AT1G20410.2	-	AT1G20410.1	QDRHEFDSFGLEVSVPSTIMENER	135	158	AT1G20410.1	7081900-7081971
IR	Chr1	AT1G20410	AT1G20410;RI:Chr1:7081968-7082067:-	AT1G20410.1	AT1G20410.1,AT1G20410.2	-	AT1G20410.1	SDSSSDYVAR	119	128	AT1G20410.1	7081990-7082019
IR	Chr1	AT1G20720	AT1G20720;RI:Chr1:7186432-7186715:-	AT1G20720.2	AT1G20720.1,AT1G20720.2	-	AT1G20720.2	RIEFGFTEPR	1047	1056	AT1G20720.2	7186650-7186679
IR	Chr1	AT1G20720	AT1G20720;RI:Chr1:7186432-7186715:-	AT1G20720.2	AT1G20720.1,AT1G20720.2	-	AT1G20720.2	SQNYNIYSFPEVNQK	1057	1071	AT1G20720.2	7186605-7186649
IR	Chr1	AT1G20720	AT1G20720;RI:Chr1:7186432-7186715:-	AT1G20720.2	AT1G20720.1,AT1G20720.2	-	AT1G20720.2	SPLGLPENHSYVNCLLTSSSK	1081	1101	AT1G20720.2	7186515-7186577
IR	Chr1	AT1G20910	AT1G20910;RI:Chr1:7277304-7277397:-	AT1G20910.2	AT1G20910.1,AT1G20910.2	-	AT1G20910.2	VVITGQPEQLDNPWGITPFKKVK	347	369	AT1G20910.2	7277391-7277459
IR	Chr1	AT1G21150	AT1G21150;RI:Chr1:7407403-7407704:-	AT1G21150.1,AT1G21150.2	AT1G21150.1,AT1G21150.2,AT1G21150.3	-	AT1G21150.1	SSLLHCR	2	8	AT1G21150.1	7407555-7407575
IR	Chr1	AT1G21150	AT1G21150;RI:Chr1:7407403-7407704:-	AT1G21150.1,AT1G21150.2	AT1G21150.1,AT1G21150.2,AT1G21150.3	-	AT1G21150.1	QKPCLESFTVSYLVDSCGLSLESAK	50	74	AT1G21150.1,AT1G21150.2	7407357-7407431
IR	Chr1	AT1G21150	AT1G21150;RI:Chr1:7407403-7407704:-	AT1G21150.1,AT1G21150.2	AT1G21150.1,AT1G21150.2,AT1G21150.3	-	AT1G21150.1	MSSLLHCRNVV	1	11	AT1G21150.1	7407546-7407578
IR	Chr1	AT1G21150	AT1G21150;RI:Chr1:7407403-7407704:-	AT1G21150.1,AT1G21150.2	AT1G21150.1,AT1G21150.2,AT1G21150.3	-	AT1G21150.1	MSSLLHCR	1	8	AT1G21150.1	7407555-7407578
IR	Chr1	AT1G21590	AT1G21590;RI:Chr1:7569457-7569544:-	AT1G21590.2	AT1G21590.2,AT1G21590.1	-	AT1G21590.2	MFTLSYWICVEIVDR	1	15	AT1G21590.2	7569444-7569488
IR	Chr1	AT1G22260	AT1G22260;RI:Chr1:7860718-7860792:-	AT1G22260.3	AT1G22260.1,AT1G22260.2,AT1G22260.3	-	AT1G22260.3	NTTMFEVPFPSK	813	824	AT1G22260.3	7860774-7860809
IR	Chr1	AT1G22310	AT1G22310;RI:Chr1:7883125-7883197:-	AT1G22310.2	AT1G22310.2,AT1G22310.1	-	AT1G22310.2	PNLDSIQNVLIQGTSGNK	162	179	AT1G22310.2	7883108-7883161
IR	Chr1	AT1G22360	AT1G22360;RI:Chr1:7895211-7895248:-	AT1G22360.1	AT1G22360.1,AT1G22360.2	-	AT1G22360.1	ELMDEEK	434	440	AT1G22360.1	7895194-7895214
IR	Chr1	AT1G22360	AT1G22360;RI:Chr1:7895211-7895248:-	AT1G22360.1	AT1G22360.1,AT1G22360.2	-	AT1G22360.1	FSRDEWEVGIEIGGDVK	408	424	AT1G22360.1	7895242-7895292
IR	Chr1	AT1G22530	AT1G22530;RI:Chr1:7957549-7957652:-	AT1G22530.1	AT1G22530.2,AT1G22530.1	-	AT1G22530.1	AAPVTTETKEEEK	251	263	AT1G22530.1	7957538-7957576
IR	Chr1	AT1G22530	AT1G22530;RI:Chr1:7957549-7957652:-	AT1G22530.1	AT1G22530.2,AT1G22530.1	-	AT1G22530.1	EEILPAAPVTTETKVEEK	212	229	AT1G22530.1	7957640-7957693
IR	Chr1	AT1G22530	AT1G22530;RI:Chr1:7957549-7957652:-	AT1G22530.1	AT1G22530.2,AT1G22530.1	-	AT1G22530.1	VVPVETTPAAPVTTETK	230	246	AT1G22530.1	7957589-7957639
IR	Chr1	AT1G22530	AT1G22530;RI:Chr1:7957549-7957652:-	AT1G22530.1	AT1G22530.2,AT1G22530.1	-	AT1G22530.1	VVPVETTPAAPVTTETKEEEK	230	250	AT1G22530.1	7957577-7957639
IR	Chr1	AT1G22530	AT1G22530;RI:Chr1:7957549-7957652:-	AT1G22530.1	AT1G22530.2,AT1G22530.1	-	AT1G22530.1	AAPVTTETK	251	259	AT1G22530.1	7957550-7957576
IR	Chr1	AT1G22920	AT1G22920;RI:Chr1:8109971-8110070:-	AT1G22920.2	AT1G22920.2,AT1G22920.1	-	AT1G22920.2	YNLTMLILFPLAVNGSMK	332	349	AT1G22920.2	8110007-8110060
IR	Chr1	AT1G24190	AT1G24190;RI:Chr1:8563786-8563903:-	AT1G24190.1,AT1G24190.2	AT1G24190.1,AT1G24190.3,AT1G24190.2	-	AT1G24190.2	TLCHNQDSWVR	1304	1314	AT1G24190.2,AT1G24190.1	8563897-8563929
IR	Chr1	AT1G24190	AT1G24190;RI:Chr1:8563786-8563903:-	AT1G24190.1,AT1G24190.2	AT1G24190.1,AT1G24190.3,AT1G24190.2	-	AT1G24190.2	KTLCHNQDSWVR	1303	1314	AT1G24190.2,AT1G24190.1	8563897-8563932
IR	Chr1	AT1G24190	AT1G24190;RI:Chr1:8563786-8563903:-	AT1G24190.1,AT1G24190.2	AT1G24190.1,AT1G24190.3,AT1G24190.2	-	AT1G24190.2	TLCHNQDSWVRQMR	1304	1317	AT1G24190.2,AT1G24190.1	8563888-8563929
IR	Chr1	AT1G24320	AT1G24320;RI:Chr1:8630045-8630139:-	AT1G24320.1	AT1G24320.2,AT1G24320.1	-	AT1G24320.1	LKESSVLASGSR	178	189	AT1G24320.1	8630032-8630067
IR	Chr1	AT1G24320	AT1G24320;RI:Chr1:8630045-8630139:-	AT1G24320.1	AT1G24320.2,AT1G24320.1	-	AT1G24320.1	STHLFFYLADEGCNGVNLGK	154	173	AT1G24320.1	8630080-8630139
IR	Chr1	AT1G24320	AT1G24320;RI:Chr1:8630045-8630139:-	AT1G24320.1	AT1G24320.2,AT1G24320.1	-	AT1G24320.1	ESSVLASGSR	180	189	AT1G24320.1	8630032-8630061
IR	Chr1	AT1G26190	AT1G26190;RI:Chr1:9060253-9060339:-	AT1G26190.1,AT1G26190.2,AT1G26190.3,AT1G26190.4,AT1G26190.6	AT1G26190.6,AT1G26190.1,AT1G26190.5,AT1G26190.3,AT1G26190.4,AT1G26190.2	-	AT1G26190.1	GFFAVIR	47	53	AT1G26190.1,AT1G26190.2,AT1G26190.3,AT1G26190.4,AT1G26190.6	9060275-9060295
IR	Chr1	AT1G26190	AT1G26190;RI:Chr1:9060253-9060339:-	AT1G26190.1,AT1G26190.2,AT1G26190.3,AT1G26190.4,AT1G26190.6	AT1G26190.6,AT1G26190.1,AT1G26190.5,AT1G26190.3,AT1G26190.4,AT1G26190.2	-	AT1G26190.1	YEIVSIQDR	33	41	AT1G26190.1,AT1G26190.2,AT1G26190.3,AT1G26190.4,AT1G26190.6	9060311-9060337
IR	Chr1	AT1G26190	AT1G26190;RI:Chr1:9060253-9060339:-	AT1G26190.1,AT1G26190.2,AT1G26190.3,AT1G26190.4,AT1G26190.6	AT1G26190.6,AT1G26190.1,AT1G26190.5,AT1G26190.3,AT1G26190.4,AT1G26190.2	-	AT1G26190.1	ACQLLSQK	54	61	AT1G26190.1,AT1G26190.2,AT1G26190.3,AT1G26190.4,AT1G26190.6	9060251-9060274
IR	Chr1	AT1G26190	AT1G26190;RI:Chr1:9060253-9060339:-	AT1G26190.1,AT1G26190.2,AT1G26190.3,AT1G26190.4,AT1G26190.6	AT1G26190.6,AT1G26190.1,AT1G26190.5,AT1G26190.3,AT1G26190.4,AT1G26190.2	-	AT1G26190.1	ACQLLSQKNDGIILVGVAGPSGAGK	54	78	AT1G26190.1,AT1G26190.2,AT1G26190.3,AT1G26190.4,AT1G26190.6	9060200-9060274
IR	Chr1	AT1G26440	AT1G26440;RI:Chr1:9145114-9145301:-	AT1G26440.2,AT1G26440.3,AT1G26440.7,AT1G26440.8	AT1G26440.3,AT1G26440.4,AT1G26440.7,AT1G26440.8,AT1G26440.2	-	AT1G26440.2	ADILFSGVGCFMVAVCLGSAVHSSNSADIK	150	179	AT1G26440.2,AT1G26440.1,AT1G26440.3,AT1G26440.5,AT1G26440.6,AT1G26440.7,AT1G26440.8	9145065-9145154
IR	Chr1	AT1G26930	AT1G26930;RI:Chr1:9336850-9337007:-	AT1G26930.1	AT1G26930.2,AT1G26930.1	-	AT1G26930.1	YSLLTNSWSTAK	185	196	AT1G26930.1	9336889-9336924
IR	Chr1	AT1G27110	AT1G27110;RI:Chr1:9413440-9413532:-	AT1G27110.2,AT1G27110.4	AT1G27110.2,AT1G27110.4,AT1G27110.1,AT1G27110.3	-	AT1G27110.2	LIEEYTANAIVSFGDDIGDWR	302	322	AT1G27110.2,AT1G27110.4	9413430-9413492
IR	Chr1	AT1G27540	AT1G27540;RI:Chr1:9567733-9567824:-	AT1G27540.1,AT1G27540.3	AT1G27540.3,AT1G27540.2,AT1G27540.1	-	AT1G27540.1	TSSFPDIEAVQGCSTLNLLPK	9	29	AT1G27540.1,AT1G27540.3	9567763-9567825
IR	Chr1	AT1G27770	AT1G27770;RI:Chr1:9673339-9673562:-	AT1G27770.1,AT1G27770.3,AT1G27770.4	AT1G27770.3,AT1G27770.1,AT1G27770.4,AT1G27770.2	-	AT1G27770.1	DGIAIEGPEFREKS	703	716	AT1G27770.1,AT1G27770.3,AT1G27770.4	9673317-9673358
IR	Chr1	AT1G27770	AT1G27770;RI:Chr1:9673339-9673562:-	AT1G27770.1,AT1G27770.3,AT1G27770.4	AT1G27770.3,AT1G27770.1,AT1G27770.4,AT1G27770.2	-	AT1G27770.1	DNLTTAKAIARECGILTD	685	702	AT1G27770.1,AT1G27770.3,AT1G27770.4	9673359-9673412
IR	Chr1	AT1G27770	AT1G27770;RI:Chr1:9673339-9673562:-	AT1G27770.1,AT1G27770.3,AT1G27770.4	AT1G27770.3,AT1G27770.1,AT1G27770.4,AT1G27770.2	-	AT1G27770.1	ECGILTDDGIAIEGPEFR	696	713	AT1G27770.1,AT1G27770.3,AT1G27770.4	9673326-9673379
IR	Chr1	AT1G27770	AT1G27770;RI:Chr1:9673339-9673562:-	AT1G27770.1,AT1G27770.3,AT1G27770.4	AT1G27770.3,AT1G27770.1,AT1G27770.4,AT1G27770.2	-	AT1G27770.1	MVTGDNLTTAK	681	691	AT1G27770.1,AT1G27770.3,AT1G27770.4	9673392-9673424
IR	Chr1	AT1G27770	AT1G27770;RI:Chr1:9673339-9673562:-	AT1G27770.1,AT1G27770.3,AT1G27770.4	AT1G27770.3,AT1G27770.1,AT1G27770.4,AT1G27770.2	-	AT1G27770.1	SAGITVR	674	680	AT1G27770.1,AT1G27770.3,AT1G27770.4	9673425-9673445
IR	Chr1	AT1G27770	AT1G27770;RI:Chr1:9673339-9673562:-	AT1G27770.1,AT1G27770.3,AT1G27770.4	AT1G27770.3,AT1G27770.1,AT1G27770.4,AT1G27770.2	-	AT1G27770.1	ESVAICK	667	673	AT1G27770.1,AT1G27770.3,AT1G27770.4	9673446-9673466
IR	Chr1	AT1G28560	AT1G28560;RI:Chr1:10040588-10040672:-	AT1G28560.3	AT1G28560.1,AT1G28560.3,AT1G28560.2	-	AT1G28560.3	GGPIYLPNMVGNISTTPEFK	25	44	AT1G28560.3	10040613-10040672
IR	Chr1	AT1G32610	AT1G32610;RI:Chr1:11796733-11797053:-	AT1G32610.1	AT1G32610.1,AT1G32610.3	-	AT1G32610.1	TCWYYDQLGVNK	4	15	AT1G32610.1,AT1G32610.2	11796723-11796758
IR	Chr1	AT1G33475	AT1G33475;RI:Chr1:12147721-12148028:-	AT1G33475.1	AT1G33475.1,AT1G33475.2	-	AT1G33475.1	GSFSGSISFSNVQDQIVR	103	120	AT1G33475.1	12147831-12147884
IR	Chr1	AT1G33475	AT1G33475;RI:Chr1:12147721-12148028:-	AT1G33475.1	AT1G33475.1,AT1G33475.2	-	AT1G33475.1	SSVLDFLEK	80	88	AT1G33475.1	12147927-12147953
IR	Chr1	AT1G33475	AT1G33475;RI:Chr1:12147721-12148028:-	AT1G33475.1	AT1G33475.1,AT1G33475.2	-	AT1G33475.1	LIASLEFDHTCLPLSSPSIDGAEQSYASNSK	122	152	AT1G33475.1	12147735-12147827
IR	Chr1	AT1G33475	AT1G33475;RI:Chr1:12147721-12148028:-	AT1G33475.1	AT1G33475.1,AT1G33475.2	-	AT1G33475.1	DDFVYFAIVDDVFKK	65	79	AT1G33475.1	12147954-12147998
IR	Chr1	AT1G33475	AT1G33475;RI:Chr1:12147721-12148028:-	AT1G33475.1	AT1G33475.1,AT1G33475.2	-	AT1G33475.1	TFGFLMKDDFVYFAIVDDVFK	58	78	AT1G33475.1	12147957-12148019
IR	Chr1	AT1G33475	AT1G33475;RI:Chr1:12147721-12148028:-	AT1G33475.1	AT1G33475.1,AT1G33475.2	-	AT1G33475.1	WYFETRGK	49	56	AT1G33475.1	12148023-12148046
IR	Chr1	AT1G34760	AT1G34760;RI:Chr1:12743986-12744077:-	AT1G34760.1	AT1G34760.2,AT1G34760.1	-	AT1G34760.1	DNLTLWTSDLEEGGEQSKGHNQQDEVNK	227	254	AT1G34760.1	12744068-12744111;12744218-12744257
IR	Chr1	AT1G34760	AT1G34760;RI:Chr1:12743986-12744077:-	AT1G34760.1	AT1G34760.2,AT1G34760.1	-	AT1G34760.1	GHNQQDEVNKI	245	255	AT1G34760.1	12744065-12744097
IR	Chr1	AT1G45170	AT1G45170;RI:Chr1:17097075-17097214:-	AT1G45170.1	AT1G45170.1,AT1G45170.2	-	AT1G45170.1	DFAISHKLYGG	148	158	AT1G45170.1	17097088-17097120
IR	Chr1	AT1G45170	AT1G45170;RI:Chr1:17097075-17097214:-	AT1G45170.1	AT1G45170.1,AT1G45170.2	-	AT1G45170.1	DVAKNMW	141	147	AT1G45170.1	17097121-17097141
IR	Chr1	AT1G45170	AT1G45170;RI:Chr1:17097075-17097214:-	AT1G45170.1	AT1G45170.1,AT1G45170.2	-	AT1G45170.1	LKYTYVHGGIATFEPCYDVAK	124	144	AT1G45170.1	17097130-17097192
IR	Chr1	AT1G45170	AT1G45170;RI:Chr1:17097075-17097214:-	AT1G45170.1	AT1G45170.1,AT1G45170.2	-	AT1G45170.1	LSANYMVGTK	111	120	AT1G45170.1	17097202-17097231
IR	Chr1	AT1G45170	AT1G45170;RI:Chr1:17097075-17097214:-	AT1G45170.1	AT1G45170.1,AT1G45170.2	-	AT1G45170.1	NMWDFAISHK	145	154	AT1G45170.1	17097100-17097129
IR	Chr1	AT1G45170	AT1G45170;RI:Chr1:17097075-17097214:-	AT1G45170.1	AT1G45170.1,AT1G45170.2	-	AT1G45170.1	YTYVHGGIATFEPCYDVAK	126	144	AT1G45170.1	17097130-17097186
IR	Chr1	AT1G45170	AT1G45170;RI:Chr1:17097075-17097214:-	AT1G45170.1	AT1G45170.1,AT1G45170.2	-	AT1G45170.1	LYGGDNLK	155	162	AT1G45170.1	17097076-17097099
IR	Chr1	AT1G45170	AT1G45170;RI:Chr1:17097075-17097214:-	AT1G45170.1	AT1G45170.1,AT1G45170.2	-	AT1G45170.1	TIVDGSFVIDPANKLSANYMVGTK	97	120	AT1G45170.1	17097202-17097273
IR	Chr1	AT1G46768	AT1G46768;RI:Chr1:17265879-17266094:-	AT1G46768.1	AT1G46768.3,AT1G46768.1	-	AT1G46768.1	VDALLASAAPSMAHSTPPVIK	121	141	AT1G46768.1,AT1G46768.2	17266085-17266147
IR	Chr1	AT1G46768	AT1G46768;RI:Chr1:17265879-17266094:-	AT1G46768.1	AT1G46768.3,AT1G46768.1	-	AT1G46768.1	VDALLASAAPSMAHSTPPVIKPDLNQIPESGDI	121	153	AT1G46768.1,AT1G46768.2	17266049-17266147
IR	Chr1	AT1G48090	AT1G48090;RI:Chr1:17742356-17742438:-	AT1G48090.2,AT1G48090.3,AT1G48090.4,AT1G48090.6	AT1G48090.6,AT1G48090.3,AT1G48090.4,AT1G48090.2,AT1G48090.5,AT1G48090.1	-	AT1G48090.2	DHIVYCLRS	2176	2184	AT1G48090.2,AT1G48090.3,AT1G48090.4,AT1G48090.6	17742434-17742460
IR	Chr1	AT1G48450	AT1G48450;RI:Chr1:17908933-17909041:-	AT1G48450.1	AT1G48450.2,AT1G48450.1	-	AT1G48450.1	TYVMSFDGETLQR	332	344	AT1G48450.1	17908986-17909024
IR	Chr1	AT1G48450	AT1G48450;RI:Chr1:17908933-17909041:-	AT1G48450.1	AT1G48450.2,AT1G48450.1	-	AT1G48450.1	LKTYVMSFDGETLQR	330	344	AT1G48450.1	17908986-17909030
IR	Chr1	AT1G48450	AT1G48450;RI:Chr1:17908701-17909060:-	AT1G48450.1	AT1G48450.3,AT1G48450.1	-	AT1G48450.1	TYVMSFDGETLQR	332	344	AT1G48450.1	17908986-17909024
IR	Chr1	AT1G48450	AT1G48450;RI:Chr1:17908701-17909060:-	AT1G48450.1	AT1G48450.3,AT1G48450.1	-	AT1G48450.1	LKTYVMSFDGETLQR	330	344	AT1G48450.1	17908986-17909030
IR	Chr1	AT1G48900	AT1G48900;RI:Chr1:18085073-18085207:-	AT1G48900.1	AT1G48900.2,AT1G48900.1	-	AT1G48900.1	NGDMSALSR	440	448	AT1G48900.1	18085116-18085142
IR	Chr1	AT1G48900	AT1G48900;RI:Chr1:18085073-18085207:-	AT1G48900.1	AT1G48900.2,AT1G48900.1	-	AT1G48900.1	NMNAQHMSK	449	457	AT1G48900.1	18085089-18085115
IR	Chr1	AT1G48900	AT1G48900;RI:Chr1:18085073-18085207:-	AT1G48900.1	AT1G48900.2,AT1G48900.1	-	AT1G48900.1	VLPPQMLK	458	465	AT1G48900.1	18085065-18085088
IR	Chr1	AT1G48900	AT1G48900;RI:Chr1:18085073-18085207:-	AT1G48900.1	AT1G48900.2,AT1G48900.1	-	AT1G48900.1	NGDMSALSRNMNAQHMSK	440	457	AT1G48900.1	18085089-18085142
IR	Chr1	AT1G49130	AT1G49130;RI:Chr1:18175798-18175903:-	AT1G49130.2	AT1G49130.2,AT1G49130.1	-	AT1G49130.2	MFCAEIMISKYQEDVK	1	16	AT1G49130.2	18175764-18175811
IR	Chr1	AT1G49130	AT1G49130;RI:Chr1:18175798-18175903:-	AT1G49130.2	AT1G49130.2,AT1G49130.1	-	AT1G49130.2	MFCAEIMISK	1	10	AT1G49130.2	18175782-18175811
IR	Chr1	AT1G49730	AT1G49730;RI:Chr1:18402892-18403013:-	AT1G49730.1,AT1G49730.2,AT1G49730.3	AT1G49730.2,AT1G49730.4,AT1G49730.3,AT1G49730.1	-	AT1G49730.1	QLDAVVTVVR	599	608	AT1G49730.1	18402876-18402905
IR	Chr1	AT1G49730	AT1G49730;RI:Chr1:18402892-18403013:-	AT1G49730.1,AT1G49730.2,AT1G49730.3	AT1G49730.2,AT1G49730.4,AT1G49730.3,AT1G49730.1	-	AT1G49730.1	NLVEMSQR	565	572	AT1G49730.1	18402984-18403007
IR	Chr1	AT1G49730	AT1G49730;RI:Chr1:18402892-18403013:-	AT1G49730.1,AT1G49730.2,AT1G49730.3	AT1G49730.2,AT1G49730.4,AT1G49730.3,AT1G49730.1	-	AT1G49730.1	HLELVDPR	580	587	AT1G49730.1	18402939-18402962
IR	Chr1	AT1G51850	AT1G51850;RI:Chr1:19256244-19256305:-	AT1G51850.2	AT1G51850.1,AT1G51850.2	-	AT1G51850.2	TNSLQVCLIK	147	156	AT1G51850.2	19256230-19256259
IR	Chr1	AT1G51850	AT1G51850;RI:Chr1:19256244-19256305:-	AT1G51850.2	AT1G51850.1,AT1G51850.2	-	AT1G51850.2	EIIHVTK	140	146	AT1G51850.2	19256260-19256280
IR	Chr1	AT1G51890	AT1G51890;RI:Chr1:19277953-19278146:-	AT1G51890.1,AT1G51890.2,AT1G51890.3,AT1G51890.5	AT1G51890.2,AT1G51890.5,AT1G51890.3,AT1G51890.1,AT1G51890.4	-	AT1G51890.1	WTSVSIPGVR	128	137	AT1G51890.1,AT1G51890.2,AT1G51890.3	19278024-19278053
IR	Chr1	AT1G51890	AT1G51890;RI:Chr1:19277953-19278146:-	AT1G51890.1,AT1G51890.2,AT1G51890.3,AT1G51890.5	AT1G51890.2,AT1G51890.5,AT1G51890.3,AT1G51890.1,AT1G51890.4	-	AT1G51890.1	QDHLQICLVK	150	159	AT1G51890.1,AT1G51890.2,AT1G51890.3	19277958-19277987
IR	Chr1	AT1G52150	AT1G52150;RI:Chr1:19410059-19410139:-	AT1G52150.3	AT1G52150.2,AT1G52150.3,AT1G52150.1	-	AT1G52150.3	KTLCSEFPQIMQQVLR	776	791	AT1G52150.3	19410130-19410177
IR	Chr1	AT1G52150	AT1G52150;RI:Chr1:19410059-19410139:-	AT1G52150.3	AT1G52150.2,AT1G52150.3,AT1G52150.1	-	AT1G52150.3	TLCSEFPQIMQQVLR	777	791	AT1G52150.3	19410130-19410174
IR	Chr1	AT1G54790	AT1G54790;RI:Chr1:20441392-20441471:-	AT1G54790.2	AT1G54790.2,AT1G54790.3,AT1G54790.1	-	AT1G54790.2	ILNVLGFEK	315	323	AT1G54790.2	20441382-20441408
IR	Chr1	AT1G55530	AT1G55530;RI:Chr1:20730001-20730101:-	AT1G55530.1,AT1G55530.2	AT1G55530.1,AT1G55530.2,AT1G55530.3	-	AT1G55530.1	AGLSVESESTGNGGNNPGR	130	148	AT1G55530.1,AT1G55530.2	20730084-20730140
IR	Chr1	AT1G55960	AT1G55960;RI:Chr1:20929031-20929107:-	AT1G55960.1	AT1G55960.2,AT1G55960.1	-	AT1G55960.1	TVVEHEQLQVDSNTGIEIGR	165	184	AT1G55960.1	20928999-20929058
IR	Chr1	AT1G55960	AT1G55960;RI:Chr1:20929031-20929107:-	AT1G55960.1	AT1G55960.2,AT1G55960.1	-	AT1G55960.1	DFYMDNDYR	151	159	AT1G55960.1	20929074-20929100
IR	Chr1	AT1G57750	AT1G57750;RI:Chr1:21384320-21384407:-	AT1G57750.1	AT1G57750.2,AT1G57750.1	-	AT1G57750.1	NLALLQMK	448	455	AT1G57750.1	21384315-21384338
IR	Chr1	AT1G57750	AT1G57750;RI:Chr1:21384320-21384407:-	AT1G57750.1	AT1G57750.2,AT1G57750.1	-	AT1G57750.1	FMAFNSGPR	434	442	AT1G57750.1	21384354-21384380
IR	Chr1	AT1G57750	AT1G57750;RI:Chr1:21384320-21384407:-	AT1G57750.1	AT1G57750.2,AT1G57750.1	-	AT1G57750.1	WISDNGGLR	419	427	AT1G57750.1	21384399-21384425
IR	Chr1	AT1G57870	AT1G57870;RI:Chr1:21431210-21431362:-	AT1G57870.1,AT1G57870.2,AT1G57870.4	AT1G57870.4,AT1G57870.2,AT1G57870.3,AT1G57870.1	-	AT1G57870.1	QNHFMALHS	412	420	AT1G57870.1,AT1G57870.2,AT1G57870.4	21431361-21431387
IR	Chr1	AT1G58037	AT1G58037;RI:Chr1:21473612-21473757:-	AT1G58037.1	AT1G58037.1,AT1G58037.2	-	AT1G58037.1	LGDDNAADNEK	278	288	AT1G58037.1	21473673-21473705
IR	Chr1	AT1G58180	AT1G58180;RI:Chr1:21538029-21538132:-	AT1G58180.2,AT1G58180.3,AT1G58180.4,AT1G58180.5,AT1G58180.6,AT1G58180.7	AT1G58180.5,AT1G58180.7,AT1G58180.3,AT1G58180.1,AT1G58180.2,AT1G58180.4,AT1G58180.6	-	AT1G58180.2	LSSDKTNYGFYISDR	272	286	AT1G58180.2,AT1G58180.3,AT1G58180.4,AT1G58180.6,AT1G58180.7	21538025-21538069
IR	Chr1	AT1G58180	AT1G58180;RI:Chr1:21538029-21538132:-	AT1G58180.2,AT1G58180.3,AT1G58180.4,AT1G58180.5,AT1G58180.6,AT1G58180.7	AT1G58180.5,AT1G58180.7,AT1G58180.3,AT1G58180.1,AT1G58180.2,AT1G58180.4,AT1G58180.6	-	AT1G58180.2	IHGCYYNLSDCSLEK	255	269	AT1G58180.2,AT1G58180.3,AT1G58180.4,AT1G58180.6,AT1G58180.7	21538076-21538120
IR	Chr1	AT1G58180	AT1G58180;RI:Chr1:21538029-21538132:-	AT1G58180.2,AT1G58180.3,AT1G58180.4,AT1G58180.5,AT1G58180.6,AT1G58180.7	AT1G58180.5,AT1G58180.7,AT1G58180.3,AT1G58180.1,AT1G58180.2,AT1G58180.4,AT1G58180.6	-	AT1G58180.2	TNYGFYISDR	277	286	AT1G58180.2,AT1G58180.3,AT1G58180.4,AT1G58180.6,AT1G58180.7	21538025-21538054
IR	Chr1	AT1G58180	AT1G58180;RI:Chr1:21538029-21538132:-	AT1G58180.2,AT1G58180.3,AT1G58180.4,AT1G58180.5,AT1G58180.6,AT1G58180.7	AT1G58180.5,AT1G58180.7,AT1G58180.3,AT1G58180.1,AT1G58180.2,AT1G58180.4,AT1G58180.6	-	AT1G58180.2	GEVKIHGCYYNLSDCSLEK	251	269	AT1G58180.2,AT1G58180.3,AT1G58180.4,AT1G58180.6,AT1G58180.7	21538076-21538132
IR	Chr1	AT1G58220	AT1G58220;RI:Chr1:21559305-21559513:-	AT1G58220.1	AT1G58220.2,AT1G58220.1	-	AT1G58220.1	TTASMPRPSGIISAPK	514	529	AT1G58220.1	21559306-21559353
IR	Chr1	AT1G58220	AT1G58220;RI:Chr1:21559305-21559513:-	AT1G58220.1	AT1G58220.2,AT1G58220.1	-	AT1G58220.1	TTASVASLPRPSGIISAPK	466	484	AT1G58220.1	21559441-21559497
IR	Chr1	AT1G58220	AT1G58220;RI:Chr1:21559305-21559513:-	AT1G58220.1	AT1G58220.2,AT1G58220.1	-	AT1G58220.1	TAASAASSPRPSGMISAPK	490	508	AT1G58220.1	21559369-21559425
IR	Chr1	AT1G59640	AT1G59640;RI:Chr1:21909595-21910004:-	AT1G59640.2	AT1G59640.1,AT1G59640.2	-	AT1G59640.2	HCNEPVTLCFYSYCLR	307	322	AT1G59640.2	21909701-21909748
IR	Chr1	AT1G60560	AT1G60560;RI:Chr1:22309321-22309401:-	AT1G60560.1	AT1G60560.2,AT1G60560.1	-	AT1G60560.1	YADESDSFQNVK	519	530	AT1G60560.1	22309313-22309348
IR	Chr1	AT1G60560	AT1G60560;RI:Chr1:22309321-22309401:-	AT1G60560.1	AT1G60560.2,AT1G60560.1	-	AT1G60560.1	LTTELHSSYWLDR	506	518	AT1G60560.1	22309349-22309387
IR	Chr1	AT1G60560	AT1G60560;RI:Chr1:22309321-22309401:-	AT1G60560.1	AT1G60560.2,AT1G60560.1	-	AT1G60560.1	YADESDSFQNVKEEYIASTSWYR	519	541	AT1G60560.1	22309280-22309348
IR	Chr1	AT1G60700	AT1G60700;RI:Chr1:22352356-22352454:-	AT1G60700.2	AT1G60700.1,AT1G60700.2	-	AT1G60700.2	QVILFPFPK	445	453	AT1G60700.2	22352430-22352456
IR	Chr1	AT1G60850	AT1G60850;RI:Chr1:22398564-22398678:-	AT1G60850.3	AT1G60850.4,AT1G60850.3,AT1G60850.1,AT1G60850.2	-	AT1G60850.3	WSPVGTAWYRMHPEVR	260	275	AT1G60850.3	22398672-22398719
IR	Chr1	AT1G62730	AT1G62730;RI:Chr1:23229538-23229623:-	AT1G62730.1	AT1G62730.1,AT1G62730.2	-	AT1G62730.1	ASGLVLLLK	168	176	AT1G62730.1	23229591-23229617
IR	Chr1	AT1G62730	AT1G62730;RI:Chr1:23229538-23229623:-	AT1G62730.1	AT1G62730.1,AT1G62730.2	-	AT1G62730.1	HQSYIPADLAEK	187	198	AT1G62730.1	23229525-23229560
IR	Chr1	AT1G62730	AT1G62730;RI:Chr1:23229538-23229623:-	AT1G62730.1	AT1G62730.1,AT1G62730.2	-	AT1G62730.1	YAEDTVSTLLYNTLQAGGISSTTADHAASHIGK	135	167	AT1G62730.1	23229618-23229716
IR	Chr1	AT1G62730	AT1G62730;RI:Chr1:23229538-23229623:-	AT1G62730.1	AT1G62730.1,AT1G62730.2	-	AT1G62730.1	SLPYHCTR	177	184	AT1G62730.1	23229567-23229590
IR	Chr1	AT1G63480	AT1G63480;RI:Chr1:23541669-23541847:-	AT1G63480.1,AT1G63480.2	AT1G63480.2,AT1G63480.5,AT1G63480.6,AT1G63480.1,AT1G63480.3,AT1G63480.4	-	AT1G63480.1	EAMAFPGSHSQYYLQR	5	20	AT1G63480.1,AT1G63480.2	23541626-23541673
IR	Chr1	AT1G63880	AT1G63880;RI:Chr1:23713183-23713333:-	AT1G63880.1	AT1G63880.2,AT1G63880.1	-	AT1G63880.1	GLLTHLPTSLTTLNLCYTDIER	754	775	AT1G63880.1	23713243-23713308
IR	Chr1	AT1G63880	AT1G63880;RI:Chr1:23713183-23713333:-	AT1G63880.1	AT1G63880.2,AT1G63880.1	-	AT1G63880.1	TLDVSGSR	743	750	AT1G63880.1	23713318-23713341
IR	Chr1	AT1G65040	AT1G65040;RI:Chr1:24162882-24162952:-	AT1G65040.2,AT1G65040.3,AT1G65040.5	AT1G65040.4,AT1G65040.2,AT1G65040.5,AT1G65040.3,AT1G65040.6	-	AT1G65040.2	VEYIETTPSVTLLSHVR	124	140	AT1G65040.2,AT1G65040.3	24162946-24162996
IR	Chr1	AT1G65040	AT1G65040;RI:Chr1:24162882-24162952:-	AT1G65040.2,AT1G65040.3,AT1G65040.5	AT1G65040.4,AT1G65040.2,AT1G65040.5,AT1G65040.3,AT1G65040.6	-	AT1G65040.2	RVEYIETTPSVTLLSHVR	123	140	AT1G65040.2,AT1G65040.3	24162946-24162999
IR	Chr1	AT1G65040	AT1G65040;RI:Chr1:24163023-24163237:-	AT1G65040.2,AT1G65040.4	AT1G65040.2,AT1G65040.4,AT1G65040.3,AT1G65040.5	-	AT1G65040.2	IVFLGSLR	63	70	AT1G65040.2,AT1G65040.4	24163156-24163179
IR	Chr1	AT1G65070	AT1G65070;RI:Chr1:24172921-24173102:-	AT1G65070.2,AT1G65070.3	AT1G65070.2,AT1G65070.3,AT1G65070.4	-	AT1G65070.2	YEQANPMNHGCTVAYIK	860	876	AT1G65070.2	24173050-24173100
IR	Chr1	AT1G65120	AT1G65120;RI:Chr1:24191734-24191823:-	AT1G65120.1	AT1G65120.1,AT1G65120.2	-	AT1G65120.1	LVSMVYLK	1085	1092	AT1G65120.1	24191811-24191834
IR	Chr1	AT1G65440	AT1G65440;RI:Chr1:24307004-24307304:-	AT1G65440.1,AT1G65440.4	AT1G65440.1,AT1G65440.3,AT1G65440.4	-	AT1G65440.1	KSDGEGGWGNEPSSR	1624	1638	AT1G65440.1,AT1G65440.4	24306975-24307019
IR	Chr1	AT1G65440	AT1G65440;RI:Chr1:24307004-24307304:-	AT1G65440.1,AT1G65440.4	AT1G65440.1,AT1G65440.3,AT1G65440.4	-	AT1G65440.1	KSSEDGGFGSGSGGGGSDWGNESGGK	1583	1608	AT1G65440.1,AT1G65440.4	24307065-24307142
IR	Chr1	AT1G65440	AT1G65440;RI:Chr1:24307004-24307304:-	AT1G65440.1,AT1G65440.4	AT1G65440.1,AT1G65440.3,AT1G65440.4	-	AT1G65440.1	QDGNGDWGNNDTGTADGGWGNSGGGGWGSESAGKK	1505	1539	AT1G65440.1,AT1G65440.4	24307272-24307376
IR	Chr1	AT1G65440	AT1G65440;RI:Chr1:24307004-24307304:-	AT1G65440.1,AT1G65440.4	AT1G65440.1,AT1G65440.3,AT1G65440.4	-	AT1G65440.1	SDGAGSWGSGSGGGGSGGWGNDSGGK	1557	1582	AT1G65440.1,AT1G65440.4	24307143-24307220
IR	Chr1	AT1G65440	AT1G65440;RI:Chr1:24307004-24307304:-	AT1G65440.1,AT1G65440.4	AT1G65440.1,AT1G65440.3,AT1G65440.4	-	AT1G65440.1	SDGAGSWGSGSGGGGSGGWGNDSGGKK	1557	1583	AT1G65440.1,AT1G65440.4	24307140-24307220
IR	Chr1	AT1G65440	AT1G65440;RI:Chr1:24307004-24307304:-	AT1G65440.1,AT1G65440.4	AT1G65440.1,AT1G65440.3,AT1G65440.4	-	AT1G65440.1	SDGEGGWGNEPSSR	1625	1638	AT1G65440.1,AT1G65440.4	24306975-24307016
IR	Chr1	AT1G65440	AT1G65440;RI:Chr1:24307004-24307304:-	AT1G65440.1,AT1G65440.4	AT1G65440.1,AT1G65440.3,AT1G65440.4	-	AT1G65440.1	SSADGGWGSESGGK	1610	1623	AT1G65440.1,AT1G65440.4	24307020-24307061
IR	Chr1	AT1G65440	AT1G65440;RI:Chr1:24307004-24307304:-	AT1G65440.1,AT1G65440.4	AT1G65440.1,AT1G65440.3,AT1G65440.4	-	AT1G65440.1	SSEDGGFGSGSGGGGSDWGNESGGK	1584	1608	AT1G65440.1,AT1G65440.4	24307065-24307139
IR	Chr1	AT1G65440	AT1G65440;RI:Chr1:24307004-24307304:-	AT1G65440.1,AT1G65440.4	AT1G65440.1,AT1G65440.3,AT1G65440.4	-	AT1G65440.1	SSEDGGFGSGSGGGGSDWGNESGGKK	1584	1609	AT1G65440.1,AT1G65440.4	24307062-24307139
IR	Chr1	AT1G65440	AT1G65440;RI:Chr1:24307004-24307304:-	AT1G65440.1,AT1G65440.4	AT1G65440.1,AT1G65440.3,AT1G65440.4	-	AT1G65440.1	TGGGSTGGWGSESGGNK	1540	1556	AT1G65440.1,AT1G65440.4	24307221-24307271
IR	Chr1	AT1G65440	AT1G65440;RI:Chr1:24307004-24307304:-	AT1G65440.1,AT1G65440.4	AT1G65440.1,AT1G65440.3,AT1G65440.4	-	AT1G65440.1	KSSADGGWGSESGGK	1609	1623	AT1G65440.1,AT1G65440.4	24307020-24307064
IR	Chr1	AT1G65440	AT1G65440;RI:Chr1:24307004-24307304:-	AT1G65440.1,AT1G65440.4	AT1G65440.1,AT1G65440.3,AT1G65440.4	-	AT1G65440.1	KTGGGSTGGWGSESGGNK	1539	1556	AT1G65440.1,AT1G65440.4	24307221-24307274
IR	Chr1	AT1G65440	AT1G65440;RI:Chr1:24307004-24307304:-	AT1G65440.1,AT1G65440.4	AT1G65440.1,AT1G65440.3,AT1G65440.4	-	AT1G65440.1	QDGNGDWGNNDTGTADGGWGNSGGGGWGSESAGK	1505	1538	AT1G65440.1,AT1G65440.4	24307275-24307376
IR	Chr1	AT1G65440	AT1G65440;RI:Chr1:24307004-24307304:-	AT1G65440.1,AT1G65440.4	AT1G65440.1,AT1G65440.3,AT1G65440.4	-	AT1G65440.1	SSADGGWGSESGGKK	1610	1624	AT1G65440.1,AT1G65440.4	24307017-24307061
IR	Chr1	AT1G65440	AT1G65440;RI:Chr1:24307324-24307475:-	AT1G65440.1,AT1G65440.2,AT1G65440.4	AT1G65440.4,AT1G65440.1,AT1G65440.2,AT1G65440.3	-	AT1G65440.1	QDGNGDWGNNDTGTADGGWGNSGGGGWGSESAGKK	1505	1539	AT1G65440.1,AT1G65440.4	24307272-24307376
IR	Chr1	AT1G65440	AT1G65440;RI:Chr1:24307324-24307475:-	AT1G65440.1,AT1G65440.2,AT1G65440.4	AT1G65440.4,AT1G65440.1,AT1G65440.2,AT1G65440.3	-	AT1G65440.1	QDGNGDWGNNDTGTADGGWGNSGGGGWGSESAGK	1505	1538	AT1G65440.1,AT1G65440.4	24307275-24307376
IR	Chr1	AT1G65440	AT1G65440;RI:Chr1:24307324-24307475:-	AT1G65440.1,AT1G65440.2,AT1G65440.4	AT1G65440.4,AT1G65440.1,AT1G65440.2,AT1G65440.3	-	AT1G65440.1	DDMNSDR	1498	1504	AT1G65440.1,AT1G65440.2,AT1G65440.4	24307377-24307397
IR	Chr1	AT1G65440	AT1G65440;RI:Chr1:24307324-24307475:-	AT1G65440.1,AT1G65440.2,AT1G65440.4	AT1G65440.4,AT1G65440.1,AT1G65440.2,AT1G65440.3	-	AT1G65440.1	DGHPSGAPRPYGGR	1475	1488	AT1G65440.1,AT1G65440.2,AT1G65440.4	24307425-24307466
IR	Chr1	AT1G65440	AT1G65440;RI:Chr1:24307235-24307288:-	AT1G65440.1,AT1G65440.4	AT1G65440.1,AT1G65440.2,AT1G65440.4	-	AT1G65440.1	QDGNGDWGNNDTGTADGGWGNSGGGGWGSESAGKK	1505	1539	AT1G65440.1,AT1G65440.4	24307272-24307376
IR	Chr1	AT1G65440	AT1G65440;RI:Chr1:24307235-24307288:-	AT1G65440.1,AT1G65440.4	AT1G65440.1,AT1G65440.2,AT1G65440.4	-	AT1G65440.1	TGGGSTGGWGSESGGNK	1540	1556	AT1G65440.1,AT1G65440.4	24307221-24307271
IR	Chr1	AT1G65440	AT1G65440;RI:Chr1:24307235-24307288:-	AT1G65440.1,AT1G65440.4	AT1G65440.1,AT1G65440.2,AT1G65440.4	-	AT1G65440.1	KTGGGSTGGWGSESGGNK	1539	1556	AT1G65440.1,AT1G65440.4	24307221-24307274
IR	Chr1	AT1G65440	AT1G65440;RI:Chr1:24307235-24307288:-	AT1G65440.1,AT1G65440.4	AT1G65440.1,AT1G65440.2,AT1G65440.4	-	AT1G65440.1	QDGNGDWGNNDTGTADGGWGNSGGGGWGSESAGK	1505	1538	AT1G65440.1,AT1G65440.4	24307275-24307376
IR	Chr1	AT1G65810	AT1G65810;RI:Chr1:24477486-24477589:-	AT1G65810.1,AT1G65810.3	AT1G65810.2,AT1G65810.1,AT1G65810.3	-	AT1G65810.3	IWQVLPSTDVSR	941	952	AT1G65810.3,AT1G65810.1	24477494-24477529
IR	Chr1	AT1G65980	AT1G65980;RI:Chr1:24559649-24559702:-	AT1G65980.1	AT1G65980.1,AT1G65980.2	-	AT1G65980.1	DKGLGVRSRRFALLL	120	134	AT1G65980.1	24559611-24559655
IR	Chr1	AT1G65980	AT1G65980;RI:Chr1:24559649-24559702:-	AT1G65980.1	AT1G65980.1,AT1G65980.2	-	AT1G65980.1	DKGLGVRSRRFALLLD	120	135	AT1G65980.1	24559608-24559655
IR	Chr1	AT1G67800	AT1G67800;RI:Chr1:25421258-25421337:-	AT1G67800.5	AT1G67800.4,AT1G67800.6,AT1G67800.2,AT1G67800.5,AT1G67800.1,AT1G67800.3	-	AT1G67800.5	STSFQNKPYDNGVSSTPPSTTHNESQV	381	407	AT1G67800.5	25421334-25421414
IR	Chr1	AT1G67950	AT1G67950;RI:Chr1:25480057-25480409:-	AT1G67950.2	AT1G67950.3,AT1G67950.1,AT1G67950.2	-	AT1G67950.2	ISPQAAFIDSDQTQHNILMDSQSTVSGVK	2	30	AT1G67950.2	25479869-25479874;25479989-25480069
IR	Chr1	AT1G68140	AT1G68140;RI:Chr1:25539618-25539697:-	AT1G68140.1,AT1G68140.3,AT1G68140.4	AT1G68140.2,AT1G68140.1,AT1G68140.4,AT1G68140.3	-	AT1G68140.1	RSDSDSNDSTTINR	262	275	AT1G68140.1,AT1G68140.3,AT1G68140.4	25539590-25539631
IR	Chr1	AT1G68140	AT1G68140;RI:Chr1:25539618-25539697:-	AT1G68140.1,AT1G68140.3,AT1G68140.4	AT1G68140.2,AT1G68140.1,AT1G68140.4,AT1G68140.3	-	AT1G68140.1	SDSDSNDSTTINR	263	275	AT1G68140.1,AT1G68140.3,AT1G68140.4	25539590-25539628
IR	Chr1	AT1G69020	AT1G69020;RI:Chr1:25946342-25946439:-	AT1G69020.2	AT1G69020.1,AT1G69020.2	-	AT1G69020.2	VSPDHNYLAYTVDPEGGER	178	196	AT1G69020.2	25946431-25946487
IR	Chr1	AT1G69020	AT1G69020;RI:Chr1:25946342-25946439:-	AT1G69020.2	AT1G69020.1,AT1G69020.2	-	AT1G69020.2	FILQIK	197	202	AT1G69020.2	25946413-25946430
IR	Chr1	AT1G71200	AT1G71200;RI:Chr1:26837235-26837767:-	AT1G71200.1,AT1G71200.2,AT1G71200.4	AT1G71200.4,AT1G71200.3,AT1G71200.1,AT1G71200.2	-	AT1G71200.1	SSQPNHQTSISSLLHDR	2	18	AT1G71200.1,AT1G71200.2,AT1G71200.4	26837255-26837305
IR	Chr1	AT1G72830	AT1G72830;RI:Chr1:27406250-27406326:-	AT1G72830.1,AT1G72830.2	AT1G72830.2,AT1G72830.3,AT1G72830.1	-	AT1G72830.2	VPLPAELTETDPVFVNAK	169	186	AT1G72830.2,AT1G72830.1	27406251-27406304
IR	Chr1	AT1G73950	AT1G73950;RI:Chr1:27801582-27801667:-	AT1G73950.1	AT1G73950.1,AT1G73950.2	-	AT1G73950.1	YLDWNSGLGVFSEDDR	224	239	AT1G73950.1	27801552-27801599
IR	Chr1	AT1G73950	AT1G73950;RI:Chr1:27801582-27801667:-	AT1G73950.1	AT1G73950.1,AT1G73950.2	-	AT1G73950.1	DRETGSSSTNIR	212	223	AT1G73950.1	27801600-27801635
IR	Chr1	AT1G76650	AT1G76650;RI:Chr1:28767188-28767219:-	AT1G76650.1,AT1G76650.3	AT1G76650.1,AT1G76650.3,AT1G76650.2	-	AT1G76650.1	SFMTLGEQLSDEEAVAAVR	67	85	AT1G76650.1,AT1G76650.3	28767188-28767244
IR	Chr1	AT1G76650	AT1G76650;RI:Chr1:28767188-28767219:-	AT1G76650.1,AT1G76650.3	AT1G76650.1,AT1G76650.3,AT1G76650.2	-	AT1G76650.1	ISPEELQKSFMTLGEQLSDEEAVAAVR	59	85	AT1G76650.1,AT1G76650.3	28767188-28767268
IR	Chr1	AT1G77180	AT1G77180;RI:Chr1:28999969-29000276:-	AT1G77180.1,AT1G77180.2	AT1G77180.1,AT1G77180.2,AT1G77180.3	-	AT1G77180.1	DDQYNLY	477	483	AT1G77180.1,AT1G77180.2	29000184-29000204
IR	Chr1	AT1G77180	AT1G77180;RI:Chr1:28999969-29000276:-	AT1G77180.1,AT1G77180.2	AT1G77180.1,AT1G77180.2,AT1G77180.3	-	AT1G77180.1	DKGMDSGFAA	467	476	AT1G77180.1,AT1G77180.2	29000205-29000234
IR	Chr1	AT1G77180	AT1G77180;RI:Chr1:28999969-29000276:-	AT1G77180.1,AT1G77180.2	AT1G77180.1,AT1G77180.2,AT1G77180.3	-	AT1G77180.1	DQRLFNQ	460	466	AT1G77180.1,AT1G77180.2	29000235-29000255
IR	Chr1	AT1G77180	AT1G77180;RI:Chr1:28999969-29000276:-	AT1G77180.1,AT1G77180.2	AT1G77180.1,AT1G77180.2,AT1G77180.3	-	AT1G77180.1	DQRLFNQDKGM	460	470	AT1G77180.1,AT1G77180.2	29000223-29000255
IR	Chr1	AT1G77180	AT1G77180;RI:Chr1:28999969-29000276:-	AT1G77180.1,AT1G77180.2	AT1G77180.1,AT1G77180.2,AT1G77180.3	-	AT1G77180.1	DRPVEFEKEEEQDPFGLEKWVS	543	564	AT1G77180.1,AT1G77180.2	28999941-29000006
IR	Chr1	AT1G77180	AT1G77180;RI:Chr1:28999969-29000276:-	AT1G77180.1,AT1G77180.2	AT1G77180.1,AT1G77180.2,AT1G77180.3	-	AT1G77180.1	DKGLFTAQPTLSTLYKPKK	484	502	AT1G77180.1,AT1G77180.2	29000127-29000183
IR	Chr1	AT1G77180	AT1G77180;RI:Chr1:28999969-29000276:-	AT1G77180.1,AT1G77180.2	AT1G77180.1,AT1G77180.2,AT1G77180.3	-	AT1G77180.1	DRPVEFEK	543	550	AT1G77180.1,AT1G77180.2	28999983-29000006
IR	Chr1	AT1G77180	AT1G77180;RI:Chr1:28999969-29000276:-	AT1G77180.1,AT1G77180.2	AT1G77180.1,AT1G77180.2,AT1G77180.3	-	AT1G77180.1	GGGEVMYDQR	453	462	AT1G77180.1,AT1G77180.2	29000247-29000276
IR	Chr1	AT1G77180	AT1G77180;RI:Chr1:28999969-29000276:-	AT1G77180.1,AT1G77180.2	AT1G77180.1,AT1G77180.2,AT1G77180.3	-	AT1G77180.1	GLFTAQPTLSTLYK	486	499	AT1G77180.1,AT1G77180.2	29000136-29000177
IR	Chr1	AT1G77180	AT1G77180;RI:Chr1:28999969-29000276:-	AT1G77180.1,AT1G77180.2	AT1G77180.1,AT1G77180.2,AT1G77180.3	-	AT1G77180.1	GLFTAQPTLSTLYKPK	486	501	AT1G77180.1,AT1G77180.2	29000130-29000177
IR	Chr1	AT1G77180	AT1G77180;RI:Chr1:28999969-29000276:-	AT1G77180.1,AT1G77180.2	AT1G77180.1,AT1G77180.2,AT1G77180.3	-	AT1G77180.1	GMDSGFAADDQYNLYDK	469	485	AT1G77180.1,AT1G77180.2	29000178-29000228
IR	Chr1	AT1G77180	AT1G77180;RI:Chr1:28999969-29000276:-	AT1G77180.1,AT1G77180.2	AT1G77180.1,AT1G77180.2,AT1G77180.3	-	AT1G77180.1	KDNDEEMYGNADEQLDK	502	518	AT1G77180.1,AT1G77180.2	29000079-29000129
IR	Chr1	AT1G77180	AT1G77180;RI:Chr1:28999969-29000276:-	AT1G77180.1,AT1G77180.2	AT1G77180.1,AT1G77180.2,AT1G77180.3	-	AT1G77180.1	EEEQDPFGLEK	551	561	AT1G77180.1,AT1G77180.2	28999950-28999982
IR	Chr1	AT1G77180	AT1G77180;RI:Chr1:28999969-29000276:-	AT1G77180.1,AT1G77180.2	AT1G77180.1,AT1G77180.2,AT1G77180.3	-	AT1G77180.1	LFNQDKGMDSGFAADDQYNLYDK	463	485	AT1G77180.1,AT1G77180.2	29000178-29000246
IR	Chr1	AT1G77180	AT1G77180;RI:Chr1:28999969-29000276:-	AT1G77180.1,AT1G77180.2	AT1G77180.1,AT1G77180.2,AT1G77180.3	-	AT1G77180.1	DNDEEMYGNADEQLDK	503	518	AT1G77180.1,AT1G77180.2	29000079-29000126
IR	Chr1	AT1G77180	AT1G77180;RI:Chr1:28999969-29000276:-	AT1G77180.1,AT1G77180.2	AT1G77180.1,AT1G77180.2,AT1G77180.3	-	AT1G77180.1	AFTGASER	530	537	AT1G77180.1,AT1G77180.2	29000022-29000045
IR	Chr1	AT1G77180	AT1G77180;RI:Chr1:28999969-29000276:-	AT1G77180.1,AT1G77180.2	AT1G77180.1,AT1G77180.2,AT1G77180.3	-	AT1G77180.1	DRPVEFEKEEEQDPFGLEK	543	561	AT1G77180.1,AT1G77180.2	28999950-29000006
IR	Chr1	AT1G77180	AT1G77180;RI:Chr1:28999969-29000276:-	AT1G77180.1,AT1G77180.2	AT1G77180.1,AT1G77180.2,AT1G77180.3	-	AT1G77180.1	VALGMASTGGKGGGEVMYDQR	442	462	AT1G77180.1,AT1G77180.2	29000247-29000309
IR	Chr1	AT1G78940	AT1G78940;RI:Chr1:29680904-29681098:-	AT1G78940.1,AT1G78940.3	AT1G78940.1,AT1G78940.2,AT1G78940.3	-	AT1G78940.3	SPNTSQVSIPESPAAESQS	733	751	AT1G78940.1,AT1G78940.3	29681059-29681115
IR	Chr1	AT1G79630	AT1G79630;RI:Chr1:29965147-29965656:-	AT1G79630.1,AT1G79630.2,AT1G79630.4,AT1G79630.5,AT1G79630.6,AT1G79630.7	AT1G79630.8,AT1G79630.4,AT1G79630.3,AT1G79630.1,AT1G79630.6,AT1G79630.5,AT1G79630.7,AT1G79630.2	-	AT1G79630.1	MGLCYSVDR	1	9	AT1G79630.1	29965143-29965169
IR	Chr1	AT1G79630	AT1G79630;RI:Chr1:29965143-29965656:-	AT1G79630.1,AT1G79630.2,AT1G79630.4,AT1G79630.5,AT1G79630.6,AT1G79630.7	AT1G79630.8,AT1G79630.4,AT1G79630.3,AT1G79630.1,AT1G79630.6,AT1G79630.5,AT1G79630.7,AT1G79630.2	-	AT1G79630.1	MGLCYSVDR	1	9	AT1G79630.1	29965143-29965169
IR	Chr1	AT1G79670	AT1G79670;RI:Chr1:29978793-29978905:-	AT1G79670.1	AT1G79670.1,AT1G79670.2	-	AT1G79670.1	LVSVGCDNR	141	149	AT1G79670.1	29978891-29978917
IR	Chr1	AT1G79670	AT1G79670;RI:Chr1:29978793-29978905:-	AT1G79670.1	AT1G79670.1,AT1G79670.2	-	AT1G79670.1	ICGGYTCCQAK	176	186	AT1G79670.1	29978780-29978812
IR	Chr1	AT1G79670	AT1G79670;RI:Chr1:29978793-29978905:-	AT1G79670.1	AT1G79670.1,AT1G79670.2	-	AT1G79670.1	ALITDIESQITGCESSCDGDK	150	170	AT1G79670.1	29978828-29978890
IR	Chr1	AT1G80410	AT1G80410;RI:Chr1:30227832-30227975:-	AT1G80410.1	AT1G80410.1,AT1G80410.2	-	AT1G80410.1	DGQLEAFKSLSVAT	884	897	AT1G80410.1	30227966-30228007
IR	Chr1	AT1G80410	AT1G80410;RI:Chr1:30227832-30227975:-	AT1G80410.1	AT1G80410.1,AT1G80410.2	-	AT1G80410.1	SLSVAT	892	897	AT1G80410.1	30227966-30227983
IR	Chr1	AT1G80950	AT1G80950;RI:Chr1:30412406-30412697:-	AT1G80950.1	AT1G80950.2,AT1G80950.1	-	AT1G80950.1	DKRIYHATLNGNLSQTR	375	391	AT1G80950.1	30412677-30412727
IR	Chr1	AT1G80950	AT1G80950;RI:Chr1:30412406-30412697:-	AT1G80950.1	AT1G80950.2,AT1G80950.1	-	AT1G80950.1	IYHATLNGNLSQTR	378	391	AT1G80950.1	30412677-30412718
IR	Chr1	AT1G80950	AT1G80950;RI:Chr1:30412406-30412697:-	AT1G80950.1	AT1G80950.2,AT1G80950.1	-	AT1G80950.1	DKRIYHATLNGNLSQTRDFHQKEE	375	398	AT1G80950.1	30412656-30412727
IR	Chr2	AT2G01280	AT2G01280;RI:Chr2:148133-148207:+	AT2G01280.2	AT2G01280.3,AT2G01280.2,AT2G01280.1	+	AT2G01280.2	LYHLSSLGFGHSVK	419	432	AT2G01280.2	148146-148187
IR	Chr2	AT2G02680	AT2G02680;RI:Chr2:745961-746048:+	AT2G02680.1	AT2G02680.2,AT2G02680.1	+	AT2G02680.1	LTSTVIIDNITLQDDQGK	79	96	AT2G02680.1	746009-746062
IR	Chr2	AT2G03480	AT2G03480;RI:Chr2:1053093-1053271:+	AT2G03480.3	AT2G03480.2,AT2G03480.3	+	AT2G03480.1	DGDSVPYYHPLVPCISGTTSK	382	402	AT2G03480.1,AT2G03480.3	1053036-1053098
IR	Chr2	AT2G03480	AT2G03480;RI:Chr2:1053093-1053271:+	AT2G03480.3	AT2G03480.2,AT2G03480.3	+	AT2G03480.1	DGDSVPYYHPLVPCISGTTSKR	382	403	AT2G03480.1,AT2G03480.3	1053036-1053101
IR	Chr2	AT2G03890	AT2G03890;RI:Chr2:1186498-1186859:+	AT2G03890.1	AT2G03890.1,AT2G03890.2	+	AT2G03890.1	GESVAIVKPTDEEPFAPNNPK	187	207	AT2G03890.1	1186757-1186819
IR	Chr2	AT2G03890	AT2G03890;RI:Chr2:1186498-1186859:+	AT2G03890.1	AT2G03890.1,AT2G03890.2	+	AT2G03890.1	SGPIEILGHSDCFSIVK	137	153	AT2G03890.1	1186607-1186657
IR	Chr2	AT2G03890	AT2G03890;RI:Chr2:1186498-1186859:+	AT2G03890.1	AT2G03890.1,AT2G03890.2	+	AT2G03890.1	MGVEPLPVHSGLGGAYYFR	165	183	AT2G03890.1	1186691-1186747
IR	Chr2	AT2G03890	AT2G03890;RI:Chr2:1186498-1186859:+	AT2G03890.1	AT2G03890.1,AT2G03890.2	+	AT2G03890.1	RLQIALNFPTEESSLTYGDMVLTNDLSAVR	74	103	AT2G03890.1	1186418-1186507
IR	Chr2	AT2G03890	AT2G03890;RI:Chr2:1186498-1186859:+	AT2G03890.1	AT2G03890.1,AT2G03890.2	+	AT2G03890.1	AMKMGVEPLPVHSGLGGAYYFRNK	162	185	AT2G03890.1	1186682-1186753
IR	Chr2	AT2G03890	AT2G03890;RI:Chr2:1186498-1186859:+	AT2G03890.1	AT2G03890.1,AT2G03890.2	+	AT2G03890.1	SSSTPCLSPTGR	118	129	AT2G03890.1	1186550-1186585
IR	Chr2	AT2G03890	AT2G03890;RI:Chr2:1186498-1186859:+	AT2G03890.1	AT2G03890.1,AT2G03890.2	+	AT2G03890.1	RGESVAIVKPTDEEPFAPNNPK	186	207	AT2G03890.1	1186754-1186819
IR	Chr2	AT2G05260	AT2G05260;RI:Chr2:1919665-1919757:+	AT2G05260.1	AT2G05260.1,AT2G05260.2	+	AT2G05260.1	GNMEQIGYGAGIVER	275	289	AT2G05260.1	1919639-1919683
IR	Chr2	AT2G05380	AT2G05380;RI:Chr2:1967635-1967678:+	AT2G05380.1,AT2G05380.3	AT2G05380.3,AT2G05380.1,AT2G05380.2	+	AT2G05380.1	YQGGGGHGGHGGGGYQGGGGR	52	72	AT2G05380.1,AT2G05380.3	1967623-1967685
IR	Chr2	AT2G05380	AT2G05380;RI:Chr2:1967635-1967678:+	AT2G05380.1,AT2G05380.3	AT2G05380.3,AT2G05380.1,AT2G05380.2	+	AT2G05380.1	PEQHGGGFGDNGGGRYQGGGGHGGHGGGGYQGGGGR	37	72	AT2G05380.1,AT2G05380.3	1967578-1967685
IR	Chr2	AT2G05380	AT2G05380;RI:Chr2:1967635-1967678:+	AT2G05380.1,AT2G05380.3	AT2G05380.3,AT2G05380.1,AT2G05380.2	+	AT2G05380.1	PEQHGGGFGDNGGGRYQGGGGHGGHGGGGYQGGGGRYQGGGGR	37	79	AT2G05380.1,AT2G05380.3	1967578-1967706
IR	Chr2	AT2G05380	AT2G05380;RI:Chr2:1967635-1967678:+	AT2G05380.1,AT2G05380.3	AT2G05380.3,AT2G05380.1,AT2G05380.2	+	AT2G05380.1	SESEETVKPEQHGGGFGDNGGGRYQGGGGHGGHGGGGYQGGGGR	29	72	AT2G05380.1,AT2G05380.3	1967554-1967685
IR	Chr2	AT2G05380	AT2G05380;RI:Chr2:1967635-1967678:+	AT2G05380.1,AT2G05380.3	AT2G05380.3,AT2G05380.1,AT2G05380.2	+	AT2G05380.1	YQGGGGHGGHGGGGYQGGGGRYQGGGGR	52	79	AT2G05380.1,AT2G05380.3	1967623-1967706
IR	Chr2	AT2G05520	AT2G05520;RI:Chr2:2026628-2026650:+	AT2G05520.1	AT2G05520.2,AT2G05520.1	+	AT2G05520.1	GYGDNGGNYNNGGGYQGGGGNYQGGGGNYQGGGGNYQGGGGR	43	84	AT2G05520.1	2026571-2026696
IR	Chr2	AT2G05520	AT2G05520;RI:Chr2:2026628-2026650:+	AT2G05520.1	AT2G05520.2,AT2G05520.1	+	AT2G05520.1	PDQRGYGDNGGNYNNGGGYQGGGGNYQGGGGNYQGGGGNYQGGGGR	39	84	AT2G05520.1	2026559-2026696
IR	Chr2	AT2G05520	AT2G05520;RI:Chr2:2026628-2026650:+	AT2G05520.1	AT2G05520.2,AT2G05520.1	+	AT2G05520.1	ETVKPDQRGYGDNGGNYNNGGGYQGGGGNYQGGGGNYQGGGGNYQGGGGR	35	84	AT2G05520.1	2026547-2026696
IR	Chr2	AT2G05520	AT2G05520;RI:Chr2:2026628-2026650:+	AT2G05520.1	AT2G05520.2,AT2G05520.1	+	AT2G05520.1	GYGDNGGNYNNGGGYQGGGGNYQGGGGNYQGGGGNYQGGGGRYQGGGGR	43	91	AT2G05520.1	2026571-2026717
IR	Chr2	AT2G05520	AT2G05520;RI:Chr2:2026610-2026671:+	AT2G05520.1	AT2G05520.1,AT2G05520.3	+	AT2G05520.1	GYGDNGGNYNNGGGYQGGGGNYQGGGGNYQGGGGNYQGGGGR	43	84	AT2G05520.1	2026571-2026696
IR	Chr2	AT2G05520	AT2G05520;RI:Chr2:2026610-2026671:+	AT2G05520.1	AT2G05520.1,AT2G05520.3	+	AT2G05520.1	PDQRGYGDNGGNYNNGGGYQGGGGNYQGGGGNYQGGGGNYQGGGGR	39	84	AT2G05520.1	2026559-2026696
IR	Chr2	AT2G05520	AT2G05520;RI:Chr2:2026610-2026671:+	AT2G05520.1	AT2G05520.1,AT2G05520.3	+	AT2G05520.1	ETVKPDQRGYGDNGGNYNNGGGYQGGGGNYQGGGGNYQGGGGNYQGGGGR	35	84	AT2G05520.1	2026547-2026696
IR	Chr2	AT2G05520	AT2G05520;RI:Chr2:2026610-2026671:+	AT2G05520.1	AT2G05520.1,AT2G05520.3	+	AT2G05520.1	GYGDNGGNYNNGGGYQGGGGNYQGGGGNYQGGGGNYQGGGGRYQGGGGR	43	91	AT2G05520.1	2026571-2026717
IR	Chr2	AT2G05520	AT2G05520;RI:Chr2:2026649-2026713:+	AT2G05520.1	AT2G05520.4,AT2G05520.1	+	AT2G05520.1	GYGDNGGNYNNGGGYQGGGGNYQGGGGNYQGGGGNYQGGGGR	43	84	AT2G05520.1	2026571-2026696
IR	Chr2	AT2G05520	AT2G05520;RI:Chr2:2026649-2026713:+	AT2G05520.1	AT2G05520.4,AT2G05520.1	+	AT2G05520.1	PDQRGYGDNGGNYNNGGGYQGGGGNYQGGGGNYQGGGGNYQGGGGR	39	84	AT2G05520.1	2026559-2026696
IR	Chr2	AT2G05520	AT2G05520;RI:Chr2:2026649-2026713:+	AT2G05520.1	AT2G05520.4,AT2G05520.1	+	AT2G05520.1	ETVKPDQRGYGDNGGNYNNGGGYQGGGGNYQGGGGNYQGGGGNYQGGGGR	35	84	AT2G05520.1	2026547-2026696
IR	Chr2	AT2G05520	AT2G05520;RI:Chr2:2026649-2026713:+	AT2G05520.1	AT2G05520.4,AT2G05520.1	+	AT2G05520.1	GYGDNGGNYNNGGGYQGGGGNYQGGGGNYQGGGGNYQGGGGRYQGGGGR	43	91	AT2G05520.1	2026571-2026717
IR	Chr2	AT2G05520	AT2G05520;RI:Chr2:2026649-2026713:+	AT2G05520.1	AT2G05520.4,AT2G05520.1	+	AT2G05520.1	YQGGGGRYQGGGGRYQGGGGR	85	105	AT2G05520.1,AT2G05520.2,AT2G05520.3	2026697-2026759
IR	Chr2	AT2G05520	AT2G05520;RI:Chr2:2026610-2026713:+	AT2G05520.1	AT2G05520.1,AT2G05520.5	+	AT2G05520.1	GYGDNGGNYNNGGGYQGGGGNYQGGGGNYQGGGGNYQGGGGR	43	84	AT2G05520.1	2026571-2026696
IR	Chr2	AT2G05520	AT2G05520;RI:Chr2:2026610-2026713:+	AT2G05520.1	AT2G05520.1,AT2G05520.5	+	AT2G05520.1	PDQRGYGDNGGNYNNGGGYQGGGGNYQGGGGNYQGGGGNYQGGGGR	39	84	AT2G05520.1	2026559-2026696
IR	Chr2	AT2G05520	AT2G05520;RI:Chr2:2026610-2026713:+	AT2G05520.1	AT2G05520.1,AT2G05520.5	+	AT2G05520.1	ETVKPDQRGYGDNGGNYNNGGGYQGGGGNYQGGGGNYQGGGGNYQGGGGR	35	84	AT2G05520.1	2026547-2026696
IR	Chr2	AT2G05520	AT2G05520;RI:Chr2:2026610-2026713:+	AT2G05520.1	AT2G05520.1,AT2G05520.5	+	AT2G05520.1	GYGDNGGNYNNGGGYQGGGGNYQGGGGNYQGGGGNYQGGGGRYQGGGGR	43	91	AT2G05520.1	2026571-2026717
IR	Chr2	AT2G05520	AT2G05520;RI:Chr2:2026610-2026713:+	AT2G05520.1	AT2G05520.1,AT2G05520.5	+	AT2G05520.1	YQGGGGRYQGGGGRYQGGGGR	85	105	AT2G05520.1,AT2G05520.2,AT2G05520.3	2026697-2026759
IR	Chr2	AT2G05520	AT2G05520;RI:Chr2:2026649-2026734:+	AT2G05520.1	AT2G05520.6,AT2G05520.1	+	AT2G05520.1	GYGDNGGNYNNGGGYQGGGGNYQGGGGNYQGGGGNYQGGGGR	43	84	AT2G05520.1	2026571-2026696
IR	Chr2	AT2G05520	AT2G05520;RI:Chr2:2026649-2026734:+	AT2G05520.1	AT2G05520.6,AT2G05520.1	+	AT2G05520.1	PDQRGYGDNGGNYNNGGGYQGGGGNYQGGGGNYQGGGGNYQGGGGR	39	84	AT2G05520.1	2026559-2026696
IR	Chr2	AT2G05520	AT2G05520;RI:Chr2:2026649-2026734:+	AT2G05520.1	AT2G05520.6,AT2G05520.1	+	AT2G05520.1	ETVKPDQRGYGDNGGNYNNGGGYQGGGGNYQGGGGNYQGGGGNYQGGGGR	35	84	AT2G05520.1	2026547-2026696
IR	Chr2	AT2G05520	AT2G05520;RI:Chr2:2026649-2026734:+	AT2G05520.1	AT2G05520.6,AT2G05520.1	+	AT2G05520.1	GYGDNGGNYNNGGGYQGGGGNYQGGGGNYQGGGGNYQGGGGRYQGGGGR	43	91	AT2G05520.1	2026571-2026717
IR	Chr2	AT2G05520	AT2G05520;RI:Chr2:2026649-2026734:+	AT2G05520.1	AT2G05520.6,AT2G05520.1	+	AT2G05520.1	YQGGGGRYQGGGGRYQGGGGR	85	105	AT2G05520.1,AT2G05520.2,AT2G05520.3	2026697-2026759
IR	Chr2	AT2G06025	AT2G06025;RI:Chr2:2351447-2351672:+	AT2G06025.2,AT2G06025.5	AT2G06025.2,AT2G06025.5,AT2G06025.7	+	AT2G06025.1	YGYIANLCVAK	209	219	AT2G06025.1,AT2G06025.2,AT2G06025.3,AT2G06025.4,AT2G06025.5,AT2G06025.6	2351449-2351481
IR	Chr2	AT2G06025	AT2G06025;RI:Chr2:2351447-2351672:+	AT2G06025.2,AT2G06025.5	AT2G06025.2,AT2G06025.5,AT2G06025.7	+	AT2G06025.1	QGIACNMLRFAVESAR	224	239	AT2G06025.1,AT2G06025.2,AT2G06025.3,AT2G06025.4,AT2G06025.5,AT2G06025.6	2351494-2351541
IR	Chr2	AT2G06025	AT2G06025;RI:Chr2:2351447-2351672:+	AT2G06025.2,AT2G06025.5	AT2G06025.2,AT2G06025.5,AT2G06025.7	+	AT2G06025.1	FAVESAR	233	239	AT2G06025.1,AT2G06025.2,AT2G06025.3,AT2G06025.4,AT2G06025.5,AT2G06025.6	2351521-2351541
IR	Chr2	AT2G06510	AT2G06510;RI:Chr2:2585220-2585290:+	AT2G06510.1	AT2G06510.1,AT2G06510.2	+	AT2G06510.1	PVSLTPNAITAIH	2	14	AT2G06510.1	2585218-2585256
IR	Chr2	AT2G06510	AT2G06510;RI:Chr2:2585220-2585290:+	AT2G06510.1	AT2G06510.1,AT2G06510.2	+	AT2G06510.1	PVSLTPNAITAIHDGDVNLKPLLQVLEIK	2	30	AT2G06510.1	2585218-2585304
IR	Chr2	AT2G06510	AT2G06510;RI:Chr2:2585220-2585290:+	AT2G06510.1	AT2G06510.1,AT2G06510.2	+	AT2G06510.1	PVSLTPNAITAIHDGDVNLKPLLQVLEIKMIGR	2	34	AT2G06510.1	2585218-2585316
IR	Chr2	AT2G06510	AT2G06510;RI:Chr2:2585220-2585290:+	AT2G06510.1	AT2G06510.1,AT2G06510.2	+	AT2G06510.1	MPVSLTPNAITAIH	1	14	AT2G06510.1	2585215-2585256
[truncated: 4,512 more rows]

## Sheet: 5 Unique Peptides from Introns
Gene	Protein	Peptide	Protein Start	Protein End	Mapped Isoforms	Search	Groups Detected In
[truncated: 106 more rows]

[truncated: 2 more sheets: 6 Evidence of exitron splicing, 7 Evidence of exitron retained]
