# Supplementary material for: Impact of alternative splicing on Arabidopsis proteome
Source: Nucleic Acids Res. 2026 May 4;54(8):gkag400. doi: 10.1093/nar/gkag400 (PMC13136898; doi:10.1093/nar/gkag400)
Supplement: gkag400_Supplemental_Files [file gkag400_supplemental_files.zip › Supplemental Table 3 - TMT Quan V2.xlsx]

## Sheet: 0 Description
	Table of Contents
	Sheet	Title	Description
	1	Proteomics ap vs WT	TMT quantification of protein groups in acinus pinin vs WT Comparison.
	2	GO Analysis Proteomics	Go Analysis using genes that are differentially abundant at the proteome level
	3	GO Analysis Transcriptomics	Go Analysis using genes that are differentially expressed at the transcriptome level
	4	IIR Mixed Table	A table combining protein and transcriptome quantifications as well as intron retention level data for genes with increased intron retention
	5	DIR Mixed Table	A table combining protein and transcriptome quantifications as well as intron retention level data for genes with decreased intron retention

## Sheet: 1 Proteomics ap vs WT
Protein	Gene	Label	log2FC	SE	DF	pvalue	adj.pvalue	issue	Peptide Counts	isImputed
AT2G32240.1	AT2G32240	ap-col	0.102767	0.0615307	10.8859	0.123354	0.187494	NA	118	no
AT5G41790.1	AT5G41790	ap-col	0.121862	0.0665817	10.8859	0.0947004	0.151173	NA	103	no
AT1G79280.1;AT1G79280.3;AT1G79280.2	AT1G79280	ap-col	0.00320119	0.0733443	10.8859	0.965977	0.97541	NA	100	no
AT5G40450.1	AT5G40450	ap-col	-0.21197	0.110393	10.8859	0.0814117	0.1334	NA	98	no
AT5G53460.3;AT5G53460.2;AT5G53460.1	AT5G53460	ap-col	-0.313682	0.076951	10.8859	0.00187079	0.00569707	NA	96	no
AT3G02260.1	AT3G02260	ap-col	0.566401	0.0896852	10.8859	5.99e-05	0.000346625	NA	92	no
AT4G28080.1	AT4G28080	ap-col	-0.728265	0.0629592	10.8859	1.87e-07	3.91e-06	NA	73	no
AT5G04140.1;AT5G04140.2	AT5G04140	ap-col	-0.318122	0.0749678	10.8859	0.00141307	0.00454386	NA	72	no
AT3G15950.1;AT3G15950.2	AT3G15950	ap-col	0.0802959	0.0547569	10.8859	0.170821	0.245478	NA	69	no
AT1G65010.1	AT1G65010	ap-col	-0.3675	0.058591	10.8859	6.35e-05	0.000364163	NA	68	no
AT2G28290.2;AT2G28290.3;AT2G28290.1	AT2G28290	ap-col	-0.154914	0.0574958	10.8859	0.0210388	0.0429961	NA	68	no
AT5G42950.1	AT5G42950	ap-col	0.0379514	0.0574838	10.8859	0.522843	0.61099	NA	67	no
AT1G01320.2;AT1G01320.1	AT1G01320	ap-col	-0.25549	0.0692421	10.8859	0.0036262	0.00982492	NA	65	no
AT4G11420.1	AT4G11420	ap-col	0.0161278	0.0649308	10.8859	0.80846	0.852384	NA	64	no
AT1G64790.1;AT1G64790.2	AT1G64790	ap-col	-0.0740666	0.0838457	10.8859	0.396127	0.490811	NA	63	no
AT2G22125.1	AT2G22125	ap-col	-0.0332368	0.0845228	10.8859	0.701743	0.765948	NA	63	no
AT1G20960.2;AT1G20960.1	AT1G20960	ap-col	0.169291	0.0921162	10.8859	0.0935138	0.149588	NA	60	no
AT3G16000.1	AT3G16000	ap-col	-0.436579	0.0529891	10.8859	5.28e-06	5.03e-05	NA	60	no
AT3G45140.1	AT3G45140	ap-col	0.645627	0.151511	10.8859	0.00137173	0.00442635	NA	59	no
AT4G02510.1	AT4G02510	ap-col	-0.0641623	0.0567385	10.8859	0.28242	0.372853	NA	59	no
AT4G31570.1	AT4G31570	ap-col	0.170085	0.07721	10.8859	0.0500799	0.0887236	NA	58	no
AT5G15450.1	AT5G15450	ap-col	0.361342	0.0695139	10.8859	0.000305511	0.00130051	NA	58	no
AT1G06950.1	AT1G06950	ap-col	-0.25933	0.055837	10.8859	0.000731384	0.00264603	NA	57	no
AT1G74260.1	AT1G74260	ap-col	0.22362	0.0703473	10.8859	0.00888833	0.0207251	NA	57	no
AT1G29900.1	AT1G29900	ap-col	0.140663	0.0599744	10.8859	0.0390277	0.0719681	NA	56	no
AT3G43300.2;AT3G43300.1	AT3G43300	ap-col	0.0663872	0.0662912	10.8859	0.338351	0.431892	NA	56	no
AT3G52140.1;AT3G52140.2;AT3G52140.4;AT3G52140.3	AT3G52140	ap-col	0.306765	0.070548	10.8859	0.00118704	0.0039339	NA	56	no
AT1G80410.1;AT1G80410.2	AT1G80410	ap-col	0.22758	0.0518247	10.8859	0.00110555	0.00371035	NA	54	no
AT4G01800.1;AT4G01800.2	AT4G01800	ap-col	-0.418324	0.0615009	10.8859	3.1e-05	0.000203846	NA	54	no
AT1G10760.1	AT1G10760	ap-col	-0.356019	0.0720243	10.8859	0.000454302	0.00180109	NA	53	no
AT4G33090.1	AT4G33090	ap-col	-0.0416461	0.0662504	10.8859	0.542564	0.628944	NA	53	no
AT5G13630.1;AT5G13630.2	AT5G13630	ap-col	-0.415712	0.0899004	10.8859	0.000755768	0.00271892	NA	53	no
AT5G46070.1	AT5G46070	ap-col	0.0129922	0.0722639	10.8859	0.860622	0.894113	NA	53	no
AT1G08520.1	AT1G08520	ap-col	-0.172328	0.0589659	10.8859	0.0140152	0.0304572	NA	52	no
AT3G50370.1	AT3G50370	ap-col	0.116135	0.0647277	10.8859	0.100567	0.158618	NA	52	no
AT3G62010.2;AT3G62010.1	AT3G62010	ap-col	-0.320443	0.0650746	10.8859	0.000467953	0.00184465	NA	52	no
AT5G55220.1	AT5G55220	ap-col	-0.337605	0.0553365	10.8859	8.08e-05	0.000440764	NA	52	no
AT1G36160.2;AT1G36160.1	AT1G36160	ap-col	0.127707	0.0706545	10.8859	0.0983698	0.155773	NA	51	no
AT3G46740.1	AT3G46740	ap-col	-0.11093	0.0563323	10.8859	0.074906	0.124657	NA	51	no
AT5G37830.1	AT5G37830	ap-col	0.416827	0.0739084	10.8859	0.000157097	0.00075761	NA	51	no
AT5G63420.1	AT5G63420	ap-col	0.0267868	0.050636	10.8859	0.607419	0.686661	NA	51	no
AT1G67230.1	AT1G67230	ap-col	-0.309882	0.0811788	10.8859	0.00290998	0.00822535	NA	50	no
AT2G41220.1	AT2G41220	ap-col	-0.23594	0.0674151	10.8859	0.00504868	0.0129617	NA	50	no
AT4G24680.1	AT4G24680	ap-col	-0.011259	0.0661793	10.8859	0.868029	0.900053	NA	50	no
AT5G22800.1	AT5G22800	ap-col	-0.207323	0.0538996	10.8859	0.0027676	0.00788516	NA	50	no
AT1G79830.3;AT1G79830.2;AT1G79830.1;AT1G79830.4	AT1G79830	ap-col	0.0550987	0.0584701	10.8859	0.366462	0.460604	NA	49	no
AT2G27170.2;AT2G27170.1	AT2G27170	ap-col	-0.0335459	0.0710969	10.8859	0.646362	0.72121	NA	49	no
AT2G46020.1;AT2G46020.2	AT2G46020	ap-col	-0.24468	0.0864465	10.8859	0.0165127	0.0350061	NA	49	no
AT3G29320.1	AT3G29320	ap-col	0.0795069	0.0608474	10.8859	0.218259	0.301699	NA	49	no
AT2G30110.1	AT2G30110	ap-col	0.296315	0.0615889	10.8859	0.000559745	0.00213365	NA	48	no
AT3G10650.1	AT3G10650	ap-col	-0.0898738	0.0732364	10.8859	0.245635	0.331889	NA	48	no
AT3G19170.1;AT3G19170.2	AT3G19170	ap-col	0.144038	0.0565766	10.8859	0.0273881	0.0537596	NA	48	no
AT4G10320.1	AT4G10320	ap-col	0.246418	0.0626291	10.8859	0.00238025	0.00695355	NA	48	no
AT1G62750.1	AT1G62750	ap-col	-0.115794	0.0595725	10.8859	0.078218	0.129168	NA	47	no
AT3G56150.1;AT3G56150.2	AT3G56150	ap-col	0.0409823	0.0686479	10.8859	0.562723	0.64733	NA	47	no
AT4G24190.2;AT4G24190.1	AT4G24190	ap-col	0.864157	0.0866741	10.8859	8.29e-07	1.18e-05	NA	47	no
AT4G30160.2;AT4G30160.1	AT4G30160	ap-col	-0.130542	0.0611512	10.8859	0.056371	0.0980144	NA	47	no
ATCG00490.1	ATCG00490	ap-col	-0.240446	0.0803153	10.8859	0.0123457	0.0273437	NA	47	no
AT1G05320.3;AT1G05320.2;AT1G05320.1	AT1G05320	ap-col	0.389957	0.0689221	10.8859	0.000152948	0.000741438	NA	46	no
AT1G14850.1	AT1G14850	ap-col	0.104516	0.0695032	10.8859	0.16109	0.234116	NA	46	no
AT1G78900.2;AT1G78900.1	AT1G78900	ap-col	0.29288	0.0506605	10.8859	0.000127696	0.000641083	NA	46	no
AT2G34680.1	AT2G34680	ap-col	-0.779226	0.09654	10.8859	6.41e-06	5.84e-05	NA	46	no
AT2G38040.2;AT2G38040.1	AT2G38040	ap-col	-0.367696	0.0543445	10.8859	3.25e-05	0.000211958	NA	46	no
AT3G46970.1	AT3G46970	ap-col	0.124237	0.0725134	10.8859	0.114953	0.177114	NA	46	no
AT1G22530.1	AT1G22530	ap-col	-1.22888	0.104177	10.8859	1.53e-07	3.38e-06	NA	45	no
AT4G37910.1	AT4G37910	ap-col	0.512825	0.0696439	10.8859	1.51e-05	0.000113915	NA	45	no
AT5G61780.1	AT5G61780	ap-col	0.0472635	0.0572323	10.8859	0.426635	0.521246	NA	45	no
AT1G69830.1	AT1G69830	ap-col	0.0722979	0.0697097	10.8859	0.322165	0.41534	NA	44	no
AT4G29060.1;AT4G29060.2	AT4G29060	ap-col	-0.188976	0.063346	10.8859	0.0125795	0.0277815	NA	44	no
ATCG01130.1	ATCG01130	ap-col	-0.836008	0.0700717	10.8859	1.37e-07	3.14e-06	NA	44	no
AT1G18270.1;AT1G18270.2;AT1G18270.3	AT1G18270	ap-col	-0.299362	0.0805041	10.8859	0.0034499	0.00945073	NA	43	no
AT2G04030.1;AT2G04030.2	AT2G04030	ap-col	0.300022	0.0599185	10.8859	0.000410819	0.00166074	NA	43	no
AT3G55410.1	AT3G55410	ap-col	0.536738	0.0616702	10.8859	3.12e-06	3.32e-05	NA	43	no
AT4G16660.1	AT4G16660	ap-col	0.938891	0.0790568	10.8859	1.43e-07	3.23e-06	NA	43	no
AT4G35800.1	AT4G35800	ap-col	0.0745244	0.0696604	10.8859	0.307846	0.399933	NA	43	no
ATCG00170.1	ATCG00170	ap-col	-0.176643	0.0912721	10.8859	0.0793418	0.130627	NA	43	no
AT1G14610.1	AT1G14610	ap-col	-0.527404	0.0601194	10.8859	2.9e-06	3.11e-05	NA	42	no
AT1G22060.1	AT1G22060	ap-col	-0.00517227	0.0717068	10.8859	0.943806	0.959103	NA	42	no
AT1G56500.1	AT1G56500	ap-col	-1.61677	0.0680667	10.8859	9.99e-11	1.56e-08	NA	42	no
AT1G70320.1	AT1G70320	ap-col	0.603686	0.0758832	10.8859	7.35e-06	6.44e-05	NA	42	no
AT2G20190.1	AT2G20190	ap-col	-0.196334	0.0784355	10.8859	0.0295441	0.0572296	NA	42	no
AT5G20890.1	AT5G20890	ap-col	-0.0405273	0.057842	10.8859	0.49822	0.588219	NA	42	no
AT5G42390.1	AT5G42390	ap-col	0.0812536	0.072919	10.8859	0.289149	0.380064	NA	42	no
AT5G60600.1;AT5G60600.2;AT5G60600.3	AT5G60600	ap-col	-0.393372	0.0583039	10.8859	3.34e-05	0.000216755	NA	42	no
ATCG00480.1	ATCG00480	ap-col	-0.328697	0.0561401	10.8859	0.000114756	0.000586736	NA	42	no
AT1G09620.1	AT1G09620	ap-col	0.24848	0.0614315	10.8859	0.00197336	0.00595057	NA	41	no
AT2G42600.1;AT2G42600.2	AT2G42600	ap-col	-0.641507	0.0582416	10.8859	3.07e-07	5.66e-06	NA	41	no
AT4G17140.3;AT4G17140.1;AT4G17140.2	AT4G17140	ap-col	-1.10103	0.0815029	10.8859	3.83e-08	1.21e-06	NA	41	no
AT4G27500.1	AT4G27500	ap-col	0.281255	0.0772842	10.8859	0.00395887	0.0105739	NA	41	no
AT1G09770.1	AT1G09770	ap-col	-0.148968	0.0662655	10.8859	0.0462868	0.0830656	NA	40	no
AT1G11660.1	AT1G11660	ap-col	0.509506	0.0529759	10.8859	1.18e-06	1.58e-05	NA	40	no
AT1G17220.1	AT1G17220	ap-col	-0.0943882	0.0539975	10.8859	0.108568	0.168967	NA	40	no
AT1G27430.1	AT1G27430	ap-col	0.0153213	0.0576962	10.8859	0.795547	0.843002	NA	40	no
AT1G29880.1	AT1G29880	ap-col	0.309289	0.0529256	10.8859	0.000116609	0.000594676	NA	40	no
AT1G63770.4;AT1G63770.3;AT1G63770.5;AT1G63770.1;AT1G63770.2	AT1G63770	ap-col	-0.000572879	0.0673044	10.8859	0.993363	0.994942	NA	40	no
AT2G05710.1	AT2G05710	ap-col	0.773937	0.0790561	10.8859	9.93e-07	1.37e-05	NA	40	no
AT2G41740.1	AT2G41740	ap-col	-0.101644	0.0563325	10.8859	0.0988816	0.156458	NA	40	no
AT3G18480.1	AT3G18480	ap-col	-0.0153516	0.0587416	10.8859	0.798708	0.845382	NA	40	no
AT4G20850.1	AT4G20850	ap-col	-1.32452	0.0519308	10.8859	4.66e-11	9.5e-09	NA	40	no
AT5G07350.1;AT5G07350.2	AT5G07350	ap-col	0.0752322	0.065155	10.8859	0.272945	0.362387	NA	40	no
AT5G26570.1;AT5G26570.2	AT5G26570	ap-col	-0.118622	0.0775134	10.8859	0.154457	0.226113	NA	40	no
AT5G35970.1	AT5G35970	ap-col	-0.128677	0.0651169	10.8859	0.0740334	0.123368	NA	40	no
AT5G50920.1	AT5G50920	ap-col	-0.0884527	0.0519046	10.8859	0.116693	0.179238	NA	40	no
AT5G64270.1	AT5G64270	ap-col	-0.0787379	0.0761591	10.8859	0.323623	0.416874	NA	40	no
AT1G21630.1;AT1G21630.2	AT1G21630	ap-col	-0.178977	0.0512577	10.8859	0.00512071	0.0131175	NA	39	no
AT2G26140.1	AT2G26140	ap-col	0.258075	0.0596514	10.8859	0.00123097	0.00405926	NA	39	no
AT3G02760.1	AT3G02760	ap-col	0.156256	0.0567078	10.8859	0.0188705	0.0392656	NA	39	no
AT3G04340.1	AT3G04340	ap-col	-0.413977	0.0734895	10.8859	0.00015864	0.000764032	NA	39	no
AT3G22380.1;AT3G22380.2	AT3G22380	ap-col	-0.0957412	0.0668587	10.8859	0.180227	0.256969	NA	39	no
AT3G24503.1	AT3G24503	ap-col	0.660703	0.0640603	10.8859	5.92e-07	9.26e-06	NA	39	no
AT4G10120.2;AT4G10120.1	AT4G10120	ap-col	-0.48236	0.0903774	10.8859	0.000247051	0.00109191	NA	39	no
AT4G15530.4;AT4G15530.1;AT4G15530.6;AT4G15530.5;AT4G15530.3;AT4G15530.2	AT4G15530	ap-col	1.3039	0.0724026	10.8859	1.9e-09	1.28e-07	NA	39	no
AT4G17330.1	AT4G17330	ap-col	-0.959603	0.0599772	10.8859	6.58e-09	3.25e-07	NA	39	no
AT5G03280.1	AT5G03280	ap-col	0.0460191	0.0805118	10.8859	0.579216	0.662562	NA	39	no
AT1G48090.1	AT1G48090	ap-col	-0.836641	0.0806701	10.8859	5.61e-07	8.95e-06	NA	38	no
AT1G50380.1	AT1G50380	ap-col	0.144314	0.0558041	10.8859	0.0255031	0.0505465	NA	38	no
AT2G02560.2;AT2G02560.1	AT2G02560	ap-col	0.396609	0.107093	10.8859	0.00354193	0.00963804	NA	38	no
AT2G15620.1	AT2G15620	ap-col	-0.626947	0.0600864	10.8859	5.28e-07	8.53e-06	NA	38	no
AT2G28000.1	AT2G28000	ap-col	0.0365586	0.0586176	10.8859	0.545684	0.631663	NA	38	no
AT3G01780.1	AT3G01780	ap-col	0.0500016	0.0762533	10.8859	0.525614	0.613815	NA	38	no
AT3G03710.1	AT3G03710	ap-col	-0.242757	0.0585819	10.8859	0.00166958	0.00519508	NA	38	no
AT3G05900.1	AT3G05900	ap-col	-0.895049	0.101461	10.8859	2.74e-06	2.97e-05	NA	38	no
AT4G31990.4;AT4G31990.2;AT4G31990.1;AT4G31990.3	AT4G31990	ap-col	0.0295732	0.0584007	10.8859	0.622686	0.700433	NA	38	no
AT5G19820.1	AT5G19820	ap-col	0.104908	0.0813325	10.8859	0.223826	0.307611	NA	38	no
AT5G40480.1	AT5G40480	ap-col	0.218324	0.089737	10.8859	0.0334487	0.0634184	NA	38	no
AT1G20760.1	AT1G20760	ap-col	-0.212513	0.0535767	10.8859	0.00225406	0.00664374	NA	37	no
AT1G42550.1	AT1G42550	ap-col	-0.277859	0.0562738	10.8859	0.000458194	0.00181496	NA	37	no
AT1G56070.1	AT1G56070	ap-col	0.169153	0.0504267	10.8859	0.00651698	0.0160276	NA	37	no
AT1G68790.1	AT1G68790	ap-col	-0.071464	0.062342	10.8859	0.276235	0.36613	NA	37	no
AT1G70070.1	AT1G70070	ap-col	0.129633	0.0720592	10.8859	0.0997715	0.157614	NA	37	no
AT1G79560.1	AT1G79560	ap-col	-0.412293	0.0853591	10.8859	0.000543151	0.0020807	NA	37	no
AT2G26890.1	AT2G26890	ap-col	0.100655	0.0659254	10.8859	0.155327	0.227171	NA	37	no
AT3G25690.1;AT3G25690.2;AT3G25690.3	AT3G25690	ap-col	-0.255506	0.0632727	10.8859	0.00199573	0.00600756	NA	37	no
AT3G46780.1	AT3G46780	ap-col	-0.525378	0.0503201	10.8859	5.24e-07	8.49e-06	NA	37	no
AT3G62360.1	AT3G62360	ap-col	0.0159178	0.0551888	10.8859	0.778439	0.829186	NA	37	no
AT4G34450.1	AT4G34450	ap-col	0.184608	0.0773919	10.8859	0.0363761	0.0679281	NA	37	no
AT4G38600.1;AT4G38600.2	AT4G38600	ap-col	0.201604	0.0580241	10.8859	0.00527767	0.01345	NA	37	no
AT5G04590.1	AT5G04590	ap-col	0.117911	0.0872329	10.8859	0.203894	0.284937	NA	37	no
AT5G61970.1	AT5G61970	ap-col	0.0996752	0.0668123	10.8859	0.164134	0.237767	NA	37	no
AT1G12800.1	AT1G12800	ap-col	-0.144768	0.0618419	10.8859	0.0393336	0.0724164	NA	36	no
AT1G15130.1	AT1G15130	ap-col	0.34862	0.0562196	10.8859	7.02e-05	0.000395924	NA	36	no
AT1G31230.1	AT1G31230	ap-col	0.268622	0.0660991	10.8859	0.00191057	0.00580036	NA	36	no
AT2G26570.1	AT2G26570	ap-col	-0.246664	0.0590464	10.8859	0.00157802	0.00496369	NA	36	no
AT3G10690.1	AT3G10690	ap-col	0.0165713	0.0659451	10.8859	0.806271	0.850767	NA	36	no
AT3G13860.1	AT3G13860	ap-col	0.267694	0.0566326	10.8859	0.000640495	0.00238375	NA	36	no
AT3G50590.1	AT3G50590	ap-col	-0.15409	0.0615486	10.8859	0.029522	0.0572028	NA	36	no
AT4G13780.1	AT4G13780	ap-col	0.0784837	0.0574731	10.8859	0.199625	0.279905	NA	36	no
AT5G13030.1	AT5G13030	ap-col	0.250065	0.0511567	10.8859	0.000495337	0.00193172	NA	36	no
AT5G16730.1	AT5G16730	ap-col	-0.278782	0.0568223	10.8859	0.00048146	0.00188769	NA	36	no
AT1G16720.1	AT1G16720	ap-col	-0.326571	0.0743608	10.8859	0.0011049	0.00371035	NA	35	no
AT1G47900.2;AT1G47900.1	AT1G47900	ap-col	-0.412998	0.0592759	10.8859	2.5e-05	0.000171063	NA	35	no
AT1G74470.1	AT1G74470	ap-col	-0.310722	0.0522825	10.8859	0.00010108	0.000528513	NA	35	no
AT3G03380.1	AT3G03380	ap-col	0.299457	0.059005	10.8859	0.000369508	0.00152287	NA	35	no
AT3G23990.1	AT3G23990	ap-col	0.317119	0.055024	10.8859	0.000131078	0.000655672	NA	35	no
AT3G45780.2;AT3G45780.1	AT3G45780	ap-col	-0.413092	0.0828379	10.8859	0.000424163	0.00170518	NA	35	no
AT3G57660.1	AT3G57660	ap-col	0.548117	0.0702134	10.8859	8.78e-06	7.41e-05	NA	35	no
AT4G26900.1	AT4G26900	ap-col	0.0138524	0.0531575	10.8859	0.799271	0.845675	NA	35	no
AT5G13560.1	AT5G13560	ap-col	-0.133648	0.0643613	10.8859	0.0623316	0.106547	NA	35	no
AT5G14580.1	AT5G14580	ap-col	0.505699	0.0733667	10.8859	2.76e-05	0.000186046	NA	35	no
AT5G26710.1	AT5G26710	ap-col	0.00541104	0.0570536	10.8859	0.926164	0.946242	NA	35	no
AT5G26830.1	AT5G26830	ap-col	0.233464	0.0498844	10.8859	0.00069049	0.00252372	NA	35	no
AT1G13020.1	AT1G13020	ap-col	0.0621403	0.0646398	10.8859	0.357253	0.451075	NA	34	no
AT1G42970.1	AT1G42970	ap-col	-0.135384	0.0756803	10.8859	0.101459	0.159825	NA	34	no
AT1G50030.2;AT1G50030.1	AT1G50030	ap-col	-0.0985044	0.103347	10.8859	0.361201	0.454876	NA	34	no
AT1G55860.2;AT1G55860.1	AT1G55860	ap-col	0.743934	0.0794217	10.8859	1.53e-06	1.92e-05	NA	34	no
AT2G23350.1	AT2G23350	ap-col	-0.038063	0.062112	10.8859	0.552588	0.63792	NA	34	no
AT3G13300.2;AT3G13300.1	AT3G13300	ap-col	0.204767	0.0647661	10.8859	0.00916291	0.0212559	NA	34	no
AT3G55800.1	AT3G55800	ap-col	-0.154039	0.0677564	10.8859	0.0442772	0.0799771	NA	34	no
AT4G03430.1	AT4G03430	ap-col	0.272733	0.065902	10.8859	0.00168489	0.00523566	NA	34	no
AT4G27430.2;AT4G27430.1	AT4G27430	ap-col	-0.973344	0.0662676	10.8859	1.61e-08	6.4e-07	NA	34	no
AT5G08450.3;AT5G08450.2;AT5G08450.1	AT5G08450	ap-col	0.0501227	0.0595462	10.8859	0.418039	0.512507	NA	34	no
AT5G13650.1;AT5G13650.2	AT5G13650	ap-col	-0.342631	0.0635956	10.8859	0.000228872	0.00102663	NA	34	no
AT5G20960.2;AT5G20960.1	AT5G20960	ap-col	0.522528	0.0581992	10.8859	2.31e-06	2.61e-05	NA	34	no
AT5G27470.1	AT5G27470	ap-col	0.159351	0.0521621	10.8859	0.0110738	0.0249333	NA	34	no
AT5G27540.2;AT5G27540.1	AT5G27540	ap-col	0.108808	0.0585243	10.8859	0.0902183	0.145086	NA	34	no
AT5G49880.1	AT5G49880	ap-col	-0.194864	0.0579961	10.8859	0.00645387	0.0159034	NA	34	no
AT1G20970.1	AT1G20970	ap-col	0.0998263	0.0507576	10.8859	0.0752236	0.125126	NA	33	no
AT1G48410.1;AT1G48410.3;AT1G48410.2	AT1G48410	ap-col	-0.0458296	0.0799527	10.8859	0.578152	0.661563	NA	33	no
AT1G48920.1	AT1G48920	ap-col	0.495611	0.0896698	10.8859	0.00018567	0.000869703	NA	33	no
AT1G65930.1	AT1G65930	ap-col	-0.369628	0.0570489	10.8859	4.78e-05	0.000288259	NA	33	no
AT1G72410.1;AT1G72410.2	AT1G72410	ap-col	-0.306219	0.061541	10.8859	0.00043147	0.00172688	NA	33	no
AT2G36530.1	AT2G36530	ap-col	0.311039	0.0551687	10.8859	0.000157518	0.000759154	NA	33	no
AT2G38770.1	AT2G38770	ap-col	0.254217	0.0695862	10.8859	0.0038635	0.0103685	NA	33	no
AT2G40840.1	AT2G40840	ap-col	-0.970355	0.0793732	10.8859	1.07e-07	2.61e-06	NA	33	no
AT2G47390.1	AT2G47390	ap-col	0.377024	0.0614303	10.8859	7.67e-05	0.000424325	NA	33	no
AT3G03960.1	AT3G03960	ap-col	-0.116216	0.0586778	10.8859	0.0734699	0.122591	NA	33	no
AT3G06530.3;AT3G06530.2;AT3G06530.1	AT3G06530	ap-col	0.684839	0.0833194	10.8859	5.4e-06	5.13e-05	NA	33	no
AT3G10380.1	AT3G10380	ap-col	-0.406525	0.0606641	10.8859	3.55e-05	0.000227756	NA	33	no
AT3G11710.1	AT3G11710	ap-col	0.26308	0.0562417	10.8859	0.000693194	0.00253027	NA	33	no
AT3G60190.1	AT3G60190	ap-col	-0.00661212	0.0634235	10.8859	0.918864	0.940448	NA	33	no
AT4G00570.1	AT4G00570	ap-col	0.385799	0.0560005	10.8859	2.77e-05	0.000186636	NA	33	no
AT4G02480.1	AT4G02480	ap-col	0.111356	0.0587806	10.8859	0.0850252	0.138227	NA	33	no
AT4G21710.1	AT4G21710	ap-col	0.0855191	0.0904018	10.8859	0.364679	0.458654	NA	33	no
AT4G31160.1	AT4G31160	ap-col	0.28539	0.0846468	10.8859	0.00632354	0.0156406	NA	33	no
AT4G34490.1	AT4G34490	ap-col	-0.109391	0.0502518	10.8859	0.0523995	0.0920795	NA	33	no
AT4G39680.2;AT4G39680.1	AT4G39680	ap-col	-2.82329	0.0635214	10.8859	1.17e-13	2.02e-10	NA	33	no
AT5G20200.1	AT5G20200	ap-col	-0.00530177	0.0591504	10.8859	0.930207	0.949238	NA	33	no
AT5G26360.1	AT5G26360	ap-col	-0.11192	0.0605475	10.8859	0.0918576	0.147432	NA	33	no
AT5G61140.2;AT5G61140.1	AT5G61140	ap-col	-0.138662	0.073735	10.8859	0.0870374	0.140969	NA	33	no
AT5G65460.1	AT5G65460	ap-col	-0.538294	0.0653319	10.8859	5.28e-06	5.03e-05	NA	33	no
ATCG00190.1	ATCG00190	ap-col	-0.33936	0.0766727	10.8859	0.00104407	0.00354573	NA	33	no
AT1G49340.2;AT1G49340.1	AT1G49340	ap-col	-0.169972	0.0986851	10.8859	0.113254	0.174983	NA	32	no
AT1G62390.1	AT1G62390	ap-col	-0.0436492	0.0639893	10.8859	0.509409	0.59837	NA	32	no
AT1G77510.1	AT1G77510	ap-col	0.793047	0.102574	10.8859	9.6e-06	8.01e-05	NA	32	no
AT2G35630.1	AT2G35630	ap-col	-1.1025	0.0883359	10.8859	8.63e-08	2.19e-06	NA	32	no
AT2G45540.1;AT2G45540.2	AT2G45540	ap-col	-0.647477	0.0730285	10.8859	2.61e-06	2.87e-05	NA	32	no
AT3G13870.1;AT3G13870.2	AT3G13870	ap-col	-0.227897	0.0636168	10.8859	0.00437096	0.0115067	NA	32	no
AT3G26400.1	AT3G26400	ap-col	0.0247407	0.0620147	10.8859	0.697645	0.762592	NA	32	no
AT3G27530.1	AT3G27530	ap-col	-0.0875488	0.0685091	10.8859	0.227857	0.311913	NA	32	no
AT3G63460.1;AT3G63460.3;AT3G63460.2	AT3G63460	ap-col	0.102371	0.0595407	10.8859	0.113816	0.175734	NA	32	no
AT4G01290.2;AT4G01290.1	AT4G01290	ap-col	-0.496373	0.0549765	10.8859	2.19e-06	2.51e-05	NA	32	no
AT4G04910.1	AT4G04910	ap-col	0.187062	0.0547894	10.8859	0.00586656	0.0146754	NA	32	no
AT4G38710.1;AT4G38710.2	AT4G38710	ap-col	-0.612041	0.0746522	10.8859	5.53e-06	5.23e-05	NA	32	no
AT5G06460.1	AT5G06460	ap-col	0.296458	0.0631459	10.8859	0.000674325	0.00248186	NA	32	no
AT5G13530.2;AT5G13530.1	AT5G13530	ap-col	0.100006	0.0613246	10.8859	0.131506	0.197738	NA	32	no
AT5G20280.1	AT5G20280	ap-col	0.297501	0.0681874	10.8859	0.00115857	0.00385428	NA	32	no
AT5G20490.1;AT5G20490.2	AT5G20490	ap-col	-0.251422	0.0707136	10.8859	0.00458041	0.0119567	NA	32	no
AT5G45510.2;AT5G45510.1	AT5G45510	ap-col	0.706302	0.0592953	10.8859	1.39e-07	3.16e-06	NA	32	no
AT5G47040.1	AT5G47040	ap-col	-0.324576	0.0691942	10.8859	0.000678696	0.00249443	NA	32	no
AT5G63840.1	AT5G63840	ap-col	0.19411	0.0636956	10.8859	0.0112216	0.025225	NA	32	no
AT1G14830.1	AT1G14830	ap-col	-0.0398412	0.064784	10.8859	0.551203	0.636647	NA	31	no
AT1G19870.1	AT1G19870	ap-col	-0.328731	0.0629795	10.8859	0.000295574	0.00126482	NA	31	no
AT1G24706.1;AT1G24706.2	AT1G24706	ap-col	0.0754647	0.0774829	10.8859	0.351226	0.444972	NA	31	no
AT1G63940.4;AT1G63940.1;AT1G63940.2;AT1G63940.3	AT1G63940	ap-col	-0.0380438	0.0493985	10.8859	0.457604	0.551305	NA	31	no
AT1G72150.1	AT1G72150	ap-col	-1.5189	0.138885	10.8859	3.3e-07	5.99e-06	NA	31	no
AT3G06860.1	AT3G06860	ap-col	0.665258	0.0566618	10.8859	1.61e-07	3.48e-06	NA	31	no
AT3G16460.2;AT3G16460.1	AT3G16460	ap-col	-0.167169	0.0677239	10.8859	0.0314171	0.060143	NA	31	no
AT3G18190.1	AT3G18190	ap-col	-0.0600792	0.0642689	10.8859	0.370159	0.464492	NA	31	no
AT3G25230.1;AT3G25230.2	AT3G25230	ap-col	-0.0735931	0.0688565	10.8859	0.308291	0.400308	NA	31	no
AT3G54670.1;AT3G54670.3	AT3G54670	ap-col	-0.0437774	0.0602632	10.8859	0.482899	0.5736	NA	31	no
AT3G57410.1	AT3G57410	ap-col	-0.116539	0.0592994	10.8859	0.0754118	0.125394	NA	31	no
AT5G08650.1	AT5G08650	ap-col	-0.4778	0.0743436	10.8859	5.14e-05	0.000305163	NA	31	no
AT5G18570.1	AT5G18570	ap-col	0.22629	0.0676883	10.8859	0.00664811	0.0162778	NA	31	no
AT5G19220.1	AT5G19220	ap-col	-1.14934	0.0505465	10.8859	1.59e-10	2.21e-08	NA	31	no
AT5G19620.1	AT5G19620	ap-col	-0.0162288	0.0600604	10.8859	0.792054	0.840007	NA	31	no
AT5G23890.1	AT5G23890	ap-col	-0.0555261	0.0671316	10.8859	0.425926	0.520656	NA	31	no
AT5G24710.1	AT5G24710	ap-col	-0.103902	0.0586808	10.8859	0.104582	0.163924	NA	31	no
AT5G36210.1	AT5G36210	ap-col	-0.400995	0.0626061	10.8859	5.29e-05	0.000312497	NA	31	no
AT5G39570.1	AT5G39570	ap-col	0.30581	0.0864814	10.8859	0.00473789	0.0122937	NA	31	no
AT5G42080.1;AT5G42080.3;AT5G42080.2	AT5G42080	ap-col	-0.0138867	0.0754453	10.8859	0.857348	0.891313	NA	31	no
AT5G42650.1	AT5G42650	ap-col	-0.463889	0.0903862	10.8859	0.000338151	0.00141468	NA	31	no
AT5G46210.1	AT5G46210	ap-col	0.277773	0.0673425	10.8859	0.00172413	0.00533369	NA	31	no
AT5G47010.1	AT5G47010	ap-col	0.0636387	0.0584391	10.8859	0.299686	0.391076	NA	31	no
AT5G47690.1;AT5G47690.2;AT5G47690.3	AT5G47690	ap-col	-0.181389	0.0730692	10.8859	0.0306466	0.0588997	NA	31	no
AT5G49030.3;AT5G49030.1;AT5G49030.2	AT5G49030	ap-col	-0.0105193	0.066128	10.8859	0.876523	0.906554	NA	31	no
AT5G51070.1	AT5G51070	ap-col	0.702136	0.0787189	10.8859	2.47e-06	2.74e-05	NA	31	no
AT1G01960.1	AT1G01960	ap-col	0.0854333	0.0794458	10.8859	0.305468	0.397423	NA	30	no
AT1G18070.1;AT1G18070.2;AT1G18070.3	AT1G18070	ap-col	0.207146	0.0524042	10.8859	0.00230719	0.00678015	NA	30	no
AT1G21750.1;AT1G21750.2	AT1G21750	ap-col	0.72264	0.0747534	10.8859	1.12e-06	1.51e-05	NA	30	no
AT1G49760.2;AT1G49760.1	AT1G49760	ap-col	0.0148985	0.0684082	10.8859	0.831622	0.870708	NA	30	no
AT1G65260.1	AT1G65260	ap-col	-0.357601	0.058404	10.8859	7.83e-05	0.000430734	NA	30	no
AT1G79690.1	AT1G79690	ap-col	-0.285497	0.0568442	10.8859	0.000401117	0.00162844	NA	30	no
AT2G07690.1;AT2G07690.2	AT2G07690	ap-col	0.08848	0.095543	10.8859	0.374482	0.468843	NA	30	no
AT3G06810.1	AT3G06810	ap-col	0.212008	0.0676643	10.8859	0.00963619	0.0221719	NA	30	no
AT3G07770.1	AT3G07770	ap-col	0.228805	0.0524686	10.8859	0.00116278	0.00386644	NA	30	no
AT3G57610.1	AT3G57610	ap-col	-0.161576	0.054866	10.8859	0.0134672	0.0294323	NA	30	no
AT3G62120.2;AT3G62120.1	AT3G62120	ap-col	0.110158	0.0527327	10.8859	0.0610077	0.104786	NA	30	no
AT4G17090.1	AT4G17090	ap-col	0.108069	0.0713728	10.8859	0.158469	0.230894	NA	30	no
AT4G18240.1	AT4G18240	ap-col	-0.000706001	0.0520258	10.8859	0.989418	0.992427	NA	30	no
AT4G27060.1	AT4G27060	ap-col	-0.0190441	0.0658412	10.8859	0.77783	0.828728	NA	30	no
AT4G34110.1	AT4G34110	ap-col	-0.302009	0.0639974	10.8859	0.000648526	0.00240395	NA	30	no
AT4G34350.1	AT4G34350	ap-col	-0.413774	0.0681813	10.8859	8.45e-05	0.000456442	NA	30	no
AT4G34830.1	AT4G34830	ap-col	-0.14473	0.075708	10.8859	0.0825837	0.134827	NA	30	no
AT5G20990.1	AT5G20990	ap-col	-0.175647	0.0525069	10.8859	0.00662363	0.0162358	NA	30	no
AT5G30510.1	AT5G30510	ap-col	-0.287952	0.0514027	10.8859	0.000166144	0.000793278	NA	30	no
AT5G37510.1;AT5G37510.2	AT5G37510	ap-col	0.235094	0.0591381	10.8859	0.00222048	0.00656433	NA	30	no
AT1G10290.1	AT1G10290	ap-col	-0.0920044	0.0648188	10.8859	0.183775	0.261141	NA	29	no
AT1G24510.1;AT1G24510.2	AT1G24510	ap-col	0.0104927	0.0523591	10.8859	0.844863	0.881375	NA	29	no
AT1G50500.1;AT1G50500.2	AT1G50500	ap-col	-0.130422	0.0513546	10.8859	0.0276931	0.0542738	NA	29	no
AT1G59870.1	AT1G59870	ap-col	0.497734	0.0907664	10.8859	0.000198099	0.000914954	NA	29	no
AT1G68010.1;AT1G68010.2	AT1G68010	ap-col	-0.110432	0.0581505	10.8859	0.0843622	0.137294	NA	29	no
AT2G05120.1;AT2G05120.2	AT2G05120	ap-col	0.154648	0.0776875	10.8859	0.0722186	0.120897	NA	29	no
AT2G24050.1	AT2G24050	ap-col	-0.0627095	0.0727469	10.8859	0.407263	0.501871	NA	29	no
AT2G33150.1	AT2G33150	ap-col	0.574561	0.0565247	10.8859	6.85e-07	1.03e-05	NA	29	no
AT2G33210.1;AT2G33210.2	AT2G33210	ap-col	0.388198	0.0550451	10.8859	2.24e-05	0.000155964	NA	29	no
AT2G37230.1	AT2G37230	ap-col	0.246276	0.0640891	10.8859	0.00278553	0.00792044	NA	29	no
AT3G11830.1;AT3G11830.2	AT3G11830	ap-col	0.003849	0.0733841	10.8859	0.95912	0.970254	NA	29	no
AT3G17850.1	AT3G17850	ap-col	-0.0321068	0.0648484	10.8859	0.630367	0.706778	NA	29	no
AT3G18890.1	AT3G18890	ap-col	-0.469057	0.0646128	10.8859	1.72e-05	0.000126574	NA	29	no
AT3G20050.1	AT3G20050	ap-col	-0.0529531	0.07114	10.8859	0.472427	0.564549	NA	29	no
AT3G26560.1	AT3G26560	ap-col	-0.0166389	0.0751826	10.8859	0.828945	0.868562	NA	29	no
AT3G46220.3;AT3G46220.1;AT3G46220.2	AT3G46220	ap-col	0.00976925	0.0583484	10.8859	0.870102	0.901798	NA	29	no
AT4G10710.1	AT4G10710	ap-col	0.0871667	0.0952803	10.8859	0.380091	0.474506	NA	29	no
AT4G13930.1	AT4G13930	ap-col	0.0471999	0.0482105	10.8859	0.348818	0.442577	NA	29	no
AT4G20830.2;AT4G20830.1	AT4G20830	ap-col	1.04323	0.056555	10.8859	1.47e-09	1.07e-07	NA	29	no
AT4G24280.1	AT4G24280	ap-col	0.185126	0.0612769	10.8859	0.0117595	0.0262382	NA	29	no
AT4G26970.1	AT4G26970	ap-col	-0.126367	0.0561947	10.8859	0.0462309	0.0829869	NA	29	no
AT4G30720.1	AT4G30720	ap-col	-0.195509	0.0623078	10.8859	0.00955877	0.0220193	NA	29	no
AT4G37930.1	AT4G37930	ap-col	-0.158514	0.0575788	10.8859	0.0189538	0.0394034	NA	29	no
AT5G03940.1	AT5G03940	ap-col	-0.460553	0.0512454	10.8859	2.29e-06	2.6e-05	NA	29	no
AT5G09590.1	AT5G09590	ap-col	0.542821	0.0599102	10.8859	2.12e-06	2.44e-05	NA	29	no
AT5G54440.1	AT5G54440	ap-col	0.18033	0.0793959	10.8859	0.0444448	0.0802381	NA	29	no
AT1G06410.1	AT1G06410	ap-col	0.303379	0.0710247	10.8859	0.00134861	0.00436597	NA	28	no
AT1G09780.1	AT1G09780	ap-col	0.0876789	0.0520261	10.8859	0.12035	0.183835	NA	28	no
AT1G21640.1;AT1G21640.2	AT1G21640	ap-col	0.00574173	0.0580383	10.8859	0.922992	0.944045	NA	28	no
AT1G37130.1	AT1G37130	ap-col	-0.0828547	0.0758945	10.8859	0.298534	0.38994	NA	28	no
AT1G50480.1	AT1G50480	ap-col	0.487073	0.0571153	10.8859	3.8e-06	3.89e-05	NA	28	no
AT1G60770.1	AT1G60770	ap-col	0.158037	0.0563293	10.8859	0.0172588	0.0363543	NA	28	no
AT2G03150.1	AT2G03150	ap-col	0.137836	0.060248	10.8859	0.043176	0.0783251	NA	28	no
AT2G04350.2;AT2G04350.1	AT2G04350	ap-col	0.502533	0.0777127	10.8859	4.87e-05	0.0002921	NA	28	no
AT2G16485.1	AT2G16485	ap-col	-0.187274	0.0699034	10.8859	0.0216194	0.0439816	NA	28	no
AT2G25140.1	AT2G25140	ap-col	0.383413	0.0595703	10.8859	5.07e-05	0.000302047	NA	28	no
AT3G02090.1;AT3G02090.2	AT3G02090	ap-col	0.399197	0.0644015	10.8859	7.04e-05	0.00039713	NA	28	no
AT3G06980.1	AT3G06980	ap-col	-0.341274	0.070401	10.8859	0.000528282	0.00203386	NA	28	no
AT3G13290.1	AT3G13290	ap-col	0.274808	0.0725319	10.8859	0.0030562	0.00855834	NA	28	no
AT3G28860.1	AT3G28860	ap-col	-0.702002	0.138786	10.8859	0.000379388	0.00155459	NA	28	no
AT3G51800.3;AT3G51800.1;AT3G51800.2	AT3G51800	ap-col	0.18877	0.073073	10.8859	0.025629	0.0507743	NA	28	no
AT3G53180.1	AT3G53180	ap-col	0.249317	0.0575553	10.8859	0.00122002	0.00402969	NA	28	no
AT3G58610.3;AT3G58610.2;AT3G58610.1	AT3G58610	ap-col	-0.243625	0.0600121	10.8859	0.00192462	0.00583488	NA	28	no
AT3G59780.1	AT3G59780	ap-col	-0.520218	0.0724644	10.8859	1.9e-05	0.000137662	NA	28	no
AT4G02930.1	AT4G02930	ap-col	0.315784	0.0557101	10.8859	0.000150624	0.000732554	NA	28	no
AT4G03080.1	AT4G03080	ap-col	0.0938455	0.0661846	10.8859	0.184194	0.261603	NA	28	no
AT4G16340.1	AT4G16340	ap-col	-0.170624	0.0937701	10.8859	0.0964011	0.153339	NA	28	no
AT4G19710.2;AT4G19710.1	AT4G19710	ap-col	-0.244458	0.0734794	10.8859	0.00684107	0.0166532	NA	28	no
AT4G23940.1	AT4G23940	ap-col	-0.562924	0.0913687	10.8859	7.42e-05	0.000413606	NA	28	no
AT4G31210.1	AT4G31210	ap-col	0.048581	0.070356	10.8859	0.504334	0.593566	NA	28	no
AT4G36390.1	AT4G36390	ap-col	-0.422997	0.0845009	10.8859	0.000411678	0.00166303	NA	28	no
AT5G04230.1;AT5G04230.2	AT5G04230	ap-col	0.496509	0.0710688	10.8859	2.44e-05	0.000167829	NA	28	no
AT5G08280.1	AT5G08280	ap-col	-0.432454	0.067446	10.8859	5.24e-05	0.000310184	NA	28	no
AT5G17920.2;AT5G17920.1	AT5G17920	ap-col	0.0784035	0.0891576	10.8859	0.398191	0.492971	NA	28	no
AT5G28840.2;AT5G28840.1	AT5G28840	ap-col	0.098724	0.0609263	10.8859	0.13373	0.20058	NA	28	no
AT5G35630.3;AT5G35630.2;AT5G35630.1	AT5G35630	ap-col	-0.325628	0.0778465	10.8859	0.0015636	0.00493065	NA	28	no
AT5G42480.1	AT5G42480	ap-col	-0.273365	0.0658376	10.8859	0.00164667	0.00513533	NA	28	no
AT5G51430.1	AT5G51430	ap-col	0.166257	0.05756	10.8859	0.0148924	0.0320866	NA	28	no
AT5G66120.2;AT5G66120.1	AT5G66120	ap-col	0.367614	0.0652431	10.8859	0.000158316	0.000762736	NA	28	no
ATCG00500.1	ATCG00500	ap-col	-0.325346	0.0810877	10.8859	0.00208535	0.00624042	NA	28	no
AT1G17580.1	AT1G17580	ap-col	-0.695537	0.0755276	10.8859	1.81e-06	2.16e-05	NA	27	no
AT1G21670.1	AT1G21670	ap-col	-0.326239	0.0666878	10.8859	0.000492362	0.00192282	NA	27	no
AT1G29470.2;AT1G29470.1	AT1G29470	ap-col	0.166108	0.0785083	10.8859	0.0582476	0.100822	NA	27	no
AT1G29940.1	AT1G29940	ap-col	0.289816	0.08752	10.8859	0.00703024	0.0170537	NA	27	no
AT1G30400.2;AT1G30400.1	AT1G30400	ap-col	0.214911	0.0862915	10.8859	0.0302107	0.0582481	NA	27	no
AT1G32900.1	AT1G32900	ap-col	0.290037	0.106928	10.8859	0.0203721	0.0418744	NA	27	no
AT1G64330.1	AT1G64330	ap-col	-0.350013	0.0573848	10.8859	8.09e-05	0.000441375	NA	27	no
AT1G64550.1	AT1G64550	ap-col	-0.154083	0.0690241	10.8859	0.0475764	0.0849617	NA	27	no
AT1G67120.1	AT1G67120	ap-col	0.453458	0.111175	10.8859	0.00186322	0.00567901	NA	27	no
AT2G07360.1;AT2G07360.2	AT2G07360	ap-col	-0.134959	0.0680706	10.8859	0.0732127	0.122248	NA	27	no
AT2G16640.1	AT2G16640	ap-col	-0.117047	0.0702801	10.8859	0.124309	0.188621	NA	27	no
AT2G25800.1	AT2G25800	ap-col	-0.13108	0.0786469	10.8859	0.124056	0.188355	NA	27	no
AT2G33730.1	AT2G33730	ap-col	0.11633	0.051887	10.8859	0.0467788	0.0837751	NA	27	no
AT3G10370.1	AT3G10370	ap-col	0.6501	0.0563685	10.8859	1.93e-07	4.01e-06	NA	27	no
AT3G20630.1	AT3G20630	ap-col	0.234293	0.0624583	10.8859	0.00326093	0.00902225	NA	27	no
AT3G22960.1	AT3G22960	ap-col	-0.457653	0.060561	10.8859	1.19e-05	9.53e-05	NA	27	no
AT3G25920.1	AT3G25920	ap-col	-0.204224	0.0540519	10.8859	0.00311197	0.00868468	NA	27	no
AT3G62240.1	AT3G62240	ap-col	0.0242001	0.0678608	10.8859	0.728197	0.787904	NA	27	no
AT4G18030.1	AT4G18030	ap-col	0.207853	0.0787676	10.8859	0.0232226	0.046715	NA	27	no
AT4G21150.1;AT4G21150.3;AT4G21150.2	AT4G21150	ap-col	0.0656724	0.063583	10.8859	0.32407	0.417316	NA	27	no
AT4G23650.1	AT4G23650	ap-col	0.0772521	0.0530584	10.8859	0.173625	0.248895	NA	27	no
AT4G27595.1	AT4G27595	ap-col	-0.0677071	0.0787038	10.8859	0.408184	0.502782	NA	27	no
AT4G29440.2;AT4G29440.1	AT4G29440	ap-col	0.0503833	0.0566396	10.8859	0.392946	0.487697	NA	27	no
AT4G31390.1;AT4G31390.2	AT4G31390	ap-col	-0.0754144	0.0515037	10.8859	0.171397	0.246229	NA	27	no
AT4G33760.1	AT4G33760	ap-col	-0.453562	0.0701877	10.8859	4.89e-05	0.000293523	NA	27	no
AT4G36630.1	AT4G36630	ap-col	0.0467556	0.0678128	10.8859	0.504952	0.594243	NA	27	no
AT4G39850.1;AT4G39850.2;AT4G39850.3	AT4G39850	ap-col	0.278672	0.0687844	10.8859	0.00195157	0.00589898	NA	27	no
AT5G12370.3;AT5G12370.2;AT5G12370.1	AT5G12370	ap-col	-0.476209	0.0532003	10.8859	2.38e-06	2.67e-05	NA	27	no
AT5G17380.1	AT5G17380	ap-col	0.501047	0.0660896	10.8859	1.15e-05	9.3e-05	NA	27	no
AT5G23120.1	AT5G23120	ap-col	-0.305635	0.0642654	10.8859	0.000611444	0.00229287	NA	27	no
AT5G26860.1	AT5G26860	ap-col	0.482271	0.0568121	10.8859	3.97e-06	4.04e-05	NA	27	no
AT5G40340.1	AT5G40340	ap-col	-0.091908	0.0513981	10.8859	0.101583	0.160002	NA	27	no
AT5G42740.1	AT5G42740	ap-col	0.0916457	0.0791023	10.8859	0.271416	0.360673	NA	27	no
AT5G43310.4;AT5G43310.3;AT5G43310.2;AT5G43310.1	AT5G43310	ap-col	-0.104161	0.0624683	10.8859	0.123908	0.188171	NA	27	no
AT5G48600.2;AT5G48600.1	AT5G48600	ap-col	-0.404048	0.114923	10.8859	0.00490921	0.0126765	NA	27	no
AT5G53170.1	AT5G53170	ap-col	-0.339331	0.0696222	10.8859	0.000506703	0.00196553	NA	27	no
AT5G53620.3;AT5G53620.2;AT5G53620.1	AT5G53620	ap-col	0.0838831	0.0595239	10.8859	0.186687	0.264731	NA	27	no
AT5G64840.1	AT5G64840	ap-col	-0.513437	0.0683895	10.8859	1.26e-05	9.96e-05	NA	27	no
AT1G06900.1	AT1G06900	ap-col	0.229426	0.0713969	10.8859	0.00836025	0.0197241	NA	26	no
AT1G11720.1;AT1G11720.2	AT1G11720	ap-col	-1.07997	0.057177	10.8859	1.15e-09	8.83e-08	NA	26	no
AT1G11860.3;AT1G11860.2;AT1G11860.1	AT1G11860	ap-col	-0.237946	0.0728465	10.8859	0.00761194	0.0182224	NA	26	no
AT1G30580.1	AT1G30580	ap-col	0.194612	0.0582756	10.8859	0.00669048	0.0163642	NA	26	no
AT1G30690.2;AT1G30690.1	AT1G30690	ap-col	-0.837114	0.0802711	10.8859	5.31e-07	8.56e-06	NA	26	no
AT1G31440.1	AT1G31440	ap-col	-0.0936207	0.0579196	10.8859	0.134594	0.201746	NA	26	no
AT1G35720.1	AT1G35720	ap-col	0.641624	0.0708599	10.8859	2.13e-06	2.45e-05	NA	26	no
AT1G52410.2;AT1G52410.1	AT1G52410	ap-col	0.460068	0.0899243	10.8859	0.000346699	0.00144433	NA	26	no
AT1G55020.1	AT1G55020	ap-col	0.871555	0.0614786	10.8859	2.32e-08	8.35e-07	NA	26	no
AT1G55480.1	AT1G55480	ap-col	-0.66401	0.0710269	10.8859	1.56e-06	1.94e-05	NA	26	no
AT1G79440.1	AT1G79440	ap-col	-0.0528507	0.0551871	10.8859	0.359018	0.452644	NA	26	no
AT2G06990.1	AT2G06990	ap-col	0.276531	0.0857066	10.8859	0.00816861	0.0193477	NA	26	no
AT2G30520.1;AT2G30520.3;AT2G30520.2	AT2G30520	ap-col	-0.412975	0.0859343	10.8859	0.000564648	0.00214761	NA	26	no
AT2G30950.1	AT2G30950	ap-col	-0.331511	0.0524152	10.8859	5.91e-05	0.000342748	NA	26	no
AT2G30970.2;AT2G30970.1	AT2G30970	ap-col	0.742622	0.11008	10.8859	3.34e-05	0.000216859	NA	26	no
AT2G37080.1	AT2G37080	ap-col	-0.572112	0.0853823	10.8859	3.55e-05	0.000227848	NA	26	no
AT2G37550.2;AT2G37550.1	AT2G37550	ap-col	0.11833	0.0609533	10.8859	0.078541	0.129529	NA	26	no
AT2G41620.1	AT2G41620	ap-col	-0.0434934	0.0598841	10.8859	0.482984	0.573632	NA	26	no
AT2G44060.2;AT2G44060.1	AT2G44060	ap-col	0.100993	0.0921083	10.8859	0.296541	0.387703	NA	26	no
AT3G02360.2;AT3G02360.1	AT3G02360	ap-col	0.362821	0.0665873	10.8859	0.000208735	0.000952646	NA	26	no
AT3G08590.2;AT3G08590.1	AT3G08590	ap-col	0.449203	0.0656036	10.8859	2.92e-05	0.000194631	NA	26	no
AT3G11964.1	AT3G11964	ap-col	-1.02578	0.100438	10.8859	6.53e-07	1e-05	NA	26	no
AT3G14940.1	AT3G14940	ap-col	0.350906	0.0796583	10.8859	0.0010807	0.003646	NA	26	no
AT3G18860.2;AT3G18860.1	AT3G18860	ap-col	-0.271873	0.0628462	10.8859	0.00123173	0.00405942	NA	26	no
AT3G22330.1	AT3G22330	ap-col	0.730499	0.0892129	10.8859	5.6e-06	5.28e-05	NA	26	no
AT3G52880.1;AT3G52880.2	AT3G52880	ap-col	0.529378	0.0645687	10.8859	5.53e-06	5.23e-05	NA	26	no
AT3G53110.1	AT3G53110	ap-col	0.267672	0.0586436	10.8859	0.000832692	0.00294782	NA	26	no
AT3G60750.2;AT3G60750.1	AT3G60750	ap-col	-0.140108	0.0652579	10.8859	0.0551868	0.0962339	NA	26	no
AT4G01870.1	AT4G01870	ap-col	0.329532	0.125223	10.8859	0.0235243	0.0472327	NA	26	no
AT4G08350.1	AT4G08350	ap-col	0.00419674	0.0670369	10.8859	0.951217	0.964795	NA	26	no
AT4G31880.1;AT4G31880.2	AT4G31880	ap-col	0.0326122	0.0580069	10.8859	0.585362	0.667718	NA	26	no
AT5G04280.1	AT5G04280	ap-col	-0.129024	0.069038	10.8859	0.0887628	0.143228	NA	26	no
AT5G04990.1	AT5G04990	ap-col	-0.0896988	0.0652638	10.8859	0.196949	0.27672	NA	26	no
AT5G13680.1	AT5G13680	ap-col	0.27653	0.0792465	10.8859	0.00514066	0.0131564	NA	26	no
AT5G14950.1	AT5G14950	ap-col	0.229057	0.079171	10.8859	0.014766	0.0318727	NA	26	no
AT5G15400.1	AT5G15400	ap-col	0.306974	0.072952	10.8859	0.00149962	0.00477123	NA	26	no
AT5G23060.1	AT5G23060	ap-col	0.0277622	0.0581351	10.8859	0.642418	0.717616	NA	26	no
AT5G28740.1	AT5G28740	ap-col	0.153033	0.0843201	10.8859	0.0971591	0.154193	NA	26	no
AT5G46580.1	AT5G46580	ap-col	-0.211735	0.0917107	10.8859	0.0416216	0.0759327	NA	26	no
AT5G49810.1	AT5G49810	ap-col	0.401658	0.0602017	10.8859	3.69e-05	0.000235	NA	26	no
AT5G51820.1	AT5G51820	ap-col	-0.367256	0.0718621	10.8859	0.000349718	0.00145429	NA	26	no
AT5G52560.1	AT5G52560	ap-col	-0.0424779	0.0505703	10.8859	0.418988	0.513624	NA	26	no
AT5G58040.1	AT5G58040	ap-col	0.198706	0.0739711	10.8859	0.0213437	0.0435037	NA	26	no
AT5G61020.2;AT5G61020.1	AT5G61020	ap-col	0.060917	0.0945404	10.8859	0.532691	0.619992	NA	26	no
AT1G01090.1	AT1G01090	ap-col	-0.341185	0.0559604	10.8859	8.12e-05	0.000442415	NA	25	no
AT1G19835.2;AT1G19835.1	AT1G19835	ap-col	-0.329303	0.0523053	10.8859	6.15e-05	0.000354689	NA	25	no
AT1G21680.1	AT1G21680	ap-col	-0.24645	0.0544295	10.8859	0.000883719	0.00309264	NA	25	no
AT1G23180.1	AT1G23180	ap-col	-0.121146	0.0771116	10.8859	0.144764	0.214278	NA	25	no
AT1G23190.1	AT1G23190	ap-col	0.33782	0.0624855	10.8859	0.000222498	0.0010016	NA	25	no
AT1G26230.1;AT1G26230.2	AT1G26230	ap-col	-0.630829	0.0639267	10.8859	9.18e-07	1.29e-05	NA	25	no
AT1G59610.1	AT1G59610	ap-col	0.0395644	0.0672552	10.8859	0.568354	0.652475	NA	25	no
AT1G61690.1	AT1G61690	ap-col	0.179578	0.0666766	10.8859	0.0210791	0.0430658	NA	25	no
AT1G68560.1	AT1G68560	ap-col	0.0522384	0.0654702	10.8859	0.441988	0.536363	NA	25	no
AT1G76810.1	AT1G76810	ap-col	0.225767	0.057459	10.8859	0.00240219	0.00700437	NA	25	no
AT2G20420.1	AT2G20420	ap-col	0.535845	0.0631645	10.8859	3.99e-06	4.05e-05	NA	25	no
AT2G27040.2;AT2G27040.1	AT2G27040	ap-col	-0.27557	0.0763506	10.8859	0.00417058	0.0110568	NA	25	no
AT2G29560.1	AT2G29560	ap-col	0.0787366	0.055252	10.8859	0.182179	0.259245	NA	25	no
AT2G39310.1;AT2G39310.3;AT2G39310.2	AT2G39310	ap-col	0.162025	0.080214	10.8859	0.0686958	0.115839	NA	25	no
AT3G07700.1;AT3G07700.2;AT3G07700.3	AT3G07700	ap-col	0.311432	0.0881371	10.8859	0.0047599	0.0123369	NA	25	no
AT3G10050.1	AT3G10050	ap-col	-0.250861	0.0537105	10.8859	0.000701119	0.00255247	NA	25	no
AT3G17900.1	AT3G17900	ap-col	0.0925956	0.0595809	10.8859	0.14873	0.219257	NA	25	no
AT3G18060.1	AT3G18060	ap-col	0.268795	0.0621362	10.8859	0.00123195	0.00405942	NA	25	no
AT3G23940.2;AT3G23940.1	AT3G23940	ap-col	-0.125076	0.0512811	10.8859	0.0330911	0.062844	NA	25	no
AT3G46960.1	AT3G46960	ap-col	-0.120693	0.0621581	10.8859	0.0784902	0.129485	NA	25	no
AT3G48500.1;AT3G48500.2	AT3G48500	ap-col	-0.309738	0.0698425	10.8859	0.00102921	0.00350733	NA	25	no
AT3G48870.2;AT3G48870.1	AT3G48870	ap-col	-0.522928	0.095551	10.8859	0.000201367	0.000926651	NA	25	no
AT3G59770.1;AT3G59770.3;AT3G59770.2	AT3G59770	ap-col	0.0772566	0.0654736	10.8859	0.263157	0.351688	NA	25	no
AT4G02570.4;AT4G02570.3;AT4G02570.2;AT4G02570.1	AT4G02570	ap-col	0.235974	0.0624904	10.8859	0.00312345	0.00871321	NA	25	no
AT4G04640.1	AT4G04640	ap-col	-0.428027	0.0528573	10.8859	6.22e-06	5.71e-05	NA	25	no
AT4G16130.1	AT4G16130	ap-col	0.00557755	0.0645087	10.8859	0.932669	0.950749	NA	25	no
AT4G17770.1	AT4G17770	ap-col	1.0621	0.0963359	10.8859	3.04e-07	5.63e-06	NA	25	no
AT4G24800.3;AT4G24800.2;AT4G24800.1	AT4G24800	ap-col	-0.232499	0.0625482	10.8859	0.00345875	0.00946749	NA	25	no
AT4G24830.1;AT4G24830.2	AT4G24830	ap-col	0.0633621	0.0494799	10.8859	0.226959	0.310991	NA	25	no
AT4G32520.2;AT4G32520.1	AT4G32520	ap-col	0.183967	0.0547797	10.8859	0.00647259	0.015941	NA	25	no
AT5G08610.1	AT5G08610	ap-col	-0.147425	0.0891908	10.8859	0.126866	0.191713	NA	25	no
AT5G11710.1	AT5G11710	ap-col	-0.0675612	0.068919	10.8859	0.348223	0.442091	NA	25	no
AT5G13420.1	AT5G13420	ap-col	0.061278	0.0659052	10.8859	0.372639	0.467181	NA	25	no
AT5G21990.1	AT5G21990	ap-col	0.167393	0.0672823	10.8859	0.0303499	0.0584391	NA	25	no
AT5G48300.1	AT5G48300	ap-col	-0.711881	0.0601262	10.8859	1.48e-07	3.31e-06	NA	25	no
ATCG00120.1	ATCG00120	ap-col	-0.278388	0.0700712	10.8859	0.0022296	0.00658707	NA	25	no
AT1G01790.1	AT1G01790	ap-col	-2.38054	0.0668005	10.8859	1.27e-12	1.06e-09	NA	24	no
AT1G03080.1	AT1G03080	ap-col	0.0130931	0.0607099	10.8859	0.833236	0.871871	NA	24	no
AT1G12430.1;AT1G12430.2	AT1G12430	ap-col	-0.166515	0.0909501	10.8859	0.0946076	0.151058	NA	24	no
AT1G20110.1	AT1G20110	ap-col	0.164908	0.054823	10.8859	0.0120374	0.0267463	NA	24	no
AT1G21660.1	AT1G21660	ap-col	-0.0900649	0.0703636	10.8859	0.227152	0.311163	NA	24	no
AT1G34430.1	AT1G34430	ap-col	-0.478222	0.053664	10.8859	2.49e-06	2.76e-05	NA	24	no
AT1G44900.2;AT1G44900.1	AT1G44900	ap-col	0.202265	0.089199	10.8859	0.0447335	0.0807006	NA	24	no
AT1G55150.1	AT1G55150	ap-col	0.0830171	0.0667042	10.8859	0.239423	0.325272	NA	24	no
AT1G70570.1;AT1G70570.2	AT1G70570	ap-col	-0.233181	0.0554975	10.8859	0.00151535	0.00480915	NA	24	no
AT1G70820.1	AT1G70820	ap-col	-1.02114	0.064579	10.8859	7.45e-09	3.58e-07	NA	24	no
AT1G73990.1	AT1G73990	ap-col	0.013634	0.059016	10.8859	0.821582	0.863263	NA	24	no
AT1G79550.2;AT1G79550.1	AT1G79550	ap-col	0.457757	0.0544256	10.8859	4.34e-06	4.31e-05	NA	24	no
AT2G01140.1	AT2G01140	ap-col	0.295446	0.0821455	10.8859	0.00426349	0.0112607	NA	24	no
AT2G05920.1	AT2G05920	ap-col	-0.116127	0.0693815	10.8859	0.122637	0.186592	NA	24	no
AT2G19950.1;AT2G19950.2	AT2G19950	ap-col	-0.0337969	0.0738608	10.8859	0.656254	0.729195	NA	24	no
AT2G20330.1	AT2G20330	ap-col	0.0973279	0.055744	10.8859	0.108933	0.169472	NA	24	no
AT2G20580.1	AT2G20580	ap-col	0.129273	0.0658349	10.8859	0.0756256	0.125659	NA	24	no
AT2G26080.1	AT2G26080	ap-col	-0.156399	0.0658681	10.8859	0.0370832	0.0689698	NA	24	no
AT2G27100.1	AT2G27100	ap-col	-0.0199222	0.0621353	10.8859	0.754564	0.809847	NA	24	no
AT2G27680.1	AT2G27680	ap-col	-0.00933115	0.0561457	10.8859	0.87105	0.902308	NA	24	no
AT2G34660.2;AT2G34660.1	AT2G34660	ap-col	0.0819642	0.0784217	10.8859	0.318597	0.411382	NA	24	no
AT2G35050.1	AT2G35050	ap-col	0.0951097	0.0663985	10.8859	0.180111	0.256888	NA	24	no
AT2G36070.1	AT2G36070	ap-col	0.326261	0.0645297	10.8859	0.000380671	0.00155776	NA	24	no
AT2G39260.1	AT2G39260	ap-col	0.0637122	0.05759	10.8859	0.292442	0.383719	NA	24	no
AT2G42490.1	AT2G42490	ap-col	0.0481757	0.0519258	10.8859	0.373636	0.467965	NA	24	no
AT2G42810.1;AT2G42810.2	AT2G42810	ap-col	0.00230598	0.0582624	10.8859	0.969145	0.977469	NA	24	no
AT3G04820.1	AT3G04820	ap-col	0.167003	0.0577307	10.8859	0.0147766	0.0318818	NA	24	no
AT3G16110.1	AT3G16110	ap-col	0.20016	0.0499287	10.8859	0.00209725	0.00626821	NA	24	no
AT3G16290.1	AT3G16290	ap-col	-0.527451	0.0785039	10.8859	3.47e-05	0.000223224	NA	24	no
AT3G16830.1	AT3G16830	ap-col	0.00191559	0.06793	10.8859	0.978013	0.984407	NA	24	no
AT3G17520.1	AT3G17520	ap-col	1.9707	0.0978502	10.8859	5.8e-10	5.54e-08	NA	24	no
AT3G17810.1	AT3G17810	ap-col	0.217766	0.0641856	10.8859	0.00609183	0.0151677	NA	24	no
AT3G22980.1	AT3G22980	ap-col	0.34413	0.0640132	10.8859	0.000232967	0.00104063	NA	24	no
AT3G23980.1	AT3G23980	ap-col	-0.0576982	0.0680989	10.8859	0.415083	0.509379	NA	24	no
AT3G45630.1	AT3G45630	ap-col	0.00819837	0.0730249	10.8859	0.912654	0.935482	NA	24	no
AT3G47930.1;AT3G47930.2	AT3G47930	ap-col	0.092635	0.0614557	10.8859	0.16018	0.23299	NA	24	no
AT3G50950.2;AT3G50950.1	AT3G50950	ap-col	1.34376	0.0530046	10.8859	4.97e-11	9.59e-09	NA	24	no
AT3G54540.1	AT3G54540	ap-col	0.115378	0.0602474	10.8859	0.0821123	0.134243	NA	24	no
AT3G58140.1	AT3G58140	ap-col	-0.23315	0.0759999	10.8859	0.0108242	0.0244785	NA	24	no
AT3G61690.1	AT3G61690	ap-col	-0.0449563	0.0674334	10.8859	0.518858	0.607174	NA	24	no
AT4G01400.2;AT4G01400.1	AT4G01400	ap-col	0.0695908	0.0621315	10.8859	0.286793	0.377559	NA	24	no
AT4G02030.1;AT4G02030.2	AT4G02030	ap-col	0.00543658	0.0660434	10.8859	0.935888	0.953224	NA	24	no
AT4G04350.1	AT4G04350	ap-col	-0.398879	0.0585825	10.8859	3.08e-05	0.000202378	NA	24	no
AT4G04770.1	AT4G04770	ap-col	-0.108574	0.0716553	10.8859	0.158198	0.230591	NA	24	no
AT4G14070.1	AT4G14070	ap-col	-0.0122495	0.0664042	10.8859	0.857037	0.891056	NA	24	no
AT4G29010.1	AT4G29010	ap-col	0.272844	0.0614202	10.8859	0.00101669	0.00347064	NA	24	no
AT4G29380.1	AT4G29380	ap-col	0.381554	0.0607576	10.8859	6.29e-05	0.000361067	NA	24	no
AT4G33520.3;AT4G33520.2	AT4G33520	ap-col	0.207286	0.06212	10.8859	0.00672186	0.0164178	NA	24	no
AT4G35830.1;AT4G35830.2	AT4G35830	ap-col	0.177172	0.0893903	10.8859	0.0732911	0.122337	NA	24	no
AT4G36220.1	AT4G36220	ap-col	0.448317	0.0816832	10.8859	0.000196681	0.000909312	NA	24	no
AT5G05170.1	AT5G05170	ap-col	-0.0249057	0.0849916	10.8859	0.775005	0.826735	NA	24	no
AT5G05970.1;AT5G05970.2	AT5G05970	ap-col	-0.643568	0.0571117	10.8859	2.44e-07	4.79e-06	NA	24	no
AT5G15270.2;AT5G15270.1	AT5G15270	ap-col	0.184867	0.069364	10.8859	0.0221594	0.0449283	NA	24	no
AT5G15980.1	AT5G15980	ap-col	0.146411	0.066152	10.8859	0.0491837	0.0873369	NA	24	no
AT5G16280.1;AT5G16280.2	AT5G16280	ap-col	-0.409002	0.0685103	10.8859	9.73e-05	0.0005129	NA	24	no
AT5G16300.1;AT5G16300.4;AT5G16300.3;AT5G16300.2	AT5G16300	ap-col	0.109001	0.0786548	10.8859	0.193538	0.272697	NA	24	no
AT5G23020.1	AT5G23020	ap-col	0.696711	0.0684888	10.8859	6.79e-07	1.03e-05	NA	24	no
AT5G23630.1	AT5G23630	ap-col	0.222409	0.0713501	10.8859	0.0099152	0.0227195	NA	24	no
AT5G44635.1	AT5G44635	ap-col	0.0567496	0.0807345	10.8859	0.496865	0.587219	NA	24	no
AT5G49360.1	AT5G49360	ap-col	0.130542	0.165089	10.8859	0.445982	0.540405	NA	24	no
AT5G49930.1	AT5G49930	ap-col	0.291895	0.0731655	10.8859	0.00216758	0.00642956	NA	24	no
AT5G52520.1	AT5G52520	ap-col	-0.0375346	0.0501495	10.8859	0.470048	0.56254	NA	24	no
AT5G52920.1	AT5G52920	ap-col	-0.375754	0.060542	10.8859	6.96e-05	0.000394036	NA	24	no
AT5G58290.1	AT5G58290	ap-col	0.149848	0.0648885	10.8859	0.0415795	0.0758658	NA	24	no
AT5G62390.1	AT5G62390	ap-col	-0.149669	0.0655824	10.8859	0.0436062	0.0790021	NA	24	no
AT5G62530.1	AT5G62530	ap-col	0.409987	0.0687069	10.8859	9.77e-05	0.000514127	NA	24	no
AT5G64940.2;AT5G64940.1	AT5G64940	ap-col	-0.375871	0.0893007	10.8859	0.00149671	0.00476415	NA	24	no
AT5G65750.1	AT5G65750	ap-col	0.98943	0.0609407	10.8859	5.65e-09	2.91e-07	NA	24	no
AT1G04860.1	AT1G04860	ap-col	0.159118	0.0777826	10.8859	0.0657269	0.111511	NA	23	no
AT1G09080.2;AT1G09080.1	AT1G09080	ap-col	4.68832	0.160892	10.8859	1.11e-11	3.73e-09	NA	23	no
AT1G12360.1	AT1G12360	ap-col	0.022891	0.0597922	10.8859	0.709207	0.771513	NA	23	no
AT1G12840.1	AT1G12840	ap-col	0.15092	0.0667196	10.8859	0.0451706	0.0813471	NA	23	no
AT1G14000.1	AT1G14000	ap-col	0.251906	0.0686898	10.8859	0.00377055	0.0101584	NA	23	no
AT1G15780.1	AT1G15780	ap-col	0.129389	0.0658564	10.8859	0.0754812	0.125449	NA	23	no
AT1G17745.1;AT1G17745.2	AT1G17745	ap-col	1.71674	0.12676	10.8859	3.73e-08	1.18e-06	NA	23	no
AT1G18080.1	AT1G18080	ap-col	-0.109322	0.0702492	10.8859	0.148236	0.218646	NA	23	no
AT1G24560.1	AT1G24560	ap-col	0.1443	0.0675853	10.8859	0.0563377	0.0979688	NA	23	no
AT1G48520.1;AT1G48520.3;AT1G48520.2	AT1G48520	ap-col	-0.331206	0.0576339	10.8859	0.000134283	0.000667848	NA	23	no
AT1G49970.1	AT1G49970	ap-col	-0.0186707	0.113934	10.8859	0.872835	0.903819	NA	23	no
AT1G52780.1	AT1G52780	ap-col	0.918748	0.068644	10.8859	4.21e-08	1.3e-06	NA	23	no
AT1G53165.1;AT1G53165.2;AT1G53165.3	AT1G53165	ap-col	-1.22622	0.0796382	10.8859	9.84e-09	4.4e-07	NA	23	no
AT1G55540.1;AT1G55540.2	AT1G55540	ap-col	-0.253994	0.0772013	10.8859	0.00730095	0.0176026	NA	23	no
AT1G62020.1	AT1G62020	ap-col	0.12767	0.0722125	10.8859	0.105041	0.164458	NA	23	no
AT1G77590.1	AT1G77590	ap-col	-0.294675	0.0778627	10.8859	0.0030786	0.00860762	NA	23	no
AT1G79090.2;AT1G79090.1	AT1G79090	ap-col	0.0399112	0.0701026	10.8859	0.580692	0.663813	NA	23	no
AT1G80270.3;AT1G80270.2;AT1G80270.1	AT1G80270	ap-col	0.166287	0.0706151	10.8859	0.0383839	0.0709602	NA	23	no
AT2G03140.1;AT2G03140.2	AT2G03140	ap-col	-0.00707676	0.0774144	10.8859	0.928824	0.94833	NA	23	no
AT2G04842.1	AT2G04842	ap-col	-0.147589	0.0618656	10.8859	0.0363584	0.0679226	NA	23	no
AT2G14120.3;AT2G14120.1;AT2G14120.2	AT2G14120	ap-col	0.296762	0.0762421	10.8859	0.00255828	0.00737874	NA	23	no
AT2G16440.1	AT2G16440	ap-col	0.0624839	0.0780692	10.8859	0.440616	0.535214	NA	23	no
AT2G25970.1	AT2G25970	ap-col	-0.185693	0.0602661	10.8859	0.0105684	0.0239954	NA	23	no
AT2G26250.1	AT2G26250	ap-col	-0.310061	0.0837736	10.8859	0.00355551	0.00966173	NA	23	no
AT2G28470.2;AT2G28470.1	AT2G28470	ap-col	0.164252	0.0707725	10.8859	0.0407463	0.0746011	NA	23	no
AT2G31660.1	AT2G31660	ap-col	0.229972	0.0796076	10.8859	0.0148815	0.0320732	NA	23	no
AT2G35040.1;AT2G35040.2	AT2G35040	ap-col	0.0346765	0.058248	10.8859	0.563797	0.648135	NA	23	no
AT2G41560.1	AT2G41560	ap-col	0.00179009	0.0925966	10.8859	0.984926	0.989128	NA	23	no
AT2G44160.1	AT2G44160	ap-col	-0.646075	0.0693072	10.8859	1.61e-06	1.98e-05	NA	23	no
AT3G03780.3;AT3G03780.2;AT3G03780.1	AT3G03780	ap-col	0.335407	0.116197	10.8859	0.0149424	0.0321643	NA	23	no
AT3G04550.1	AT3G04550	ap-col	-0.255948	0.0579896	10.8859	0.00106558	0.0036073	NA	23	no
AT3G05060.1	AT3G05060	ap-col	0.371377	0.0676536	10.8859	0.000196415	0.000908388	NA	23	no
AT3G11910.2;AT3G11910.1	AT3G11910	ap-col	0.0652677	0.071407	10.8859	0.380504	0.474808	NA	23	no
AT3G12780.1	AT3G12780	ap-col	-0.132099	0.0563261	10.8859	0.039036	0.0719738	NA	23	no
AT3G13930.1	AT3G13930	ap-col	0.0368028	0.0596298	10.8859	0.549802	0.635368	NA	23	no
AT3G13990.2;AT3G13990.1	AT3G13990	ap-col	0.165377	0.0689157	10.8859	0.0354684	0.066529	NA	23	no
AT3G15730.1	AT3G15730	ap-col	0.477846	0.059862	10.8859	7.12e-06	6.28e-05	NA	23	no
AT3G18600.1	AT3G18600	ap-col	0.481659	0.074778	10.8859	5.04e-05	0.000300326	NA	23	no
AT3G21540.1	AT3G21540	ap-col	0.713386	0.0855683	10.8859	4.72e-06	4.62e-05	NA	23	no
AT3G23070.1	AT3G23070	ap-col	-0.344229	0.0636604	10.8859	0.000222198	0.00100058	NA	23	no
AT3G52850.1	AT3G52850	ap-col	0.353135	0.130127	10.8859	0.020324	0.0418128	NA	23	no
AT3G54660.1	AT3G54660	ap-col	-0.318529	0.0725365	10.8859	0.00110566	0.00371035	NA	23	no
AT3G54760.2;AT3G54760.1	AT3G54760	ap-col	-0.136231	0.0685166	10.8859	0.0725092	0.12128	NA	23	no
AT3G57290.1	AT3G57290	ap-col	0.0600611	0.0587903	10.8859	0.32913	0.422417	NA	23	no
AT3G63130.2;AT3G63130.1	AT3G63130	ap-col	-0.202422	0.0748151	10.8859	0.0206208	0.042279	NA	23	no
AT3G63140.1	AT3G63140	ap-col	-0.684482	0.0590714	10.8859	1.84e-07	3.85e-06	NA	23	no
AT4G13430.1	AT4G13430	ap-col	0.107328	0.0605987	10.8859	0.104495	0.163843	NA	23	no
AT4G14210.2;AT4G14210.1	AT4G14210	ap-col	-0.356574	0.0727056	10.8859	0.000482871	0.00189162	NA	23	no
AT4G16390.1	AT4G16390	ap-col	-0.276827	0.0730132	10.8859	0.00304214	0.00852931	NA	23	no
AT4G18060.1	AT4G18060	ap-col	-0.554615	0.0545283	10.8859	6.8e-07	1.03e-05	NA	23	no
AT4G23850.1	AT4G23850	ap-col	-0.110253	0.0507384	10.8859	0.0527539	0.0926318	NA	23	no
AT4G25960.1	AT4G25960	ap-col	0.0536053	0.102563	10.8859	0.611683	0.690579	NA	23	no
AT4G26530.2;AT4G26530.1	AT4G26530	ap-col	-1.06866	0.0840781	10.8859	7.16e-08	1.93e-06	NA	23	no
AT4G31180.2;AT4G31180.1	AT4G31180	ap-col	0.465446	0.0576502	10.8859	6.4e-06	5.83e-05	NA	23	no
AT4G32180.1;AT4G32180.3;AT4G32180.2	AT4G32180	ap-col	-0.148132	0.069427	10.8859	0.0564779	0.0981879	NA	23	no
AT4G35470.1	AT4G35470	ap-col	-0.330671	0.0670993	10.8859	0.000465131	0.00183509	NA	23	no
AT4G37870.1	AT4G37870	ap-col	0.502288	0.0893797	10.8859	0.000161821	0.000776918	NA	23	no
AT4G39280.2;AT4G39280.1	AT4G39280	ap-col	-0.0840951	0.0589154	10.8859	0.181519	0.258466	NA	23	no
AT5G02940.1	AT5G02940	ap-col	-0.0699633	0.0712452	10.8859	0.347418	0.44123	NA	23	no
AT5G04430.1;AT5G04430.2	AT5G04430	ap-col	-0.215179	0.0762291	10.8859	0.0167384	0.0354056	NA	23	no
AT5G07940.3;AT5G07940.2;AT5G07940.1	AT5G07940	ap-col	-0.0684042	0.071267	10.8859	0.357974	0.451702	NA	23	no
AT5G10540.1	AT5G10540	ap-col	0.320112	0.0539403	10.8859	0.000102331	0.000533648	NA	23	no
AT5G10920.1	AT5G10920	ap-col	0.152966	0.0841341	10.8859	0.09664	0.153595	NA	23	no
AT5G11560.1	AT5G11560	ap-col	0.157046	0.0843581	10.8859	0.0898459	0.144689	NA	23	no
AT5G12430.1	AT5G12430	ap-col	0.0152255	0.0684702	10.8859	0.828145	0.867848	NA	23	no
AT5G16290.2;AT5G16290.1	AT5G16290	ap-col	-0.470047	0.057816	10.8859	5.99e-06	5.55e-05	NA	23	no
AT5G16780.1	AT5G16780	ap-col	-0.124428	0.0561399	10.8859	0.0489154	0.0869385	NA	23	no
AT5G19550.1	AT5G19550	ap-col	1.16965	0.0770541	10.8859	1.14e-08	4.96e-07	NA	23	no
AT5G23110.1	AT5G23110	ap-col	0.787231	0.0890688	10.8859	2.69e-06	2.94e-05	NA	23	no
AT5G24300.2;AT5G24300.1	AT5G24300	ap-col	-0.293018	0.0994314	10.8859	0.0134189	0.0293455	NA	23	no
AT5G35360.1;AT5G35360.3;AT5G35360.2	AT5G35360	ap-col	-0.186274	0.0502513	10.8859	0.00352072	0.00959354	NA	23	no
AT5G42220.1	AT5G42220	ap-col	-0.00577469	0.0532859	10.8859	0.915672	0.938012	NA	23	no
AT5G46290.1;AT5G46290.3;AT5G46290.2	AT5G46290	ap-col	-0.397187	0.0643413	10.8859	7.3e-05	0.000408695	NA	23	no
AT5G47480.1	AT5G47480	ap-col	0.104288	0.0499261	10.8859	0.0610216	0.104786	NA	23	no
AT5G48880.1;AT5G48880.3;AT5G48880.2	AT5G48880	ap-col	1.04716	0.182898	10.8859	0.000138536	0.000684578	NA	23	no
AT5G50210.1	AT5G50210	ap-col	-0.252963	0.0551912	10.8859	0.000807362	0.00287431	NA	23	no
AT5G55860.1	AT5G55860	ap-col	0.0581756	0.0576572	10.8859	0.334881	0.428331	NA	23	no
AT5G56680.1	AT5G56680	ap-col	0.177432	0.065765	10.8859	0.0209038	0.042748	NA	23	no
AT5G58410.1	AT5G58410	ap-col	0.319128	0.0768707	10.8859	0.00164838	0.0051395	NA	23	no
AT5G62190.1	AT5G62190	ap-col	0.833692	0.108237	10.8859	9.95e-06	8.25e-05	NA	23	no
AT5G62790.1;AT5G62790.2	AT5G62790	ap-col	-0.351204	0.0604889	10.8859	0.000123165	0.000623293	NA	23	no
AT5G65620.1	AT5G65620	ap-col	0.104127	0.0630005	10.8859	0.126891	0.191713	NA	23	no
AT5G66420.2;AT5G66420.1	AT5G66420	ap-col	0.175805	0.065565	10.8859	0.0215296	0.0438374	NA	23	no
ATCG00540.1	ATCG00540	ap-col	-0.364668	0.0743043	10.8859	0.000480271	0.0018841	NA	23	no
ATCG00800.1	ATCG00800	ap-col	-0.279624	0.0729471	10.8859	0.00283116	0.00803205	NA	23	no
AT1G03060.1	AT1G03060	ap-col	0.181533	0.0773251	10.8859	0.0388713	0.0717083	NA	22	no
AT1G06530.1	AT1G06530	ap-col	-0.0903231	0.0647654	10.8859	0.190937	0.269494	NA	22	no
AT1G06670.1	AT1G06670	ap-col	0.710763	0.0677882	10.8859	5.03e-07	8.23e-06	NA	22	no
AT1G06690.1	AT1G06690	ap-col	-0.50074	0.0611543	10.8859	5.6e-06	5.28e-05	NA	22	no
AT1G14710.2;AT1G14710.1	AT1G14710	ap-col	-0.24098	0.0865923	10.8859	0.0179701	0.0376465	NA	22	no
AT1G22730.1	AT1G22730	ap-col	0.226029	0.0566259	10.8859	0.00215983	0.0064124	NA	22	no
AT1G23740.1	AT1G23740	ap-col	-0.381381	0.0711814	10.8859	0.000239417	0.00106462	NA	22	no
AT1G26850.1;AT1G26850.2;AT1G26850.3	AT1G26850	ap-col	0.17196	0.0649356	10.8859	0.02284	0.0460898	NA	22	no
AT1G31970.1	AT1G31970	ap-col	0.531049	0.0775426	10.8859	2.92e-05	0.000194492	NA	22	no
AT1G32200.2;AT1G32200.1	AT1G32200	ap-col	-0.63845	0.0999016	10.8859	5.4e-05	0.000317777	NA	22	no
AT1G32490.2;AT1G32490.1	AT1G32490	ap-col	-0.121287	0.0711467	10.8859	0.116577	0.179156	NA	22	no
AT1G32500.1	AT1G32500	ap-col	-0.0934102	0.0535223	10.8859	0.109062	0.169603	NA	22	no
AT1G33790.2;AT1G33790.1	AT1G33790	ap-col	1.83673	0.118267	10.8859	8.99e-09	4.11e-07	NA	22	no
AT1G36310.2;AT1G36310.1	AT1G36310	ap-col	0.208956	0.0590964	10.8859	0.00474029	0.0122976	NA	22	no
AT1G53750.1	AT1G53750	ap-col	0.111414	0.0589546	10.8859	0.0856879	0.139141	NA	22	no
AT1G54100.2;AT1G54100.1	AT1G54100	ap-col	0.324467	0.0995602	10.8859	0.00771215	0.01844	NA	22	no
AT1G72550.2;AT1G72550.1	AT1G72550	ap-col	-0.112862	0.0663576	10.8859	0.117332	0.180079	NA	22	no
AT1G76080.1	AT1G76080	ap-col	-0.566129	0.0861599	10.8859	4.23e-05	0.000261832	NA	22	no
AT1G77030.1	AT1G77030	ap-col	0.150238	0.0879135	10.8859	0.11578	0.17813	NA	22	no
AT1G77760.1	AT1G77760	ap-col	-0.570233	0.133944	10.8859	0.00138092	0.00445287	NA	22	no
AT1G78060.1	AT1G78060	ap-col	0.265028	0.0643265	10.8859	0.00173791	0.00536911	NA	22	no
AT1G78570.1	AT1G78570	ap-col	0.391531	0.102099	10.8859	0.00282353	0.00801205	NA	22	no
AT1G79570.1	AT1G79570	ap-col	-0.25198	0.0766489	10.8859	0.00733406	0.0176609	NA	22	no
AT1G80460.2;AT1G80460.1	AT1G80460	ap-col	0.276703	0.0650963	10.8859	0.00139615	0.00449571	NA	22	no
AT1G80600.1	AT1G80600	ap-col	0.153493	0.0657227	10.8859	0.0397134	0.0729702	NA	22	no
AT2G05170.1	AT2G05170	ap-col	-0.0335534	0.0817771	10.8859	0.689543	0.756119	NA	22	no
AT2G13560.1	AT2G13560	ap-col	0.262932	0.0596308	10.8859	0.00107327	0.00362801	NA	22	no
AT2G19940.2;AT2G19940.1	AT2G19940	ap-col	-0.137208	0.0511888	10.8859	0.0215661	0.0438989	NA	22	no
AT2G20050.2;AT2G20050.1	AT2G20050	ap-col	-0.155603	0.0717707	10.8859	0.0532068	0.0932971	NA	22	no
AT2G21170.1;AT2G21170.2	AT2G21170	ap-col	-0.0722534	0.115701	10.8859	0.545177	0.631286	NA	22	no
AT2G25170.1	AT2G25170	ap-col	-0.0930871	0.090231	10.8859	0.32461	0.41774	NA	22	no
AT2G35800.1	AT2G35800	ap-col	-0.0035301	0.0814842	10.8859	0.966229	0.975593	NA	22	no
AT2G40490.1	AT2G40490	ap-col	-0.444191	0.0512157	10.8859	3.23e-06	3.41e-05	NA	22	no
AT2G41790.1	AT2G41790	ap-col	0.355893	0.060345	10.8859	0.000107901	0.000558282	NA	22	no
AT2G44640.1	AT2G44640	ap-col	0.0968522	0.0574691	10.8859	0.120348	0.183835	NA	22	no
AT2G47330.1	AT2G47330	ap-col	0.176233	0.0576487	10.8859	0.0110328	0.0248651	NA	22	no
AT3G01370.1	AT3G01370	ap-col	-0.539636	0.0734346	10.8859	1.54e-05	0.000115318	NA	22	no
AT3G04260.1	AT3G04260	ap-col	-0.306093	0.0749976	10.8859	0.00185508	0.005664	NA	22	no
AT3G06350.1	AT3G06350	ap-col	0.0116964	0.0510655	10.8859	0.823079	0.864245	NA	22	no
AT3G06580.1	AT3G06580	ap-col	0.114203	0.0730264	10.8859	0.146435	0.21638	NA	22	no
AT3G12640.1	AT3G12640	ap-col	-0.097172	0.0685053	10.8859	0.184045	0.261418	NA	22	no
AT3G13790.2;AT3G13790.1	AT3G13790	ap-col	0.299767	0.0564603	10.8859	0.000257726	0.00113115	NA	22	no
AT3G14172.2;AT3G14172.1	AT3G14172	ap-col	-0.182077	0.0633686	10.8859	0.0152987	0.0328039	NA	22	no
AT3G16060.1	AT3G16060	ap-col	-0.0113521	0.0740618	10.8859	0.880983	0.909731	NA	22	no
AT3G19770.1	AT3G19770	ap-col	0.405424	0.061609	10.8859	4.17e-05	0.000259399	NA	22	no
AT3G24430.1	AT3G24430	ap-col	-0.25117	0.0823893	10.8859	0.0111995	0.0251835	NA	22	no
AT3G27300.3;AT3G27300.2;AT3G27300.1	AT3G27300	ap-col	0.276461	0.0569964	10.8859	0.000525844	0.00202729	NA	22	no
AT3G42170.1	AT3G42170	ap-col	-0.229978	0.0902179	10.8859	0.0272306	0.0535188	NA	22	no
AT3G43600.1	AT3G43600	ap-col	0.24549	0.0927116	10.8859	0.0228512	0.0461016	NA	22	no
AT3G45190.1	AT3G45190	ap-col	-0.600758	0.0644335	10.8859	1.6e-06	1.98e-05	NA	22	no
AT3G48990.1	AT3G48990	ap-col	0.220948	0.0499641	10.8859	0.0010509	0.0035647	NA	22	no
AT3G54110.1	AT3G54110	ap-col	0.496259	0.0707144	10.8859	2.34e-05	0.000161855	NA	22	no
AT3G54470.1	AT3G54470	ap-col	0.172372	0.0630578	10.8859	0.0196207	0.0405708	NA	22	no
AT3G57150.1	AT3G57150	ap-col	0.351929	0.0713924	10.8859	0.000464087	0.00183267	NA	22	no
AT3G59820.1;AT3G59820.2	AT3G59820	ap-col	0.763461	0.0537247	10.8859	2.27e-08	8.2e-07	NA	22	no
AT3G62700.1	AT3G62700	ap-col	-0.233934	0.102903	10.8859	0.0442842	0.0799795	NA	22	no
AT4G01310.1	AT4G01310	ap-col	-0.251018	0.061538	10.8859	0.0018623	0.00567746	NA	22	no
AT4G01660.1	AT4G01660	ap-col	0.380999	0.0672922	10.8859	0.000152066	0.000738015	NA	22	no
AT4G09730.1	AT4G09730	ap-col	-0.0433859	0.0778822	10.8859	0.588749	0.670423	NA	22	no
AT4G16760.1;AT4G16760.2	AT4G16760	ap-col	0.453328	0.0871208	10.8859	0.000303023	0.0012923	NA	22	no
AT4G18810.1;AT4G18810.2	AT4G18810	ap-col	-0.304728	0.0587857	10.8859	0.000312364	0.00132399	NA	22	no
AT4G20360.1	AT4G20360	ap-col	-0.012249	0.0528899	10.8859	0.821149	0.863004	NA	22	no
AT4G21670.1	AT4G21670	ap-col	0.15953	0.0748701	10.8859	0.0567608	0.0986426	NA	22	no
AT4G25080.4;AT4G25080.5;AT4G25080.3;AT4G25080.2;AT4G25080.1	AT4G25080	ap-col	-0.687378	0.0555635	10.8859	9.45e-08	2.36e-06	NA	22	no
AT4G26630.2;AT4G26630.1	AT4G26630	ap-col	-0.00702852	0.0534211	10.8859	0.897726	0.923657	NA	22	no
AT4G27640.1	AT4G27640	ap-col	0.000560844	0.0835449	10.8859	0.994765	0.995699	NA	22	no
AT4G29840.1	AT4G29840	ap-col	-0.0962256	0.054674	10.8859	0.10644	0.166422	NA	22	no
AT4G33010.1;AT4G33010.2	AT4G33010	ap-col	0.0065934	0.0755523	10.8859	0.932042	0.950415	NA	22	no
AT4G33500.1	AT4G33500	ap-col	-0.717347	0.0588188	10.8859	1.09e-07	2.66e-06	NA	22	no
AT4G34260.1	AT4G34260	ap-col	0.364157	0.061766	10.8859	0.000108198	0.000559398	NA	22	no
AT4G38890.1	AT4G38890	ap-col	0.0212254	0.0696852	10.8859	0.766422	0.819599	NA	22	no
AT4G39690.1	AT4G39690	ap-col	-2.45854	0.113755	10.8859	2.74e-10	3.19e-08	NA	22	no
AT4G39980.1	AT4G39980	ap-col	0.192513	0.0611902	10.8859	0.00941815	0.0217388	NA	22	no
AT5G03040.3;AT5G03040.2;AT5G03040.1	AT5G03040	ap-col	-0.485002	0.0600387	10.8859	6.36e-06	5.82e-05	NA	22	no
AT5G03630.1	AT5G03630	ap-col	0.511183	0.0748913	10.8859	3.01e-05	0.000199175	NA	22	no
AT5G03650.1	AT5G03650	ap-col	-0.229725	0.0776661	10.8859	0.0131608	0.0288584	NA	22	no
AT5G06110.2;AT5G06110.1	AT5G06110	ap-col	0.116296	0.0549965	10.8859	0.058368	0.100992	NA	22	no
AT5G07980.1	AT5G07980	ap-col	0.0717454	0.0614607	10.8859	0.268007	0.356733	NA	22	no
AT5G08530.1	AT5G08530	ap-col	0.154877	0.0823331	10.8859	0.0869568	0.140904	NA	22	no
AT5G14430.2;AT5G14430.1	AT5G14430	ap-col	-0.0502779	0.0715868	10.8859	0.497214	0.587482	NA	22	no
AT5G14590.1	AT5G14590	ap-col	0.483083	0.0581487	10.8859	4.88e-06	4.73e-05	NA	22	no
AT5G14780.1	AT5G14780	ap-col	-0.0317214	0.0739906	10.8859	0.676485	0.745635	NA	22	no
AT5G15020.2;AT5G15020.1	AT5G15020	ap-col	-0.0127687	0.0680644	10.8859	0.854643	0.889234	NA	22	no
AT5G17790.1	AT5G17790	ap-col	-0.159073	0.0649235	10.8859	0.0324457	0.0618132	NA	22	no
AT5G20830.2;AT5G20830.1	AT5G20830	ap-col	0.756956	0.0845071	10.8859	2.37e-06	2.66e-05	NA	22	no
AT5G23010.1	AT5G23010	ap-col	0.0482971	0.0692765	10.8859	0.500318	0.590042	NA	22	no
AT5G27330.1	AT5G27330	ap-col	-0.221038	0.130367	10.8859	0.118356	0.181349	NA	22	no
AT5G49760.1	AT5G49760	ap-col	0.279162	0.0791556	10.8859	0.00481628	0.0124571	NA	22	no
AT5G53480.1	AT5G53480	ap-col	0.268023	0.0700212	10.8859	0.00285808	0.00809187	NA	22	no
AT5G55280.1	AT5G55280	ap-col	-0.152922	0.0738483	10.8859	0.0629532	0.107477	NA	22	no
AT5G63860.1	AT5G63860	ap-col	-0.0494064	0.0687441	10.8859	0.487466	0.578232	NA	22	no
AT5G63950.1	AT5G63950	ap-col	-0.177133	0.10815	10.8859	0.130007	0.195887	NA	22	no
AT5G64580.1	AT5G64580	ap-col	-0.505422	0.0848861	10.8859	9.95e-05	0.000521649	NA	22	no
ATCG00180.1	ATCG00180	ap-col	-0.273104	0.0622529	10.8859	0.0011135	0.00373123	NA	22	no
AT1G03630.2;AT1G03630.1	AT1G03630	ap-col	-0.277638	0.0745468	10.8859	0.00341579	0.00937396	NA	21	no
AT1G07110.1	AT1G07110	ap-col	-0.474085	0.0561454	10.8859	4.18e-06	4.19e-05	NA	21	no
AT1G09340.1	AT1G09340	ap-col	-0.320617	0.0514276	10.8859	6.7e-05	0.000381055	NA	21	no
AT1G10170.1	AT1G10170	ap-col	0.539533	0.0612018	10.8859	2.76e-06	2.99e-05	NA	21	no
AT1G22610.1	AT1G22610	ap-col	-0.147295	0.0811879	10.8859	0.0972666	0.154308	NA	21	no
AT1G22940.1	AT1G22940	ap-col	-0.192616	0.0652038	10.8859	0.0132497	0.0290303	NA	21	no
AT1G25350.1;AT1G25350.2	AT1G25350	ap-col	-0.626707	0.0647941	10.8859	1.12e-06	1.51e-05	NA	21	no
AT1G27770.1;AT1G27770.2	AT1G27770	ap-col	1.52701	0.0775833	10.8859	7.41e-10	6.4e-08	NA	21	no
AT1G28420.1	AT1G28420	ap-col	-0.217252	0.0649458	10.8859	0.00662464	0.0162358	NA	21	no
AT1G30360.1	AT1G30360	ap-col	-0.577512	0.0785187	10.8859	1.53e-05	0.00011475	NA	21	no
AT1G31800.1	AT1G31800	ap-col	-0.281317	0.0766754	10.8859	0.00375984	0.0101315	NA	21	no
AT1G43670.1	AT1G43670	ap-col	-0.188105	0.0660969	10.8859	0.0160639	0.0342243	NA	21	no
AT1G43850.2;AT1G43850.1	AT1G43850	ap-col	0.0190283	0.0624616	10.8859	0.766386	0.819599	NA	21	no
AT1G48110.2;AT1G48110.1	AT1G48110	ap-col	0.208058	0.0615059	10.8859	0.00620028	0.015405	NA	21	no
AT1G48650.1;AT1G48650.2	AT1G48650	ap-col	0.0228288	0.0701987	10.8859	0.751192	0.807174	NA	21	no
AT1G54220.2;AT1G54220.1	AT1G54220	ap-col	-0.342228	0.0503986	10.8859	3.15e-05	0.000206472	NA	21	no
AT1G59910.1	AT1G59910	ap-col	-0.0626484	0.0637364	10.8859	0.346984	0.440881	NA	21	no
AT1G62740.1	AT1G62740	ap-col	0.0783647	0.0598225	10.8859	0.21718	0.300444	NA	21	no
AT1G63680.1	AT1G63680	ap-col	-0.207735	0.099344	10.8859	0.0607885	0.104489	NA	21	no
AT1G67680.1	AT1G67680	ap-col	0.12325	0.0534473	10.8859	0.0418209	0.076216	NA	21	no
AT1G72390.1	AT1G72390	ap-col	-0.139698	0.0832463	10.8859	0.121765	0.185628	NA	21	no
AT1G79750.1	AT1G79750	ap-col	0.247606	0.068105	10.8859	0.00398358	0.0106331	NA	21	no
AT2G13370.1	AT2G13370	ap-col	0.19759	0.064358	10.8859	0.0107779	0.0243899	NA	21	no
AT2G16950.2;AT2G16950.1	AT2G16950	ap-col	0.216649	0.0966321	10.8859	0.046778	0.0837751	NA	21	no
AT2G18790.1	AT2G18790	ap-col	0.365284	0.0965407	10.8859	0.00308294	0.00861756	NA	21	no
AT2G20610.1;AT2G20610.2	AT2G20610	ap-col	0.651204	0.0707916	10.8859	1.83e-06	2.18e-05	NA	21	no
AT2G29630.3;AT2G29630.2;AT2G29630.1	AT2G29630	ap-col	-0.0342396	0.0856516	10.8859	0.697069	0.762199	NA	21	no
AT2G36390.1	AT2G36390	ap-col	-2.35028	0.0697388	10.8859	2.33e-12	1.36e-09	NA	21	no
AT2G38280.2;AT2G38280.1	AT2G38280	ap-col	0.221381	0.0620171	10.8859	0.00446843	0.0117107	NA	21	no
AT3G01420.1	AT3G01420	ap-col	0.0394295	0.0614825	10.8859	0.534589	0.621624	NA	21	no
AT3G04870.2;AT3G04870.1	AT3G04870	ap-col	-0.246656	0.0718899	10.8859	0.0056956	0.014354	NA	21	no
AT3G07050.1	AT3G07050	ap-col	0.213698	0.0824166	10.8859	0.0251962	0.0500313	NA	21	no
AT3G13180.1	AT3G13180	ap-col	0.00239583	0.07098	10.8859	0.973685	0.981045	NA	21	no
AT3G13235.3;AT3G13235.2;AT3G13235.1	AT3G13235	ap-col	0.42141	0.0629941	10.8859	3.6e-05	0.000230545	NA	21	no
AT3G13490.1	AT3G13490	ap-col	-0.0321223	0.0548742	10.8859	0.570227	0.653793	NA	21	no
AT3G14010.4;AT3G14010.3;AT3G14010.2;AT3G14010.1	AT3G14010	ap-col	-0.189694	0.0807456	10.8859	0.0387609	0.0715331	NA	21	no
AT3G15410.1;AT3G15410.2	AT3G15410	ap-col	-0.259199	0.0512451	10.8859	0.000379474	0.00155459	NA	21	no
AT3G17240.1;AT3G17240.3	AT3G17240	ap-col	0.508957	0.0580735	10.8859	2.92e-06	3.13e-05	NA	21	no
AT3G18390.1	AT3G18390	ap-col	-0.460569	0.0721157	10.8859	5.43e-05	0.00031937	NA	21	no
AT3G19710.1	AT3G19710	ap-col	0.618073	0.0866494	10.8859	2.02e-05	0.000144312	NA	21	no
AT3G19720.1;AT3G19720.2;AT3G19720.3	AT3G19720	ap-col	0.104007	0.0628777	10.8859	0.126619	0.191427	NA	21	no
AT3G19820.3;AT3G19820.2;AT3G19820.1	AT3G19820	ap-col	-0.487279	0.0756162	10.8859	5.02e-05	0.000299493	NA	21	no
AT3G19960.2;AT3G19960.1	AT3G19960	ap-col	-0.314208	0.0887101	10.8859	0.00468997	0.012183	NA	21	no
AT3G48560.1	AT3G48560	ap-col	-0.465374	0.0618856	10.8859	1.24e-05	9.86e-05	NA	21	no
AT3G49600.1	AT3G49600	ap-col	-0.055018	0.0576924	10.8859	0.360961	0.454679	NA	21	no
AT3G51240.1;AT3G51240.2	AT3G51240	ap-col	0.606196	0.168457	10.8859	0.00424938	0.0112344	NA	21	no
AT3G53130.1	AT3G53130	ap-col	-0.625577	0.0536189	10.8859	1.72e-07	3.66e-06	NA	21	no
AT3G54280.1;AT3G54280.2	AT3G54280	ap-col	-0.0737387	0.104536	10.8859	0.495384	0.585769	NA	21	no
AT3G55400.1;AT3G55400.2	AT3G55400	ap-col	-0.174012	0.0629327	10.8859	0.0185515	0.0387123	NA	21	no
AT3G55760.3;AT3G55760.2;AT3G55760.1	AT3G55760	ap-col	-0.208023	0.0742322	10.8859	0.0173598	0.0365109	NA	21	no
AT3G58510.3;AT3G58510.2;AT3G58510.1	AT3G58510	ap-col	-0.0338954	0.0683395	10.8859	0.629767	0.706334	NA	21	no
AT4G00900.1	AT4G00900	ap-col	0.183363	0.0728216	10.8859	0.0287775	0.0560818	NA	21	no
AT4G01690.1;AT4G01690.2	AT4G01690	ap-col	-0.823695	0.0578295	10.8859	2.21e-08	8.05e-07	NA	21	no
AT4G02060.2;AT4G02060.1	AT4G02060	ap-col	0.190445	0.0963825	10.8859	0.0740541	0.123388	NA	21	no
AT4G11820.1;AT4G11820.2	AT4G11820	ap-col	-0.471063	0.0730521	10.8859	4.99e-05	0.000298159	NA	21	no
AT4G14880.4;AT4G14880.3;AT4G14880.2;AT4G14880.1	AT4G14880	ap-col	0.143688	0.0533947	10.8859	0.0211624	0.0432041	NA	21	no
AT4G18480.1	AT4G18480	ap-col	-0.330486	0.0558721	10.8859	0.000105235	0.000546529	NA	21	no
AT4G19170.1	AT4G19170	ap-col	-0.579302	0.0847984	10.8859	2.99e-05	0.000198025	NA	21	no
AT4G26300.1	AT4G26300	ap-col	-0.032691	0.0563111	10.8859	0.57337	0.656851	NA	21	no
AT4G26450.1	AT4G26450	ap-col	0.0736518	0.0619903	10.8859	0.260063	0.348191	NA	21	no
AT4G27180.1	AT4G27180	ap-col	-0.574052	0.0599591	10.8859	1.24e-06	1.64e-05	NA	21	no
AT4G28470.1	AT4G28470	ap-col	0.156705	0.0640378	10.8859	0.0326236	0.0620923	NA	21	no
AT4G30790.1	AT4G30790	ap-col	0.188824	0.0594839	10.8859	0.00895833	0.0208546	NA	21	no
AT4G31500.1	AT4G31500	ap-col	0.765618	0.0742171	10.8859	5.91e-07	9.26e-06	NA	21	no
AT4G34980.1	AT4G34980	ap-col	-0.219545	0.0581175	10.8859	0.00311563	0.00869315	NA	21	no
AT4G35850.1	AT4G35850	ap-col	0.216067	0.0782652	10.8859	0.0186951	0.0389606	NA	21	no
AT5G06970.1	AT5G06970	ap-col	-0.573207	0.0599449	10.8859	1.25e-06	1.65e-05	NA	21	no
AT5G16620.1	AT5G16620	ap-col	0.105051	0.0658851	10.8859	0.139432	0.207693	NA	21	no
AT5G23050.1	AT5G23050	ap-col	-0.0636407	0.0683592	10.8859	0.372053	0.466531	NA	21	no
AT5G41970.1	AT5G41970	ap-col	0.10363	0.0776794	10.8859	0.209417	0.291275	NA	21	no
AT5G43900.1;AT5G43900.3;AT5G43900.2	AT5G43900	ap-col	0.242765	0.0644728	10.8859	0.00318203	0.00883674	NA	21	no
AT5G45930.1	AT5G45930	ap-col	-0.434403	0.052194	10.8859	4.79e-06	4.66e-05	NA	21	no
AT5G56360.1	AT5G56360	ap-col	0.226925	0.105352	10.8859	0.0545238	0.0952448	NA	21	no
AT5G58330.1;AT5G58330.2;AT5G58330.3	AT5G58330	ap-col	-0.0340467	0.0677906	10.8859	0.625507	0.702828	NA	21	no
AT5G58470.2;AT5G58470.1	AT5G58470	ap-col	-0.212826	0.0778405	10.8859	0.0196009	0.0405464	NA	21	no
AT5G60210.2;AT5G60210.1	AT5G60210	ap-col	-0.615026	0.0948556	10.8859	4.75e-05	0.000287059	NA	21	no
AT5G61960.2;AT5G61960.1	AT5G61960	ap-col	0.130038	0.0710881	10.8859	0.0948603	0.151357	NA	21	no
AT5G63120.2;AT5G63120.1	AT5G63120	ap-col	0.293295	0.0699798	10.8859	0.00154225	0.00487665	NA	21	no
AT5G64420.1	AT5G64420	ap-col	0.32394	0.0929733	10.8859	0.00518835	0.0132565	NA	21	no
AT5G67500.1;AT5G67500.2	AT5G67500	ap-col	0.25437	0.0848561	10.8859	0.0122606	0.0271943	NA	21	no
AT1G02910.1	AT1G02910	ap-col	-0.107876	0.0570377	10.8859	0.085473	0.138825	NA	20	no
AT1G05190.1	AT1G05190	ap-col	-0.327917	0.0629228	10.8859	0.000299333	0.00127814	NA	20	no
AT1G06550.1	AT1G06550	ap-col	-0.586447	0.110079	10.8859	0.000250705	0.00110559	NA	20	no
AT1G09010.1	AT1G09010	ap-col	0.258418	0.072058	10.8859	0.00434125	0.011438	NA	20	no
AT1G10270.1	AT1G10270	ap-col	0.416525	0.0837542	10.8859	0.000433288	0.00173315	NA	20	no
AT1G10580.1	AT1G10580	ap-col	-0.0297952	0.062018	10.8859	0.640432	0.715862	NA	20	no
AT1G17210.1	AT1G17210	ap-col	0.0655385	0.057302	10.8859	0.27726	0.367345	NA	20	no
AT1G17290.1	AT1G17290	ap-col	0.879262	0.0842784	10.8859	5.28e-07	8.53e-06	NA	20	no
AT1G25490.1	AT1G25490	ap-col	-0.148425	0.0923806	10.8859	0.136721	0.204315	NA	20	no
AT1G27900.1	AT1G27900	ap-col	0.0139736	0.0606123	10.8859	0.821947	0.863581	NA	20	no
AT1G28350.1	AT1G28350	ap-col	0.169132	0.0584257	10.8859	0.0147235	0.0318029	NA	20	no
AT1G30680.1	AT1G30680	ap-col	0.0603685	0.0616626	10.8859	0.34883	0.442577	NA	20	no
AT1G34220.2;AT1G34220.1	AT1G34220	ap-col	0.139115	0.0625019	10.8859	0.0481213	0.0857912	NA	20	no
AT1G43170.9;AT1G43170.8;AT1G43170.7;AT1G43170.6;AT1G43170.5;AT1G43170.3;AT1G43170.2;AT1G43170.1;AT1G43170.4	AT1G43170	ap-col	-0.09401	0.0610283	10.8859	0.152003	0.222945	NA	20	no
AT1G48030.2;AT1G48030.1	AT1G48030	ap-col	-0.192449	0.0651838	10.8859	0.0132889	0.0291024	NA	20	no
AT1G49630.3;AT1G49630.2;AT1G49630.1	AT1G49630	ap-col	-0.342377	0.0694082	10.8859	0.000461684	0.00182566	NA	20	no
AT1G53310.3;AT1G53310.2;AT1G53310.1	AT1G53310	ap-col	0.467846	0.0700031	10.8859	3.63e-05	0.000231895	NA	20	no
AT1G56050.1	AT1G56050	ap-col	0.0963464	0.0549336	10.8859	0.107522	0.167717	NA	20	no
AT1G60420.1	AT1G60420	ap-col	0.131574	0.0525928	10.8859	0.0296167	0.0573381	NA	20	no
AT1G68720.1	AT1G68720	ap-col	-0.303896	0.0805687	10.8859	0.00314656	0.00875971	NA	20	no
AT1G68830.1	AT1G68830	ap-col	-0.262567	0.0747472	10.8859	0.00493573	0.0127355	NA	20	no
AT1G71695.1	AT1G71695	ap-col	0.328551	0.0646739	10.8859	0.000366643	0.00151467	NA	20	no
AT1G73110.1	AT1G73110	ap-col	-0.040955	0.0642346	10.8859	0.536924	0.623867	NA	20	no
AT1G74030.1	AT1G74030	ap-col	-0.00835154	0.0545423	10.8859	0.881105	0.909731	NA	20	no
AT1G74850.1	AT1G74850	ap-col	-0.342271	0.0679689	10.8859	0.000392903	0.00159937	NA	20	no
AT1G77550.1	AT1G77550	ap-col	0.0965325	0.0741849	10.8859	0.220043	0.303465	NA	20	no
AT2G05580.1	AT2G05580	ap-col	4.09187	0.334939	10.8859	1.07e-07	2.63e-06	NA	20	no
AT2G05990.2;AT2G05990.1	AT2G05990	ap-col	-0.212608	0.0811274	10.8859	0.0239836	0.0479907	NA	20	no
AT2G20280.1	AT2G20280	ap-col	0.100062	0.0556957	10.8859	0.100172	0.158156	NA	20	no
AT2G20990.1;AT2G20990.2;AT2G20990.3	AT2G20990	ap-col	-0.10717	0.066636	10.8859	0.136364	0.203936	NA	20	no
AT2G21440.1	AT2G21440	ap-col	0.718235	0.09507	10.8859	1.19e-05	9.53e-05	NA	20	no
AT2G21870.2;AT2G21870.1	AT2G21870	ap-col	-0.169418	0.0990062	10.8859	0.115352	0.17763	NA	20	no
AT2G22400.1	AT2G22400	ap-col	-1.73629	0.0705594	10.8859	6.84e-11	1.2e-08	NA	20	no
AT2G23140.1;AT2G23140.2	AT2G23140	ap-col	-0.0423464	0.0675079	10.8859	0.543408	0.629606	NA	20	no
AT2G26280.1	AT2G26280	ap-col	-0.173353	0.0619836	10.8859	0.0175328	0.036825	NA	20	no
AT2G26910.1	AT2G26910	ap-col	0.200769	0.0925497	10.8859	0.0530908	0.0931173	NA	20	no
AT2G27600.1	AT2G27600	ap-col	0.13058	0.0679026	10.8859	0.0810116	0.13284	NA	20	no
AT2G30880.1;AT2G30880.2	AT2G30880	ap-col	-0.257992	0.0687829	10.8859	0.00326306	0.00902455	NA	20	no
AT2G32810.1;AT2G32810.2	AT2G32810	ap-col	-0.46098	0.0742077	10.8859	6.91e-05	0.000391808	NA	20	no
AT2G36910.1	AT2G36910	ap-col	0.0408158	0.0911478	10.8859	0.663079	0.735128	NA	20	no
AT2G37690.1	AT2G37690	ap-col	0.493504	0.0771647	10.8859	5.36e-05	0.000316106	NA	20	no
AT3G06850.2;AT3G06850.1	AT3G06850	ap-col	0.327317	0.0967648	10.8859	0.00620166	0.0154052	NA	20	no
AT3G07100.1	AT3G07100	ap-col	0.24362	0.0615071	10.8859	0.00227596	0.00669975	NA	20	no
AT3G08510.1;AT3G08510.2;AT3G08510.3	AT3G08510	ap-col	-0.124651	0.0888879	10.8859	0.188683	0.267109	NA	20	no
AT3G09740.1	AT3G09740	ap-col	-0.474073	0.0895212	10.8859	0.000263149	0.00115131	NA	20	no
AT3G12020.1;AT3G12020.2	AT3G12020	ap-col	-0.607021	0.0643866	10.8859	1.44e-06	1.82e-05	NA	20	no
AT3G14310.1	AT3G14310	ap-col	0.0262607	0.0543536	10.8859	0.638563	0.71437	NA	20	no
AT3G19420.1	AT3G19420	ap-col	0.146103	0.0642468	10.8859	0.0442263	0.0798957	NA	20	no
AT3G19760.1	AT3G19760	ap-col	-0.179945	0.0727976	10.8859	0.0312253	0.0598255	NA	20	no
AT3G20250.1	AT3G20250	ap-col	0.117518	0.0626221	10.8859	0.0876157	0.141641	NA	20	no
AT3G21720.1	AT3G21720	ap-col	2.33846	0.162505	10.8859	1.99e-08	7.53e-07	NA	20	no
AT3G24170.3;AT3G24170.2;AT3G24170.1	AT3G24170	ap-col	0.414225	0.0688339	10.8859	9.09e-05	0.000484823	NA	20	no
AT3G25860.1	AT3G25860	ap-col	-0.300403	0.0547988	10.8859	0.000198623	0.000917067	NA	20	no
AT3G26720.1;AT3G26720.2	AT3G26720	ap-col	-0.111089	0.0575127	10.8859	0.0798529	0.131318	NA	20	no
AT3G27820.1	AT3G27820	ap-col	0.0566067	0.0834978	10.8859	0.51196	0.600705	NA	20	no
AT3G44340.1;AT3G44340.2	AT3G44340	ap-col	0.254315	0.0707666	10.8859	0.00428515	0.0113074	NA	20	no
AT3G48110.1	AT3G48110	ap-col	-0.308773	0.0730537	10.8859	0.00145327	0.00464296	NA	20	no
AT3G49240.1	AT3G49240	ap-col	0.130019	0.0635669	10.8859	0.0657597	0.111539	NA	20	no
AT3G52200.1;AT3G52200.2	AT3G52200	ap-col	0.151899	0.057068	10.8859	0.0222964	0.0451401	NA	20	no
AT3G52340.3;AT3G52340.2;AT3G52340.1	AT3G52340	ap-col	0.188837	0.0603414	10.8859	0.00970079	0.0222872	NA	20	no
AT3G52930.1	AT3G52930	ap-col	0.140249	0.109728	10.8859	0.227776	0.311834	NA	20	no
AT3G53710.2;AT3G53710.1	AT3G53710	ap-col	-0.0200571	0.063132	10.8859	0.756722	0.811607	NA	20	no
AT3G54360.1	AT3G54360	ap-col	0.413558	0.0763822	10.8859	0.000219847	0.000992248	NA	20	no
AT3G55270.1	AT3G55270	ap-col	0.268808	0.0740864	10.8859	0.00403476	0.0107284	NA	20	no
AT3G57330.1	AT3G57330	ap-col	0.921585	0.0834553	10.8859	2.99e-07	5.59e-06	NA	20	no
AT3G59040.1;AT3G59040.2	AT3G59040	ap-col	-0.0790727	0.0773485	10.8859	0.328824	0.422135	NA	20	no
AT3G59920.1	AT3G59920	ap-col	0.0509156	0.0500746	10.8859	0.331317	0.424674	NA	20	no
AT3G61140.1	AT3G61140	ap-col	0.14858	0.0650226	10.8859	0.0433851	0.0786426	NA	20	no
AT3G63190.1	AT3G63190	ap-col	-0.423821	0.107107	10.8859	0.00229102	0.00673837	NA	20	no
AT3G63520.1	AT3G63520	ap-col	-1.43701	0.0517525	10.8859	1.87e-11	5.3e-09	NA	20	no
AT4G01100.1;AT4G01100.2	AT4G01100	ap-col	0.504004	0.072362	10.8859	2.51e-05	0.000171416	NA	20	no
AT4G01810.1	AT4G01810	ap-col	0.263621	0.0594683	10.8859	0.00103232	0.00351497	NA	20	no
AT4G04040.1	AT4G04040	ap-col	-0.309144	0.0610213	10.8859	0.000374681	0.00153916	NA	20	no
AT4G05160.1	AT4G05160	ap-col	0.478762	0.0565127	10.8859	4.05e-06	4.09e-05	NA	20	no
AT4G08920.1	AT4G08920	ap-col	0.158679	0.0647209	10.8859	0.0323549	0.0616742	NA	20	no
AT4G09010.1	AT4G09010	ap-col	-0.840607	0.100493	10.8859	4.57e-06	4.5e-05	NA	20	no
AT4G14510.1	AT4G14510	ap-col	-0.0505328	0.0588832	10.8859	0.409287	0.503783	NA	20	no
AT4G16630.1	AT4G16630	ap-col	0.457564	0.0837209	10.8859	0.000203616	0.000935135	NA	20	no
AT4G17740.2;AT4G17740.1	AT4G17740	ap-col	-0.0907611	0.0624833	10.8859	0.174553	0.250114	NA	20	no
AT4G20130.1	AT4G20130	ap-col	-0.348586	0.0731849	10.8859	0.000604389	0.00226826	NA	20	no
AT4G20860.1	AT4G20860	ap-col	0.362666	0.0738533	10.8859	0.000478115	0.00187682	NA	20	no
AT4G24620.1;AT4G24620.2	AT4G24620	ap-col	-0.290448	0.0663027	10.8859	0.00112529	0.00376438	NA	20	no
AT4G26650.2;AT4G26650.1	AT4G26650	ap-col	-0.17452	0.0641033	10.8859	0.0200113	0.0412798	NA	20	no
AT4G28710.1	AT4G28710	ap-col	0.196314	0.0736055	10.8859	0.0220836	0.0448009	NA	20	no
AT4G30890.3;AT4G30890.2;AT4G30890.1	AT4G30890	ap-col	0.201307	0.0652741	10.8859	0.0105158	0.0238903	NA	20	no
AT4G34030.1	AT4G34030	ap-col	0.382447	0.0811755	10.8859	0.00065662	0.00242681	NA	20	no
AT4G34200.1	AT4G34200	ap-col	0.194383	0.0578137	10.8859	0.0064281	0.0158584	NA	20	no
AT4G35790.2;AT4G35790.1;AT4G35790.3	AT4G35790	ap-col	0.14021	0.070784	10.8859	0.0734394	0.122555	NA	20	no
AT5G03860.2;AT5G03860.1	AT5G03860	ap-col	1.9697	0.135963	10.8859	1.86e-08	7.1e-07	NA	20	no
AT5G04360.1	AT5G04360	ap-col	-2.33965	0.0724426	10.8859	3.68e-12	1.76e-09	NA	20	no
AT5G06160.1	AT5G06160	ap-col	-0.091016	0.0585958	10.8859	0.148927	0.219477	NA	20	no
AT5G06580.1	AT5G06580	ap-col	-0.436081	0.0691552	10.8859	6.07e-05	0.000350672	NA	20	no
AT5G06600.1;AT5G06600.2;AT5G06600.3	AT5G06600	ap-col	0.267808	0.0636987	10.8859	0.00150867	0.00479343	NA	20	no
AT5G11720.1	AT5G11720	ap-col	0.242628	0.0522979	10.8859	0.000737399	0.00266356	NA	20	no
AT5G12200.1	AT5G12200	ap-col	0.242262	0.054978	10.8859	0.00107825	0.00364018	NA	20	no
AT5G14170.1	AT5G14170	ap-col	-0.222728	0.0810191	10.8859	0.0190861	0.0396012	NA	20	no
AT5G14720.1	AT5G14720	ap-col	-0.288902	0.0673667	10.8859	0.0013109	0.00426698	NA	20	no
AT5G20720.3;AT5G20720.2;AT5G20720.1	AT5G20720	ap-col	-0.0957594	0.0710288	10.8859	0.204984	0.286116	NA	20	no
AT5G21326.1	AT5G21326	ap-col	-0.0957385	0.0598471	10.8859	0.138258	0.2063	NA	20	no
AT5G22320.1;AT5G22320.2	AT5G22320	ap-col	0.745306	0.0614314	10.8859	1.15e-07	2.75e-06	NA	20	no
AT5G22330.1	AT5G22330	ap-col	0.0184124	0.0518804	10.8859	0.729443	0.789129	NA	20	no
AT5G23570.1	AT5G23570	ap-col	0.56761	0.0583426	10.8859	1.06e-06	1.44e-05	NA	20	no
AT5G26000.1;AT5G26000.2	AT5G26000	ap-col	-0.938754	0.0719075	10.8859	5.44e-08	1.59e-06	NA	20	no
AT5G35170.2;AT5G35170.1	AT5G35170	ap-col	-1.01975	0.0734711	10.8859	2.89e-08	9.73e-07	NA	20	no
AT5G38830.1	AT5G38830	ap-col	0.265608	0.0533227	10.8859	0.000427901	0.00171656	NA	20	no
AT5G49570.1	AT5G49570	ap-col	0.848229	0.048213	10.8859	2.43e-09	1.56e-07	NA	20	no
AT5G49910.1	AT5G49910	ap-col	0.0448566	0.0709329	10.8859	0.540193	0.626773	NA	20	no
AT5G56500.2;AT5G56500.1	AT5G56500	ap-col	-0.13307	0.0684567	10.8859	0.078204	0.129168	NA	20	no
AT5G56730.1	AT5G56730	ap-col	-0.485324	0.0680721	10.8859	2.03e-05	0.000144602	NA	20	no
AT5G58130.1	AT5G58130	ap-col	0.692053	0.0784493	10.8859	2.74e-06	2.97e-05	NA	20	no
AT5G60790.1	AT5G60790	ap-col	0.283197	0.0588096	10.8859	0.000555914	0.0021208	NA	20	no
AT5G64050.1	AT5G64050	ap-col	-0.0947708	0.0592895	10.8859	0.138542	0.206679	NA	20	no
AT5G64570.1	AT5G64570	ap-col	-0.827028	0.110543	10.8859	1.3e-05	0.000102042	NA	20	no
AT5G65020.1;AT5G65020.2	AT5G65020	ap-col	0.730328	0.0516441	10.8859	2.38e-08	8.49e-07	NA	20	no
AT5G65930.1;AT5G65930.2;AT5G65930.3	AT5G65930	ap-col	-0.156464	0.0787638	10.8859	0.0727317	0.121562	NA	20	no
AT1G04080.3;AT1G04080.1;AT1G04080.2	AT1G04080	ap-col	-0.328284	0.0510466	10.8859	5.11e-05	0.000303954	NA	19	no
AT1G04170.1	AT1G04170	ap-col	0.086143	0.0716261	10.8859	0.254608	0.342011	NA	19	no
AT1G04510.1;AT1G04510.2	AT1G04510	ap-col	-0.105351	0.0697058	10.8859	0.159167	0.231784	NA	19	no
AT1G06290.1	AT1G06290	ap-col	0.438631	0.0753183	10.8859	0.000120061	0.000610257	NA	19	no
AT1G07890.8;AT1G07890.7;AT1G07890.5;AT1G07890.4;AT1G07890.3;AT1G07890.2;AT1G07890.1;AT1G07890.6	AT1G07890	ap-col	0.302895	0.102315	10.8859	0.0131011	0.0287411	NA	19	no
AT1G07990.1	AT1G07990	ap-col	0.0357281	0.0553672	10.8859	0.532102	0.619616	NA	19	no
AT1G08130.1	AT1G08130	ap-col	-0.430374	0.0821542	10.8859	0.000287106	0.00123468	NA	19	no
AT1G10510.1	AT1G10510	ap-col	-0.262949	0.0538848	10.8859	0.000501949	0.00195037	NA	19	no
AT1G14030.1	AT1G14030	ap-col	-0.792196	0.0828552	10.8859	1.25e-06	1.65e-05	NA	19	no
AT1G15440.2;AT1G15440.1	AT1G15440	ap-col	0.69606	0.0772472	10.8859	2.23e-06	2.55e-05	NA	19	no
AT1G15980.1	AT1G15980	ap-col	-0.524499	0.0697457	10.8859	1.24e-05	9.86e-05	NA	19	no
AT1G16080.1	AT1G16080	ap-col	-0.633827	0.0931182	10.8859	3.08e-05	0.00020276	NA	19	no
AT1G18450.1	AT1G18450	ap-col	-0.290307	0.0593575	10.8859	0.000493314	0.00192599	NA	19	no
AT1G20920.1;AT1G20920.2	AT1G20920	ap-col	-0.0358157	0.0639134	10.8859	0.586568	0.668929	NA	19	no
AT1G29150.1	AT1G29150	ap-col	0.106657	0.0761419	10.8859	0.189139	0.267529	NA	19	no
AT1G49430.1	AT1G49430	ap-col	0.104586	0.0623441	10.8859	0.121877	0.18574	NA	19	no
AT1G52100.1;AT1G52100.2	AT1G52100	ap-col	1.29486	0.0622064	10.8859	4.08e-10	4.46e-08	NA	19	no
AT1G52980.1	AT1G52980	ap-col	0.287992	0.0890079	10.8859	0.00803831	0.0190717	NA	19	no
AT1G54570.1	AT1G54570	ap-col	-0.163176	0.0630651	10.8859	0.0254422	0.0504474	NA	19	no
AT1G55500.3;AT1G55500.2;AT1G55500.1	AT1G55500	ap-col	-0.0994932	0.0806892	10.8859	0.243523	0.329638	NA	19	no
AT1G55850.1	AT1G55850	ap-col	-0.133965	0.0762777	10.8859	0.107095	0.167182	NA	19	no
AT1G61040.1	AT1G61040	ap-col	0.0476203	0.0711025	10.8859	0.516977	0.605565	NA	19	no
AT1G61730.1	AT1G61730	ap-col	0.0183496	0.0573025	10.8859	0.754862	0.81005	NA	19	no
AT1G63640.1;AT1G63640.2	AT1G63640	ap-col	-0.234442	0.0918424	10.8859	0.0270615	0.0532317	NA	19	no
AT1G70730.1;AT1G70730.3;AT1G70730.2	AT1G70730	ap-col	0.135489	0.0555263	10.8859	0.0330286	0.0627426	NA	19	no
AT1G72160.1	AT1G72160	ap-col	-0.581259	0.0701609	10.8859	5.01e-06	4.85e-05	NA	19	no
AT1G76400.1	AT1G76400	ap-col	0.150055	0.0688423	10.8859	0.052142	0.0916504	NA	19	no
AT1G76680.1;AT1G76680.2	AT1G76680	ap-col	0.136362	0.10549	10.8859	0.222896	0.306728	NA	19	no
AT1G79150.1	AT1G79150	ap-col	0.385316	0.0646845	10.8859	9.91e-05	0.000519803	NA	19	no
AT1G80750.1	AT1G80750	ap-col	0.192182	0.071365	10.8859	0.0210914	0.0430845	NA	19	no
AT2G03270.1	AT2G03270	ap-col	0.059495	0.0731151	10.8859	0.433246	0.527973	NA	19	no
AT2G04400.1	AT2G04400	ap-col	0.765552	0.0708895	10.8859	3.74e-07	6.57e-06	NA	19	no
AT2G13360.2;AT2G13360.1	AT2G13360	ap-col	0.132835	0.142971	10.8859	0.372978	0.467479	NA	19	no
AT2G13440.1	AT2G13440	ap-col	-0.404187	0.05501	10.8859	1.54e-05	0.000115404	NA	19	no
AT2G20020.1	AT2G20020	ap-col	-0.402155	0.057606	10.8859	2.46e-05	0.00016879	NA	19	no
AT2G21390.1	AT2G21390	ap-col	0.254613	0.0777805	10.8859	0.00751732	0.018027	NA	19	no
AT2G24820.1	AT2G24820	ap-col	0.0052195	0.0740314	10.8859	0.945071	0.960178	NA	19	no
AT2G29690.1	AT2G29690	ap-col	-0.189964	0.0688331	10.8859	0.018726	0.039006	NA	19	no
AT2G32920.1	AT2G32920	ap-col	0.620023	0.061452	10.8859	7.37e-07	1.08e-05	NA	19	no
AT2G33040.1	AT2G33040	ap-col	-0.118881	0.0830085	10.8859	0.180182	0.256931	NA	19	no
AT2G35840.3;AT2G35840.2;AT2G35840.1	AT2G35840	ap-col	0.308704	0.0681547	10.8859	0.00088144	0.00308571	NA	19	no
AT2G35880.1	AT2G35880	ap-col	-0.376979	0.0771226	10.8859	0.000495477	0.00193172	NA	19	no
AT2G37130.2;AT2G37130.1	AT2G37130	ap-col	-1.14444	0.123057	10.8859	1.64e-06	2.01e-05	NA	19	no
AT2G41680.1	AT2G41680	ap-col	-0.278343	0.0593938	10.8859	0.000683512	0.00250453	NA	19	no
AT2G43750.2;AT2G43750.1	AT2G43750	ap-col	-0.585458	0.0692121	10.8859	4.11e-06	4.14e-05	NA	19	no
AT2G45240.1	AT2G45240	ap-col	0.371637	0.0605068	10.8859	7.62e-05	0.000422803	NA	19	no
AT2G47450.1	AT2G47450	ap-col	-0.67268	0.056891	10.8859	1.5e-07	3.34e-06	NA	19	no
AT2G47470.1;AT2G47470.4;AT2G47470.3;AT2G47470.2	AT2G47470	ap-col	0.36388	0.0810719	10.8859	0.000942649	0.00326072	NA	19	no
AT3G01120.1	AT3G01120	ap-col	-0.310348	0.0530534	10.8859	0.00011562	0.000590286	NA	19	no
AT3G01180.1	AT3G01180	ap-col	-0.43086	0.0529918	10.8859	5.98e-06	5.55e-05	NA	19	no
AT3G05350.1	AT3G05350	ap-col	0.00414783	0.0766949	10.8859	0.957849	0.969322	NA	19	no
AT3G07810.1;AT3G07810.2	AT3G07810	ap-col	0.266128	0.0584866	10.8859	0.000852075	0.00300263	NA	19	no
AT3G08850.1	AT3G08850	ap-col	-0.0909914	0.0858864	10.8859	0.312341	0.404543	NA	19	no
AT3G09440.2;AT3G09440.1	AT3G09440	ap-col	0.379506	0.0517783	10.8859	1.58e-05	0.000117538	NA	19	no
AT3G09580.1	AT3G09580	ap-col	-0.952681	0.0655639	10.8859	1.8e-08	7e-07	NA	19	no
AT3G09670.2;AT3G09670.1	AT3G09670	ap-col	-0.171285	0.0564588	10.8859	0.0114974	0.0257612	NA	19	no
AT3G13150.1	AT3G13150	ap-col	0.291115	0.0655183	10.8859	0.00101501	0.00346658	NA	19	no
AT3G13750.1	AT3G13750	ap-col	-0.682449	0.141369	10.8859	0.000545471	0.00208844	NA	19	no
AT3G14067.1	AT3G14067	ap-col	-0.373333	0.0801377	10.8859	0.000714777	0.00259469	NA	19	no
AT3G14840.2	AT3G14840	ap-col	0.604163	0.0574617	10.8859	4.89e-07	8.09e-06	NA	19	no
AT3G16170.1	AT3G16170	ap-col	0.0549794	0.0553421	10.8859	0.342062	0.435506	NA	19	no
AT3G16270.1	AT3G16270	ap-col	0.0745228	0.0656587	10.8859	0.280747	0.37108	NA	19	no
AT3G17840.1	AT3G17840	ap-col	-0.36744	0.0531025	10.8859	2.66e-05	0.000180555	NA	19	no
AT3G18110.1	AT3G18110	ap-col	-0.321961	0.109243	10.8859	0.0134128	0.0293412	NA	19	no
AT3G20330.1	AT3G20330	ap-col	0.45155	0.0679752	10.8859	3.83e-05	0.000242398	NA	19	no
AT3G22310.1	AT3G22310	ap-col	0.695857	0.126083	10.8859	0.00018791	0.000877549	NA	19	no
AT3G22520.1	AT3G22520	ap-col	-0.587006	0.0591161	10.8859	8.63e-07	1.22e-05	NA	19	no
AT3G25660.1	AT3G25660	ap-col	-0.284464	0.0665906	10.8859	0.00134776	0.00436425	NA	19	no
AT3G27700.2;AT3G27700.1	AT3G27700	ap-col	-0.123656	0.063749	10.8859	0.0787545	0.12983	NA	19	no
AT3G44600.1	AT3G44600	ap-col	0.0220695	0.0665462	10.8859	0.746456	0.803394	NA	19	no
AT3G51550.1	AT3G51550	ap-col	-0.146204	0.0747055	10.8859	0.0764686	0.126771	NA	19	no
AT3G54050.2;AT3G54050.1	AT3G54050	ap-col	-0.460804	0.0594844	10.8859	9.43e-06	7.9e-05	NA	19	no
AT3G58640.2;AT3G58640.1	AT3G58640	ap-col	0.323903	0.0543676	10.8859	9.9e-05	0.000519611	NA	19	no
AT3G60860.1	AT3G60860	ap-col	0.29311	0.0841355	10.8859	0.00519238	0.0132643	NA	19	no
AT4G00930.1	AT4G00930	ap-col	0.413063	0.0696198	10.8859	0.00010254	0.000534336	NA	19	no
AT4G01050.1	AT4G01050	ap-col	-0.202509	0.0545908	10.8859	0.00350421	0.00955983	NA	19	no
AT4G03200.2;AT4G03200.1	AT4G03200	ap-col	0.146466	0.0551291	10.8859	0.0224926	0.0454774	NA	19	no
AT4G13670.1	AT4G13670	ap-col	-0.308066	0.0508156	10.8859	8.53e-05	0.00045999	NA	19	no
AT4G17520.1	AT4G17520	ap-col	-0.190709	0.0641989	10.8859	0.0128655	0.0283094	NA	19	no
AT4G24270.2	AT4G24270	ap-col	0.461746	0.0564604	10.8859	5.66e-06	5.31e-05	NA	19	no
AT4G24510.1	AT4G24510	ap-col	0.0353602	0.0702097	10.8859	0.624552	0.701962	NA	19	no
AT4G25730.1	AT4G25730	ap-col	0.460475	0.0699194	10.8859	4.14e-05	0.000258165	NA	19	no
AT4G26010.1	AT4G26010	ap-col	0.354088	0.0851099	10.8859	0.00162399	0.00507718	NA	19	no
AT4G30210.2;AT4G30210.1	AT4G30210	ap-col	0.695675	0.0661373	10.8859	4.87e-07	8.06e-06	NA	19	no
AT4G30600.1	AT4G30600	ap-col	0.355456	0.0625856	10.8859	0.000148171	0.000722479	NA	19	no
AT4G31430.3;AT4G31430.1;AT4G31430.2	AT4G31430	ap-col	-0.359718	0.068929	10.8859	0.000296018	0.00126632	NA	19	no
AT4G32160.1	AT4G32160	ap-col	0.137889	0.0638238	10.8859	0.0539121	0.0943786	NA	19	no
AT4G32410.1	AT4G32410	ap-col	0.0509702	0.0728486	10.8859	0.49881	0.588665	NA	19	no
AT4G32720.1;AT4G32720.2	AT4G32720	ap-col	-0.0935261	0.0658654	10.8859	0.183619	0.260946	NA	19	no
AT4G35090.1;AT4G35090.2	AT4G35090	ap-col	0.0179831	0.0665413	10.8859	0.792019	0.840007	NA	19	no
AT4G35890.1	AT4G35890	ap-col	0.225134	0.079052	10.8859	0.0160061	0.0341252	NA	19	no
AT4G36760.1	AT4G36760	ap-col	-0.0771446	0.053056	10.8859	0.174156	0.249623	NA	19	no
AT4G37190.1;AT4G37190.2	AT4G37190	ap-col	0.146201	0.0599101	10.8859	0.0330141	0.0627236	NA	19	no
AT4G37640.1	AT4G37640	ap-col	0.462974	0.0653985	10.8859	2.16e-05	0.000151957	NA	19	no
AT4G38220.1;AT4G38220.2	AT4G38220	ap-col	-0.057169	0.127618	10.8859	0.662959	0.735053	NA	19	no
AT5G07120.1	AT5G07120	ap-col	0.202844	0.0571691	10.8859	0.00463965	0.0120727	NA	19	no
AT5G08540.1	AT5G08540	ap-col	-0.0874603	0.0524467	10.8859	0.123871	0.188156	NA	19	no
AT5G11040.1	AT5G11040	ap-col	0.188853	0.0642563	10.8859	0.0136082	0.0297078	NA	19	no
AT5G13010.1	AT5G13010	ap-col	0.0304285	0.0635054	10.8859	0.641314	0.716674	NA	19	no
AT5G17530.1;AT5G17530.2;AT5G17530.3	AT5G17530	ap-col	-0.32655	0.0601785	10.8859	0.000215902	0.000978586	NA	19	no
AT5G20250.3;AT5G20250.2;AT5G20250.1;AT5G20250.4	AT5G20250	ap-col	0.205348	0.113262	10.8859	0.0974646	0.154587	NA	19	no
AT5G20610.1	AT5G20610	ap-col	-0.00288167	0.0636461	10.8859	0.964707	0.974389	NA	19	no
AT5G22830.1	AT5G22830	ap-col	-0.292946	0.0778466	10.8859	0.00319447	0.00886137	NA	19	no
AT5G23080.1;AT5G23080.2	AT5G23080	ap-col	-0.0676227	0.0537697	10.8859	0.234833	0.319883	NA	19	no
AT5G25610.1	AT5G25610	ap-col	0.934788	0.0815043	10.8859	2.04e-07	4.17e-06	NA	19	no
AT5G35180.2;AT5G35180.1;AT5G35180.4;AT5G35180.3	AT5G35180	ap-col	-0.160367	0.0565972	10.8859	0.0164229	0.0348424	NA	19	no
AT5G35430.1	AT5G35430	ap-col	-0.0367485	0.0668438	10.8859	0.593579	0.674482	NA	19	no
AT5G41670.2;AT5G41670.1	AT5G41670	ap-col	-0.190826	0.0601899	10.8859	0.00902161	0.0209808	NA	19	no
AT5G42870.2;AT5G42870.1	AT5G42870	ap-col	0.33682	0.0618604	10.8859	0.00020998	0.000956741	NA	19	no
AT5G43940.1;AT5G43940.2	AT5G43940	ap-col	0.397217	0.0613205	10.8859	4.79e-05	0.000288571	NA	19	no
AT5G44180.1;AT5G44180.2	AT5G44180	ap-col	-0.175865	0.0900861	10.8859	0.0771066	0.127645	NA	19	no
AT5G46280.1	AT5G46280	ap-col	0.110474	0.0752283	10.8859	0.170259	0.244847	NA	19	no
AT5G49160.1	AT5G49160	ap-col	0.581555	0.0862314	10.8859	3.35e-05	0.000217258	NA	19	no
AT5G49830.1;AT5G49830.3;AT5G49830.2	AT5G49830	ap-col	-0.475662	0.0644516	10.8859	1.48e-05	0.000112001	NA	19	no
AT5G51970.2;AT5G51970.1	AT5G51970	ap-col	0.0859748	0.0889479	10.8859	0.35474	0.448597	NA	19	no
AT5G52640.1	AT5G52640	ap-col	0.699663	0.0661755	10.8859	4.63e-07	7.75e-06	NA	19	no
AT5G54160.1	AT5G54160	ap-col	0.301465	0.154338	10.8859	0.076963	0.127438	NA	19	no
AT5G57110.2;AT5G57110.1	AT5G57110	ap-col	-0.973955	0.0764486	10.8859	7e-08	1.9e-06	NA	19	no
AT5G58370.2;AT5G58370.1	AT5G58370	ap-col	0.495562	0.0978487	10.8859	0.000375614	0.00154208	NA	19	no
AT5G62410.1	AT5G62410	ap-col	-0.219886	0.0988449	10.8859	0.048224	0.0859411	NA	19	no
AT5G64220.2;AT5G64220.1	AT5G64220	ap-col	-0.041694	0.0606473	10.8859	0.506161	0.595312	NA	19	no
AT5G66190.1;AT5G66190.2	AT5G66190	ap-col	-0.379244	0.082243	10.8859	0.000771684	0.00276362	NA	19	no
AT5G66760.1	AT5G66760	ap-col	0.485686	0.0564218	10.8859	3.47e-06	3.61e-05	NA	19	no
AT5G67360.1	AT5G67360	ap-col	0.285369	0.0511494	10.8859	0.000171839	0.00081597	NA	19	no
AT5G67530.1	AT5G67530	ap-col	0.114003	0.0535705	10.8859	0.0570233	0.0990243	NA	19	no
AT1G02150.1	AT1G02150	ap-col	-0.360917	0.0621415	10.8859	0.000122825	0.000622027	NA	18	no
AT1G02640.1	AT1G02640	ap-col	0.00860884	0.110286	10.8859	0.939197	0.955401	NA	18	no
AT1G03830.1;AT1G03830.2	AT1G03830	ap-col	0.0888989	0.0824112	10.8859	0.304033	0.395854	NA	18	no
AT1G04710.1	AT1G04710	ap-col	0.443705	0.0808658	10.8859	0.000197139	0.000910823	NA	18	no
AT1G05500.1	AT1G05500	ap-col	0.0986842	0.062031	10.8859	0.140234	0.20862	NA	18	no
AT1G11580.1	AT1G11580	ap-col	-0.109545	0.0896077	10.8859	0.247329	0.33395	NA	18	no
AT1G12270.1	AT1G12270	ap-col	-0.0774872	0.0494886	10.8859	0.145992	0.21591	NA	18	no
AT1G14810.1	AT1G14810	ap-col	-0.0593221	0.0492739	10.8859	0.254145	0.341588	NA	18	no
AT1G15290.1	AT1G15290	ap-col	-0.6909	0.0667518	10.8859	5.72e-07	9.06e-06	NA	18	no
AT1G17070.1	AT1G17070	ap-col	0.0667289	0.0671045	10.8859	0.341617	0.434979	NA	18	no
AT1G17360.1	AT1G17360	ap-col	0.237405	0.060337	10.8859	0.00237989	0.00695355	NA	18	no
AT1G19920.1	AT1G19920	ap-col	-0.0390838	0.0628515	10.8859	0.546847	0.632744	NA	18	no
AT1G21600.2;AT1G21600.1	AT1G21600	ap-col	-0.398932	0.0792555	10.8859	0.000394261	0.00160437	NA	18	no
AT1G23310.1;AT1G23310.2	AT1G23310	ap-col	0.150669	0.0715882	10.8859	0.0593795	0.102525	NA	18	no
AT1G28060.1	AT1G28060	ap-col	-0.245825	0.0652619	10.8859	0.00317461	0.00881864	NA	18	no
AT1G31280.1	AT1G31280	ap-col	0.748443	0.0658115	10.8859	2.22e-07	4.46e-06	NA	18	no
AT1G31730.1	AT1G31730	ap-col	-0.0117434	0.0594768	10.8859	0.847118	0.883129	NA	18	no
AT1G32060.1	AT1G32060	ap-col	-0.374847	0.0812994	10.8859	0.00077238	0.0027654	NA	18	no
AT1G32440.1	AT1G32440	ap-col	-0.119275	0.0718098	10.8859	0.125213	0.189736	NA	18	no
AT1G32730.1	AT1G32730	ap-col	-0.279357	0.0560206	10.8859	0.000424212	0.00170518	NA	18	no
AT1G33240.1	AT1G33240	ap-col	-0.556296	0.0581254	10.8859	1.24e-06	1.64e-05	NA	18	no
AT1G43700.1	AT1G43700	ap-col	0.0795272	0.0735677	10.8859	0.30306	0.394662	NA	18	no
AT1G44910.2;AT1G44910.1	AT1G44910	ap-col	-0.283284	0.0583829	10.8859	0.000524434	0.00202368	NA	18	no
AT1G47128.1	AT1G47128	ap-col	0.256122	0.0630424	10.8859	0.00191462	0.00581137	NA	18	no
AT1G48830.2;AT1G48830.1	AT1G48830	ap-col	-0.196582	0.0657699	10.8859	0.0124526	0.0275497	NA	18	no
AT1G50450.1	AT1G50450	ap-col	0.0136626	0.0538691	10.8859	0.80451	0.849517	NA	18	no
AT1G52000.1	AT1G52000	ap-col	1.96423	0.116508	10.8859	3.8e-09	2.14e-07	NA	18	no
AT1G52380.1	AT1G52380	ap-col	-0.0793048	0.0779243	10.8859	0.330899	0.424217	NA	18	no
AT1G55490.2;AT1G55490.1	AT1G55490	ap-col	0.117436	0.0483141	10.8859	0.0335818	0.0636104	NA	18	no
AT1G59760.1	AT1G59760	ap-col	0.189062	0.0907853	10.8859	0.0616915	0.1057	NA	18	no
AT1G65580.1	AT1G65580	ap-col	0.0320742	0.062368	10.8859	0.617339	0.695378	NA	18	no
AT1G65590.1	AT1G65590	ap-col	-0.548361	0.0682953	10.8859	6.74e-06	6.04e-05	NA	18	no
AT1G69200.1	AT1G69200	ap-col	-0.19516	0.0727315	10.8859	0.0214565	0.0437063	NA	18	no
AT1G70770.2;AT1G70770.1	AT1G70770	ap-col	0.165051	0.060037	10.8859	0.0190835	0.0396012	NA	18	no
AT1G73170.1;AT1G73170.2	AT1G73170	ap-col	0.0771197	0.0610557	10.8859	0.232935	0.317672	NA	18	no
AT1G73180.1;AT1G73180.2	AT1G73180	ap-col	0.260291	0.0573013	10.8859	0.000862887	0.00303302	NA	18	no
AT1G73980.1	AT1G73980	ap-col	-0.984604	0.0538202	10.8859	1.61e-09	1.13e-07	NA	18	no
AT1G75010.1	AT1G75010	ap-col	-0.588166	0.0657197	10.8859	2.39e-06	2.67e-05	NA	18	no
AT1G78580.1	AT1G78580	ap-col	-0.106872	0.0958062	10.8859	0.288656	0.379614	NA	18	no
AT1G79600.1	AT1G79600	ap-col	-0.0243724	0.0582075	10.8859	0.683566	0.751408	NA	18	no
AT1G80070.1	AT1G80070	ap-col	0.0730868	0.100526	10.8859	0.48254	0.573321	NA	18	no
AT1G80350.1	AT1G80350	ap-col	-0.290597	0.0638306	10.8859	0.000848771	0.00299251	NA	18	no
AT2G17510.1;AT2G17510.2	AT2G17510	ap-col	0.0541953	0.0907554	10.8859	0.562616	0.647261	NA	18	no
AT2G17870.1	AT2G17870	ap-col	-0.143306	0.30875	10.8859	0.651685	0.725143	NA	18	no
AT2G18940.1	AT2G18940	ap-col	-0.229657	0.0754403	10.8859	0.0112865	0.0253502	NA	18	no
AT2G20960.1	AT2G20960	ap-col	0.232355	0.0638319	10.8859	0.00395284	0.0105612	NA	18	no
AT2G22480.1	AT2G22480	ap-col	0.211739	0.0604016	10.8859	0.00499844	0.0128494	NA	18	no
AT2G28450.2;AT2G28450.1	AT2G28450	ap-col	0.00202725	0.069555	10.8859	0.977276	0.983879	NA	18	no
AT2G29080.1	AT2G29080	ap-col	0.201812	0.0622725	10.8859	0.00796459	0.0189325	NA	18	no
AT2G35690.1	AT2G35690	ap-col	-0.0496851	0.0669334	10.8859	0.473615	0.565579	NA	18	no
AT2G35720.1	AT2G35720	ap-col	0.443796	0.0507114	10.8859	2.96e-06	3.17e-05	NA	18	no
AT2G37040.1	AT2G37040	ap-col	-0.201703	0.176391	10.8859	0.277356	0.367404	NA	18	no
AT2G37990.1	AT2G37990	ap-col	0.296339	0.0824848	10.8859	0.00429305	0.0113218	NA	18	no
AT2G38560.1	AT2G38560	ap-col	-0.194305	0.065104	10.8859	0.0125505	0.0277438	NA	18	no
AT2G42560.1	AT2G42560	ap-col	2.05017	0.120886	10.8859	3.57e-09	2.07e-07	NA	18	no
AT2G42700.1;AT2G42700.2	AT2G42700	ap-col	0.186688	0.0665143	10.8859	0.0172241	0.0362921	NA	18	no
AT2G44350.2;AT2G44350.1	AT2G44350	ap-col	0.571476	0.158857	10.8859	0.00425762	0.0112494	NA	18	no
AT2G46280.1;AT2G46280.2;AT2G46280.3	AT2G46280	ap-col	-0.0598344	0.0663208	10.8859	0.386479	0.480969	NA	18	no
AT3G01540.1;AT3G01540.4;AT3G01540.3;AT3G01540.2	AT3G01540	ap-col	-0.28233	0.0662186	10.8859	0.00136638	0.00441317	NA	18	no
AT3G02660.1	AT3G02660	ap-col	-0.0962678	0.0589179	10.8859	0.130832	0.196852	NA	18	no
AT3G03560.1	AT3G03560	ap-col	0.496815	0.0536583	10.8859	1.72e-06	2.07e-05	NA	18	no
AT3G04790.1	AT3G04790	ap-col	-0.703088	0.0968856	10.8859	1.73e-05	0.000126742	NA	18	no
AT3G04880.1	AT3G04880	ap-col	0.233477	0.0602889	10.8859	0.00264617	0.00759118	NA	18	no
AT3G05270.2;AT3G05270.1	AT3G05270	ap-col	0.239031	0.0649297	10.8859	0.00367957	0.00994811	NA	18	no
AT3G05680.1;AT3G05680.2	AT3G05680	ap-col	0.0484447	0.0698717	10.8859	0.502623	0.592055	NA	18	no
AT3G09260.1	AT3G09260	ap-col	0.076444	0.0620764	10.8859	0.244095	0.330226	NA	18	no
AT3G11330.1	AT3G11330	ap-col	0.0276508	0.0870843	10.8859	0.756858	0.811626	NA	18	no
AT3G11400.1;AT3G11400.2	AT3G11400	ap-col	-0.0478559	0.0812199	10.8859	0.567744	0.651939	NA	18	no
AT3G13460.1;AT3G13460.2;AT3G13460.4;AT3G13460.3	AT3G13460	ap-col	0.157452	0.101279	10.8859	0.148607	0.219099	NA	18	no
AT3G16450.3;AT3G16450.2;AT3G16450.1	AT3G16450	ap-col	-0.203014	0.0646496	10.8859	0.00951748	0.0219461	NA	18	no
AT3G16630.1;AT3G16630.2	AT3G16630	ap-col	-0.0666718	0.0747993	10.8859	0.392021	0.486638	NA	18	no
AT3G19480.1	AT3G19480	ap-col	-0.127499	0.0761247	10.8859	0.122414	0.186331	NA	18	no
AT3G20290.2;AT3G20290.1	AT3G20290	ap-col	0.162292	0.0673578	10.8859	0.0348669	0.0655899	NA	18	no
AT3G23700.1	AT3G23700	ap-col	-0.175335	0.0638055	10.8859	0.0191241	0.0396622	NA	18	no
AT3G23750.1	AT3G23750	ap-col	-0.263999	0.0591384	10.8859	0.000980911	0.00337091	NA	18	no
AT3G25150.1;AT3G25150.2	AT3G25150	ap-col	-0.0624283	0.0644282	10.8859	0.353601	0.447443	NA	18	no
AT3G25680.1	AT3G25680	ap-col	-0.660443	0.0617484	10.8859	4.12e-07	7.1e-06	NA	18	no
AT3G45300.1	AT3G45300	ap-col	0.280457	0.0696498	10.8859	0.00203503	0.00610969	NA	18	no
AT3G45850.2;AT3G45850.1	AT3G45850	ap-col	-0.372156	0.0626613	10.8859	0.000101657	0.000531256	NA	18	no
AT3G48000.1	AT3G48000	ap-col	0.402339	0.0681317	10.8859	0.000106717	0.000553396	NA	18	no
AT3G48430.1	AT3G48430	ap-col	-0.26051	0.074597	10.8859	0.00511612	0.0131082	NA	18	no
AT3G53260.1	AT3G53260	ap-col	0.147741	0.143701	10.8859	0.3262	0.419279	NA	18	no
AT3G54170.1	AT3G54170	ap-col	-0.0592626	0.0566689	10.8859	0.318333	0.411113	NA	18	no
AT3G54960.1;AT3G54960.2	AT3G54960	ap-col	0.731813	0.0888926	10.8859	5.32e-06	5.06e-05	NA	18	no
AT3G55010.2;AT3G55010.1	AT3G55010	ap-col	-0.0341345	0.0601425	10.8859	0.581849	0.664916	NA	18	no
AT3G55610.1;AT3G55610.2	AT3G55610	ap-col	0.3894	0.059764	10.8859	4.55e-05	0.000277721	NA	18	no
AT3G56990.1	AT3G56990	ap-col	0.690004	0.0908804	10.8859	1.14e-05	9.2e-05	NA	18	no
AT3G58730.1	AT3G58730	ap-col	0.277125	0.061065	10.8859	0.000868971	0.00305054	NA	18	no
AT3G61130.1	AT3G61130	ap-col	-0.167596	0.0715362	10.8859	0.0392044	0.0722363	NA	18	no
AT4G04950.1	AT4G04950	ap-col	0.174336	0.0588144	10.8859	0.0130137	0.0285855	NA	18	no
AT4G05020.1;AT4G05020.2	AT4G05020	ap-col	0.922001	0.0806257	10.8859	2.1e-07	4.28e-06	NA	18	no
AT4G05410.1	AT4G05410	ap-col	0.492525	0.0754248	10.8859	4.46e-05	0.000273801	NA	18	no
AT4G09650.1	AT4G09650	ap-col	-0.38702	0.112547	10.8859	0.00561887	0.0141968	NA	18	no
AT4G09750.1	AT4G09750	ap-col	0.40415	0.073515	10.8859	0.000194042	0.000900416	NA	18	no
AT4G15410.1	AT4G15410	ap-col	0.0171638	0.0662427	10.8859	0.800389	0.846385	NA	18	no
AT4G15550.1	AT4G15550	ap-col	-0.305777	0.0702287	10.8859	0.00117591	0.00390073	NA	18	no
AT4G16210.1	AT4G16210	ap-col	0.6353	0.0717198	10.8859	2.64e-06	2.89e-05	NA	18	no
AT4G20110.1;AT4G20110.2	AT4G20110	ap-col	-0.317655	0.155846	10.8859	0.0665687	0.11276	NA	18	no
AT4G20400.2;AT4G20400.1	AT4G20400	ap-col	-0.0136753	0.0650929	10.8859	0.837479	0.875583	NA	18	no
AT4G20760.1	AT4G20760	ap-col	-0.252888	0.060091	10.8859	0.00149828	0.00476807	NA	18	no
AT4G22670.1	AT4G22670	ap-col	0.0906655	0.0564529	10.8859	0.136859	0.204477	NA	18	no
AT4G24520.1;AT4G24520.2	AT4G24520	ap-col	0.0409533	0.0619717	10.8859	0.522455	0.610691	NA	18	no
AT4G24550.2;AT4G24550.1;AT4G24550.3	AT4G24550	ap-col	0.0728313	0.0684006	10.8859	0.310025	0.402069	NA	18	no
AT4G24690.1	AT4G24690	ap-col	1.17587	0.0846384	10.8859	2.87e-08	9.67e-07	NA	18	no
AT4G30170.1	AT4G30170	ap-col	-0.985022	0.0981682	10.8859	7.78e-07	1.13e-05	NA	18	no
AT4G32260.1	AT4G32260	ap-col	-0.0727708	0.175306	10.8859	0.686127	0.753671	NA	18	no
AT4G33680.1	AT4G33680	ap-col	0.0315452	0.0659938	10.8859	0.642103	0.717325	NA	18	no
AT4G34430.3;AT4G34430.2;AT4G34430.1;AT4G34430.4	AT4G34430	ap-col	-0.0883095	0.0691542	10.8859	0.22817	0.31225	NA	18	no
AT4G35230.1	AT4G35230	ap-col	0.230743	0.0604792	10.8859	0.00292018	0.00824746	NA	18	no
AT4G37460.1	AT4G37460	ap-col	-0.0206147	0.0857276	10.8859	0.814436	0.857575	NA	18	no
AT4G38460.1	AT4G38460	ap-col	0.0565352	0.15517	10.8859	0.722579	0.783355	NA	18	no
AT4G38550.1	AT4G38550	ap-col	0.85619	0.0575802	10.8859	1.42e-08	5.84e-07	NA	18	no
AT4G39400.1	AT4G39400	ap-col	-0.319544	0.0729796	10.8859	0.00112918	0.00377374	NA	18	no
AT5G02310.1	AT5G02310	ap-col	0.407769	0.0704223	10.8859	0.000126016	0.000634244	NA	18	no
AT5G05010.2;AT5G05010.1	AT5G05010	ap-col	0.111614	0.0594829	10.8859	0.0876476	0.141676	NA	18	no
AT5G05200.1	AT5G05200	ap-col	-0.458494	0.0578619	10.8859	7.63e-06	6.65e-05	NA	18	no
AT5G06140.1	AT5G06140	ap-col	0.194456	0.0521491	10.8859	0.00338927	0.0093141	NA	18	no
AT5G06830.1	AT5G06830	ap-col	-0.0235441	0.0532596	10.8859	0.667097	0.738341	NA	18	no
AT5G08370.2;AT5G08370.1	AT5G08370	ap-col	-0.0942207	0.0667379	10.8859	0.185948	0.263796	NA	18	no
AT5G11490.1;AT5G11490.2	AT5G11490	ap-col	0.206968	0.0778093	10.8859	0.0223667	0.045256	NA	18	no
AT5G16130.1	AT5G16130	ap-col	-0.196952	0.0678033	10.8859	0.0144652	0.0313173	NA	18	no
AT5G16715.1	AT5G16715	ap-col	-0.634501	0.0788823	10.8859	6.62e-06	5.97e-05	NA	18	no
AT5G17230.1;AT5G17230.2;AT5G17230.3	AT5G17230	ap-col	-0.604974	0.0618477	10.8859	1e-06	1.38e-05	NA	18	no
AT5G17820.1	AT5G17820	ap-col	-0.373448	0.0881243	10.8859	0.00142661	0.00457571	NA	18	no
AT5G19320.1	AT5G19320	ap-col	0.197646	0.0608923	10.8859	0.007894	0.0187971	NA	18	no
AT5G20980.2;AT5G20980.1	AT5G20980	ap-col	-0.238081	0.0584024	10.8859	0.00187022	0.0056966	NA	18	no
AT5G21160.1;AT5G21160.2;AT5G21160.3	AT5G21160	ap-col	-0.221803	0.0631745	10.8859	0.0049511	0.0127561	NA	18	no
AT5G21930.2;AT5G21930.1;AT5G21930.3	AT5G21930	ap-col	-1.18751	0.101838	10.8859	1.73e-07	3.67e-06	NA	18	no
AT5G22010.1	AT5G22010	ap-col	-0.503186	0.0642	10.8859	8.45e-06	7.2e-05	NA	18	no
AT5G24690.1	AT5G24690	ap-col	-0.332737	0.0576572	10.8859	0.000129619	0.000649314	NA	18	no
AT5G25070.1	AT5G25070	ap-col	0.0236937	0.0534277	10.8859	0.66611	0.737602	NA	18	no
AT5G35690.1	AT5G35690	ap-col	0.52362	0.0743276	10.8859	2.26e-05	0.000157261	NA	18	no
AT5G38880.1	AT5G38880	ap-col	-0.336781	0.074999	10.8859	0.000939403	0.00325084	NA	18	no
AT5G40490.1	AT5G40490	ap-col	-0.248769	0.0757682	10.8859	0.00738822	0.0177635	NA	18	no
AT5G44070.1	AT5G44070	ap-col	0.811043	0.10291	10.8859	8.03e-06	6.93e-05	NA	18	no
AT5G49970.1;AT5G49970.2	AT5G49970	ap-col	0.00458349	0.0773619	10.8859	0.953829	0.966312	NA	18	no
AT5G53850.2;AT5G53850.1;AT5G53850.3	AT5G53850	ap-col	-0.19665	0.0565021	10.8859	0.00522318	0.0133282	NA	18	no
AT5G55480.1	AT5G55480	ap-col	-0.0371729	0.0755721	10.8859	0.632568	0.708902	NA	18	no
AT5G57020.1	AT5G57020	ap-col	-0.0351069	0.0720972	10.8859	0.635959	0.71201	NA	18	no
AT5G57030.1	AT5G57030	ap-col	-0.464609	0.0986613	10.8859	0.000658976	0.00243292	NA	18	no
AT5G57330.1	AT5G57330	ap-col	0.236416	0.0611188	10.8859	0.00266665	0.00764042	NA	18	no
AT5G58140.3;AT5G58140.2;AT5G58140.1;AT5G58140.4	AT5G58140	ap-col	-0.53533	0.0720642	10.8859	1.39e-05	0.000106977	NA	18	no
AT5G58440.1	AT5G58440	ap-col	0.150108	0.0592253	10.8859	0.027946	0.0547152	NA	18	no
AT5G59730.1;AT5G59730.2	AT5G59730	ap-col	-0.350073	0.0799037	10.8859	0.00112426	0.00376182	NA	18	no
AT5G62810.1	AT5G62810	ap-col	0.0827525	0.0549217	10.8859	0.160334	0.233165	NA	18	no
AT5G63980.1	AT5G63980	ap-col	0.419213	0.0653236	10.8859	5.2e-05	0.000308329	NA	18	no
AT5G64330.1;AT5G64330.2	AT5G64330	ap-col	0.0220259	0.0853998	10.8859	0.801283	0.846885	NA	18	no
AT5G64390.3;AT5G64390.1;AT5G64390.2	AT5G64390	ap-col	-0.0224206	0.0574067	10.8859	0.703659	0.76741	NA	18	no
AT5G65110.1;AT5G65110.2	AT5G65110	ap-col	0.937297	0.0777002	10.8859	1.22e-07	2.89e-06	NA	18	no
AT5G66030.2;AT5G66030.1	AT5G66030	ap-col	-0.852821	0.067532	10.8859	7.66e-08	2.02e-06	NA	18	no
AT5G66570.1	AT5G66570	ap-col	-0.375321	0.077269	10.8859	0.000520172	0.00201051	NA	18	no
AT5G67240.2;AT5G67240.1	AT5G67240	ap-col	0.631457	0.0939617	10.8859	3.46e-05	0.000222949	NA	18	no
ATCG00280.1	ATCG00280	ap-col	-0.44345	0.0818328	10.8859	0.000218312	0.000986604	NA	18	no
ATCG00680.1	ATCG00680	ap-col	-0.301401	0.1158	10.8859	0.0247581	0.0492815	NA	18	no
AT1G01080.1;AT1G01080.2	AT1G01080	ap-col	-0.396474	0.0611771	10.8859	4.77e-05	0.000287885	NA	17	no
AT1G02280.2;AT1G02280.1	AT1G02280	ap-col	-0.199953	0.0652258	10.8859	0.0108667	0.0245587	NA	17	no
AT1G04280.1	AT1G04280	ap-col	0.109604	0.0704531	10.8859	0.148353	0.218796	NA	17	no
AT1G04420.1	AT1G04420	ap-col	-0.0192818	0.0565907	10.8859	0.739797	0.797613	NA	17	no
AT1G04430.2;AT1G04430.1	AT1G04430	ap-col	0.130481	0.0753091	10.8859	0.111362	0.172483	NA	17	no
AT1G06000.1	AT1G06000	ap-col	0.411949	0.0828736	10.8859	0.0004349	0.00173809	NA	17	no
AT1G08550.2;AT1G08550.1	AT1G08550	ap-col	-0.401442	0.09942	10.8859	0.00199688	0.00600972	NA	17	no
AT1G08720.1	AT1G08720	ap-col	0.22514	0.0508035	10.8859	0.00103466	0.00351983	NA	17	no
AT1G09130.1;AT1G09130.2;AT1G09130.3	AT1G09130	ap-col	-0.0963408	0.0636277	10.8859	0.158473	0.230894	NA	17	no
AT1G09310.1	AT1G09310	ap-col	0.651455	0.127567	10.8859	0.000351789	0.00146071	NA	17	no
AT1G13870.1	AT1G13870	ap-col	0.0517638	0.0671207	10.8859	0.456999	0.550809	NA	17	no
AT1G13980.2;AT1G13980.1	AT1G13980	ap-col	0.186942	0.0740257	10.8859	0.0284026	0.0554682	NA	17	no
AT1G15280.1;AT1G15280.2	AT1G15280	ap-col	-0.164315	0.0885191	10.8859	0.0906643	0.145685	NA	17	no
AT1G16270.2;AT1G16270.1	AT1G16270	ap-col	0.111967	0.0603173	10.8859	0.0906589	0.145685	NA	17	no
AT1G18190.1	AT1G18190	ap-col	-0.204374	0.0611503	10.8859	0.00665935	0.0162996	NA	17	no
AT1G19880.1	AT1G19880	ap-col	-0.393532	0.0958166	10.8859	0.00177615	0.00546532	NA	17	no
AT1G21730.1	AT1G21730	ap-col	-0.971554	0.078624	10.8859	9.56e-08	2.38e-06	NA	17	no
AT1G22620.1	AT1G22620	ap-col	-0.279057	0.0666617	10.8859	0.00155518	0.00490969	NA	17	no
AT1G24180.1	AT1G24180	ap-col	-0.00628671	0.0521532	10.8859	0.906249	0.930423	NA	17	no
AT1G24190.1;AT1G24190.2	AT1G24190	ap-col	0.200111	0.0661671	10.8859	0.0116929	0.0261191	NA	17	no
AT1G27850.1	AT1G27850	ap-col	-0.157819	0.0587215	10.8859	0.0212932	0.04342	NA	17	no
AT1G33980.1;AT1G33980.2	AT1G33980	ap-col	-0.157674	0.0622469	10.8859	0.0280188	0.0548197	NA	17	no
AT1G48480.1	AT1G48480	ap-col	-0.436029	0.076393	10.8859	0.000142165	0.000700013	NA	17	no
AT1G48610.1;AT1G48610.2	AT1G48610	ap-col	-0.299563	0.0644943	10.8859	0.000730941	0.00264603	NA	17	no
AT1G51800.1	AT1G51800	ap-col	0.523766	0.103695	10.8859	0.000383624	0.00156614	NA	17	no
AT1G53430.2;AT1G53430.1	AT1G53430	ap-col	-0.0972589	0.0745128	10.8859	0.218718	0.302084	NA	17	no
AT1G67560.1	AT1G67560	ap-col	0.158686	0.080724	10.8859	0.0753442	0.125296	NA	17	no
AT1G67930.1	AT1G67930	ap-col	0.258188	0.0955706	10.8859	0.0207711	0.0425306	NA	17	no
AT1G69740.2;AT1G69740.1	AT1G69740	ap-col	-0.144852	0.0600294	10.8859	0.0346446	0.0652655	NA	17	no
AT1G70290.1	AT1G70290	ap-col	-0.287305	0.107018	10.8859	0.0214053	0.0436229	NA	17	no
AT1G73600.1;AT1G73600.2	AT1G73600	ap-col	-0.0288175	0.0918948	10.8859	0.759758	0.814043	NA	17	no
AT1G75100.1	AT1G75100	ap-col	-0.504218	0.061904	10.8859	5.88e-06	5.49e-05	NA	17	no
AT1G76950.1	AT1G76950	ap-col	-0.207595	0.0649378	10.8859	0.0086091	0.0201943	NA	17	no
AT1G77180.1;AT1G77180.2;AT1G77180.3	AT1G77180	ap-col	-0.361438	0.0793154	10.8859	0.000842792	0.00297673	NA	17	no
AT1G79350.1	AT1G79350	ap-col	-0.395424	0.0779796	10.8859	0.000371956	0.00153088	NA	17	no
AT2G01820.1	AT2G01820	ap-col	-0.0350085	0.0672548	10.8859	0.613114	0.691458	NA	17	no
AT2G16920.1	AT2G16920	ap-col	0.251885	0.0662271	10.8859	0.00298051	0.00838196	NA	17	no
AT2G19520.1	AT2G19520	ap-col	-0.144072	0.049074	10.8859	0.0136872	0.0298567	NA	17	no
AT2G20360.1	AT2G20360	ap-col	0.168742	0.0541284	10.8859	0.00991001	0.0227152	NA	17	no
AT2G24180.1	AT2G24180	ap-col	0.769125	0.0702157	10.8859	3.24e-07	5.9e-06	NA	17	no
AT2G24420.2;AT2G24420.1	AT2G24420	ap-col	-0.0528621	0.0745676	10.8859	0.49328	0.583829	NA	17	no
AT2G27020.1	AT2G27020	ap-col	0.17764	0.0541703	10.8859	0.00744073	0.0178681	NA	17	no
AT2G30490.1	AT2G30490	ap-col	0.353962	0.0663519	10.8859	0.000248007	0.00109579	NA	17	no
AT2G32230.1	AT2G32230	ap-col	-0.225821	0.0626095	10.8859	0.00418844	0.0110944	NA	17	no
AT2G33340.1;AT2G33340.2;AT2G33340.3	AT2G33340	ap-col	-0.0597104	0.0740045	10.8859	0.437027	0.53167	NA	17	no
AT2G33410.1	AT2G33410	ap-col	-0.183549	0.0667603	10.8859	0.0190764	0.0396012	NA	17	no
AT2G33800.1	AT2G33800	ap-col	-0.354469	0.0617455	10.8859	0.000135446	0.000672909	NA	17	no
AT2G34357.1	AT2G34357	ap-col	0.140613	0.0751008	10.8859	0.0882509	0.142535	NA	17	no
AT2G36850.1	AT2G36850	ap-col	-0.0106265	0.0857066	10.8859	0.903585	0.928307	NA	17	no
AT2G37660.1	AT2G37660	ap-col	-0.383494	0.0878341	10.8859	0.0011526	0.00383813	NA	17	no
AT2G40060.1	AT2G40060	ap-col	-0.182595	0.0613899	10.8859	0.01278	0.0281571	NA	17	no
AT2G40360.1	AT2G40360	ap-col	0.49461	0.0953727	10.8859	0.000311224	0.00132037	NA	17	no
AT2G41500.1	AT2G41500	ap-col	-0.0505073	0.0590529	10.8859	0.41082	0.505266	NA	17	no
AT2G41900.1	AT2G41900	ap-col	0.352473	0.0667128	10.8859	0.000268093	0.00116741	NA	17	no
AT2G43030.1	AT2G43030	ap-col	-0.330548	0.0658875	10.8859	0.000404637	0.00164033	NA	17	no
AT2G43210.2;AT2G43210.1	AT2G43210	ap-col	0.0443058	0.0559573	10.8859	0.445401	0.539794	NA	17	no
AT2G43360.1	AT2G43360	ap-col	0.024045	0.0597508	10.8859	0.695163	0.76084	NA	17	no
AT2G43710.2;AT2G43710.1	AT2G43710	ap-col	-0.405959	0.0577559	10.8859	2.31e-05	0.000159873	NA	17	no
AT2G44710.1	AT2G44710	ap-col	0.188797	0.0770132	10.8859	0.03237	0.0616944	NA	17	no
AT2G44760.1	AT2G44760	ap-col	0.116261	0.0831645	10.8859	0.189957	0.268411	NA	17	no
AT3G01280.1	AT3G01280	ap-col	0.149376	0.057075	10.8859	0.0241326	0.0482374	NA	17	no
AT3G02880.1	AT3G02880	ap-col	-0.318203	0.0771108	10.8859	0.00171895	0.0053224	NA	17	no
AT3G04600.1;AT3G04600.3;AT3G04600.2	AT3G04600	ap-col	0.344711	0.0547777	10.8859	6.18e-05	0.000355662	NA	17	no
AT3G04760.1	AT3G04760	ap-col	-0.0341147	0.0713102	10.8859	0.64183	0.717135	NA	17	no
AT3G05090.2;AT3G05090.1	AT3G05090	ap-col	0.0566354	0.0681282	10.8859	0.42366	0.518359	NA	17	no
AT3G06010.1	AT3G06010	ap-col	0.0309755	0.0867644	10.8859	0.727911	0.787779	NA	17	no
AT3G06480.1	AT3G06480	ap-col	-0.182604	0.057716	10.8859	0.00912715	0.0211871	NA	17	no
AT3G10360.1	AT3G10360	ap-col	-0.082786	0.0699531	10.8859	0.26183	0.35005	NA	17	no
AT3G11450.1	AT3G11450	ap-col	0.105169	0.0731382	10.8859	0.178568	0.255024	NA	17	no
AT3G12050.1;AT3G12050.2	AT3G12050	ap-col	-0.070948	0.0614036	10.8859	0.272643	0.36213	NA	17	no
AT3G12670.1	AT3G12670	ap-col	-0.132255	0.0703984	10.8859	0.0873137	0.141301	NA	17	no
AT3G13330.1	AT3G13330	ap-col	0.940291	0.0967115	10.8859	1.06e-06	1.45e-05	NA	17	no
AT3G14930.3;AT3G14930.2;AT3G14930.1	AT3G14930	ap-col	-0.430065	0.0610569	10.8859	2.27e-05	0.000157403	NA	17	no
AT3G14990.1;AT3G14990.3;AT3G14990.2	AT3G14990	ap-col	0.0837305	0.0655727	10.8859	0.228198	0.312257	NA	17	no
AT3G15520.1	AT3G15520	ap-col	-0.493141	0.0756862	10.8859	4.55e-05	0.000277721	NA	17	no
AT3G15590.1	AT3G15590	ap-col	0.584527	0.0519673	10.8859	2.48e-07	4.83e-06	NA	17	no
AT3G15670.1	AT3G15670	ap-col	3.20454	0.121295	10.8859	3.2e-11	7.08e-09	NA	17	no
AT3G15880.2;AT3G15880.1;AT3G15880.3	AT3G15880	ap-col	0.101742	0.0734758	10.8859	0.193867	0.273018	NA	17	no
AT3G16470.1;AT3G16470.2;AT3G16470.3	AT3G16470	ap-col	0.0903988	0.0655624	10.8859	0.195622	0.275126	NA	17	no
AT3G16620.1	AT3G16620	ap-col	-0.249977	0.0799187	10.8859	0.00972815	0.0223426	NA	17	no
AT3G17970.1	AT3G17970	ap-col	-0.0192455	0.0547598	10.8859	0.731957	0.791169	NA	17	no
AT3G19240.1	AT3G19240	ap-col	0.252677	0.0554333	10.8859	0.000841097	0.00297226	NA	17	no
AT3G19740.1	AT3G19740	ap-col	0.32084	0.0680364	10.8859	0.000652049	0.00241507	NA	17	no
AT3G21290.1	AT3G21290	ap-col	-0.0260557	0.0622165	10.8859	0.683512	0.751408	NA	17	no
AT3G22590.1	AT3G22590	ap-col	0.0128875	0.0525572	10.8859	0.810856	0.85452	NA	17	no
AT3G23920.1	AT3G23920	ap-col	0.27318	0.0501289	10.8859	0.000208504	0.000951903	NA	17	no
AT3G24190.1	AT3G24190	ap-col	0.09708	0.0617653	10.8859	0.144599	0.214125	NA	17	no
AT3G26060.1;AT3G26060.2	AT3G26060	ap-col	-0.249265	0.168395	10.8859	0.16716	0.241218	NA	17	no
AT3G26650.1	AT3G26650	ap-col	-0.07052	0.096908	10.8859	0.482156	0.572963	NA	17	no
AT3G27925.1	AT3G27925	ap-col	0.0294542	0.0679737	10.8859	0.673246	0.74301	NA	17	no
AT3G28730.1	AT3G28730	ap-col	0.0922285	0.0813215	10.8859	0.281101	0.371477	NA	17	no
AT3G33530.1;AT3G33530.2;AT3G33530.3	AT3G33530	ap-col	-0.0771905	0.0861009	10.8859	0.389374	0.483915	NA	17	no
AT3G47910.2;AT3G47910.1	AT3G47910	ap-col	0.106363	0.0650544	10.8859	0.13061	0.196624	NA	17	no
AT3G49430.2;AT3G49430.3;AT3G49430.1	AT3G49430	ap-col	-0.304774	0.0683261	10.8859	0.000986546	0.00338859	NA	17	no
AT3G49490.1	AT3G49490	ap-col	0.42755	0.076296	10.8859	0.000165662	0.000791521	NA	17	no
AT3G49990.1	AT3G49990	ap-col	-0.0414491	0.0794904	10.8859	0.612507	0.691262	NA	17	no
AT3G51460.1	AT3G51460	ap-col	-0.229939	0.0839166	10.8859	0.0193943	0.0401685	NA	17	no
AT3G52240.1	AT3G52240	ap-col	0.0076712	0.0728513	10.8859	0.918053	0.939826	NA	17	no
AT3G53580.1	AT3G53580	ap-col	-0.219525	0.0681665	10.8859	0.00825684	0.0195236	NA	17	no
AT3G53700.1	AT3G53700	ap-col	-0.243166	0.0642276	10.8859	0.00307087	0.00859248	NA	17	no
AT3G55440.1	AT3G55440	ap-col	0.385337	0.0601944	10.8859	5.32e-05	0.000313658	NA	17	no
AT3G57340.2;AT3G57340.1	AT3G57340	ap-col	0.40727	0.0639483	10.8859	5.56e-05	0.000325748	NA	17	no
AT3G57350.1	AT3G57350	ap-col	0.231453	0.0625313	10.8859	0.00355413	0.00966173	NA	17	no
AT3G60830.1	AT3G60830	ap-col	-0.0734584	0.0675994	10.8859	0.300658	0.392197	NA	17	no
AT3G62530.1	AT3G62530	ap-col	0.219337	0.07005	10.8859	0.00967209	0.0222286	NA	17	no
AT4G04020.1	AT4G04020	ap-col	0.163667	0.109825	10.8859	0.16455	0.238196	NA	17	no
AT4G08310.1	AT4G08310	ap-col	-0.098268	0.0643713	10.8859	0.155382	0.227203	NA	17	no
AT4G09670.1	AT4G09670	ap-col	0.0206861	0.0871524	10.8859	0.816788	0.859529	NA	17	no
AT4G11120.1	AT4G11120	ap-col	0.520071	0.0656533	10.8859	7.65e-06	6.66e-05	NA	17	no
AT4G12640.1	AT4G12640	ap-col	0.161299	0.0633421	10.8859	0.02736	0.0537121	NA	17	no
AT4G15545.1	AT4G15545	ap-col	-0.0365449	0.0668159	10.8859	0.595448	0.676328	NA	17	no
AT4G16143.2;AT4G16143.1	AT4G16143	ap-col	0.240463	0.0633436	10.8859	0.00301758	0.00847588	NA	17	no
AT4G22240.1	AT4G22240	ap-col	0.236223	0.0992626	10.8859	0.0367355	0.0684793	NA	17	no
AT4G22880.2;AT4G22880.1	AT4G22880	ap-col	2.49088	0.211425	10.8859	1.55e-07	3.41e-06	NA	17	no
AT4G24490.1;AT4G24490.2	AT4G24490	ap-col	0.321407	0.0582289	10.8859	0.000187716	0.000877427	NA	17	no
AT4G26870.1	AT4G26870	ap-col	-0.231678	0.0600665	10.8859	0.00271791	0.00776483	NA	17	no
AT4G28450.1	AT4G28450	ap-col	0.638373	0.0804461	10.8859	7.53e-06	6.57e-05	NA	17	no
AT4G32070.1	AT4G32070	ap-col	-0.186601	0.0589428	10.8859	0.00909565	0.0211254	NA	17	no
AT4G33200.1;AT4G33200.3;AT4G33200.2	AT4G33200	ap-col	-0.215951	0.0729734	10.8859	0.0131265	0.0287878	NA	17	no
AT4G33400.1	AT4G33400	ap-col	-0.34123	0.073783	10.8859	0.00075498	0.00271714	NA	17	no
AT4G33510.1;AT4G33510.2	AT4G33510	ap-col	-0.24207	0.0524608	10.8859	0.000767888	0.00275248	NA	17	no
AT4G37000.1	AT4G37000	ap-col	-0.0711378	0.0597306	10.8859	0.258983	0.347048	NA	17	no
AT4G37210.1;AT4G37210.2	AT4G37210	ap-col	0.120563	0.0863742	10.8859	0.190585	0.269081	NA	17	no
AT4G37590.1	AT4G37590	ap-col	-0.237373	0.0913935	10.8859	0.0250015	0.0496875	NA	17	no
AT4G37920.1	AT4G37920	ap-col	-0.409595	0.0678426	10.8859	8.84e-05	0.00047396	NA	17	no
AT4G39080.1	AT4G39080	ap-col	0.286202	0.0893197	10.8859	0.00849675	0.0199951	NA	17	no
AT4G39960.1	AT4G39960	ap-col	-0.133066	0.0672755	10.8859	0.0738031	0.123059	NA	17	no
AT5G03160.1	AT5G03160	ap-col	0.620909	0.0686441	10.8859	2.15e-06	2.48e-05	NA	17	no
AT5G04020.1	AT5G04020	ap-col	0.454711	0.0762652	10.8859	9.84e-05	0.000517197	NA	17	no
AT5G04420.3;AT5G04420.2;AT5G04420.1	AT5G04420	ap-col	-0.0637358	0.0789366	10.8859	0.436706	0.531489	NA	17	no
AT5G04870.1	AT5G04870	ap-col	0.251871	0.0844088	10.8859	0.0125636	0.0277546	NA	17	no
AT5G05450.1	AT5G05450	ap-col	0.0757002	0.0643567	10.8859	0.264573	0.35324	NA	17	no
AT5G07030.1	AT5G07030	ap-col	-0.464563	0.0844706	10.8859	0.00019341	0.000898087	NA	17	no
AT5G08380.1	AT5G08380	ap-col	0.633201	0.0806502	10.8859	8.32e-06	7.11e-05	NA	17	no
AT5G10020.2;AT5G10020.1	AT5G10020	ap-col	-0.423635	0.077863	10.8859	0.00021127	0.000960732	NA	17	no
AT5G10560.1	AT5G10560	ap-col	-0.167681	0.111182	10.8859	0.159973	0.232737	NA	17	no
AT5G11240.1	AT5G11240	ap-col	0.493126	0.0798447	10.8859	7.27e-05	0.000407378	NA	17	no
AT5G11500.2;AT5G11500.1	AT5G11500	ap-col	0.0323882	0.0680167	10.8859	0.64336	0.718439	NA	17	no
AT5G12940.1	AT5G12940	ap-col	0.553073	0.0999934	10.8859	0.000184559	0.000865105	NA	17	no
AT5G15680.1	AT5G15680	ap-col	-0.603627	0.110197	10.8859	0.000199881	0.000921343	NA	17	no
AT5G16590.1	AT5G16590	ap-col	-0.563854	0.0682079	10.8859	5.11e-06	4.93e-05	NA	17	no
AT5G16880.1;AT5G16880.2;AT5G16880.3	AT5G16880	ap-col	0.536731	0.0533034	10.8859	7.52e-07	1.1e-05	NA	17	no
AT5G19370.1	AT5G19370	ap-col	-0.119208	0.098916	10.8859	0.253693	0.341126	NA	17	no
AT5G19760.1	AT5G19760	ap-col	0.0639967	0.146933	10.8859	0.671674	0.741748	NA	17	no
AT5G22620.3;AT5G22620.2;AT5G22620.1	AT5G22620	ap-col	-2.27852	0.0583192	10.8859	4.71e-13	5.06e-10	NA	17	no
AT5G22650.2;AT5G22650.1	AT5G22650	ap-col	0.499922	0.0798661	10.8859	6.47e-05	0.000369614	NA	17	no
AT5G24350.1;AT5G24350.2	AT5G24350	ap-col	0.152081	0.0867113	10.8859	0.107521	0.167717	NA	17	no
AT5G25060.1	AT5G25060	ap-col	0.157157	0.0571458	10.8859	0.0190512	0.0395702	NA	17	no
AT5G26780.1;AT5G26780.3;AT5G26780.2	AT5G26780	ap-col	0.21342	0.0504044	10.8859	0.00143518	0.00459789	NA	17	no
AT5G36880.2;AT5G36880.1	AT5G36880	ap-col	0.128749	0.0919709	10.8859	0.189395	0.267782	NA	17	no
AT5G40760.1	AT5G40760	ap-col	-0.000765373	0.0697816	10.8859	0.991447	0.99403	NA	17	no
AT5G42970.1	AT5G42970	ap-col	0.149529	0.0685837	10.8859	0.0520925	0.091598	NA	17	no
AT5G43745.1	AT5G43745	ap-col	0.0276533	0.0590727	10.8859	0.648929	0.723027	NA	17	no
AT5G45170.1	AT5G45170	ap-col	-0.226389	0.0636044	10.8859	0.00454985	0.0118932	NA	17	no
AT5G46750.1	AT5G46750	ap-col	0.0424065	0.0535232	10.8859	0.445108	0.539582	NA	17	no
AT5G48030.1	AT5G48030	ap-col	0.368607	0.150083	10.8859	0.0321113	0.0613026	NA	17	no
AT5G49650.1;AT5G49650.2	AT5G49650	ap-col	-0.0408324	0.0524449	10.8859	0.45282	0.546588	NA	17	no
AT5G50370.1	AT5G50370	ap-col	0.293995	0.117429	10.8859	0.0295193	0.0572028	NA	17	no
AT5G52310.1	AT5G52310	ap-col	-0.946798	0.0835966	10.8859	2.32e-07	4.61e-06	NA	17	no
AT5G55230.1;AT5G55230.2	AT5G55230	ap-col	-0.208025	0.0652697	10.8859	0.00875782	0.0204884	NA	17	no
AT5G55660.1	AT5G55660	ap-col	-0.217028	0.0627619	10.8859	0.00543281	0.0137996	NA	17	no
AT5G57490.1	AT5G57490	ap-col	0.0569964	0.0689001	10.8859	0.425867	0.52063	NA	17	no
AT5G60960.1	AT5G60960	ap-col	0.19016	0.0597468	10.8859	0.00882619	0.0206197	NA	17	no
AT5G61790.1	AT5G61790	ap-col	0.697072	0.0762319	10.8859	1.94e-06	2.28e-05	NA	17	no
AT5G63310.1	AT5G63310	ap-col	-0.0543012	0.0730343	10.8859	0.47292	0.564894	NA	17	no
AT5G63800.1	AT5G63800	ap-col	0.0788078	0.0869808	10.8859	0.384532	0.479015	NA	17	no
AT5G64120.1	AT5G64120	ap-col	0.460697	0.138011	10.8859	0.00670689	0.0163899	NA	17	no
AT5G65010.1;AT5G65010.2	AT5G65010	ap-col	0.238987	0.073711	10.8859	0.0079446	0.0188979	NA	17	no
AT5G65720.1;AT5G65720.2	AT5G65720	ap-col	0.341397	0.0549051	10.8859	6.85e-05	0.000389057	NA	17	no
AT5G66200.1	AT5G66200	ap-col	0.159942	0.0601118	10.8859	0.0223348	0.0452046	NA	17	no
AT5G66470.1	AT5G66470	ap-col	-0.335223	0.0589353	10.8859	0.000146341	0.000716542	NA	17	no
AT5G66680.1	AT5G66680	ap-col	0.0520432	0.0817575	10.8859	0.537569	0.624408	NA	17	no
AT1G03475.1	AT1G03475	ap-col	-0.242564	0.0581357	10.8859	0.00159158	0.00499162	NA	16	no
AT1G04690.1	AT1G04690	ap-col	-0.0639044	0.0565009	10.8859	0.282343	0.372798	NA	16	no
AT1G06230.3;AT1G06230.2;AT1G06230.1	AT1G06230	ap-col	-0.120477	0.0656307	10.8859	0.0938458	0.150015	NA	16	no
AT1G06510.1	AT1G06510	ap-col	-0.122806	0.0775057	10.8859	0.141684	0.210415	NA	16	no
AT1G07910.2;AT1G07910.1	AT1G07910	ap-col	0.130297	0.070053	10.8859	0.0901016	0.144981	NA	16	no
AT1G08190.1	AT1G08190	ap-col	0.107524	0.0637236	10.8859	0.119944	0.183376	NA	16	no
AT1G09210.1	AT1G09210	ap-col	0.50977	0.080089	10.8859	5.59e-05	0.000326991	NA	16	no
AT1G12000.1	AT1G12000	ap-col	-0.333415	0.0734171	10.8859	0.00086446	0.00303778	NA	16	no
AT1G12470.1	AT1G12470	ap-col	-0.0513487	0.075612	10.8859	0.51125	0.600125	NA	16	no
AT1G14380.1;AT1G14380.3;AT1G14380.2	AT1G14380	ap-col	-0.37307	0.0572271	10.8859	4.53e-05	0.000277135	NA	16	no
AT1G14650.1;AT1G14650.2	AT1G14650	ap-col	-0.0860634	0.0693592	10.8859	0.240742	0.326955	NA	16	no
AT1G16350.1	AT1G16350	ap-col	0.30527	0.0567766	10.8859	0.000232695	0.00104007	NA	16	no
AT1G22300.2;AT1G22300.1;AT1G22300.3	AT1G22300	ap-col	0.0420005	0.0947822	10.8859	0.666351	0.737725	NA	16	no
AT1G22410.1	AT1G22410	ap-col	0.478318	0.0714355	10.8859	3.57e-05	0.000229087	NA	16	no
AT1G26761.1	AT1G26761	ap-col	-0.751039	0.0740312	10.8859	6.98e-07	1.04e-05	NA	16	no
AT1G27090.1	AT1G27090	ap-col	-0.0939147	0.0536374	10.8859	0.108048	0.168347	NA	16	no
AT1G29400.1;AT1G29400.2	AT1G29400	ap-col	-0.105981	0.0601597	10.8859	0.106145	0.166017	NA	16	no
AT1G29670.1	AT1G29670	ap-col	0.460427	0.134395	10.8859	0.00574683	0.0144437	NA	16	no
AT1G30700.1	AT1G30700	ap-col	-0.324707	0.0796618	10.8859	0.00187176	0.00569877	NA	16	no
AT1G31780.1	AT1G31780	ap-col	0.188494	0.0996506	10.8859	0.0854398	0.138787	NA	16	no
AT1G31817.1	AT1G31817	ap-col	0.0298352	0.0680981	10.8859	0.669866	0.740601	NA	16	no
AT1G33600.1	AT1G33600	ap-col	0.918958	0.0580655	10.8859	7.38e-09	3.58e-07	NA	16	no
AT1G36390.2;AT1G36390.1	AT1G36390	ap-col	0.1548	0.0918526	10.8859	0.120345	0.183835	NA	16	no
AT1G47710.1	AT1G47710	ap-col	0.204558	0.0617062	10.8859	0.00698577	0.0169577	NA	16	no
AT1G47840.1	AT1G47840	ap-col	-0.396726	0.0569144	10.8859	2.49e-05	0.000170516	NA	16	no
AT1G48570.1	AT1G48570	ap-col	0.0836452	0.116864	10.8859	0.489214	0.579809	NA	16	no
AT1G49670.1;AT1G49670.2	AT1G49670	ap-col	-0.535494	0.0722484	10.8859	1.42e-05	0.00010852	NA	16	no
AT1G49820.1	AT1G49820	ap-col	0.725521	0.0622732	10.8859	1.74e-07	3.69e-06	NA	16	no
AT1G50250.1	AT1G50250	ap-col	-0.577079	0.08103	10.8859	2.05e-05	0.000145895	NA	16	no
AT1G51980.1;AT1G51980.2	AT1G51980	ap-col	0.375592	0.0605558	10.8859	7e-05	0.000395622	NA	16	no
AT1G52340.1	AT1G52340	ap-col	-0.0401139	0.0918334	10.8859	0.670786	0.74124	NA	16	no
AT1G54010.1	AT1G54010	ap-col	0.702313	0.229204	10.8859	0.010894	0.0246084	NA	16	no
AT1G55090.1	AT1G55090	ap-col	0.101358	0.0821115	10.8859	0.24304	0.329185	NA	16	no
AT1G56110.1	AT1G56110	ap-col	0.391504	0.089588	10.8859	0.00114513	0.00381783	NA	16	no
AT1G56190.1;AT1G56190.2	AT1G56190	ap-col	-0.291425	0.0737551	10.8859	0.00231346	0.00679552	NA	16	no
AT1G58250.1;AT1G58250.2	AT1G58250	ap-col	0.0888151	0.0827287	10.8859	0.306236	0.398274	NA	16	no
AT1G58270.1	AT1G58270	ap-col	-0.261056	0.0704758	10.8859	0.003537	0.00962841	NA	16	no
AT1G60070.1;AT1G60070.2	AT1G60070	ap-col	-0.260812	0.0753743	10.8859	0.00541115	0.0137522	NA	16	no
AT1G60550.1	AT1G60550	ap-col	-0.466978	0.0701351	10.8859	3.76e-05	0.000238763	NA	16	no
AT1G61100.2;AT1G61100.1	AT1G61100	ap-col	-0.110355	0.0525136	10.8859	0.0597099	0.102993	NA	16	no
AT1G61210.2;AT1G61210.1	AT1G61210	ap-col	0.00417179	0.0681207	10.8859	0.952277	0.96546	NA	16	no
AT1G63000.1	AT1G63000	ap-col	-0.00529924	0.0912742	10.8859	0.954754	0.966755	NA	16	no
AT1G63660.1;AT1G63660.2	AT1G63660	ap-col	0.23297	0.0491311	10.8859	0.000625331	0.00233673	NA	16	no
AT1G64400.1	AT1G64400	ap-col	0.688187	0.0861697	10.8859	7.09e-06	6.27e-05	NA	16	no
AT1G66530.1	AT1G66530	ap-col	0.00142315	0.0815606	10.8859	0.986394	0.990153	NA	16	no
AT1G66670.1	AT1G66670	ap-col	-0.223063	0.0628719	10.8859	0.0046416	0.0120732	NA	16	no
AT1G66680.1	AT1G66680	ap-col	0.198402	0.0656656	10.8859	0.0117539	0.0262299	NA	16	no
AT1G66840.1	AT1G66840	ap-col	-0.622295	0.0532249	10.8859	1.68e-07	3.59e-06	NA	16	no
AT1G66970.1;AT1G66970.2	AT1G66970	ap-col	0.471497	0.104262	10.8859	0.000891904	0.00311133	NA	16	no
AT1G67630.1	AT1G67630	ap-col	-0.029866	0.0830257	10.8859	0.725937	0.78595	NA	16	no
AT1G71720.1	AT1G71720	ap-col	-0.155048	0.0523036	10.8859	0.0130085	0.0285788	NA	16	no
AT1G71820.1;AT1G71820.2	AT1G71820	ap-col	-0.431567	0.0819939	10.8859	0.00027642	0.00119578	NA	16	no
AT1G73430.2;AT1G73430.1	AT1G73430	ap-col	0.0250499	0.0778875	10.8859	0.753835	0.809261	NA	16	no
AT1G74100.1	AT1G74100	ap-col	0.833471	0.0647355	10.8859	6.28e-08	1.78e-06	NA	16	no
AT1G74920.1;AT1G74920.2	AT1G74920	ap-col	0.0862504	0.0724653	10.8859	0.259265	0.347291	NA	16	no
AT1G76690.1	AT1G76690	ap-col	-0.0102934	0.0883552	10.8859	0.909378	0.933082	NA	16	no
AT1G76850.1	AT1G76850	ap-col	-1.33429	0.0994323	10.8859	4.1e-08	1.27e-06	NA	16	no
AT1G77140.1	AT1G77140	ap-col	0.0178832	0.0756552	10.8859	0.817529	0.860178	NA	16	no
AT1G78010.1	AT1G78010	ap-col	-0.167062	0.0525203	10.8859	0.00885531	0.0206738	NA	16	no
AT1G78150.1;AT1G78150.2;AT1G78150.3	AT1G78150	ap-col	0.0750794	0.0703934	10.8859	0.30925	0.401251	NA	16	no
AT1G78240.2;AT1G78240.1	AT1G78240	ap-col	0.174898	0.0778434	10.8859	0.0463884	0.0832156	NA	16	no
AT1G78830.1	AT1G78830	ap-col	0.477443	0.102371	10.8859	0.000708799	0.00257637	NA	16	no
AT1G79870.1;AT1G79870.2	AT1G79870	ap-col	0.183554	0.0641643	10.8859	0.0156462	0.0334455	NA	16	no
AT1G79940.4;AT1G79940.3;AT1G79940.2;AT1G79940.1	AT1G79940	ap-col	0.250979	0.0753476	10.8859	0.00679231	0.0165665	NA	16	no
AT1G80030.3;AT1G80030.2;AT1G80030.1	AT1G80030	ap-col	-0.230051	0.0919556	10.8859	0.0296156	0.0573381	NA	16	no
AT1G80240.1	AT1G80240	ap-col	-0.934534	0.084497	10.8859	2.94e-07	5.55e-06	NA	16	no
AT1G80360.1	AT1G80360	ap-col	0.00799453	0.055883	10.8859	0.888858	0.915553	NA	16	no
AT2G01650.1	AT2G01650	ap-col	0.477872	0.0670006	10.8859	2.02e-05	0.000144312	NA	16	no
AT2G06850.1	AT2G06850	ap-col	-0.0611811	0.114865	10.8859	0.604989	0.684752	NA	16	no
AT2G14170.2;AT2G14170.1;AT2G14170.3	AT2G14170	ap-col	0.0552072	0.0645588	10.8859	0.410896	0.505314	NA	16	no
AT2G15860.1;AT2G15860.2	AT2G15860	ap-col	-0.0104382	0.0526473	10.8859	0.846491	0.882639	NA	16	no
AT2G17390.1	AT2G17390	ap-col	0.15565	0.170309	10.8859	0.380552	0.474825	NA	16	no
AT2G17410.1;AT2G17410.2	AT2G17410	ap-col	-0.218308	0.0574462	10.8859	0.00299664	0.0084222	NA	16	no
AT2G19870.1	AT2G19870	ap-col	-0.205944	0.0658057	10.8859	0.00969902	0.0222868	NA	16	no
AT2G20890.1	AT2G20890	ap-col	-0.261882	0.113669	10.8859	0.0419757	0.076478	NA	16	no
AT2G22910.1	AT2G22910	ap-col	-0.0545928	0.0703718	10.8859	0.454405	0.548261	NA	16	no
AT2G25450.1	AT2G25450	ap-col	0.0125617	0.0671936	10.8859	0.85514	0.889618	NA	16	no
AT2G30050.1	AT2G30050	ap-col	-0.0244565	0.0664293	10.8859	0.719814	0.780663	NA	16	no
AT2G31880.1	AT2G31880	ap-col	2.99573	0.107005	10.8859	1.71e-11	5.16e-09	NA	16	no
AT2G34040.1;AT2G34040.2	AT2G34040	ap-col	-0.0108705	0.0566485	10.8859	0.851358	0.886682	NA	16	no
AT2G34560.2;AT2G34560.1	AT2G34560	ap-col	-0.748009	0.0643011	10.8859	1.77e-07	3.74e-06	NA	16	no
AT2G34730.2;AT2G34730.1	AT2G34730	ap-col	0.00644167	0.0747662	10.8859	0.932906	0.950749	NA	16	no
AT2G35110.2;AT2G35110.1	AT2G35110	ap-col	0.0753008	0.0803446	10.8859	0.368971	0.463338	NA	16	no
AT2G38650.2;AT2G38650.1	AT2G38650	ap-col	0.0443165	0.0606786	10.8859	0.4806	0.571801	NA	16	no
AT2G40660.1	AT2G40660	ap-col	0.0335179	0.0713376	10.8859	0.647734	0.721994	NA	16	no
AT2G43235.1	AT2G43235	ap-col	-0.364913	0.067959	10.8859	0.0002352	0.00104958	NA	16	no
AT2G43970.1;AT2G43970.2	AT2G43970	ap-col	0.575467	0.0656534	10.8859	2.92e-06	3.13e-05	NA	16	no
AT2G45290.1	AT2G45290	ap-col	-0.127517	0.0660308	10.8859	0.0799036	0.131381	NA	16	no
AT2G45770.1;AT2G45770.2	AT2G45770	ap-col	-0.76559	0.0954021	10.8859	6.77e-06	6.06e-05	NA	16	no
AT2G46520.1	AT2G46520	ap-col	0.327842	0.0984484	10.8859	0.00680266	0.0165848	NA	16	no
AT2G46930.1	AT2G46930	ap-col	0.199621	0.096409	10.8859	0.0629746	0.1075	NA	16	no
AT2G47240.2;AT2G47240.1	AT2G47240	ap-col	-0.545328	0.121324	10.8859	0.000932796	0.0032304	NA	16	no
AT2G47960.1	AT2G47960	ap-col	0.0723704	0.0683582	10.8859	0.312666	0.404823	NA	16	no
AT3G01160.1	AT3G01160	ap-col	0.647687	0.0803369	10.8859	6.48e-06	5.87e-05	NA	16	no
AT3G03250.1	AT3G03250	ap-col	0.302196	0.0996769	10.8859	0.0115395	0.0258348	NA	16	no
AT3G04740.1	AT3G04740	ap-col	0.0359417	0.0985392	10.8859	0.722288	0.7831	NA	16	no
AT3G07020.2;AT3G07020.1	AT3G07020	ap-col	-0.188688	0.056688	10.8859	0.00682129	0.0166226	NA	16	no
AT3G07660.1	AT3G07660	ap-col	0.157393	0.0786474	10.8859	0.0709225	0.119072	NA	16	no
AT3G07720.1	AT3G07720	ap-col	0.559349	0.107794	10.8859	0.000309799	0.00131553	NA	16	no
AT3G09720.1	AT3G09720	ap-col	-0.248726	0.0729461	10.8859	0.00591284	0.0147728	NA	16	no
AT3G10220.1	AT3G10220	ap-col	-0.331183	0.0659239	10.8859	0.000400325	0.00162618	NA	16	no
AT3G12290.1	AT3G12290	ap-col	0.280723	0.072873	10.8859	0.00274044	0.00781307	NA	16	no
AT3G13080.1;AT3G13080.2;AT3G13080.4;AT3G13080.3	AT3G13080	ap-col	2.90819	0.0978787	10.8859	9.04e-12	3.3e-09	NA	16	no
AT3G13470.1	AT3G13470	ap-col	0.111576	0.0575441	10.8859	0.0788566	0.129983	NA	16	no
AT3G16230.3;AT3G16230.1;AT3G16230.2	AT3G16230	ap-col	-0.261408	0.0480917	10.8859	0.00021291	0.000966922	NA	16	no
AT3G16840.1	AT3G16840	ap-col	-0.0273026	0.0929057	10.8859	0.774381	0.826197	NA	16	no
AT3G18490.1	AT3G18490	ap-col	0.25534	0.11128	10.8859	0.0426685	0.0775363	NA	16	no
AT3G18790.1	AT3G18790	ap-col	0.0480628	0.0605266	10.8859	0.444116	0.538567	NA	16	no
AT3G19370.3;AT3G19370.2;AT3G19370.1	AT3G19370	ap-col	-0.346717	0.0722014	10.8859	0.000567914	0.00215826	NA	16	no
AT3G19450.1	AT3G19450	ap-col	0.192215	0.0951302	10.8859	0.0686209	0.115769	NA	16	no
AT3G20720.2;AT3G20720.1	AT3G20720	ap-col	0.0571466	0.0664358	10.8859	0.408236	0.502802	NA	16	no
AT3G20790.1	AT3G20790	ap-col	0.00667348	0.0536485	10.8859	0.903272	0.928054	NA	16	no
AT3G20820.1	AT3G20820	ap-col	0.266031	0.0882253	10.8859	0.0118808	0.0264577	NA	16	no
AT3G21240.1	AT3G21240	ap-col	0.248966	0.0770548	10.8859	0.00810337	0.0192064	NA	16	no
AT3G24200.1;AT3G24200.2	AT3G24200	ap-col	0.464889	0.0531601	10.8859	2.98e-06	3.18e-05	NA	16	no
AT3G25530.1;AT3G25530.2	AT3G25530	ap-col	-0.103972	0.0910671	10.8859	0.278069	0.368243	NA	16	no
AT3G28270.2;AT3G28270.1	AT3G28270	ap-col	-0.196582	0.0605212	10.8859	0.00786165	0.018735	NA	16	no
AT3G44330.1	AT3G44330	ap-col	-0.0435408	0.0806719	10.8859	0.600252	0.680557	NA	16	no
AT3G47520.1	AT3G47520	ap-col	-0.0248634	0.0756741	10.8859	0.748723	0.805208	NA	16	no
AT3G48170.1	AT3G48170	ap-col	0.329636	0.0665614	10.8859	0.000447694	0.00178057	NA	16	no
AT3G48530.1	AT3G48530	ap-col	-0.306133	0.061407	10.8859	0.00042512	0.00170787	NA	16	no
AT3G51840.1	AT3G51840	ap-col	0.192481	0.0709565	10.8859	0.0203644	0.0418648	NA	16	no
AT3G53560.1	AT3G53560	ap-col	-0.164838	0.0745037	10.8859	0.0492498	0.0874318	NA	16	no
AT3G54440.1;AT3G54440.2;AT3G54440.3	AT3G54440	ap-col	0.260812	0.0982098	10.8859	0.0225374	0.0455547	NA	16	no
AT3G55070.1;AT3G55070.2	AT3G55070	ap-col	-0.0744838	0.0581815	10.8859	0.227083	0.311099	NA	16	no
AT3G57020.1;AT3G57020.2	AT3G57020	ap-col	0.00922376	0.0813193	10.8859	0.911757	0.9349	NA	16	no
AT3G57180.1	AT3G57180	ap-col	-0.278225	0.0587138	10.8859	0.000628476	0.00234658	NA	16	no
AT3G59970.3	AT3G59970	ap-col	0.150942	0.0658782	10.8859	0.0429184	0.0778883	NA	16	no
AT3G60740.1	AT3G60740	ap-col	-0.0466697	0.0797469	10.8859	0.57033	0.653855	NA	16	no
AT3G61050.2;AT3G61050.1	AT3G61050	ap-col	-0.260247	0.0645463	10.8859	0.00201694	0.0060635	NA	16	no
AT3G62940.1;AT3G62940.3;AT3G62940.2	AT3G62940	ap-col	0.0336266	0.0577999	10.8859	0.572568	0.656095	NA	16	no
AT3G63170.1	AT3G63170	ap-col	-0.161389	0.0645263	10.8859	0.029648	0.0573908	NA	16	no
AT4G00450.1	AT4G00450	ap-col	0.0917548	0.105286	10.8859	0.402303	0.496908	NA	16	no
AT4G00490.1	AT4G00490	ap-col	0.420394	0.0937704	10.8859	0.000950606	0.00328223	NA	16	no
AT4G03000.2;AT4G03000.1	AT4G03000	ap-col	0.0846341	0.0685459	10.8859	0.242927	0.329064	NA	16	no
AT4G10340.1	AT4G10340	ap-col	-0.725097	0.10809	10.8859	3.51e-05	0.000225943	NA	16	no
AT4G11260.1	AT4G11260	ap-col	0.380848	0.0872466	10.8859	0.00115436	0.00384217	NA	16	no
AT4G11560.1	AT4G11560	ap-col	0.215315	0.0772229	10.8859	0.017801	0.0373318	NA	16	no
AT4G11860.1	AT4G11860	ap-col	-0.102901	0.0630681	10.8859	0.13133	0.197493	NA	16	no
AT4G13360.1	AT4G13360	ap-col	0.506035	0.0667487	10.8859	1.15e-05	9.3e-05	NA	16	no
AT4G13550.1	AT4G13550	ap-col	-1.17084	0.0573581	10.8859	5.03e-10	5.14e-08	NA	16	no
AT4G14030.2;AT4G14030.1	AT4G14030	ap-col	-0.19438	0.0522889	10.8859	0.00345693	0.00946624	NA	16	no
AT4G15110.1	AT4G15110	ap-col	-0.120243	0.0639033	10.8859	0.0868783	0.14081	NA	16	no
AT4G16990.2;AT4G16990.1;AT4G16990.3;AT4G16990.4;AT4G16990.5	AT4G16990	ap-col	0.457467	0.103191	10.8859	0.00103191	0.00351479	NA	16	no
AT4G17890.1;AT4G17890.2	AT4G17890	ap-col	0.235892	0.0661736	10.8859	0.00450717	0.0117944	NA	16	no
AT4G19490.2;AT4G19490.1	AT4G19490	ap-col	-0.123088	0.0677828	10.8859	0.096996	0.153967	NA	16	no
AT4G19610.1	AT4G19610	ap-col	1.02731	0.0980211	10.8859	5.05e-07	8.25e-06	NA	16	no
AT4G21960.1	AT4G21960	ap-col	0.440908	0.082666	10.8859	0.00024839	0.00109678	NA	16	no
AT4G24820.2;AT4G24820.1	AT4G24820	ap-col	0.177244	0.0591317	10.8859	0.0122656	0.0272011	NA	16	no
AT4G27440.2;AT4G27440.1	AT4G27440	ap-col	-1.14276	0.0950016	10.8859	1.26e-07	2.94e-06	NA	16	no
AT4G28220.1	AT4G28220	ap-col	0.0408822	0.0573067	10.8859	0.490614	0.58122	NA	16	no
AT4G30190.1;AT4G30190.2	AT4G30190	ap-col	-0.170823	0.0941912	10.8859	0.0973753	0.154463	NA	16	no
AT4G32640.2;AT4G32640.1	AT4G32640	ap-col	0.207345	0.110987	10.8859	0.0888655	0.14336	NA	16	no
AT4G33030.1	AT4G33030	ap-col	0.458085	0.076628	10.8859	9.62e-05	0.000508154	NA	16	no
AT4G34660.1;AT4G34660.3;AT4G34660.2	AT4G34660	ap-col	0.0656237	0.0597284	10.8859	0.295604	0.386864	NA	16	no
AT4G34670.1	AT4G34670	ap-col	-0.189314	0.0551508	10.8859	0.00567925	0.0143206	NA	16	no
AT4G35630.1	AT4G35630	ap-col	0.235623	0.0602393	10.8859	0.00247611	0.00718511	NA	16	no
AT4G36520.1	AT4G36520	ap-col	0.331758	0.0697991	10.8859	0.000614173	0.00230124	NA	16	no
AT4G37800.1	AT4G37800	ap-col	0.30632	0.0955356	10.8859	0.00846522	0.0199243	NA	16	no
AT4G38240.3;AT4G38240.2;AT4G38240.1	AT4G38240	ap-col	-0.0165463	0.0817703	10.8859	0.843375	0.880413	NA	16	no
AT4G39050.1	AT4G39050	ap-col	-0.348464	0.067705	10.8859	0.000330655	0.00138751	NA	16	no
AT4G39420.2;AT4G39420.1	AT4G39420	ap-col	-0.333326	0.0962229	10.8859	0.00537452	0.0136708	NA	16	no
AT4G39520.1	AT4G39520	ap-col	0.09886	0.0619515	10.8859	0.139139	0.207392	NA	16	no
AT5G02250.1	AT5G02250	ap-col	-0.0518407	0.0713178	10.8859	0.482628	0.573328	NA	16	no
AT5G02770.1	AT5G02770	ap-col	-0.132831	0.104858	10.8859	0.231669	0.316164	NA	16	no
AT5G02790.1	AT5G02790	ap-col	0.308846	0.120288	10.8859	0.0263557	0.0520354	NA	16	no
AT5G02830.1	AT5G02830	ap-col	-0.130478	0.102801	10.8859	0.230823	0.315164	NA	16	no
AT5G03540.1;AT5G03540.3;AT5G03540.2	AT5G03540	ap-col	-0.491522	0.079421	10.8859	7.14e-05	0.000401273	NA	16	no
AT5G03740.1	AT5G03740	ap-col	0.433688	0.074917	10.8859	0.000126277	0.000635327	NA	16	no
AT5G05730.1;AT5G05730.2	AT5G05730	ap-col	0.0849751	0.0691438	10.8859	0.24499	0.331186	NA	16	no
AT5G08550.1	AT5G08550	ap-col	0.0872198	0.0694244	10.8859	0.235289	0.320346	NA	16	no
AT5G08640.2;AT5G08640.1	AT5G08640	ap-col	0.201456	0.281602	10.8859	0.489426	0.58001	NA	16	no
AT5G10010.1	AT5G10010	ap-col	0.140371	0.0510591	10.8859	0.0190825	0.0396012	NA	16	no
AT5G13520.1	AT5G13520	ap-col	0.0999672	0.0676002	10.8859	0.167537	0.241686	NA	16	no
AT5G13710.2;AT5G13710.1	AT5G13710	ap-col	0.0516962	0.0673755	10.8859	0.459231	0.552736	NA	16	no
AT5G14050.1	AT5G14050	ap-col	0.46555	0.0667353	10.8859	2.47e-05	0.000169648	NA	16	no
AT5G14460.1	AT5G14460	ap-col	-0.576205	0.0701768	10.8859	5.45e-06	5.18e-05	NA	16	no
AT5G15610.2;AT5G15610.1	AT5G15610	ap-col	-0.0379233	0.0726889	10.8859	0.612315	0.691146	NA	16	no
AT5G16930.1	AT5G16930	ap-col	0.320945	0.0775321	10.8859	0.0016819	0.00522872	NA	16	no
AT5G19180.1	AT5G19180	ap-col	0.337656	0.0495506	10.8859	3.05e-05	0.000201294	NA	16	no
AT5G20920.1;AT5G20920.3;AT5G20920.2	AT5G20920	ap-col	0.0594911	0.0514088	10.8859	0.271946	0.361308	NA	16	no
AT5G24260.1	AT5G24260	ap-col	0.188855	0.0714527	10.8859	0.0230473	0.0464204	NA	16	no
AT5G27650.1	AT5G27650	ap-col	-0.341894	0.0652076	10.8859	0.000285114	0.00122726	NA	16	no
AT5G35910.1	AT5G35910	ap-col	-0.213499	0.0849394	10.8859	0.0290043	0.0564365	NA	16	no
AT5G36170.1;AT5G36170.2;AT5G36170.3	AT5G36170	ap-col	-0.686817	0.053795	10.8859	6.84e-08	1.89e-06	NA	16	no
AT5G38640.1	AT5G38640	ap-col	0.216406	0.0632199	10.8859	0.00577581	0.014506	NA	16	no
AT5G39510.1	AT5G39510	ap-col	0.189629	0.0736122	10.8859	0.025961	0.0513367	NA	16	no
AT5G39590.1	AT5G39590	ap-col	0.235726	0.0563937	10.8859	0.0015713	0.00494705	NA	16	no
AT5G42540.1;AT5G42540.2	AT5G42540	ap-col	0.730398	0.114381	10.8859	5.43e-05	0.000319541	NA	16	no
AT5G42960.1	AT5G42960	ap-col	-0.166177	0.0717894	10.8859	0.0411824	0.0752801	NA	16	no
AT5G45500.2;AT5G45500.1	AT5G45500	ap-col	0.916836	0.076384	10.8859	1.29e-07	2.99e-06	NA	16	no
AT5G46570.1	AT5G46570	ap-col	-0.267238	0.0667758	10.8859	0.00212202	0.00632726	NA	16	no
AT5G47780.1	AT5G47780	ap-col	-0.0937946	0.0625848	10.8859	0.162384	0.235626	NA	16	no
AT5G47820.2;AT5G47820.1	AT5G47820	ap-col	-0.307332	0.0757613	10.8859	0.00193448	0.00586138	NA	16	no
AT5G47840.1	AT5G47840	ap-col	-0.270023	0.135529	10.8859	0.0720074	0.120601	NA	16	no
AT5G47910.1	AT5G47910	ap-col	0.704178	0.0768644	10.8859	1.9e-06	2.25e-05	NA	16	no
AT5G50850.1	AT5G50850	ap-col	-0.0560239	0.0719439	10.8859	0.452742	0.54654	NA	16	no
AT5G51750.1	AT5G51750	ap-col	-0.0854751	0.0695082	10.8859	0.24472	0.330911	NA	16	no
AT5G51830.1	AT5G51830	ap-col	0.265283	0.0673844	10.8859	0.00237098	0.00693233	NA	16	no
AT5G52840.1	AT5G52840	ap-col	0.12162	0.0580579	10.8859	0.0603987	0.103948	NA	16	no
AT5G54910.1	AT5G54910	ap-col	0.947682	0.088938	10.8859	4.28e-07	7.29e-06	NA	16	no
AT5G56850.1;AT5G56850.2	AT5G56850	ap-col	-0.87633	0.0570969	10.8859	1.02e-08	4.49e-07	NA	16	no
AT5G57350.1;AT5G57350.2	AT5G57350	ap-col	-0.196681	0.0674744	10.8859	0.0142063	0.030824	NA	16	no
AT5G57460.1	AT5G57460	ap-col	-0.257039	0.0747742	10.8859	0.0056309	0.014222	NA	16	no
AT5G58270.1	AT5G58270	ap-col	0.335541	0.0872745	10.8859	0.00277622	0.00790045	NA	16	no
AT5G58870.1	AT5G58870	ap-col	-0.290672	0.0623604	10.8859	0.000711881	0.00258486	NA	16	no
AT5G62670.1	AT5G62670	ap-col	-0.949072	0.087	10.8859	3.38e-07	6.11e-06	NA	16	no
AT5G63190.2;AT5G63190.1	AT5G63190	ap-col	-0.31523	0.0621572	10.8859	0.000371594	0.00153011	NA	16	no
AT5G63890.2;AT5G63890.1	AT5G63890	ap-col	0.18201	0.0571649	10.8859	0.00880766	0.0205799	NA	16	no
AT5G64250.2;AT5G64250.1	AT5G64250	ap-col	-0.0507667	0.0907301	10.8859	0.587124	0.6693	NA	16	no
AT5G64430.1	AT5G64430	ap-col	0.288336	0.0614769	10.8859	0.000679388	0.00249565	NA	16	no
AT5G65950.1	AT5G65950	ap-col	0.0383413	0.069324	10.8859	0.591389	0.67249	NA	16	no
AT5G67100.1	AT5G67100	ap-col	0.0767117	0.0873104	10.8859	0.398592	0.493335	NA	16	no
AT5G67630.1	AT5G67630	ap-col	0.0157917	0.0685964	10.8859	0.822196	0.863727	NA	16	no
AT1G02890.1;AT1G02890.2	AT1G02890	ap-col	0.0249888	0.0608131	10.8859	0.689109	0.755822	NA	15	no
AT1G04190.1	AT1G04190	ap-col	-0.0274706	0.0516213	10.8859	0.605308	0.684991	NA	15	no
AT1G05350.1	AT1G05350	ap-col	0.239112	0.0619738	10.8859	0.00271211	0.00774984	NA	15	no
AT1G06720.1	AT1G06720	ap-col	0.556255	0.0827296	10.8859	3.44e-05	0.000222165	NA	15	no
AT1G07040.1	AT1G07040	ap-col	0.507603	0.0816228	10.8859	6.85e-05	0.000388714	NA	15	no
AT1G07250.1	AT1G07250	ap-col	-0.29348	0.0713559	10.8859	0.00175898	0.0054209	NA	15	no
AT1G07510.1	AT1G07510	ap-col	0.494225	0.066999	10.8859	1.48e-05	0.000112418	NA	15	no
AT1G07750.1	AT1G07750	ap-col	0.376779	0.0505588	10.8859	1.35e-05	0.000104679	NA	15	no
AT1G08450.1;AT1G08450.2;AT1G08450.3	AT1G08450	ap-col	1.74078	0.11075	10.8859	7.93e-09	3.75e-07	NA	15	no
AT1G08600.1;AT1G08600.4;AT1G08600.3;AT1G08600.2	AT1G08600	ap-col	-0.0858566	0.0825633	10.8859	0.320937	0.414089	NA	15	no
AT1G08820.2;AT1G08820.1	AT1G08820	ap-col	0.129804	0.0929943	10.8859	0.190583	0.269081	NA	15	no
AT1G09830.1	AT1G09830	ap-col	0.241566	0.0633823	10.8859	0.00294023	0.00829564	NA	15	no
AT1G09870.1	AT1G09870	ap-col	0.0342436	0.091335	10.8859	0.71492	0.776205	NA	15	no
AT1G11480.1;AT1G11480.2	AT1G11480	ap-col	0.127573	0.0682351	10.8859	0.088654	0.143086	NA	15	no
AT1G11910.1	AT1G11910	ap-col	0.390042	0.196486	10.8859	0.0729067	0.121784	NA	15	no
AT1G13110.1	AT1G13110	ap-col	0.527649	0.0830583	10.8859	5.69e-05	0.000331172	NA	15	no
AT1G15810.1	AT1G15810	ap-col	-0.0910634	0.0723596	10.8859	0.234538	0.319544	NA	15	no
AT1G16210.1	AT1G16210	ap-col	-0.014868	0.0662189	10.8859	0.826505	0.866923	NA	15	no
AT1G18480.1	AT1G18480	ap-col	0.112276	0.064067	10.8859	0.107769	0.168007	NA	15	no
AT1G20510.1;AT1G20510.2	AT1G20510	ap-col	1.02506	0.0635021	10.8859	6e-09	3.06e-07	NA	15	no
AT1G20950.1	AT1G20950	ap-col	-0.21524	0.0841465	10.8859	0.0268101	0.0527897	NA	15	no
AT1G21170.1	AT1G21170	ap-col	-0.727757	0.0632643	10.8859	1.98e-07	4.09e-06	NA	15	no
AT1G26460.1	AT1G26460	ap-col	0.261978	0.0769544	10.8859	0.0059692	0.0148999	NA	15	no
AT1G47420.1	AT1G47420	ap-col	0.434346	0.0605839	10.8859	1.93e-05	0.00013917	NA	15	no
AT1G50920.1	AT1G50920	ap-col	0.215924	0.115426	10.8859	0.0884958	0.14288	NA	15	no
AT1G51110.1	AT1G51110	ap-col	-0.97829	0.0683871	10.8859	2.12e-08	7.79e-07	NA	15	no
AT1G54170.1	AT1G54170	ap-col	-0.539	0.07534	10.8859	1.97e-05	0.000141355	NA	15	no
AT1G54490.1	AT1G54490	ap-col	0.0662126	0.073397	10.8859	0.386521	0.480973	NA	15	no
AT1G56440.1;AT1G56440.2	AT1G56440	ap-col	0.528203	0.0601287	10.8859	2.86e-06	3.08e-05	NA	15	no
AT1G59600.1	AT1G59600	ap-col	-0.0203969	0.0685364	10.8859	0.771605	0.824061	NA	15	no
AT1G62380.1	AT1G62380	ap-col	0.171633	0.0614508	10.8859	0.0176501	0.0370394	NA	15	no
AT1G62660.1	AT1G62660	ap-col	-0.255676	0.072234	10.8859	0.00470975	0.0122298	NA	15	no
AT1G62780.1	AT1G62780	ap-col	-0.4766	0.0795623	10.8859	9.45e-05	0.000501655	NA	15	no
AT1G64430.2;AT1G64430.1	AT1G64430	ap-col	-0.900663	0.0663503	10.8859	3.64e-08	1.16e-06	NA	15	no
AT1G64500.1	AT1G64500	ap-col	-0.491481	0.0704353	10.8859	2.47e-05	0.000169361	NA	15	no
AT1G65020.1	AT1G65020	ap-col	0.316727	0.0643655	10.8859	0.000470531	0.0018506	NA	15	no
AT1G66150.1	AT1G66150	ap-col	-0.256721	0.0739029	10.8859	0.00528436	0.013462	NA	15	no
AT1G66430.1	AT1G66430	ap-col	-0.304579	0.0675502	10.8859	0.000911476	0.00317003	NA	15	no
AT1G68370.1	AT1G68370	ap-col	-0.0288203	0.0604959	10.8859	0.643208	0.718327	NA	15	no
AT1G69070.1	AT1G69070	ap-col	0.303034	0.0905781	10.8859	0.00661971	0.0162312	NA	15	no
AT1G69340.1	AT1G69340	ap-col	-0.225408	0.0730258	10.8859	0.0104663	0.0238052	NA	15	no
AT1G70200.1	AT1G70200	ap-col	-0.217327	0.0602584	10.8859	0.00419017	0.0110969	NA	15	no
AT1G70580.4;AT1G70580.3;AT1G70580.2;AT1G70580.1	AT1G70580	ap-col	-0.454306	0.071826	10.8859	5.91e-05	0.000342748	NA	15	no
AT1G71350.1	AT1G71350	ap-col	0.057366	0.0588677	10.8859	0.35097	0.444764	NA	15	no
AT1G71860.3;AT1G71860.1;AT1G71860.2	AT1G71860	ap-col	-0.0410009	0.0584359	10.8859	0.49763	0.587823	NA	15	no
AT1G72970.2;AT1G72970.1	AT1G72970	ap-col	-0.637938	0.0543297	10.8859	1.61e-07	3.48e-06	NA	15	no
AT1G73460.1	AT1G73460	ap-col	-0.0616118	0.0657573	10.8859	0.369102	0.463442	NA	15	no
AT1G74090.1	AT1G74090	ap-col	0.314171	0.0783342	10.8859	0.0020911	0.00625525	NA	15	no
AT1G74790.1	AT1G74790	ap-col	0.186596	0.216897	10.8859	0.408175	0.502782	NA	15	no
AT1G77490.1	AT1G77490	ap-col	-1.20266	0.0595975	10.8859	5.68e-10	5.5e-08	NA	15	no
AT1G78915.1;AT1G78915.2;AT1G78915.3	AT1G78915	ap-col	-0.655677	0.065344	10.8859	7.78e-07	1.13e-05	NA	15	no
AT1G79340.1	AT1G79340	ap-col	0.0634411	0.0783495	10.8859	0.435444	0.530278	NA	15	no
AT1G80560.1	AT1G80560	ap-col	-0.256373	0.0541612	10.8859	0.000633692	0.00236287	NA	15	no
AT2G01190.1	AT2G01190	ap-col	-0.016835	0.0658679	10.8859	0.803034	0.848341	NA	15	no
AT2G02160.1	AT2G02160	ap-col	0.0448508	0.0585184	10.8859	0.459713	0.553125	NA	15	no
AT2G03820.1	AT2G03820	ap-col	0.225783	0.085409	10.8859	0.023028	0.0463907	NA	15	no
AT2G04160.1	AT2G04160	ap-col	0.0388542	0.0770674	10.8859	0.624198	0.701792	NA	15	no
AT2G04880.2;AT2G04880.1	AT2G04880	ap-col	-0.0863187	0.0613388	10.8859	0.18726	0.26544	NA	15	no
AT2G06050.3;AT2G06050.2;AT2G06050.1	AT2G06050	ap-col	0.944951	0.101311	10.8859	1.6e-06	1.97e-05	NA	15	no
AT2G06210.1	AT2G06210	ap-col	0.152397	0.0883791	10.8859	0.112883	0.174468	NA	15	no
AT2G07050.1	AT2G07050	ap-col	-0.418135	0.0899009	10.8859	0.000723565	0.00262385	NA	15	no
AT2G17265.1	AT2G17265	ap-col	0.053906	0.0769893	10.8859	0.498508	0.588409	NA	15	no
AT2G17980.1	AT2G17980	ap-col	0.139505	0.0764568	10.8859	0.0955963	0.152356	NA	15	no
AT2G18960.1	AT2G18960	ap-col	-0.0336171	0.0969945	10.8859	0.735508	0.794264	NA	15	no
AT2G18980.1	AT2G18980	ap-col	-1.01389	0.060546	10.8859	4.08e-09	2.27e-07	NA	15	no
AT2G22300.2;AT2G22300.1	AT2G22300	ap-col	0.498562	0.0609105	10.8859	5.62e-06	5.28e-05	NA	15	no
AT2G25070.1	AT2G25070	ap-col	-0.154541	0.0598628	10.8859	0.0257076	0.0508962	NA	15	no
AT2G25660.1	AT2G25660	ap-col	-0.130345	0.092051	10.8859	0.184743	0.262275	NA	15	no
AT2G25870.1	AT2G25870	ap-col	-0.0168023	0.0636654	10.8859	0.796774	0.843916	NA	15	no
AT2G27150.2;AT2G27150.1	AT2G27150	ap-col	0.543523	0.067578	10.8859	6.63e-06	5.97e-05	NA	15	no
AT2G31790.1	AT2G31790	ap-col	0.0964265	0.0965122	10.8859	0.339432	0.432952	NA	15	no
AT2G32080.2;AT2G32080.1	AT2G32080	ap-col	0.0115245	0.0571757	10.8859	0.843976	0.880781	NA	15	no
AT2G34640.1	AT2G34640	ap-col	-0.319643	0.0590305	10.8859	0.000219665	0.000991748	NA	15	no
AT2G34810.1	AT2G34810	ap-col	0.291383	0.107153	10.8859	0.0201246	0.0414641	NA	15	no
AT2G36200.1;AT2G36200.2	AT2G36200	ap-col	0.00549414	0.0989959	10.8859	0.956747	0.968348	NA	15	no
AT2G36480.1;AT2G36480.2;AT2G36480.3	AT2G36480	ap-col	-0.0220539	0.0630905	10.8859	0.733337	0.792105	NA	15	no
AT2G37220.1	AT2G37220	ap-col	-0.145404	0.0908709	10.8859	0.13817	0.206236	NA	15	no
AT2G37500.1;AT2G37500.2	AT2G37500	ap-col	-0.464595	0.0801861	10.8859	0.000125354	0.000632292	NA	15	no
AT2G38670.1	AT2G38670	ap-col	-0.0922436	0.0586108	10.8859	0.14412	0.213484	NA	15	no
AT2G39140.1	AT2G39140	ap-col	-0.313616	0.0801973	10.8859	0.00247992	0.00719317	NA	15	no
AT2G39800.3;AT2G39800.4;AT2G39800.1;AT2G39800.2	AT2G39800	ap-col	0.456263	0.0893373	10.8859	0.000351551	0.00146016	NA	15	no
AT2G40730.1	AT2G40730	ap-col	-0.691417	0.0830078	10.8859	4.76e-06	4.64e-05	NA	15	no
AT2G40890.1	AT2G40890	ap-col	0.0203112	0.0715153	10.8859	0.781731	0.831253	NA	15	no
AT2G41380.1	AT2G41380	ap-col	-0.279698	0.0879209	10.8859	0.00885	0.0206684	NA	15	no
AT2G42910.1	AT2G42910	ap-col	0.348057	0.0532876	10.8859	4.45e-05	0.000273307	NA	15	no
AT2G45620.1	AT2G45620	ap-col	0.00711222	0.0597026	10.8859	0.907344	0.931202	NA	15	no
AT2G45790.1	AT2G45790	ap-col	0.742429	0.08999	10.8859	5.21e-06	4.99e-05	NA	15	no
AT3G01090.3;AT3G01090.1;AT3G01090.2	AT3G01090	ap-col	0.0225916	0.0656926	10.8859	0.737474	0.79558	NA	15	no
AT3G01680.1	AT3G01680	ap-col	-0.172425	0.090858	10.8859	0.0845525	0.137555	NA	15	no
AT3G01810.1;AT3G01810.3;AT3G01810.2	AT3G01810	ap-col	0.0977321	0.0758566	10.8859	0.224324	0.308051	NA	15	no
AT3G02560.2;AT3G02560.1	AT3G02560	ap-col	-0.297216	0.0562792	10.8859	0.000269052	0.00116975	NA	15	no
AT3G03060.1	AT3G03060	ap-col	0.464574	0.080155	10.8859	0.000124992	0.000630927	NA	15	no
AT3G03640.1	AT3G03640	ap-col	0.853242	0.0601905	10.8859	2.33e-08	8.35e-07	NA	15	no
AT3G06930.1;AT3G06930.2	AT3G06930	ap-col	0.0436541	0.0857983	10.8859	0.621047	0.69893	NA	15	no
AT3G07030.1	AT3G07030	ap-col	-0.0345446	0.0889494	10.8859	0.705236	0.768703	NA	15	no
AT3G10740.1	AT3G10740	ap-col	-0.315174	0.105986	10.8859	0.0127937	0.0281783	NA	15	no
AT3G11130.1	AT3G11130	ap-col	0.094279	0.0702062	10.8859	0.206637	0.288016	NA	15	no
AT3G12080.1;AT3G12080.2	AT3G12080	ap-col	-0.115852	0.0763824	10.8859	0.157821	0.230114	NA	15	no
AT3G13160.1	AT3G13160	ap-col	-0.0463459	0.0724531	10.8859	0.535619	0.622664	NA	15	no
AT3G14120.2;AT3G14120.3;AT3G14120.1	AT3G14120	ap-col	-0.0416225	0.0745928	10.8859	0.588138	0.670003	NA	15	no
AT3G14180.1	AT3G14180	ap-col	-0.13148	0.0730821	10.8859	0.0997558	0.157607	NA	15	no
AT3G14270.1	AT3G14270	ap-col	0.224108	0.0805522	10.8859	0.0179948	0.0376754	NA	15	no
AT3G14790.1	AT3G14790	ap-col	-0.180286	0.0551571	10.8859	0.00758265	0.0181617	NA	15	no
AT3G15920.1	AT3G15920	ap-col	0.277101	0.0658591	10.8859	0.00150061	0.00477329	NA	15	no
AT3G16420.3;AT3G16420.2;AT3G16420.1	AT3G16420	ap-col	0.231994	0.0568899	10.8859	0.00186585	0.00568578	NA	15	no
AT3G16520.2;AT3G16520.1;AT3G16520.3	AT3G16520	ap-col	0.0719749	0.0895011	10.8859	0.438503	0.533005	NA	15	no
AT3G16910.1	AT3G16910	ap-col	-0.168873	0.0707171	10.8859	0.036207	0.0676945	NA	15	no
AT3G17770.1	AT3G17770	ap-col	0.25362	0.0625334	10.8859	0.00193723	0.00586715	NA	15	no
AT3G18420.1	AT3G18420	ap-col	-0.424079	0.072391	10.8859	0.000114219	0.000584207	NA	15	no
AT3G19840.1	AT3G19840	ap-col	-0.12525	0.0663586	10.8859	0.0860284	0.139661	NA	15	no
AT3G22200.1;AT3G22200.2	AT3G22200	ap-col	0.158952	0.0728623	10.8859	0.0519744	0.0914602	NA	15	no
AT3G22220.2;AT3G22220.1	AT3G22220	ap-col	-0.14665	0.0861969	10.8859	0.11723	0.179963	NA	15	no
AT3G22890.1	AT3G22890	ap-col	0.389052	0.125713	10.8859	0.0103174	0.0235052	NA	15	no
AT3G23300.1	AT3G23300	ap-col	0.250555	0.0596974	10.8859	0.00152698	0.00483608	NA	15	no
AT3G24530.1	AT3G24530	ap-col	-0.0835485	0.0558872	10.8859	0.16334	0.23689	NA	15	no
AT3G44190.1	AT3G44190	ap-col	-0.43502	0.0583827	10.8859	1.35e-05	0.000104765	NA	15	no
AT3G44880.1	AT3G44880	ap-col	-0.261206	0.0704283	10.8859	0.00350876	0.00956846	NA	15	no
AT3G46510.1	AT3G46510	ap-col	0.223573	0.0639264	10.8859	0.00507047	0.013008	NA	15	no
AT3G47450.2;AT3G47450.1	AT3G47450	ap-col	-0.0730546	0.0604088	10.8859	0.252143	0.339391	NA	15	no
AT3G48090.1;AT3G48090.2	AT3G48090	ap-col	1.85363	0.0915415	10.8859	5.48e-10	5.34e-08	NA	15	no
AT3G48200.1	AT3G48200	ap-col	-0.644374	0.0675715	10.8859	1.29e-06	1.68e-05	NA	15	no
AT3G48860.2;AT3G48860.1	AT3G48860	ap-col	-0.264932	0.0531526	10.8859	0.000425755	0.00170845	NA	15	no
AT3G50520.1	AT3G50520	ap-col	0.0760136	0.0557536	10.8859	0.200292	0.280725	NA	15	no
AT3G52150.2;AT3G52150.1	AT3G52150	ap-col	-0.472721	0.0870478	10.8859	0.000214529	0.000973636	NA	15	no
AT3G52380.1	AT3G52380	ap-col	-0.421475	0.0680625	10.8859	7.1e-05	0.00040004	NA	15	no
AT3G52950.2;AT3G52950.1	AT3G52950	ap-col	0.115702	0.062952	10.8859	0.0934922	0.149588	NA	15	no
AT3G53460.3;AT3G53460.2;AT3G53460.1;AT3G53460.4	AT3G53460	ap-col	-0.761644	0.144922	10.8859	0.000279763	0.00120835	NA	15	no
AT3G55250.1	AT3G55250	ap-col	-0.217963	0.0659329	10.8859	0.00709995	0.0171958	NA	15	no
AT3G56240.1	AT3G56240	ap-col	0.498319	0.0594716	10.8859	4.5e-06	4.44e-05	NA	15	no
AT3G56690.1	AT3G56690	ap-col	0.0476295	0.0676869	10.8859	0.496411	0.586783	NA	15	no
AT3G57890.1;AT3G57890.2	AT3G57890	ap-col	0.0208086	0.0557969	10.8859	0.716356	0.777611	NA	15	no
AT3G58840.2;AT3G58840.1	AT3G58840	ap-col	-0.163412	0.072538	10.8859	0.0459052	0.0824342	NA	15	no
AT3G59020.2;AT3G59020.1	AT3G59020	ap-col	0.689794	0.0870385	10.8859	7.62e-06	6.64e-05	NA	15	no
AT3G59760.3;AT3G59760.1;AT3G59760.2	AT3G59760	ap-col	-0.0125229	0.0614718	10.8859	0.842332	0.879596	NA	15	no
AT4G00090.1	AT4G00090	ap-col	0.261918	0.0814682	10.8859	0.00833691	0.0196824	NA	15	no
AT4G01037.1	AT4G01037	ap-col	0.0857195	0.0752239	10.8859	0.278937	0.369075	NA	15	no
AT4G02350.1	AT4G02350	ap-col	-0.404657	0.0609625	10.8859	3.86e-05	0.000243384	NA	15	no
AT4G04670.1	AT4G04670	ap-col	0.319822	0.0767914	10.8859	0.00161188	0.00504499	NA	15	no
AT4G04940.1	AT4G04940	ap-col	0.667671	0.0880674	10.8859	1.15e-05	9.3e-05	NA	15	no
AT4G05180.1	AT4G05180	ap-col	-0.64698	0.105228	10.8859	7.56e-05	0.000419742	NA	15	no
AT4G05400.2;AT4G05400.1	AT4G05400	ap-col	0.153135	0.0604983	10.8859	0.0281092	0.0549648	NA	15	no
AT4G08850.1;AT4G08850.2	AT4G08850	ap-col	0.857038	0.0620117	10.8859	3.02e-08	1.01e-06	NA	15	no
AT4G09020.1	AT4G09020	ap-col	-0.0438924	0.0770427	10.8859	0.580437	0.66363	NA	15	no
AT4G09980.1;AT4G09980.2	AT4G09980	ap-col	0.120617	0.0606102	10.8859	0.0722922	0.120976	NA	15	no
AT4G12130.1	AT4G12130	ap-col	0.500591	0.0656091	10.8859	1.09e-05	8.88e-05	NA	15	no
AT4G14200.1	AT4G14200	ap-col	-0.720107	0.0845391	10.8859	3.84e-06	3.93e-05	NA	15	no
AT4G14300.1	AT4G14300	ap-col	-0.43755	0.0575822	10.8859	1.13e-05	9.14e-05	NA	15	no
AT4G17600.1	AT4G17600	ap-col	-0.235278	0.0991942	10.8859	0.0372492	0.0692185	NA	15	no
AT4G18440.1	AT4G18440	ap-col	-0.111872	0.0764822	10.8859	0.17181	0.246745	NA	15	no
AT4G19120.2;AT4G19120.1	AT4G19120	ap-col	0.273541	0.0879587	10.8859	0.0100441	0.0229656	NA	15	no
AT4G20410.1	AT4G20410	ap-col	-0.145819	0.053781	10.8859	0.0204119	0.0419251	NA	15	no
AT4G20840.1	AT4G20840	ap-col	-0.332587	0.0619748	10.8859	0.000236319	0.00105287	NA	15	no
AT4G20980.4;AT4G20980.3;AT4G20980.2;AT4G20980.1	AT4G20980	ap-col	-0.0121077	0.0541863	10.8859	0.827326	0.867329	NA	15	no
AT4G21210.1;AT4G21210.2	AT4G21210	ap-col	0.0463685	0.0647015	10.8859	0.488679	0.579423	NA	15	no
AT4G21280.1;AT4G21280.2	AT4G21280	ap-col	-0.278715	0.170959	10.8859	0.131604	0.197863	NA	15	no
AT4G23100.1;AT4G23100.3;AT4G23100.2	AT4G23100	ap-col	0.247828	0.0702597	10.8859	0.00481151	0.0124497	NA	15	no
AT4G24770.1	AT4G24770	ap-col	-0.255242	0.0711449	10.8859	0.00433079	0.0114126	NA	15	no
AT4G26500.1	AT4G26500	ap-col	-0.08161	0.0602031	10.8859	0.20269	0.28354	NA	15	no
AT4G27870.1	AT4G27870	ap-col	-0.334628	0.0857833	10.8859	0.00252136	0.0072887	NA	15	no
AT4G29120.1	AT4G29120	ap-col	-0.0563904	0.0611243	10.8859	0.376235	0.470455	NA	15	no
AT4G29130.1	AT4G29130	ap-col	0.399803	0.0694925	10.8859	0.000133023	0.000663012	NA	15	no
AT4G30000.2;AT4G30000.1	AT4G30000	ap-col	-0.441591	0.0523955	10.8859	4.25e-06	4.25e-05	NA	15	no
AT4G30490.1	AT4G30490	ap-col	0.162748	0.0599357	10.8859	0.0202662	0.0417124	NA	15	no
AT4G31340.2;AT4G31340.1	AT4G31340	ap-col	-0.0894149	0.0684245	10.8859	0.218224	0.301699	NA	15	no
AT4G31850.1	AT4G31850	ap-col	-0.186914	0.122675	10.8859	0.156106	0.228188	NA	15	no
AT4G32250.3;AT4G32250.2;AT4G32250.1	AT4G32250	ap-col	0.125149	0.0619443	10.8859	0.0686435	0.115793	NA	15	no
AT4G34240.1;AT4G34240.2	AT4G34240	ap-col	0.10013	0.0723108	10.8859	0.193863	0.273018	NA	15	no
AT4G36020.1	AT4G36020	ap-col	-0.00203367	0.2179	10.8859	0.992722	0.994732	NA	15	no
AT4G36080.2;AT4G36080.3;AT4G36080.1	AT4G36080	ap-col	0.211594	0.112723	10.8859	0.0875433	0.141557	NA	15	no
AT4G36680.1	AT4G36680	ap-col	0.0927191	0.0657064	10.8859	0.186147	0.264027	NA	15	no
AT4G38440.1	AT4G38440	ap-col	0.626778	0.0812823	10.8859	9.84e-06	8.17e-05	NA	15	no
AT4G38970.1;AT4G38970.2	AT4G38970	ap-col	-0.239755	0.0767148	10.8859	0.0097733	0.0224389	NA	15	no
AT4G39150.2;AT4G39150.1	AT4G39150	ap-col	-0.0388022	0.0535551	10.8859	0.484023	0.57464	NA	15	no
AT4G39330.1;AT4G39330.2	AT4G39330	ap-col	0.644969	0.119884	10.8859	0.000231559	0.00103633	NA	15	no
AT4G39660.1	AT4G39660	ap-col	0.250925	0.0752644	10.8859	0.0067569	0.0164917	NA	15	no
AT5G01010.3;AT5G01010.1;AT5G01010.2;AT5G01010.4	AT5G01010	ap-col	0.287942	0.067423	10.8859	0.00135038	0.00436965	NA	15	no
AT5G01920.1	AT5G01920	ap-col	-0.101136	0.0747328	10.8859	0.203394	0.28444	NA	15	no
AT5G03430.1	AT5G03430	ap-col	0.230146	0.0507718	10.8859	0.000876437	0.003072	NA	15	no
AT5G03730.2;AT5G03730.1	AT5G03730	ap-col	0.185983	0.0734039	10.8859	0.0279867	0.0547718	NA	15	no
AT5G04550.1	AT5G04550	ap-col	-0.0828018	0.0561311	10.8859	0.168499	0.242796	NA	15	no
AT5G04920.1	AT5G04920	ap-col	0.372149	0.0512297	10.8859	1.71e-05	0.000126003	NA	15	no
AT5G10630.1;AT5G10630.2	AT5G10630	ap-col	-0.056592	0.0592066	10.8859	0.359899	0.453589	NA	15	no
AT5G10940.2;AT5G10940.1	AT5G10940	ap-col	-0.183327	0.0488817	10.8859	0.00326523	0.00902874	NA	15	no
AT5G11110.1	AT5G11110	ap-col	0.373238	0.0737981	10.8859	0.000379744	0.00155489	NA	15	no
AT5G11520.1	AT5G11520	ap-col	0.371447	0.0854892	10.8859	0.00119367	0.00395302	NA	15	no
AT5G12120.1	AT5G12120	ap-col	-0.0402546	0.0645205	10.8859	0.545543	0.631634	NA	15	no
AT5G13260.1	AT5G13260	ap-col	-0.135183	0.0627078	10.8859	0.0543546	0.0949731	NA	15	no
AT5G14540.1	AT5G14540	ap-col	-0.158301	0.135807	10.8859	0.268668	0.357433	NA	15	no
AT5G14740.2;AT5G14740.1;AT5G14740.5;AT5G14740.4;AT5G14740.3	AT5G14740	ap-col	0.0118396	0.090151	10.8859	0.897909	0.923777	NA	15	no
AT5G16210.1	AT5G16210	ap-col	-0.140886	0.0606199	10.8859	0.0405152	0.0742662	NA	15	no
AT5G17910.2;AT5G17910.1	AT5G17910	ap-col	-0.0364206	0.069492	10.8859	0.610715	0.689599	NA	15	no
AT5G18070.1	AT5G18070	ap-col	-0.0968406	0.0664825	10.8859	0.173449	0.248738	NA	15	no
AT5G18660.1	AT5G18660	ap-col	-0.644721	0.0867413	10.8859	1.38e-05	0.000106482	NA	15	no
AT5G19400.3;AT5G19400.2;AT5G19400.1	AT5G19400	ap-col	0.083184	0.0634525	10.8859	0.21685	0.300018	NA	15	no
AT5G20070.1	AT5G20070	ap-col	0.265097	0.0592019	10.8859	0.000959035	0.00330639	NA	15	no
AT5G20950.2;AT5G20950.1	AT5G20950	ap-col	0.396544	0.0700341	10.8859	0.000152	0.000738015	NA	15	no
AT5G22350.1	AT5G22350	ap-col	0.687164	0.0825584	10.8859	4.79e-06	4.66e-05	NA	15	no
AT5G23150.1	AT5G23150	ap-col	-0.132387	0.0769233	10.8859	0.113504	0.17529	NA	15	no
AT5G23200.1	AT5G23200	ap-col	0.383184	0.0585828	10.8859	4.4e-05	0.000271119	NA	15	no
AT5G23400.1	AT5G23400	ap-col	-0.413993	0.0844089	10.8859	0.000482675	0.00189139	NA	15	no
AT5G30490.2;AT5G30490.1	AT5G30490	ap-col	-0.0588162	0.0612893	10.8859	0.358062	0.451702	NA	15	no
AT5G35700.1	AT5G35700	ap-col	0.158045	0.0556272	10.8859	0.0162002	0.0344703	NA	15	no
AT5G39410.1	AT5G39410	ap-col	0.0342829	0.0607635	10.8859	0.584054	0.666665	NA	15	no
AT5G43130.1;AT5G43130.2	AT5G43130	ap-col	-0.332764	0.0557698	10.8859	9.77e-05	0.000514264	NA	15	no
AT5G44320.1	AT5G44320	ap-col	0.119897	0.0539643	10.8859	0.048458	0.0862914	NA	15	no
AT5G46420.1	AT5G46420	ap-col	-0.164891	0.0694401	10.8859	0.0370732	0.0689604	NA	15	no
AT5G48520.1	AT5G48520	ap-col	-0.396287	0.0664273	10.8859	9.79e-05	0.000514814	NA	15	no
AT5G48960.1	AT5G48960	ap-col	-0.27856	0.0615517	10.8859	0.000886953	0.00310031	NA	15	no
AT5G52280.1	AT5G52280	ap-col	-0.0374993	0.0716978	10.8859	0.611441	0.690362	NA	15	no
AT5G52410.2;AT5G52410.1	AT5G52410	ap-col	-0.243896	0.0498418	10.8859	0.000491298	0.00191921	NA	15	no
AT5G53000.1	AT5G53000	ap-col	0.0471634	0.049735	10.8859	0.363557	0.457409	NA	15	no
AT5G53140.1	AT5G53140	ap-col	0.00902183	0.0700617	10.8859	0.899888	0.925538	NA	15	no
AT5G54770.1	AT5G54770	ap-col	-0.402669	0.0862098	10.8859	0.000700903	0.00255247	NA	15	no
AT5G55920.1	AT5G55920	ap-col	0.483845	0.0911555	10.8859	0.000258285	0.00113325	NA	15	no
AT5G56290.1	AT5G56290	ap-col	-0.136197	0.0511231	10.8859	0.022202	0.0449884	NA	15	no
AT5G57655.2;AT5G57655.1	AT5G57655	ap-col	-0.0680593	0.0768957	10.8859	0.39524	0.490018	NA	15	no
AT5G57960.1	AT5G57960	ap-col	-0.107049	0.0649645	10.8859	0.127924	0.193042	NA	15	no
AT5G57990.1	AT5G57990	ap-col	0.737589	0.0837862	10.8859	2.8e-06	3.02e-05	NA	15	no
AT5G58390.1	AT5G58390	ap-col	1.15844	0.123569	10.8859	1.52e-06	1.91e-05	NA	15	no
AT5G58450.1	AT5G58450	ap-col	0.317512	0.0760534	10.8859	0.00158495	0.00497872	NA	15	no
AT5G59210.1;AT5G59210.2	AT5G59210	ap-col	0.0798144	0.0669954	10.8859	0.258847	0.346908	NA	15	no
AT5G60160.1	AT5G60160	ap-col	0.26693	0.0584563	10.8859	0.000830085	0.0029401	NA	15	no
AT5G60410.1;AT5G60410.4;AT5G60410.5;AT5G60410.2;AT5G60410.3	AT5G60410	ap-col	0.120461	0.0641871	10.8859	0.0876019	0.141635	NA	15	no
AT5G61060.1;AT5G61060.2	AT5G61060	ap-col	0.294	0.0690258	10.8859	0.00137627	0.00443994	NA	15	no
AT5G61210.1	AT5G61210	ap-col	0.915598	0.0736919	10.8859	9.04e-08	2.27e-06	NA	15	no
AT5G62000.3;AT5G62000.2;AT5G62000.1;AT5G62000.4	AT5G62000	ap-col	-0.000370656	0.069677	10.8859	0.995852	0.996643	NA	15	no
AT5G63380.1	AT5G63380	ap-col	0.297219	0.0770077	10.8859	0.00270596	0.00773865	NA	15	no
AT5G64300.1	AT5G64300	ap-col	-0.150644	0.0656248	10.8859	0.0425962	0.0774515	NA	15	no
AT5G67385.1	AT5G67385	ap-col	-0.136368	0.0716249	10.8859	0.083674	0.136294	NA	15	no
ATCG00160.1	ATCG00160	ap-col	-0.26938	0.0755486	10.8859	0.00449992	0.0117799	NA	15	no
AT1G03090.2;AT1G03090.1	AT1G03090	ap-col	0.0623061	0.0978625	10.8859	0.537497	0.624408	NA	14	no
AT1G03900.1	AT1G03900	ap-col	0.336331	0.0550582	10.8859	7.99e-05	0.000437385	NA	14	no
AT1G04110.1	AT1G04110	ap-col	-0.629307	0.0706585	10.8859	2.5e-06	2.77e-05	NA	14	no
AT1G04410.1	AT1G04410	ap-col	0.470559	0.0659198	10.8859	2.01e-05	0.000143577	NA	14	no
AT1G04530.1	AT1G04530	ap-col	-0.163711	0.0643367	10.8859	0.0274509	0.0538525	NA	14	no
AT1G05910.1	AT1G05910	ap-col	0.266525	0.0663636	10.8859	0.00207173	0.00620667	NA	14	no
AT1G07320.1;AT1G07320.4;AT1G07320.3;AT1G07320.2	AT1G07320	ap-col	-0.362977	0.0546615	10.8859	3.85e-05	0.000242964	NA	14	no
AT1G07650.1;AT1G07650.2	AT1G07650	ap-col	-0.0707277	0.0773676	10.8859	0.380427	0.474797	NA	14	no
AT1G08050.1	AT1G08050	ap-col	1.96826	0.0917773	10.8859	2.97e-10	3.4e-08	NA	14	no
AT1G09430.1	AT1G09430	ap-col	0.271564	0.064008	10.8859	0.00141498	0.00454789	NA	14	no
AT1G10390.1;AT1G10390.2	AT1G10390	ap-col	0.0250137	0.0537671	10.8859	0.650939	0.724509	NA	14	no
AT1G11650.2;AT1G11650.1	AT1G11650	ap-col	-0.510152	0.0519772	10.8859	9.68e-07	1.35e-05	NA	14	no
AT1G12230.1;AT1G12230.2	AT1G12230	ap-col	-0.191304	0.103108	10.8859	0.0907998	0.145869	NA	14	no
AT1G12240.1	AT1G12240	ap-col	-0.299619	0.0763176	10.8859	0.00241552	0.00703584	NA	14	no
AT1G12350.1	AT1G12350	ap-col	-0.461418	0.0901562	10.8859	0.000345727	0.00144115	NA	14	no
AT1G15340.1;AT1G15340.2	AT1G15340	ap-col	-0.610845	0.0804828	10.8859	1.14e-05	9.23e-05	NA	14	no
AT1G18660.3;AT1G18660.2;AT1G18660.1;AT1G18660.4	AT1G18660	ap-col	-0.148961	0.0714385	10.8859	0.0614107	0.105336	NA	14	no
AT1G19370.1	AT1G19370	ap-col	-0.217741	0.0783636	10.8859	0.0181088	0.0378943	NA	14	no
AT1G20630.1	AT1G20630	ap-col	-0.103346	0.0667944	10.8859	0.150369	0.221204	NA	14	no
AT1G20670.1	AT1G20670	ap-col	0.0194412	0.0701058	10.8859	0.786735	0.83539	NA	14	no
AT1G21270.1	AT1G21270	ap-col	1.77012	0.0916155	10.8859	9.01e-10	7.57e-08	NA	14	no
AT1G21580.1	AT1G21580	ap-col	0.0423868	0.0768058	10.8859	0.592186	0.673119	NA	14	no
AT1G26190.1	AT1G26190	ap-col	0.115181	0.0994395	10.8859	0.271523	0.360781	NA	14	no
AT1G30900.1	AT1G30900	ap-col	1.63755	0.246509	10.8859	3.83e-05	0.000242398	NA	14	no
AT1G33590.1	AT1G33590	ap-col	0.754612	0.145643	10.8859	0.000313547	0.00132778	NA	14	no
AT1G35220.1	AT1G35220	ap-col	-0.21137	0.0775723	10.8859	0.0199286	0.0411216	NA	14	no
AT1G43690.1	AT1G43690	ap-col	-0.0354563	0.0907796	10.8859	0.703646	0.76741	NA	14	no
AT1G43860.1	AT1G43860	ap-col	0.348359	0.0553478	10.8859	6.17e-05	0.000355275	NA	14	no
AT1G47260.1	AT1G47260	ap-col	0.261324	0.0616142	10.8859	0.00141819	0.00455609	NA	14	no
AT1G48420.1	AT1G48420	ap-col	0.149099	0.0761461	10.8859	0.07634	0.126617	NA	14	no
AT1G48620.1	AT1G48620	ap-col	-0.46292	0.0547372	10.8859	4.11e-06	4.15e-05	NA	14	no
AT1G48950.1	AT1G48950	ap-col	-0.0412472	0.0606188	10.8859	0.510441	0.599328	NA	14	no
AT1G50840.1	AT1G50840	ap-col	-0.485984	0.0619773	10.8859	8.42e-06	7.18e-05	NA	14	no
AT1G53300.1	AT1G53300	ap-col	0.133304	0.0741425	10.8859	0.0999445	0.157833	NA	14	no
AT1G55325.1;AT1G55325.2	AT1G55325	ap-col	0.017085	0.100779	10.8859	0.86849	0.900396	NA	14	no
AT1G55450.1;AT1G55450.2	AT1G55450	ap-col	0.854536	0.0962268	10.8859	2.57e-06	2.84e-05	NA	14	no
AT1G56340.2;AT1G56340.1	AT1G56340	ap-col	0.257562	0.0885243	10.8859	0.0143436	0.0310781	NA	14	no
AT1G58110.2;AT1G58110.1	AT1G58110	ap-col	0.0995258	0.062748	10.8859	0.141311	0.209931	NA	14	no
AT1G59820.1	AT1G59820	ap-col	-0.120847	0.0960474	10.8859	0.234636	0.319646	NA	14	no
AT1G60200.1	AT1G60200	ap-col	-0.579176	0.0630598	10.8859	1.86e-06	2.21e-05	NA	14	no
AT1G60710.1	AT1G60710	ap-col	0.245023	0.065973	10.8859	0.00347752	0.00950925	NA	14	no
AT1G60780.1	AT1G60780	ap-col	0.0976705	0.0606699	10.8859	0.136017	0.20357	NA	14	no
AT1G64880.1	AT1G64880	ap-col	-0.00820202	0.0721031	10.8859	0.911504	0.934779	NA	14	no
AT1G66520.1	AT1G66520	ap-col	-0.243736	0.050599	10.8859	0.000554565	0.00211682	NA	14	no
AT1G67550.1	AT1G67550	ap-col	-0.509765	0.0647729	10.8859	8.13e-06	7e-05	NA	14	no
AT1G68910.3;AT1G68910.2;AT1G68910.1	AT1G68910	ap-col	-0.125393	0.0634322	10.8859	0.0739441	0.123249	NA	14	no
AT1G69030.1	AT1G69030	ap-col	0.0283247	0.0507782	10.8859	0.58826	0.670086	NA	14	no
AT1G72810.1	AT1G72810	ap-col	0.191229	0.0740389	10.8859	0.0256515	0.0508043	NA	14	no
AT1G74070.1	AT1G74070	ap-col	-0.43406	0.0924906	10.8859	0.000676269	0.00248815	NA	14	no
AT1G75200.1	AT1G75200	ap-col	0.250077	0.0724233	10.8859	0.00548031	0.0138948	NA	14	no
AT1G75330.1	AT1G75330	ap-col	0.345087	0.0531528	10.8859	4.7e-05	0.000284615	NA	14	no
AT1G75660.1	AT1G75660	ap-col	0.206929	0.0707113	10.8859	0.0139188	0.0302903	NA	14	no
AT1G76010.1	AT1G76010	ap-col	-0.285769	0.0575243	10.8859	0.000436964	0.00174584	NA	14	no
AT1G76550.1	AT1G76550	ap-col	-0.248906	0.0705125	10.8859	0.00478942	0.0123987	NA	14	no
AT1G78370.1	AT1G78370	ap-col	0.139216	0.066813	10.8859	0.0615698	0.105557	NA	14	no
AT1G78850.1	AT1G78850	ap-col	0.703451	0.176069	10.8859	0.00214634	0.00638191	NA	14	no
AT1G79000.1;AT1G79000.2	AT1G79000	ap-col	0.0272256	0.0760238	10.8859	0.727102	0.787088	NA	14	no
AT1G79990.5;AT1G79990.3;AT1G79990.1	AT1G79990	ap-col	0.165783	0.0742344	10.8859	0.0474994	0.0848571	NA	14	no
AT1G80770.1;AT1G80770.2	AT1G80770	ap-col	-0.10444	0.0741184	10.8859	0.186726	0.264731	NA	14	no
AT2G01250.1;AT2G01250.2	AT2G01250	ap-col	-0.123241	0.0722953	10.8859	0.116588	0.179156	NA	14	no
AT2G01470.1	AT2G01470	ap-col	0.349838	0.0669842	10.8859	0.000294196	0.00126009	NA	14	no
AT2G02170.2;AT2G02170.1	AT2G02170	ap-col	-0.505113	0.0801588	10.8859	6.1e-05	0.000352383	NA	14	no
AT2G06530.1	AT2G06530	ap-col	0.340936	0.0746281	10.8859	0.000827181	0.00293206	NA	14	no
AT2G15790.1	AT2G15790	ap-col	-0.0713933	0.0546175	10.8859	0.218098	0.301594	NA	14	no
AT2G17840.1	AT2G17840	ap-col	0.0687099	0.0611161	10.8859	0.285086	0.375704	NA	14	no
AT2G18330.1	AT2G18330	ap-col	0.333494	0.063552	10.8859	0.000283194	0.00122165	NA	14	no
AT2G18900.1	AT2G18900	ap-col	0.615201	0.103744	10.8859	0.000103006	0.00053656	NA	14	no
AT2G19480.3;AT2G19480.2;AT2G19480.1	AT2G19480	ap-col	0.180468	0.0564152	10.8859	0.00857715	0.0201398	NA	14	no
AT2G21370.1	AT2G21370	ap-col	-0.321305	0.0689867	10.8859	0.000716112	0.00259886	NA	14	no
AT2G21790.1	AT2G21790	ap-col	-0.0203166	0.0897749	10.8859	0.825156	0.865879	NA	14	no
AT2G22450.1	AT2G22450	ap-col	-0.369874	0.0541642	10.8859	3e-05	0.000198655	NA	14	no
AT2G24200.1;AT2G24200.2;AT2G24200.3	AT2G24200	ap-col	0.383578	0.0673781	10.8859	0.000145283	0.000712833	NA	14	no
AT2G25430.1	AT2G25430	ap-col	0.0739823	0.0893456	10.8859	0.425426	0.520182	NA	14	no
AT2G25980.1	AT2G25980	ap-col	-0.210046	0.0632126	10.8859	0.00689	0.0167546	NA	14	no
AT2G26780.1	AT2G26780	ap-col	-0.198743	0.0928076	10.8859	0.0557186	0.0970017	NA	14	no
AT2G32260.1	AT2G32260	ap-col	0.24005	0.0685227	10.8859	0.00501865	0.0128894	NA	14	no
AT2G34300.2;AT2G34300.1	AT2G34300	ap-col	-0.408316	0.0732108	10.8859	0.000172315	0.000817668	NA	14	no
AT2G34310.3;AT2G34310.2;AT2G34310.1	AT2G34310	ap-col	-0.0199659	0.0626153	10.8859	0.755863	0.81081	NA	14	no
AT2G35500.1	AT2G35500	ap-col	-0.310147	0.0563931	10.8859	0.000193399	0.000898087	NA	14	no
AT2G35920.1	AT2G35920	ap-col	-0.182954	0.0790001	10.8859	0.0411036	0.0751658	NA	14	no
AT2G36380.1	AT2G36380	ap-col	-0.444045	0.0897924	10.8859	0.000452734	0.00179641	NA	14	no
AT2G36460.1;AT2G36460.2	AT2G36460	ap-col	0.2831	0.115876	10.8859	0.0328518	0.0624667	NA	14	no
AT2G36640.1	AT2G36640	ap-col	2.8276	0.117121	10.8859	8.39e-11	1.36e-08	NA	14	no
AT2G38270.1	AT2G38270	ap-col	-0.245511	0.0903631	10.8859	0.0202101	0.0416032	NA	14	no
AT2G39080.1	AT2G39080	ap-col	-0.373725	0.0581313	10.8859	5.12e-05	0.000304558	NA	14	no
AT2G39670.1;AT2G39670.2	AT2G39670	ap-col	-0.0427765	0.0802972	10.8859	0.604927	0.684737	NA	14	no
AT2G40070.1;AT2G40070.2	AT2G40070	ap-col	-0.342915	0.0869557	10.8859	0.00234402	0.00686653	NA	14	no
AT2G40700.1	AT2G40700	ap-col	0.523949	0.0830031	10.8859	6.01e-05	0.000347788	NA	14	no
AT2G42710.1	AT2G42710	ap-col	0.113731	0.0665905	10.8859	0.115974	0.17837	NA	14	no
AT2G43160.3;AT2G43160.2;AT2G43160.1;AT2G43160.4	AT2G43160	ap-col	0.0710101	0.0668438	10.8859	0.311085	0.403104	NA	14	no
AT2G43610.1	AT2G43610	ap-col	0.666214	0.311721	10.8859	0.0561296	0.0976436	NA	14	no
AT2G44230.1	AT2G44230	ap-col	-0.202253	0.07301	10.8859	0.0183813	0.0383977	NA	14	no
AT2G44950.1	AT2G44950	ap-col	-0.20685	0.0568744	10.8859	0.00397454	0.0106131	NA	14	no
AT2G45730.1	AT2G45730	ap-col	-0.225467	0.0646747	10.8859	0.00517068	0.0132186	NA	14	no
AT2G46180.1	AT2G46180	ap-col	-0.0548707	0.060075	10.8859	0.380832	0.475004	NA	14	no
AT2G47000.1	AT2G47000	ap-col	0.182429	0.0802501	10.8859	0.0442902	0.0799798	NA	14	no
AT2G47250.1	AT2G47250	ap-col	-0.35436	0.0575453	10.8859	7.45e-05	0.000415153	NA	14	no
AT2G47590.1	AT2G47590	ap-col	-0.105232	0.067511	10.8859	0.147637	0.217972	NA	14	no
AT2G47620.1	AT2G47620	ap-col	-0.105358	0.0619519	10.8859	0.117363	0.180106	NA	14	no
AT2G47730.1	AT2G47730	ap-col	0.104386	0.125205	10.8859	0.422358	0.517298	NA	14	no
AT2G47800.1	AT2G47800	ap-col	0.849301	0.087994	10.8859	1.14e-06	1.53e-05	NA	14	no
AT3G02350.1	AT3G02350	ap-col	0.158889	0.0670555	10.8859	0.0374053	0.069429	NA	14	no
AT3G06050.1	AT3G06050	ap-col	0.207073	0.106221	10.8859	0.0774648	0.128161	NA	14	no
AT3G06510.1;AT3G06510.2	AT3G06510	ap-col	-0.428112	0.0615523	10.8859	2.54e-05	0.000173436	NA	14	no
AT3G06540.1	AT3G06540	ap-col	0.343475	0.0530413	10.8859	4.81e-05	0.000289145	NA	14	no
AT3G07670.1	AT3G07670	ap-col	-0.472082	0.058689	10.8859	6.62e-06	5.97e-05	NA	14	no
AT3G08580.2;AT3G08580.1	AT3G08580	ap-col	0.435818	0.0803758	10.8859	0.000217237	0.00098335	NA	14	no
AT3G11070.1	AT3G11070	ap-col	0.0291704	0.0772843	10.8859	0.713099	0.774653	NA	14	no
AT3G14350.2;AT3G14350.3;AT3G14350.1	AT3G14350	ap-col	-0.250105	0.0842206	10.8859	0.0128874	0.0283531	NA	14	no
AT3G17330.2;AT3G17330.1	AT3G17330	ap-col	-0.443051	0.0813832	10.8859	0.000210244	0.000957323	NA	14	no
AT3G18035.1	AT3G18035	ap-col	-0.179107	0.0689171	10.8859	0.0249303	0.0495602	NA	14	no
AT3G18080.1	AT3G18080	ap-col	-0.298321	0.0965	10.8859	0.0103789	0.0236367	NA	14	no
AT3G19190.1	AT3G19190	ap-col	0.0765296	0.065471	10.8859	0.2674	0.35626	NA	14	no
AT3G20390.1	AT3G20390	ap-col	0.135276	0.0975493	10.8859	0.19326	0.272384	NA	14	no
AT3G21110.2;AT3G21110.1	AT3G21110	ap-col	-0.327167	0.0761243	10.8859	0.0012908	0.00421478	NA	14	no
AT3G21750.1	AT3G21750	ap-col	-0.0270278	0.0685554	10.8859	0.701012	0.765423	NA	14	no
AT3G22060.1	AT3G22060	ap-col	0.255595	0.184409	10.8859	0.193475	0.272659	NA	14	no
AT3G22110.1	AT3G22110	ap-col	0.126341	0.050641	10.8859	0.0299815	0.0579148	NA	14	no
AT3G25500.1	AT3G25500	ap-col	0.127975	0.0562466	10.8859	0.0441358	0.0797634	NA	14	no
AT3G26900.3;AT3G26900.2;AT3G26900.1	AT3G26900	ap-col	-0.421208	0.0535927	10.8859	8.24e-06	7.06e-05	NA	14	no
AT3G28040.1	AT3G28040	ap-col	-0.725988	0.105597	10.8859	2.82e-05	0.000189102	NA	14	no
AT3G29160.2;AT3G29160.1;AT3G29160.3	AT3G29160	ap-col	-0.0289385	0.0617987	10.8859	0.648828	0.722972	NA	14	no
AT3G47610.1	AT3G47610	ap-col	-0.0389832	0.0673272	10.8859	0.574366	0.657775	NA	14	no
AT3G47800.1	AT3G47800	ap-col	0.814821	0.0669978	10.8859	1.12e-07	2.7e-06	NA	14	no
AT3G48670.1;AT3G48670.2	AT3G48670	ap-col	-0.00929523	0.0753293	10.8859	0.904043	0.928709	NA	14	no
AT3G48720.1	AT3G48720	ap-col	0.41779	0.102198	10.8859	0.00183423	0.00561039	NA	14	no
AT3G49080.1	AT3G49080	ap-col	-0.108249	0.0774391	10.8859	0.189986	0.268425	NA	14	no
AT3G49601.1	AT3G49601	ap-col	-0.266111	0.0783672	10.8859	0.00606047	0.0151005	NA	14	no
AT3G49800.1	AT3G49800	ap-col	0.374039	0.068995	10.8859	0.000217565	0.000983933	NA	14	no
AT3G50110.1	AT3G50110	ap-col	0.14982	0.0562753	10.8859	0.0222744	0.0451022	NA	14	no
AT3G52170.2;AT3G52170.1	AT3G52170	ap-col	-0.530763	0.0621843	10.8859	3.77e-06	3.87e-05	NA	14	no
AT3G52430.1	AT3G52430	ap-col	2.1473	0.0789392	10.8859	2.34e-11	5.96e-09	NA	14	no
AT3G53520.2;AT3G53520.1;AT3G53520.4;AT3G53520.3	AT3G53520	ap-col	0.0799593	0.0605972	10.8859	0.214073	0.296619	NA	14	no
AT3G54010.1;AT3G54010.2	AT3G54010	ap-col	0.311673	0.0791722	10.8859	0.0023718	0.00693272	NA	14	no
AT3G54090.1	AT3G54090	ap-col	-0.436345	0.0547324	10.8859	7.2e-06	6.34e-05	NA	14	no
AT3G55330.1	AT3G55330	ap-col	-0.586491	0.0751776	10.8859	8.83e-06	7.45e-05	NA	14	no
AT3G55460.1	AT3G55460	ap-col	-0.110044	0.0695788	10.8859	0.142345	0.211261	NA	14	no
AT3G57050.1;AT3G57050.2;AT3G57050.3	AT3G57050	ap-col	0.124593	0.0631868	10.8859	0.0745747	0.124166	NA	14	no
AT3G57530.1	AT3G57530	ap-col	0.162575	0.0706544	10.8859	0.0421901	0.0768081	NA	14	no
AT3G61820.1	AT3G61820	ap-col	0.404565	0.0910507	10.8859	0.00101496	0.00346658	NA	14	no
AT3G62030.3;AT3G62030.1;AT3G62030.2	AT3G62030	ap-col	-0.162084	0.073179	10.8859	0.0490431	0.0871318	NA	14	no
AT4G00230.1	AT4G00230	ap-col	-0.686768	0.0707795	10.8859	1.08e-06	1.47e-05	NA	14	no
AT4G00660.2;AT4G00660.1	AT4G00660	ap-col	-0.356872	0.05862	10.8859	8.23e-05	0.000446507	NA	14	no
AT4G00740.1	AT4G00740	ap-col	0.136064	0.0898096	10.8859	0.158249	0.23064	NA	14	no
AT4G03550.1	AT4G03550	ap-col	-0.179184	0.108423	10.8859	0.126922	0.19174	NA	14	no
AT4G04880.1	AT4G04880	ap-col	0.31579	0.0682468	10.8859	0.000752051	0.00270923	NA	14	no
AT4G04885.1	AT4G04885	ap-col	0.030611	0.075361	10.8859	0.692473	0.75849	NA	14	no
AT4G05390.1;AT4G05390.2	AT4G05390	ap-col	0.162442	0.091637	10.8859	0.104229	0.163444	NA	14	no
AT4G05420.1;AT4G05420.2	AT4G05420	ap-col	0.294623	0.0658071	10.8859	0.000960249	0.00330975	NA	14	no
AT4G10730.1	AT4G10730	ap-col	-0.146837	0.0543017	10.8859	0.0206769	0.0423814	NA	14	no
AT4G10840.1;AT4G10840.2	AT4G10840	ap-col	-0.508995	0.0875823	10.8859	0.000122182	0.00061922	NA	14	no
AT4G11290.1	AT4G11290	ap-col	-0.0771135	0.118584	10.8859	0.528992	0.616875	NA	14	no
AT4G13050.1	AT4G13050	ap-col	-0.106287	0.0633114	10.8859	0.121632	0.185466	NA	14	no
AT4G13770.1	AT4G13770	ap-col	0.540062	0.0957629	10.8859	0.000157143	0.00075761	NA	14	no
AT4G14040.1	AT4G14040	ap-col	0.187214	0.0539929	10.8859	0.00534377	0.0135959	NA	14	no
AT4G15020.2;AT4G15020.1	AT4G15020	ap-col	-0.11315	0.0627177	10.8859	0.0989232	0.156506	NA	14	no
AT4G16150.1	AT4G16150	ap-col	0.318839	0.0637654	10.8859	0.000415327	0.00167631	NA	14	no
AT4G17100.1;AT4G17100.2	AT4G17100	ap-col	0.0567642	0.092855	10.8859	0.553538	0.638779	NA	14	no
AT4G18130.1	AT4G18130	ap-col	0.198713	0.0798875	10.8859	0.0303779	0.0584768	NA	14	no
AT4G19410.1;AT4G19410.2	AT4G19410	ap-col	-0.353254	0.100689	10.8859	0.0049737	0.0128024	NA	14	no
AT4G20910.2;AT4G20910.1	AT4G20910	ap-col	0.155589	0.0786248	10.8859	0.0736826	0.122902	NA	14	no
AT4G21180.1	AT4G21180	ap-col	0.170849	0.0763457	10.8859	0.0471201	0.0842991	NA	14	no
AT4G22930.1	AT4G22930	ap-col	0.127318	0.0958679	10.8859	0.21133	0.293435	NA	14	no
AT4G24220.2;AT4G24220.1	AT4G24220	ap-col	0.00887145	0.105478	10.8859	0.934498	0.952088	NA	14	no
AT4G24840.1	AT4G24840	ap-col	-0.00234033	0.0660392	10.8859	0.972372	0.979868	NA	14	no
AT4G25880.2;AT4G25880.1;AT4G25880.3	AT4G25880	ap-col	-0.0916517	0.0616776	10.8859	0.16566	0.239377	NA	14	no
AT4G25970.1	AT4G25970	ap-col	-1.23677	0.0610332	10.8859	5.44e-10	5.34e-08	NA	14	no
AT4G26000.1	AT4G26000	ap-col	0.095131	0.0627385	10.8859	0.157929	0.230222	NA	14	no
AT4G26110.1;AT4G26110.2	AT4G26110	ap-col	0.135007	0.061279	10.8859	0.0500571	0.0887059	NA	14	no
AT4G26690.1	AT4G26690	ap-col	-0.267726	0.0857659	10.8859	0.00983743	0.0225637	NA	14	no
AT4G27300.1	AT4G27300	ap-col	1.34039	0.0918329	10.8859	1.72e-08	6.74e-07	NA	14	no
AT4G27340.1	AT4G27340	ap-col	0.37488	0.0850613	10.8859	0.00107708	0.00363825	NA	14	no
AT4G28600.1	AT4G28600	ap-col	0.0347967	0.0709908	10.8859	0.633751	0.709941	NA	14	no
AT4G28706.2;AT4G28706.4;AT4G28706.1;AT4G28706.3	AT4G28706	ap-col	-0.872788	0.0793368	10.8859	3.11e-07	5.7e-06	NA	14	no
AT4G29410.2;AT4G29410.1	AT4G29410	ap-col	-0.438564	0.0666861	10.8859	4.19e-05	0.000260234	NA	14	no
AT4G29520.1	AT4G29520	ap-col	0.86852	0.145048	10.8859	9.48e-05	0.000502846	NA	14	no
AT4G29720.1	AT4G29720	ap-col	-0.311471	0.0779134	10.8859	0.00213779	0.00636468	NA	14	no
AT4G29750.1	AT4G29750	ap-col	-0.427072	0.0674211	10.8859	5.83e-05	0.0003388	NA	14	no
AT4G30100.1	AT4G30100	ap-col	-0.402897	0.0904314	10.8859	0.000995172	0.00340893	NA	14	no
AT4G32551.1;AT4G32551.2	AT4G32551	ap-col	-0.277553	0.0662998	10.8859	0.00155474	0.00490942	NA	14	no
AT4G32770.1	AT4G32770	ap-col	-0.53672	0.120378	10.8859	0.000989739	0.00339535	NA	14	no
AT4G35000.1	AT4G35000	ap-col	0.276268	0.134572	10.8859	0.0649125	0.110386	NA	14	no
AT4G35250.1	AT4G35250	ap-col	-0.365787	0.0844054	10.8859	0.00121615	0.0040198	NA	14	no
AT4G36250.1	AT4G36250	ap-col	0.540008	0.0714633	10.8859	1.19e-05	9.53e-05	NA	14	no
AT4G36360.2;AT4G36360.1	AT4G36360	ap-col	-0.355105	0.0668728	10.8859	0.000257403	0.00113038	NA	14	no
AT4G36480.2;AT4G36480.1	AT4G36480	ap-col	0.0802644	0.0973158	10.8859	0.427199	0.521889	NA	14	no
AT4G38900.3;AT4G38900.2;AT4G38900.1	AT4G38900	ap-col	0.0793315	0.0660397	10.8859	0.255131	0.342514	NA	14	no
AT4G39640.1;AT4G39640.2	AT4G39640	ap-col	0.26798	0.0607581	10.8859	0.00107101	0.00362126	NA	14	no
AT4G39860.2;AT4G39860.1	AT4G39860	ap-col	-0.593909	0.0794018	10.8859	1.31e-05	0.000102204	NA	14	no
AT4G39970.1	AT4G39970	ap-col	-0.720302	0.11111	10.8859	4.76e-05	0.000287335	NA	14	no
AT5G01210.1	AT5G01210	ap-col	-0.514989	0.134172	10.8859	0.00280676	0.00796937	NA	14	no
AT5G01220.1	AT5G01220	ap-col	-0.208764	0.0789323	10.8859	0.022975	0.0463042	NA	14	no
AT5G02270.1;AT5G02270.2	AT5G02270	ap-col	0.156895	0.0654681	10.8859	0.035668	0.0668583	NA	14	no
AT5G02500.1;AT5G02500.2	AT5G02500	ap-col	0.0269908	0.0626545	10.8859	0.675028	0.744644	NA	14	no
AT5G02890.1	AT5G02890	ap-col	0.424694	0.0720558	10.8859	0.000108475	0.000560624	NA	14	no
AT5G03420.1	AT5G03420	ap-col	-0.180745	0.0573698	10.8859	0.00934531	0.021603	NA	14	no
AT5G04710.1	AT5G04710	ap-col	-0.263965	0.0622403	10.8859	0.00141874	0.00455681	NA	14	no
AT5G04810.1	AT5G04810	ap-col	-0.206121	0.0812156	10.8859	0.0277766	0.0543912	NA	14	no
AT5G07290.1	AT5G07290	ap-col	0.176085	0.0762834	10.8859	0.0416529	0.0759698	NA	14	no
AT5G07440.1;AT5G07440.2;AT5G07440.3	AT5G07440	ap-col	0.752579	0.0852115	10.8859	2.71e-06	2.95e-05	NA	14	no
AT5G09450.1	AT5G09450	ap-col	0.426537	0.061739	10.8859	2.7e-05	0.000182832	NA	14	no
AT5G10870.1	AT5G10870	ap-col	0.309793	0.0696515	10.8859	0.00100755	0.00344622	NA	14	no
AT5G11390.1	AT5G11390	ap-col	0.153196	0.0617129	10.8859	0.0306486	0.0588997	NA	14	no
AT5G12150.2;AT5G12150.1	AT5G12150	ap-col	-0.289594	0.0701532	10.8859	0.00171472	0.00531168	NA	14	no
AT5G13450.1;AT5G13450.2	AT5G13450	ap-col	-0.0432684	0.0812704	10.8859	0.605145	0.684872	NA	14	no
AT5G13640.1	AT5G13640	ap-col	-0.019458	0.0681723	10.8859	0.780677	0.830727	NA	14	no
AT5G13930.1	AT5G13930	ap-col	0.836723	0.202476	10.8859	0.00170202	0.00528062	NA	14	no
AT5G14660.2;AT5G14660.1	AT5G14660	ap-col	-0.881712	0.0867733	10.8859	6.87e-07	1.03e-05	NA	14	no
AT5G17710.1;AT5G17710.2	AT5G17710	ap-col	-0.253968	0.0691748	10.8859	0.00374386	0.0100983	NA	14	no
AT5G17770.1	AT5G17770	ap-col	-0.182691	0.0536841	10.8859	0.00598236	0.0149273	NA	14	no
AT5G18820.1	AT5G18820	ap-col	0.0727209	0.0572745	10.8859	0.230666	0.314981	NA	14	no
AT5G20360.1	AT5G20360	ap-col	0.0475904	0.0679474	10.8859	0.498374	0.5883	NA	14	no
AT5G23300.1	AT5G23300	ap-col	0.341033	0.0649049	10.8859	0.000280274	0.00121018	NA	14	no
AT5G24850.1	AT5G24850	ap-col	-0.112497	0.0621704	10.8859	0.0980388	0.155337	NA	14	no
AT5G27380.1	AT5G27380	ap-col	-0.741354	0.0618033	10.8859	1.29e-07	3e-06	NA	14	no
AT5G27970.2	AT5G27970	ap-col	-0.485018	0.0908366	10.8859	0.000246196	0.00108917	NA	14	no
AT5G32470.1	AT5G32470	ap-col	0.228377	0.0703722	10.8859	0.00790168	0.0188087	NA	14	no
AT5G40390.1	AT5G40390	ap-col	0.107933	0.127933	10.8859	0.417011	0.511382	NA	14	no
[truncated: 9,566 more rows]

## Sheet: 2 GO Analysis Proteomics
GO.ID	Term	Annotated	Significant	Expected	Rank in classicFisher	classicFisher	weight01Fisher	Significant Genes	Fold Enrichment
GO:0042742	defense response to bacterium	519	90	36.31	12	2.7e-16	2.4e-13	AT3G50950;AT1G27770;AT1G08450;AT3G48090;AT1G08050;AT3G52430;AT5G24530;AT5G48540;AT2G32680;AT3G45620;AT5G48380;AT1G66880;AT2G29720;AT2G41410;AT3G10340;AT3G26600;AT4G12720;AT1G69840;AT3G28940;AT1G74710;AT1G06840;AT4G23140;AT4G23250;AT4G24670;AT5G18470;AT5G44390;AT2G38470;AT2G47010;AT3G04720;AT3G26210;AT3G49120;AT4G26070;AT5G14930;AT5G43910;AT5G66675;AT3G28930;AT4G11650;AT5G54720;AT2G30750;AT2G37710…	2.47866
GO:0009627	systemic acquired resistance	67	29	4.69	11	1.2e-16	1.1e-12	AT3G48090;AT3G52430;AT1G75040;AT1G66880;AT2G29720;AT3G57260;AT5G10760;AT5G52810;AT1G74710;AT2G14610;AT5G03350;AT5G18470;AT2G18660;AT2G38470;AT3G04720;AT2G43570;AT3G26830;AT1G64280;AT2G23620;AT3G01830;AT4G16890;AT4G18470;AT2G23560;AT4G20380;AT4G23170;AT4G23220;AT1G02450;AT1G26420;AT5G48657	6.18337
GO:0050832	defense response to fungus	405	68	28.33	17	7.3e-12	7.3e-12	AT4G20830;AT1G27770;AT2G37130;AT1G08050;AT5G48540;AT1G21250;AT2G32680;AT1G66880;AT5G39050;AT2G29720;AT2G41410;AT3G26600;AT2G34930;AT3G28940;AT1G12200;AT1G74710;AT4G02330;AT4G35160;AT2G14560;AT5G18470;AT5G44390;AT2G38470;AT2G40140;AT3G26210;AT3G49120;AT4G30140;AT5G43910;AT5G66675;AT1G20440;AT5G54720;AT1G51830;AT3G26830;AT3G49110;AT5G04720;AT5G17760;AT5G41750;AT1G08940;AT1G64280;AT3G01830;AT3G10190…	2.40028
GO:0009751	response to salicylic acid	192	43	13.43	16	4.9e-12	2e-10	AT1G27770;AT3G48090;AT1G08050;AT1G21270;AT3G52430;AT5G24530;AT1G21250;AT1G66880;AT3G50930;AT2G29720;AT2G41410;AT3G26600;AT2G03760;AT2G14560;AT5G03350;AT5G18470;AT5G44390;AT2G04450;AT3G26210;AT5G54720;AT1G31690;AT2G14580;AT2G37710;AT5G41750;AT1G14790;AT1G64280;AT4G16890;AT5G19240;AT2G46430;AT4G20380;AT4G23170;AT4G23220;AT5G22380;AT1G21240;AT1G26420;AT3G44860;AT5G13330;AT5G42440;AT5G42830;AT5G54610…	3.20179
GO:0002237	response to molecule of bacterial origin	72	20	5.04	26	6e-08	6e-08	AT5G48540;AT2G32680;AT1G66880;AT3G50930;AT2G29720;AT3G26600;AT5G18470;AT1G16670;AT3G26210;AT4G26070;AT5G54720;AT5G17760;AT5G41750;AT2G46430;AT4G23220;AT5G22380;AT1G21240;AT1G26420;AT5G42440;AT5G42830	3.96825
GO:0071456	cellular response to hypoxia	108	25	7.55	27	7.4e-08	7.4e-08	AT5G19550;AT2G41090;AT5G24530;AT2G41100;AT1G66880;AT2G26560;AT4G12720;AT2G22500;AT2G40140;AT5G25250;AT4G26270;AT5G57560;AT1G19020;AT3G55980;AT4G34150;AT5G19240;AT1G19530;AT1G26380;AT1G66090;AT1G76650;AT5G27420;AT5G57220;AT2G13790;AT4G31970;AT5G12030	3.31126
GO:0019438	aromatic compound biosynthetic process	1743	130	121.93	514	0.2183	1.3e-07	AT1G01790;AT1G27770;AT1G52000;AT4G22880;AT4G27440;AT2G18980;AT1G08050;AT3G52430;AT5G63810;ATCG00130;AT3G13610;AT1G30820;AT1G66880;AT4G31940;AT5G45140;AT3G10160;AT3G10340;AT1G15210;AT2G31970;AT1G70850;AT1G74710;AT3G55630;AT4G28940;AT4G35160;AT3G16990;AT3G28220;AT4G24670;AT5G14220;AT2G31570;AT2G38470;AT2G40140;AT4G19985;AT5G14130;AT5G15210;AT5G58860;AT5G66675;AT2G32030;AT2G38250;AT2G45640;AT4G19130…	1.06619
GO:0010150	leaf senescence	157	27	10.98	46	1.1e-05	1e-06	AT3G52430;AT5G24530;AT5G48540;AT1G66880;AT5G39050;AT3G26600;AT4G28940;AT5G18470;AT2G31570;AT3G26210;AT5G14930;AT3G25010;AT5G51720;AT2G43570;AT3G02480;AT5G52300;AT1G34420;AT2G42530;AT3G62080;AT4G37370;AT1G21240;AT1G26420;AT2G13790;AT2G37750;AT3G27260;AT3G47540;AT5G54710	2.45902
GO:0031347	regulation of defense response	424	64	29.66	22	2.9e-09	4.8e-06	AT1G27770;AT2G31880;AT1G08050;AT3G52430;AT5G48540;AT2G32680;AT5G48380;AT1G66880;AT5G39050;AT2G29720;AT2G41410;AT3G26600;AT4G12720;AT5G52810;AT3G28940;AT1G74710;AT1G06840;AT5G18470;AT3G26210;AT3G49120;AT5G14930;AT5G43910;AT5G66675;AT2G32030;AT5G54720;AT1G51830;AT2G38790;AT3G26830;AT3G49110;AT5G20480;AT5G41750;AT1G08940;AT1G64280;AT3G50770;AT4G16890;AT4G18470;AT5G19240;AT5G48430;AT1G34420;AT1G66920…	2.15779
GO:0006979	response to oxidative stress	421	60	29.45	29	7.9e-08	5.5e-06	AT4G20830;AT1G09080;AT1G52100;AT2G37130;AT1G77490;AT2G18980;AT3G48090;AT5G58390;AT2G41090;AT3G13610;AT5G48540;AT1G20620;AT3G01190;AT1G66880;AT5G15180;AT5G39050;AT4G12720;AT5G64110;AT1G04580;AT3G16990;AT4G23140;AT5G44390;AT2G31570;AT2G34060;AT3G49120;AT4G26070;AT5G14130;AT5G66675;AT1G72520;AT2G18193;AT2G32030;AT3G17790;AT1G02930;AT1G80130;AT2G38390;AT2G38790;AT2G41480;AT3G49110;AT4G08770;AT4G18880…	2.03735
GO:0009626	plant-type hypersensitive response	52	12	3.64	59	0.00019	1.2e-05	AT1G08450;AT3G48090;AT3G52430;AT5G48380;AT2G26560;AT3G50930;AT4G12720;AT1G69840;AT5G20480;AT4G20380;AT4G22305;AT2G13790	3.2967
GO:0009611	response to wounding	456	59	31.9	39	2.7e-06	1.3e-05	AT1G70820;AT1G53165;AT1G27770;AT1G52100;AT1G52000;AT4G22880;AT1G20510;AT1G08050;AT5G48540;AT2G45990;AT1G66880;AT5G18860;AT2G29720;AT4G23680;AT2G24850;AT3G15356;AT3G28220;AT5G18470;AT5G44390;AT3G20810;AT4G26070;AT4G30140;AT5G66675;AT1G53830;AT1G72520;AT2G32030;AT4G27140;AT5G54720;AT1G31690;AT1G54020;AT2G14580;AT2G38790;AT5G13210;AT5G17760;AT5G19460;AT5G23850;AT5G41750;AT1G19020;AT1G64280;AT1G65890…	1.84953
GO:0006952	defense response	1267	186	88.63	6	1.1e-24	1.5e-05	AT4G20830;AT3G50950;AT1G27770;AT1G52100;AT2G37130;AT2G31880;AT1G08450;AT3G48090;AT1G08050;AT3G52430;AT5G24530;AT5G48540;AT1G21250;AT1G75040;AT2G32680;AT3G45620;AT5G25980;AT5G48380;AT1G66880;AT2G26560;AT3G50930;AT5G39050;AT2G29720;AT2G41410;AT3G10340;AT3G26600;AT3G57260;AT4G12720;AT4G23680;AT5G10760;AT5G52810;AT1G69840;AT2G34930;AT3G15180;AT3G28940;AT1G12200;AT1G14950;AT1G70850;AT1G74710;AT4G02330…	2.09861
GO:1901362	organic cyclic compound biosynthetic pro...	1853	138	129.62	513	0.21504	3.8e-05	AT1G01790;AT1G27770;AT1G52000;AT4G22880;AT4G27440;AT2G18980;AT1G08050;AT3G52430;AT5G63810;ATCG00130;AT2G41090;AT3G13610;AT1G30820;AT1G66880;AT4G31940;AT5G45140;AT3G10160;AT3G10340;AT5G52810;AT1G15210;AT2G31970;AT1G70850;AT1G74710;AT3G55630;AT4G28940;AT4G35160;AT3G16990;AT3G28220;AT4G24670;AT5G14220;AT2G31570;AT2G38470;AT2G40140;AT4G19985;AT5G14130;AT5G15210;AT5G56080;AT5G58860;AT5G66675;AT1G76490…	1.06465
GO:0009737	response to abscisic acid	592	62	41.41	79	0.00082	4e-05	AT1G01790;AT5G44120;AT1G03880;AT4G28520;AT5G44310;AT5G25980;AT1G66880;AT5G39050;AT2G29720;AT3G28940;AT4G21410;AT1G06840;AT1G23730;AT2G22590;AT5G18470;AT3G20810;AT3G26210;AT4G36700;AT5G15970;AT5G43910;AT5G66675;AT1G16610;AT1G20440;AT2G45640;AT3G25010;AT4G25810;AT5G54720;AT1G04990;AT1G10340;AT1G31690;AT2G18540;AT2G38790;AT3G26830;AT5G17760;AT1G01560;AT1G65790;AT3G28580;AT3G50770;AT3G50970;AT5G52300…	1.49722
GO:0009414	response to water deprivation	599	67	41.9	53	7.5e-05	4.7e-05	AT4G15530;AT1G01790;AT3G17520;AT3G63520;AT3G15670;AT2G36640;AT5G39050;AT2G29720;AT2G41410;AT3G10340;AT3G15180;AT3G28940;AT2G38530;AT4G28940;AT1G04580;AT2G14610;AT2G22590;AT5G18470;AT1G52690;AT2G31570;AT2G38470;AT3G26210;AT4G26070;AT5G10230;AT5G15970;AT5G66675;AT1G20440;AT2G32030;AT1G02930;AT1G04990;AT1G31690;AT2G38790;AT3G02480;AT3G26830;AT5G05250;AT5G13210;AT5G41750;AT1G08940;AT1G19020;AT3G50770…	1.59905
GO:0002239	response to oomycetes	60	18	4.2	28	7.5e-08	7.8e-05	AT5G24530;AT2G32680;AT3G16530;AT2G34930;AT3G01290;AT4G01700;AT1G56510;AT4G02520;AT5G14930;AT2G37710;AT4G02420;AT5G60950;AT1G34420;AT4G20380;AT5G01540;AT1G21240;AT3G08870;AT4G11890	4.28571
GO:0060866	leaf abscission	5	4	0.35	55	0.00011	0.00011	AT3G48090;AT3G52430;AT1G74710;AT5G14930	11.4286
GO:0006468	protein phosphorylation	566	59	39.59	87	0.00122	0.00011	AT1G53165;AT2G31880;AT1G21270;AT4G27300;AT1G11330;AT1G21250;AT5G48380;AT1G66880;AT5G14210;AT1G65800;AT1G68400;AT1G69730;AT4G21410;AT1G76040;AT1G06840;AT1G53440;AT2G23200;AT4G23140;AT4G23250;AT1G16670;AT3G58760;AT4G26070;AT2G33580;AT4G18250;AT1G51830;AT2G28990;AT2G37710;AT4G02420;AT4G23150;AT5G20480;AT1G01560;AT1G35710;AT1G65790;AT3G09010;AT5G53450;AT1G34420;AT1G66920;AT3G20860;AT3G47570;AT4G08470…	1.49028
GO:0009753	response to jasmonic acid	313	39	21.89	65	0.0003	0.00015	AT1G70820;AT1G52000;AT4G22880;AT1G20510;AT3G52430;AT1G66880;AT4G14090;AT5G18860;AT2G41410;AT5G59090;AT2G24850;AT3G15280;AT3G15356;AT3G28220;AT5G44390;AT5G43910;AT2G18193;AT4G27140;AT5G54060;AT1G03940;AT1G31690;AT1G54020;AT2G14580;AT5G13210;AT5G17760;AT5G19460;AT1G64280;AT1G65890;AT3G50770;AT5G19240;AT3G22160;AT5G20670;AT5G67340;AT2G43920;AT3G44860;AT4G34710;AT5G13330;AT5G26170;AT5G41120	1.78164
GO:0002229	defense response to oomycetes	40	10	2.8	66	0.00033	0.00019	AT5G24530;AT2G32680;AT1G56510;AT5G14930;AT2G37710;AT4G02420;AT1G34420;AT5G01540;AT1G21240;AT3G08870	3.57143
GO:0010618	aerenchyma formation	3	3	0.21	67	0.00034	0.00034	AT3G48090;AT3G52430;AT4G20380	14.2857
GO:1901615	organic hydroxy compound metabolic proce...	254	27	17.77	148	0.01922	0.0004	AT4G22880;AT1G08050;AT3G52430;AT5G24530;AT1G66880;AT3G26840;AT1G74710;AT2G03760;AT5G17220;AT5G44390;AT1G76490;AT2G32030;AT5G24150;AT2G17370;AT2G23620;AT5G01330;AT5G19240;AT5G47990;AT2G23560;AT4G23220;AT1G16540;AT1G21240;AT2G14920;AT2G23550;AT5G42440;AT5G48657;AT5G54710	1.51941
GO:0010035	response to inorganic substance	1073	120	75.06	30	8e-08	0.00045	AT4G15530;AT1G01790;AT3G17520;AT1G09080;AT3G63520;AT1G52100;AT3G15670;AT3G48090;AT1G08050;AT2G36640;AT5G48540;AT1G20620;AT1G75040;AT4G04460;AT1G66880;AT2G26560;AT4G31940;AT5G39050;AT2G29720;AT2G41410;AT3G10340;AT4G12720;AT4G23680;AT3G15180;AT3G28940;AT1G13750;AT2G38530;AT4G28940;AT1G04580;AT2G14610;AT2G22590;AT5G18470;AT5G44390;AT1G52690;AT2G01520;AT2G31570;AT2G38470;AT3G26210;AT4G02520;AT4G26070…	1.59872
GO:0009615	response to virus	76	11	5.32	144	0.01611	0.00049	AT3G22640;AT5G02490;AT1G21250;AT1G75040;AT2G26560;AT3G04720;AT5G14930;AT1G16030;AT2G43570;AT1G14790;AT2G32940	2.06767
GO:0009862	systemic acquired resistance, salicylic ...	11	5	0.77	72	0.00054	0.00054	AT3G48090;AT3G52430;AT1G64280;AT4G16890;AT4G20380	6.49351
GO:0010565	regulation of cellular ketone metabolic ...	77	16	5.39	52	6.8e-05	0.00075	AT1G08050;AT3G52430;AT2G41090;AT1G66880;AT2G41410;AT1G69840;AT3G28940;AT5G66675;AT2G32030;AT3G28930;AT5G19240;AT1G34420;AT4G20380;AT4G23220;AT5G42440;AT5G54710	2.96846
GO:0002213	defense response to insect	39	9	2.73	86	0.00121	0.00128	AT1G52100;AT3G52430;AT5G25980;AT4G23680;AT1G65890;AT3G28740;AT5G57220;AT3G27260;AT5G41120	3.2967
GO:0009718	anthocyanin-containing compound biosynth...	21	7	1.47	69	0.00039	0.00131	AT4G22880;AT1G75040;AT4G14090;AT5G42800;AT5G54060;AT1G03940;AT3G29590	4.7619
GO:0033993	response to lipid	1348	144	94.3	25	6e-08	0.00189	AT4G17140;AT4G15530;AT1G01790;AT1G70820;AT1G27770;AT1G52100;AT1G52000;AT3G15670;AT4G22880;AT1G20510;AT1G08050;AT2G36640;AT3G52430;AT5G44120;AT1G03880;AT4G28520;AT5G44310;AT5G48540;AT3G45620;AT5G25980;AT1G66880;AT4G14090;AT5G18860;AT5G39050;AT2G29720;AT2G41410;AT2G45470;AT3G10340;AT3G26600;AT4G23680;AT5G59090;AT1G69840;AT3G28940;AT4G21410;AT5G01670;AT2G24850;AT4G02330;AT1G06840;AT1G23730;AT2G22590…	1.52704
GO:0044550	secondary metabolite biosynthetic proces...	207	34	14.48	38	2.4e-06	0.00203	AT1G52100;AT1G52000;AT4G22880;AT3G52430;AT3G13610;AT1G66880;AT4G31940;AT3G10340;AT1G50110;AT4G28940;AT3G28220;AT1G62800;AT2G38470;AT5G58860;AT2G32030;AT2G38390;AT3G26830;AT2G16760;AT5G15600;AT5G23190;AT1G51840;AT1G62540;AT3G47570;AT5G13580;AT5G57220;AT5G67340;AT2G30770;AT2G37360;AT2G42610;AT3G53150;AT4G37970;AT5G46900;AT5G48657;AT5G61412	2.34807
GO:0007166	cell surface receptor signaling pathway	22	7	1.54	73	0.00054	0.00249	AT1G21270;AT1G21250;AT3G26600;AT1G65800;AT1G69730;AT5G04720;AT1G21240	4.54545
GO:0042343	indole glucosinolate metabolic process	28	7	1.96	97	0.00258	0.0025	AT3G28940;AT4G37410;AT2G32030;AT3G47570;AT5G57220;AT5G42440;AT5G48657	3.57143
GO:1901701	cellular response to oxygen-containing c...	749	73	52.39	96	0.00214	0.00274	AT4G15530;AT1G27770;AT3G48090;AT1G08050;AT3G52430;AT5G44120;AT1G03880;AT3G13610;AT4G28520;AT5G48540;AT3G45620;AT1G66880;AT3G50930;AT5G39050;AT2G41410;AT3G26600;AT1G69840;AT3G28940;AT1G13750;AT1G04580;AT1G06840;AT3G15356;AT3G28220;AT5G03350;AT2G04450;AT3G20810;AT3G26210;AT5G66675;AT1G16610;AT2G32030;AT2G33580;AT3G25010;AT4G27140;AT5G52320;AT5G54060;AT1G64710;AT2G38790;AT5G23850;AT1G08940;AT1G64280…	1.3934
GO:0050829	defense response to Gram-negative bacter...	15	5	1.05	99	0.00275	0.00275	AT3G50950;AT3G48090;AT3G52430;AT1G74710;AT5G14930	4.7619
GO:0010112	regulation of systemic acquired resistan...	14	5	0.98	95	0.00194	0.00305	AT5G52810;AT3G26830;AT1G64280;AT4G18470;AT1G02450	5.10204
GO:0032787	monocarboxylic acid metabolic process	512	44	35.82	302	0.08919	0.00442	AT4G15530;AT4G26530;AT5G48880;AT3G21720;AT5G03860;AT1G52000;AT1G20510;AT1G08050;AT3G52430;AT5G24530;AT1G66880;AT5G39050;AT2G41410;AT3G10340;AT5G52810;AT1G74710;AT4G24670;AT5G44390;AT2G31570;AT5G58860;AT1G72520;AT2G32030;AT4G27140;AT1G54020;AT4G26270;AT5G15530;AT5G19460;AT2G23620;AT4G21490;AT5G19240;AT5G23190;AT1G34420;AT1G36180;AT2G23560;AT4G23220;AT5G57170;AT1G16540;AT1G21240;AT2G23550;AT3G53150…	1.22836
GO:0001666	response to hypoxia	156	34	10.91	21	1.8e-09	0.00468	AT5G19550;AT3G48090;AT3G52430;AT2G41090;AT5G24530;AT2G41100;AT1G66880;AT2G26560;AT4G12720;AT2G22500;AT1G23730;AT2G40140;AT5G25250;AT4G26270;AT5G57560;AT1G19020;AT1G64280;AT3G55980;AT4G34150;AT5G19240;AT5G57090;AT1G19530;AT1G26380;AT1G66090;AT1G76650;AT4G20380;AT5G27420;AT5G49690;AT5G57220;AT1G26420;AT2G13790;AT3G47540;AT4G31970;AT5G12030	3.11641
GO:0048544	recognition of pollen	28	6	1.96	126	0.01146	0.00503	AT1G76850;AT4G27300;AT1G11330;AT1G65800;AT1G65790;AT4G21380	3.06122
GO:0010345	suberin biosynthetic process	11	4	0.77	108	0.00527	0.00527	AT5G58860;AT5G23190;AT5G13580;AT2G37360	5.19481
GO:0009682	induced systemic resistance	18	5	1.26	112	0.00658	0.00658	AT2G30750;AT1G32960;AT1G64280;AT5G57220;AT2G30770	3.96825
GO:0000302	response to reactive oxygen species	110	18	7.69	76	0.00059	0.0076	AT1G09080;AT1G77490;AT3G48090;AT3G13610;AT1G20620;AT4G12720;AT1G04580;AT4G23140;AT4G26070;AT1G72520;AT3G17790;AT4G18880;AT4G23150;AT1G19020;AT3G28580;AT1G34420;AT4G20380;AT5G12030	2.3407
GO:0043562	cellular response to nitrogen levels	24	6	1.68	107	0.0052	0.00958	AT1G20620;AT3G26840;AT4G04955;AT4G24670;AT3G08860;AT5G27420	3.57143
GO:0080027	response to herbivore	7	3	0.49	124	0.00964	0.00964	AT3G04720;AT2G14580;AT3G44860	6.12245
GO:0009617	response to bacterium	662	109	46.31	10	6.7e-18	0.01203	AT3G50950;AT1G27770;AT1G08450;AT1G20510;AT3G48090;AT1G08050;AT3G52430;AT1G33960;AT5G02490;AT5G24530;AT5G48540;AT2G32680;AT3G45620;AT5G48380;AT1G66880;AT3G50930;AT3G57240;AT2G29720;AT2G41410;AT3G10340;AT3G26600;AT4G12720;AT1G69840;AT3G28940;AT1G74710;AT1G06840;AT4G23140;AT4G23250;AT4G24670;AT5G03350;AT5G18470;AT5G44390;AT1G16670;AT2G38470;AT2G47010;AT3G04720;AT3G26210;AT3G49120;AT4G26070;AT5G14930…	2.3537
GO:0097305	response to alcohol	650	72	45.47	50	5.5e-05	0.01247	AT4G15530;AT1G01790;AT1G27770;AT5G44120;AT1G03880;AT4G28520;AT5G44310;AT5G48540;AT5G25980;AT1G66880;AT5G39050;AT2G29720;AT3G28940;AT4G21410;AT1G06840;AT1G23730;AT2G14610;AT2G22590;AT5G18470;AT5G22140;AT3G20810;AT3G26210;AT4G36700;AT5G15970;AT5G43910;AT5G66675;AT1G16610;AT1G20440;AT2G45640;AT3G25010;AT4G25810;AT5G54720;AT1G04990;AT1G10340;AT1G31690;AT2G18540;AT2G38790;AT3G26830;AT5G13210;AT5G17760…	1.58346
GO:0009625	response to insect	21	5	1.47	127	0.01313	0.01313	AT3G52430;AT3G14210;AT1G16670;AT3G26830;AT1G64280	3.40136
GO:0019760	glucosinolate metabolic process	169	29	11.82	41	5.5e-06	0.01356	AT1G52100;AT1G52000;AT3G14210;AT2G33070;AT5G25980;AT1G50110;AT3G28940;AT4G37410;AT1G04580;AT5G44390;AT1G62800;AT5G15210;AT2G32030;AT2G39330;AT3G21370;AT3G60900;AT2G16760;AT3G16390;AT1G62540;AT1G66190;AT1G69160;AT2G30590;AT3G47570;AT5G57220;AT2G42610;AT5G13330;AT5G42440;AT5G48657;AT5G61412	2.45347
GO:0000256	allantoin catabolic process	3	2	0.21	130	0.01398	0.01398	AT5G43600;AT4G04955	9.52381
GO:0006097	glyoxylate cycle	3	2	0.21	131	0.01398	0.01398	AT3G21720;AT5G03860	9.52381
GO:0010136	ureide catabolic process	3	2	0.21	132	0.01398	0.01398	AT5G43600;AT4G04955	9.52381
GO:0080003	thalianol metabolic process	3	2	0.21	133	0.01398	0.01398	AT5G47990;AT5G48010	9.52381
GO:0090358	positive regulation of tryptophan metabo...	3	2	0.21	134	0.01398	0.01398	AT3G28940;AT3G28930	9.52381
GO:0019748	secondary metabolic process	436	69	30.5	19	8.1e-11	0.01428	AT1G52100;AT1G52000;AT4G22880;AT2G18980;AT3G52430;AT3G13610;AT3G14210;AT2G33070;AT5G25980;AT1G66880;AT4G31940;AT3G10340;AT1G50110;AT3G28940;AT4G28940;AT4G37410;AT1G04580;AT2G22590;AT3G28220;AT5G17220;AT5G44390;AT1G62800;AT2G38470;AT4G02520;AT5G14130;AT5G15210;AT5G58860;AT2G32030;AT2G39330;AT3G59010;AT1G02920;AT1G02930;AT1G02940;AT2G38390;AT2G41480;AT3G21370;AT3G26830;AT3G60900;AT2G16760;AT2G23000…	2.2623
GO:0071407	cellular response to organic cyclic comp...	186	25	13.01	85	0.0012	0.01446	AT3G48090;AT3G52430;AT1G66880;AT3G50930;AT2G41410;AT3G28940;AT1G13750;AT5G03350;AT2G04450;AT3G20810;AT3G26210;AT5G66675;AT2G32030;AT1G64280;AT4G16890;AT5G19240;AT1G34420;AT1G76650;AT3G47570;AT4G20380;AT5G66910;AT1G21240;AT2G13790;AT5G42440;AT5G54710	1.9216
GO:0005978	glycogen biosynthetic process	8	3	0.56	140	0.01463	0.01463	AT5G19220;AT2G36390;AT4G39210	5.35714
GO:0010431	seed maturation	55	7	3.85	301	0.08731	0.01606	AT5G44120;AT1G03880;AT4G28520;AT2G33070;AT1G03890;AT2G33790;AT4G27160	1.81818
GO:0010120	camalexin biosynthetic process	11	4	0.77	109	0.00527	0.02076	AT3G52430;AT2G38470;AT3G26830;AT2G30770	5.19481
GO:0000304	response to singlet oxygen	9	3	0.63	149	0.02082	0.02082	AT1G09080;AT3G48090;AT3G28580	4.7619
GO:1900426	positive regulation of defense response ...	16	4	1.12	152	0.02196	0.02196	AT3G52430;AT5G14930;AT1G34420;AT5G25440	3.57143
GO:0009631	cold acclimation	41	7	2.87	153	0.02223	0.02223	AT2G42560;AT1G77490;AT5G50950;AT1G20440;AT3G50970;AT2G42530;AT5G66400	2.43902
GO:0019252	starch biosynthetic process	33	8	2.31	93	0.0016	0.0228	AT5G19220;AT1G11720;AT2G36390;AT5G04360;AT4G39210;AT4G12720;AT5G39790;AT5G65685	3.4632
GO:0019762	glucosinolate catabolic process	24	5	1.68	155	0.02307	0.02307	AT3G14210;AT2G33070;AT5G25980;AT3G21370;AT3G16390	2.97619
GO:0007165	signal transduction	1192	107	83.38	102	0.00351	0.02533	AT4G15530;AT1G01790;AT1G09080;AT1G27770;AT1G77490;AT3G48090;AT1G08050;AT1G21270;AT3G52430;AT5G48540;AT1G21250;AT2G32680;AT3G45620;AT1G66880;AT3G50930;AT5G39050;AT2G29720;AT2G41410;AT3G26600;AT4G12720;AT1G65800;AT1G69730;AT2G34930;AT3G28940;AT1G76040;AT1G06840;AT3G28220;AT1G56510;AT2G04450;AT3G11010;AT3G20810;AT3G26210;AT3G49120;AT3G58760;AT4G26070;AT5G66675;AT1G16610;AT2G32030;AT3G23120;AT3G25010…	1.28328
GO:0006970	response to osmotic stress	550	50	38.47	169	0.03285	0.02625	AT4G15530;AT1G01790;AT1G53165;AT1G27770;AT1G08050;AT5G48540;AT1G66880;AT5G39050;AT3G10340;AT4G12720;AT4G35160;AT2G03760;AT3G16990;AT5G18470;AT2G38470;AT2G40140;AT3G26210;AT5G10230;AT5G15970;AT1G20440;AT2G45640;AT1G31690;AT2G38790;AT3G21370;AT5G13210;AT5G41750;AT2G15390;AT3G01830;AT3G55980;AT5G19240;AT5G52300;AT5G53450;AT1G34420;AT2G40950;AT4G23220;AT4G37370;AT5G49690;AT1G16540;AT1G21240;AT2G30250…	1.29971
GO:0071310	cellular response to organic substance	909	84	63.59	103	0.00451	0.02629	AT1G22530;AT4G15530;AT1G09080;AT1G27770;AT3G48090;AT1G08050;AT2G36640;AT3G52430;AT5G44120;AT1G03880;AT4G28520;AT3G45620;AT1G66880;AT3G50930;AT4G09160;AT5G39050;AT2G29720;AT2G41410;AT3G26600;AT1G69840;AT3G28940;AT1G13750;AT1G06840;AT3G15356;AT3G28220;AT5G03350;AT5G18470;AT2G04450;AT3G20810;AT3G26210;AT5G66675;AT1G16610;AT2G32030;AT2G33580;AT3G25010;AT4G25810;AT4G27140;AT5G52320;AT5G54060;AT5G54720…	1.32096
GO:0043617	cellular response to sucrose starvation	4	2	0.28	159	0.02667	0.02667	AT1G21400;AT3G47340	7.14286
GO:0046901	tetrahydrofolylpolyglutamate biosyntheti...	4	2	0.28	160	0.02667	0.02667	AT3G10160;AT3G55630	7.14286
GO:0050826	response to freezing	19	5	1.33	121	0.00843	0.02708	AT1G16670;AT1G52690;AT5G40420;AT4G25140;AT5G13330	3.7594
GO:1990110	callus formation	17	4	1.19	161	0.02717	0.02717	AT2G29720;AT3G20810;AT1G53830;AT3G54150	3.36134
GO:0019915	lipid storage	10	3	0.7	164	0.02823	0.02823	AT5G40420;AT4G25140;AT5G56100	4.28571
GO:0051923	sulfation	10	3	0.7	165	0.02823	0.02823	AT2G03760;AT3G45070;AT2G14920	4.28571
GO:0045490	pectin catabolic process	43	7	3.01	166	0.02826	0.02826	AT5G53370;AT4G02330;AT1G53830;AT3G59010;AT2G26440;AT3G27400;AT1G67750	2.32558
GO:0048316	seed development	766	46	53.58	1547	0.88391	0.03562	AT3G17520;AT3G15670;AT2G36640;AT5G44120;AT1G03880;AT4G28520;AT2G33070;AT5G13690;AT1G03890;AT1G21650;AT1G68400;AT4G23250;AT4G24670;AT5G14220;AT1G33170;AT5G40420;AT4G27140;AT2G18540;AT2G34570;AT3G63510;AT5G07190;AT5G13210;AT1G47540;AT2G28490;AT2G33790;AT3G20210;AT4G17610;AT5G51440;AT1G02700;AT1G71380;AT1G75190;AT3G54720;AT4G25140;AT4G30150;AT4G34290;AT5G46960;AT5G49690;AT5G57170;AT2G01210;AT2G21650…	0.858529
GO:0006949	syncytium formation	11	3	0.77	174	0.03684	0.03684	AT4G38210;AT4G28250;AT2G20750	3.8961
GO:0010310	regulation of hydrogen peroxide metaboli...	11	3	0.77	175	0.03684	0.03684	AT3G48090;AT3G52430;AT4G20380	3.8961
GO:1901605	alpha-amino acid metabolic process	309	23	21.62	768	0.40925	0.04051	AT1G17745;AT5G19550;AT1G52100;AT1G52000;AT1G08630;AT1G50110;AT3G28940;AT2G24850;AT3G28220;AT4G34180;AT1G62800;AT3G28930;AT1G54020;AT3G47340;AT5G19460;AT1G65890;AT4G35640;AT1G64660;AT4G20380;AT5G04120;AT1G25230;AT4G34710;AT5G41120	1.06383
GO:0031349	positive regulation of defense response	69	15	4.83	51	6.6e-05	0.04155	AT2G31880;AT3G52430;AT2G32680;AT4G12720;AT5G52810;AT3G49120;AT5G14930;AT3G49110;AT5G20480;AT4G16890;AT1G34420;AT5G01540;AT5G25440;AT1G21240;AT4G11890	3.10559
GO:0002240	response to molecule of oomycetes origin	5	2	0.35	179	0.0424	0.0424	AT2G32680;AT4G20380	5.71429
GO:0006103	2-oxoglutarate metabolic process	5	2	0.35	180	0.0424	0.0424	AT5G19550;AT1G62800	5.71429
GO:0006145	purine nucleobase catabolic process	5	2	0.35	181	0.0424	0.0424	AT5G43600;AT4G04955	5.71429
GO:0045053	protein retention in Golgi apparatus	5	2	0.35	182	0.0424	0.0424	AT4G17140;AT3G50380	5.71429
GO:0071323	cellular response to chitin	5	2	0.35	183	0.0424	0.0424	AT3G15356;AT2G33580	5.71429
GO:0080151	positive regulation of salicylic acid me...	5	2	0.35	184	0.0424	0.0424	AT3G52430;AT2G04450	5.71429
GO:0009845	seed germination	112	9	7.83	726	0.38329	0.04844	AT1G03880;AT2G33070;AT4G35160;AT4G36880;AT5G40420;AT3G55850;AT3G16390;AT4G25140;AT5G01540	1.14943

## Sheet: 3 GO Analysis Transcriptomics
GO.ID	Term	Annotated	Significant	Expected	Rank in classicFisher	classicFisher	weight01Fisher	Significant Genes	Fold Enrichment
GO:0009751	response to salicylic acid	412	86	30.11	5	3.7e-19	6.6e-17	AT1G02230;AT1G08050;AT1G13520;AT1G14880;AT1G15520;AT1G21240;AT1G21250;AT1G31710;AT1G53625;AT1G58225;AT1G65390;AT1G65483;AT1G65500;AT1G67710;AT1G72240;AT1G73260;AT1G76930;AT2G03760;AT2G04070;AT2G04450;AT2G04495;AT2G04515;AT2G13810;AT2G14560;AT2G14580;AT2G18690;AT2G25000;AT2G30550;AT2G32140;AT2G39650;AT2G40750;AT2G46400;AT2G46430;AT3G11340;AT3G13433;AT3G13950;AT3G16700;AT3G18250;AT3G21080;AT3G22231…	2.85619
GO:0009627	systemic acquired resistance	130	39	9.5	13	1e-14	7.8e-14	AT1G13520;AT1G19250;AT1G58225;AT1G65483;AT1G73805;AT1G74710;AT1G75040;AT2G04495;AT2G04515;AT2G13810;AT2G14610;AT2G18660;AT2G18690;AT2G30550;AT2G37870;AT3G04720;AT3G13433;AT3G13950;AT3G18250;AT3G25882;AT3G48640;AT3G52430;AT3G56400;AT3G57260;AT4G12470;AT4G14365;AT4G15610;AT4G21840;AT4G23170;AT4G23220;AT4G37150;AT5G03350;AT5G10760;AT5G13220;AT5G13320;AT5G47850;AT5G48490;AT5G52810;AT5G60900	4.10526
GO:0002237	response to molecule of bacterial origin	147	37	10.74	18	1.8e-11	6.7e-12	AT1G21240;AT1G53625;AT1G58225;AT1G73260;AT1G73805;AT2G04495;AT2G04515;AT2G17740;AT2G18690;AT2G25000;AT2G30550;AT2G32140;AT2G32680;AT2G46430;AT3G13950;AT3G18250;AT3G29000;AT3G46690;AT3G47090;AT3G48640;AT3G50930;AT3G51660;AT3G59080;AT4G03450;AT4G12500;AT4G14365;AT4G21840;AT4G23210;AT4G23220;AT5G17760;AT5G22380;AT5G41750;AT5G42830;AT5G47850;AT5G52760;AT5G60900;AT5G66640	3.44507
GO:0042742	defense response to bacterium	1084	143	79.23	17	2.2e-12	4.3e-11	AT1G02205;AT1G02230;AT1G08050;AT1G08450;AT1G08830;AT1G11370;AT1G13520;AT1G14880;AT1G17615;AT1G19250;AT1G21240;AT1G30190;AT1G30700;AT1G32960;AT1G34420;AT1G53625;AT1G54040;AT1G58225;AT1G64590;AT1G65483;AT1G66920;AT1G70260;AT1G71520;AT1G72240;AT1G73260;AT1G73550;AT1G73805;AT1G74710;AT1G79380;AT2G04070;AT2G04080;AT2G04495;AT2G04515;AT2G13810;AT2G15042;AT2G18690;AT2G19190;AT2G19990;AT2G25000;AT2G30550…	1.80487
GO:0050832	defense response to fungus	862	116	63	19	8.8e-11	9.8e-11	AT1G02205;AT1G02220;AT1G02230;AT1G08050;AT1G13520;AT1G14880;AT1G15610;AT1G17615;AT1G19250;AT1G21240;AT1G21250;AT1G30190;AT1G30700;AT1G34420;AT1G51830;AT1G51840;AT1G53625;AT1G58225;AT1G62500;AT1G65483;AT1G66920;AT1G67865;AT1G70260;AT1G71520;AT1G72240;AT1G74710;AT2G04070;AT2G04495;AT2G04515;AT2G14560;AT2G15042;AT2G18690;AT2G22860;AT2G25000;AT2G30550;AT2G30660;AT2G31865;AT2G32140;AT2G32680;AT2G36325…	1.84127
GO:0010150	leaf senescence	317	49	23.17	34	5e-07	2.2e-08	AT1G01680;AT1G02220;AT1G02230;AT1G02470;AT1G20180;AT1G21240;AT1G29640;AT1G30700;AT1G34180;AT1G34420;AT1G54040;AT1G65483;AT1G71520;AT1G80160;AT2G13810;AT2G18690;AT2G30550;AT2G32140;AT2G35980;AT2G40750;AT2G45760;AT2G46950;AT3G11340;AT3G25010;AT3G25882;AT3G47540;AT3G51660;AT3G52430;AT3G56400;AT3G63280;AT3G63380;AT4G01250;AT4G10500;AT4G11350;AT4G12500;AT4G12735;AT4G14365;AT4G15610;AT4G21840;AT4G28940…	2.1148
GO:0009753	response to jasmonic acid	679	93	49.63	25	2.8e-09	3.7e-08	AT1G02810;AT1G10530;AT1G12380;AT1G13310;AT1G13520;AT1G15520;AT1G21550;AT1G24145;AT1G30700;AT1G31710;AT1G32910;AT1G32970;AT1G48500;AT1G52000;AT1G52130;AT1G53625;AT1G54020;AT1G54040;AT1G54095;AT1G60270;AT1G65390;AT1G65500;AT1G67710;AT1G72910;AT1G76930;AT1G79380;AT2G04080;AT2G04495;AT2G14580;AT2G18193;AT2G18690;AT2G20142;AT2G22860;AT2G24130;AT2G24850;AT2G26380;AT2G32140;AT2G32990;AT2G34810;AT2G40750…	1.87387
GO:0071456	cellular response to hypoxia	237	44	17.32	28	8.6e-09	4.9e-08	AT1G05880;AT1G07400;AT1G13300;AT1G19250;AT1G19530;AT1G21550;AT1G22220;AT1G30040;AT1G33055;AT1G43800;AT1G53620;AT1G57630;AT1G66090;AT1G72910;AT1G77120;AT2G14247;AT2G26150;AT2G41090;AT2G46400;AT3G02550;AT3G07350;AT3G10040;AT3G27220;AT3G46080;AT3G46090;AT3G47720;AT3G56400;AT3G56880;AT4G01250;AT4G01360;AT4G13395;AT4G24110;AT4G33560;AT5G12020;AT5G12030;AT5G15120;AT5G20230;AT5G24530;AT5G25250;AT5G39890…	2.54042
GO:0031347	regulation of defense response	846	107	61.83	31	1.5e-08	2.7e-07	AT1G08050;AT1G08860;AT1G12750;AT1G13310;AT1G13520;AT1G14880;AT1G17615;AT1G21240;AT1G24145;AT1G30190;AT1G30700;AT1G32970;AT1G34420;AT1G48500;AT1G51830;AT1G52130;AT1G53625;AT1G58225;AT1G66920;AT1G70260;AT1G71520;AT1G72240;AT1G73805;AT1G74710;AT2G04070;AT2G04495;AT2G04515;AT2G15042;AT2G18690;AT2G20142;AT2G25000;AT2G29350;AT2G29460;AT2G30550;AT2G32140;AT2G32680;AT2G39650;AT2G40750;AT2G45760;AT2G46430…	1.73055
GO:0010035	response to inorganic substance	2180	229	159.33	27	5.6e-09	3.6e-07	AT1G01480;AT1G01680;AT1G01790;AT1G02205;AT1G02220;AT1G02230;AT1G02810;AT1G02850;AT1G02930;AT1G03120;AT1G05680;AT1G07400;AT1G08050;AT1G08430;AT1G08830;AT1G08860;AT1G09080;AT1G10530;AT1G11170;AT1G13310;AT1G13520;AT1G13608;AT1G13609;AT1G13750;AT1G14880;AT1G15520;AT1G16370;AT1G18830;AT1G20180;AT1G20620;AT1G21240;AT1G24145;AT1G29395;AT1G30190;AT1G30700;AT1G31710;AT1G32910;AT1G32940;AT1G32970;AT1G34420…	1.43727
GO:0002213	defense response to insect	87	22	6.36	33	2e-07	9.3e-07	AT1G52100;AT1G65390;AT2G22510;AT2G22860;AT2G29350;AT2G29460;AT3G48520;AT3G52430;AT4G12735;AT4G13395;AT4G31870;AT5G09520;AT5G14180;AT5G19100;AT5G25980;AT5G26000;AT5G26270;AT5G43570;AT5G43580;AT5G44570;AT5G44572;AT5G59590	3.45912
GO:0019438	aromatic compound biosynthetic process	3512	268	256.68	635	0.22095	9.9e-07	AT1G01790;AT1G02220;AT1G02230;AT1G02580;AT1G02630;AT1G03410;AT1G03790;AT1G06920;AT1G08050;AT1G09600;AT1G10530;AT1G11170;AT1G12380;AT1G13300;AT1G15830;AT1G16910;AT1G17450;AT1G18870;AT1G19485;AT1G19960;AT1G21100;AT1G21890;AT1G23965;AT1G24130;AT1G26610;AT1G28110;AT1G30190;AT1G30590;AT1G30700;AT1G31310;AT1G32870;AT1G32940;AT1G33770;AT1G34180;AT1G36060;AT1G36180;AT1G48000;AT1G49900;AT1G51830;AT1G51840…	1.0441
GO:0009061	anaerobic respiration	9	6	0.66	39	1e-05	1e-05	AT1G19530;AT1G33055;AT2G41730;AT3G27220;AT5G10040;AT5G15120	9.09091
GO:0006979	response to oxidative stress	716	98	52.33	24	1.1e-09	2e-05	AT1G02930;AT1G05680;AT1G07400;AT1G08830;AT1G09080;AT1G13340;AT1G13520;AT1G15520;AT1G20620;AT1G21240;AT1G21520;AT1G24145;AT1G32870;AT1G32910;AT1G32970;AT1G34420;AT1G34510;AT1G35910;AT1G49570;AT1G52100;AT1G52130;AT1G52855;AT1G53540;AT1G53625;AT1G71520;AT1G73260;AT1G77120;AT1G78410;AT1G80130;AT2G18193;AT2G18690;AT2G20142;AT2G26150;AT2G28190;AT2G30550;AT2G35380;AT2G39650;AT2G40750;AT2G41090;AT2G41730…	1.87273
GO:0009611	response to wounding	888	99	64.9	42	1.6e-05	2.4e-05	AT1G08050;AT1G09932;AT1G10530;AT1G12080;AT1G12380;AT1G13310;AT1G13520;AT1G14880;AT1G24145;AT1G28610;AT1G30700;AT1G31710;AT1G32910;AT1G32970;AT1G48500;AT1G51840;AT1G52000;AT1G52100;AT1G53625;AT1G54020;AT1G60270;AT1G62500;AT1G65390;AT1G73260;AT1G76930;AT1G79380;AT2G04080;AT2G14580;AT2G18620;AT2G18690;AT2G22860;AT2G24850;AT2G26380;AT2G32140;AT2G34810;AT2G39650;AT2G45420;AT2G47370;AT3G13790;AT3G13950…	1.52542
GO:0009737	response to abscisic acid	1212	112	88.58	104	0.00572	9.3e-05	AT1G01560;AT1G01790;AT1G02220;AT1G05680;AT1G10340;AT1G10560;AT1G11170;AT1G13300;AT1G13520;AT1G15520;AT1G21240;AT1G24145;AT1G29395;AT1G30190;AT1G30700;AT1G31710;AT1G32940;AT1G34420;AT1G35230;AT1G48000;AT1G49570;AT1G59950;AT1G65790;AT1G66600;AT1G67710;AT1G70440;AT1G70800;AT1G71520;AT1G75750;AT1G76930;AT1G77120;AT1G80160;AT1G80590;AT2G18470;AT2G20142;AT2G22860;AT2G23110;AT2G26040;AT2G30210;AT2G30550…	1.26439
GO:0071230	cellular response to amino acid stimulus	22	8	1.61	48	0.0001	0.0001	AT2G24710;AT2G29100;AT2G29110;AT2G29120;AT3G07520;AT5G11210;AT5G48400;AT5G48410	4.96894
GO:0019722	calcium-mediated signaling	58	14	4.24	44	5.6e-05	0.00019	AT1G01790;AT1G04450;AT1G64150;AT2G18470;AT2G24710;AT2G29100;AT2G29110;AT2G29120;AT3G07520;AT3G29780;AT4G26560;AT5G11210;AT5G48400;AT5G48410	3.30189
GO:1901362	organic cyclic compound biosynthetic pro...	3683	279	269.18	670	0.25738	0.0003	AT1G01790;AT1G02220;AT1G02230;AT1G02580;AT1G02630;AT1G03410;AT1G03790;AT1G06920;AT1G08050;AT1G09600;AT1G10530;AT1G11170;AT1G12380;AT1G13300;AT1G15830;AT1G16910;AT1G17450;AT1G18870;AT1G19250;AT1G19485;AT1G19960;AT1G21890;AT1G23965;AT1G24130;AT1G26610;AT1G28110;AT1G30190;AT1G30590;AT1G30700;AT1G31310;AT1G32870;AT1G32940;AT1G33770;AT1G34180;AT1G36060;AT1G36180;AT1G48000;AT1G49900;AT1G51830;AT1G51840…	1.03648
GO:0009617	response to bacterium	1348	180	98.52	10	6.9e-16	0.00035	AT1G02205;AT1G02230;AT1G08050;AT1G08450;AT1G08830;AT1G11370;AT1G13520;AT1G14880;AT1G15610;AT1G17615;AT1G19250;AT1G21240;AT1G29640;AT1G30190;AT1G30700;AT1G31580;AT1G32960;AT1G33960;AT1G34420;AT1G51830;AT1G51840;AT1G53625;AT1G54040;AT1G58225;AT1G62500;AT1G64590;AT1G65483;AT1G65500;AT1G66920;AT1G70260;AT1G71520;AT1G72240;AT1G73260;AT1G73550;AT1G73805;AT1G74710;AT1G79380;AT2G04070;AT2G04080;AT2G04495…	1.82704
GO:0034758	positive regulation of iron ion transpor...	3	3	0.22	58	0.00039	0.00039	AT1G47395;AT1G47400;AT2G30766	13.6364
GO:0005975	carbohydrate metabolic process	980	78	71.62	638	0.22802	0.00043	AT1G02810;AT1G02850;AT1G03310;AT1G05650;AT1G10640;AT1G11370;AT1G11920;AT1G27520;AT1G35910;AT1G42430;AT1G48100;AT1G56680;AT1G60270;AT1G61820;AT1G67070;AT2G01530;AT2G15440;AT2G16230;AT2G18800;AT2G26440;AT2G31865;AT2G32530;AT2G33160;AT2G34850;AT2G36390;AT2G39330;AT2G41090;AT2G43050;AT2G45220;AT3G03640;AT3G12060;AT3G13784;AT3G13790;AT3G15720;AT3G18070;AT3G20440;AT3G21720;AT3G29810;AT3G47040;AT3G47540…	1.08908
GO:1990961	xenobiotic detoxification by transmembra...	47	11	3.44	61	0.00046	0.00046	AT1G33080;AT1G33100;AT1G64820;AT1G71140;AT2G04040;AT2G04050;AT2G04070;AT2G04080;AT2G04090;AT3G03620;AT5G38030	3.19767
GO:0043436	oxoacid metabolic process	2041	190	149.17	54	0.00024	0.00082	AT1G01480;AT1G01680;AT1G02220;AT1G02230;AT1G02850;AT1G05680;AT1G06120;AT1G08050;AT1G08630;AT1G10070;AT1G10530;AT1G12080;AT1G12380;AT1G13310;AT1G15610;AT1G15840;AT1G18140;AT1G18280;AT1G18870;AT1G19250;AT1G21100;AT1G21240;AT1G22220;AT1G24145;AT1G28610;AT1G30040;AT1G30520;AT1G32940;AT1G34060;AT1G34420;AT1G36060;AT1G36180;AT1G43800;AT1G50090;AT1G50110;AT1G52000;AT1G52100;AT1G52130;AT1G53625;AT1G54020…	1.27371
GO:0006816	calcium ion transport	79	14	5.77	77	0.00162	0.00085	AT1G64150;AT2G24710;AT2G29100;AT2G29110;AT2G29120;AT3G07520;AT3G22910;AT3G47220;AT3G51860;AT3G63380;AT4G36820;AT5G11210;AT5G48400;AT5G48410	2.42634
GO:0010230	alternative respiration	12	5	0.88	71	0.00106	0.00106	AT1G32350;AT2G18660;AT3G22360;AT3G22370;AT3G27620	5.68182
GO:0042430	indole-containing compound metabolic pro...	176	30	12.86	40	1.1e-05	0.0012	AT1G05680;AT1G10530;AT1G13520;AT1G21100;AT1G24145;AT1G52000;AT1G53625;AT1G54020;AT2G29460;AT3G13950;AT3G15720;AT3G18070;AT3G18250;AT3G26330;AT3G26820;AT3G28930;AT3G29000;AT3G44300;AT3G44310;AT3G52430;AT3G56400;AT3G57460;AT4G15236;AT4G28703;AT4G31500;AT4G35160;AT4G37400;AT4G37410;AT5G16190;AT5G45095	2.33281
GO:0010136	ureide catabolic process	4	3	0.29	74	0.00147	0.00147	AT4G04955;AT4G20070;AT5G43600	10.3448
GO:0062034	L-pipecolic acid biosynthetic process	4	3	0.29	75	0.00147	0.00147	AT1G19250;AT2G13810;AT5G52810	10.3448
GO:0032259	methylation	228	19	16.66	783	0.30948	0.00155	AT1G01920;AT1G21100;AT1G66040;AT1G77520;AT1G77530;AT2G17900;AT2G22400;AT2G36490;AT3G44840;AT3G44870;AT3G56330;AT3G61840;AT4G27340;AT4G35160;AT5G04370;AT5G04380;AT5G37990;AT5G38020;AT5G59390	1.14046
GO:0006952	defense response	2590	301	189.29	7	2.3e-17	0.00173	AT1G02205;AT1G02220;AT1G02230;AT1G02810;AT1G08050;AT1G08450;AT1G08830;AT1G08860;AT1G11370;AT1G12750;AT1G13310;AT1G13520;AT1G14880;AT1G15520;AT1G15610;AT1G17615;AT1G19250;AT1G19610;AT1G20350;AT1G21240;AT1G21250;AT1G24010;AT1G24145;AT1G30190;AT1G30660;AT1G30700;AT1G31580;AT1G32910;AT1G32960;AT1G32970;AT1G34420;AT1G42560;AT1G44020;AT1G48500;AT1G49840;AT1G51830;AT1G51840;AT1G52100;AT1G52130;AT1G53625…	1.59015
GO:0001666	response to hypoxia	337	60	24.63	20	1e-10	0.00179	AT1G05880;AT1G07400;AT1G13300;AT1G19250;AT1G19530;AT1G21550;AT1G22220;AT1G30040;AT1G33055;AT1G43800;AT1G53620;AT1G53625;AT1G57630;AT1G66090;AT1G72330;AT1G72910;AT1G77120;AT1G80160;AT2G14247;AT2G18690;AT2G26150;AT2G31945;AT2G41090;AT2G46400;AT3G02550;AT3G07350;AT3G10040;AT3G13433;AT3G20395;AT3G25882;AT3G27220;AT3G29370;AT3G46080;AT3G46090;AT3G47540;AT3G47720;AT3G52430;AT3G56400;AT3G56880;AT3G63380…	2.43605
GO:0009625	response to insect	40	9	2.92	80	0.002	0.002	AT1G73260;AT3G14210;AT3G52430;AT3G56400;AT4G31500;AT5G26000;AT5G44420;AT5G44570;AT5G44572	3.08219
GO:0080027	response to herbivore	20	6	1.46	82	0.0024	0.0024	AT2G14580;AT3G04720;AT3G45140;AT4G15210;AT5G44570;AT5G44572	4.10959
GO:0009615	response to virus	98	13	7.16	181	0.02602	0.00261	AT1G21250;AT1G75040;AT2G27880;AT2G35980;AT3G04720;AT3G09440;AT3G12580;AT3G51440;AT4G14400;AT5G02490;AT5G03210;AT5G42810;AT5G46350	1.81564
GO:0042542	response to hydrogen peroxide	74	14	5.41	68	0.00084	0.00271	AT1G05680;AT1G07400;AT1G20620;AT1G53540;AT1G73260;AT1G77120;AT2G26150;AT2G41730;AT5G05300;AT5G12020;AT5G12030;AT5G24640;AT5G46350;AT5G63160	2.5878
GO:0002229	defense response to oomycetes	92	17	6.72	56	0.00033	0.00283	AT1G15520;AT1G21240;AT1G34420;AT1G70260;AT1G73805;AT2G32680;AT3G08870;AT3G18250;AT3G22231;AT3G25020;AT3G45430;AT3G46760;AT3G55550;AT3G56400;AT4G10500;AT4G14400;AT5G24530	2.52976
GO:0000302	response to reactive oxygen species	165	31	12.06	35	1e-06	0.00301	AT1G05680;AT1G07400;AT1G08830;AT1G09080;AT1G13520;AT1G15520;AT1G20620;AT1G34420;AT1G53540;AT1G73260;AT1G77120;AT2G26150;AT2G28190;AT2G40750;AT2G41730;AT3G02840;AT3G28580;AT3G56400;AT4G11170;AT4G17490;AT4G21830;AT4G23140;AT4G23150;AT5G05300;AT5G12020;AT5G12030;AT5G24640;AT5G42380;AT5G46350;AT5G52310;AT5G63160	2.57048
GO:0033993	response to lipid	2725	262	199.16	36	1.1e-06	0.00304	AT1G01560;AT1G01680;AT1G01790;AT1G02220;AT1G02810;AT1G05680;AT1G06920;AT1G08050;AT1G09932;AT1G10340;AT1G10530;AT1G10560;AT1G11170;AT1G11930;AT1G12380;AT1G13300;AT1G13310;AT1G13470;AT1G13520;AT1G15520;AT1G19960;AT1G20180;AT1G21240;AT1G21550;AT1G24095;AT1G24145;AT1G28610;AT1G29395;AT1G30190;AT1G30700;AT1G31710;AT1G32910;AT1G32940;AT1G32970;AT1G34420;AT1G35230;AT1G44130;AT1G48000;AT1G48500;AT1G49570…	1.31553
GO:0009863	salicylic acid mediated signaling pathwa...	103	18	7.53	60	0.00045	0.00371	AT1G65390;AT1G67710;AT1G72240;AT2G04450;AT2G13810;AT2G39650;AT2G40750;AT3G11340;AT3G22231;AT3G25882;AT3G50930;AT3G52430;AT3G56400;AT4G14365;AT4G14400;AT5G01900;AT5G22570;AT5G49850	2.39044
GO:0048878	chemical homeostasis	503	54	36.76	88	0.00293	0.0038	AT1G01790;AT1G02230;AT1G03120;AT1G03270;AT1G08450;AT1G15960;AT1G22220;AT1G51830;AT1G55010;AT1G55940;AT1G64150;AT1G64590;AT1G79400;AT1G80660;AT2G01770;AT2G20080;AT2G24710;AT2G25770;AT2G29100;AT2G29110;AT2G29120;AT2G41240;AT3G04510;AT3G05030;AT3G07520;AT3G22231;AT3G30180;AT3G47220;AT3G51860;AT3G53150;AT3G56620;AT3G56970;AT3G56980;AT3G61010;AT4G19160;AT4G22610;AT4G25220;AT4G32510;AT4G36700;AT4G36820…	1.46899
GO:0019762	glucosinolate catabolic process	30	7	2.19	98	0.00503	0.00503	AT1G54040;AT3G03640;AT3G14210;AT3G16390;AT3G60140;AT5G25980;AT5G26000	3.19635
GO:0009609	response to symbiotic bacterium	2	2	0.15	101	0.00534	0.00534	AT3G50480;AT5G52310	13.3333
GO:0062052	starch granule initiation	2	2	0.15	102	0.00534	0.00534	AT1G42430;AT5G65685	13.3333
GO:0071480	cellular response to gamma radiation	2	2	0.15	103	0.00534	0.00534	AT3G19210;AT4G21070	13.3333
GO:0031930	mitochondria-nucleus signaling pathway	11	4	0.8	105	0.00618	0.00618	AT1G32870;AT3G22370;AT3G24650;AT5G44570	5
GO:0006874	intracellular calcium ion homeostasis	68	12	4.97	91	0.00353	0.00626	AT1G64150;AT2G24710;AT2G29100;AT2G29110;AT2G29120;AT3G07520;AT3G47220;AT3G51860;AT4G36820;AT5G11210;AT5G48400;AT5G48410	2.41449
GO:0008219	cell death	222	27	16.23	106	0.00636	0.00634	AT1G08450;AT1G08860;AT1G12750;AT1G17615;AT1G19250;AT1G34420;AT1G73260;AT1G73550;AT2G38530;AT2G38860;AT3G25882;AT3G27060;AT3G45860;AT3G50930;AT3G52430;AT3G53590;AT3G59080;AT4G23130;AT4G23170;AT4G23210;AT4G25110;AT4G26466;AT4G37990;AT5G10380;AT5G13320;AT5G47130;AT5G64530	1.66359
GO:0006145	purine nucleobase catabolic process	6	3	0.44	108	0.00659	0.00659	AT4G04955;AT4G20070;AT5G43600	6.81818
GO:0080151	positive regulation of salicylic acid me...	6	3	0.44	109	0.00659	0.00659	AT2G04450;AT3G52430;AT3G56400	6.81818
GO:1901642	nucleoside transmembrane transport	6	3	0.44	110	0.00659	0.00659	AT1G02630;AT4G05110;AT4G05130	6.81818
GO:0006468	protein phosphorylation	1054	83	77.03	658	0.2508	0.00713	AT1G01560;AT1G07880;AT1G09600;AT1G15570;AT1G19390;AT1G21230;AT1G21240;AT1G21250;AT1G23700;AT1G26150;AT1G33770;AT1G34420;AT1G35710;AT1G51830;AT1G53440;AT1G56120;AT1G61400;AT1G61440;AT1G65790;AT1G66920;AT1G67520;AT1G68400;AT1G77390;AT1G78530;AT2G01450;AT2G18470;AT2G18890;AT2G19190;AT2G20635;AT2G24130;AT2G28970;AT2G28990;AT2G29000;AT2G31010;AT2G43230;AT2G46850;AT3G02810;AT3G08870;AT3G26170;AT3G45430…	1.0775
GO:0009414	response to water deprivation	1219	116	89.09	79	0.00192	0.00755	AT1G01480;AT1G01790;AT1G02205;AT1G02220;AT1G02930;AT1G05680;AT1G10530;AT1G11170;AT1G13520;AT1G15520;AT1G16370;AT1G18830;AT1G24145;AT1G29395;AT1G30190;AT1G30700;AT1G31710;AT1G32940;AT1G34420;AT1G52690;AT1G52855;AT1G52890;AT1G59950;AT1G64660;AT1G65500;AT1G70440;AT1G73330;AT1G77120;AT1G80160;AT2G04050;AT2G14610;AT2G20142;AT2G20720;AT2G22860;AT2G23110;AT2G28085;AT2G29130;AT2G30550;AT2G31945;AT2G32140…	1.30205
GO:0042343	indole glucosinolate metabolic process	34	8	2.48	85	0.00261	0.00796	AT1G21100;AT1G53625;AT3G15720;AT3G56400;AT4G28703;AT4G31500;AT4G37400;AT4G37410	3.22581
GO:0055085	transmembrane transport	863	81	63.07	129	0.01199	0.00876	AT1G01790;AT1G02630;AT1G08430;AT1G12600;AT1G14360;AT1G15520;AT1G15960;AT1G16370;AT1G17810;AT1G20350;AT1G30220;AT1G33080;AT1G33100;AT1G61800;AT1G64150;AT1G64820;AT1G71140;AT1G77380;AT1G78720;AT1G79400;AT1G80660;AT2G02810;AT2G04040;AT2G04050;AT2G04070;AT2G04080;AT2G04090;AT2G07680;AT2G13610;AT2G16970;AT2G16980;AT2G22730;AT2G37900;AT2G38460;AT3G03620;AT3G05030;AT3G05155;AT3G13080;AT3G13090;AT3G13100…	1.28429
GO:1900367	positive regulation of defense response ...	7	3	0.51	124	0.01091	0.01091	AT2G29460;AT3G52430;AT4G31870	5.88235
GO:0009299	mRNA transcription	13	4	0.95	128	0.01191	0.01191	AT1G16910;AT1G78815;AT3G04510;AT5G28490	4.21053
GO:0071407	cellular response to organic cyclic comp...	314	39	22.95	67	0.00082	0.01217	AT1G13750;AT1G21240;AT1G24145;AT1G34420;AT1G65390;AT1G67710;AT1G71520;AT1G72240;AT2G04450;AT2G13810;AT2G18690;AT2G20142;AT2G30550;AT2G39650;AT2G40750;AT2G41230;AT2G45760;AT2G46400;AT3G11340;AT3G16700;AT3G22231;AT3G25882;AT3G29000;AT3G47090;AT3G50930;AT3G52430;AT3G56400;AT3G61280;AT4G12735;AT4G14365;AT4G14400;AT4G34950;AT5G01900;AT5G03350;AT5G22545;AT5G22570;AT5G44820;AT5G49850;AT5G60900	1.69935
GO:0032787	monocarboxylic acid metabolic process	733	69	53.57	158	0.01815	0.01236	AT1G02220;AT1G05680;AT1G06120;AT1G08050;AT1G12080;AT1G12380;AT1G15840;AT1G18870;AT1G19250;AT1G21240;AT1G24145;AT1G30520;AT1G32940;AT1G34420;AT1G36060;AT1G36180;AT1G43800;AT1G52000;AT1G54020;AT1G73805;AT1G74710;AT2G04080;AT2G13810;AT2G18690;AT2G18890;AT2G24130;AT2G28140;AT2G29710;AT2G29750;AT2G30660;AT2G38920;AT2G40250;AT3G03480;AT3G06690;AT3G14440;AT3G21720;AT3G43110;AT3G44300;AT3G44310;AT3G45140…	1.28803
GO:2000022	regulation of jasmonic acid mediated sig...	44	8	3.22	134	0.01333	0.01333	AT1G48500;AT1G67710;AT2G40750;AT2G46400;AT3G52430;AT3G56400;AT4G14365;AT5G13220	2.48447
GO:0030968	endoplasmic reticulum unfolded protein r...	36	7	2.63	136	0.01407	0.01407	AT1G09080;AT1G14360;AT1G33890;AT2G02810;AT5G28540;AT5G42020;AT5G64510	2.6616
GO:0000256	allantoin catabolic process	3	2	0.22	138	0.01524	0.01524	AT4G04955;AT5G43600	9.09091
GO:0010597	green leaf volatile biosynthetic process	3	2	0.22	139	0.01524	0.01524	AT3G03480;AT3G45140	9.09091
GO:0016124	xanthophyll catabolic process	3	2	0.22	140	0.01524	0.01524	AT3G63520;AT4G32810	9.09091
GO:0046244	salicylic acid catabolic process	3	2	0.22	141	0.01524	0.01524	AT4G10500;AT5G24530	9.09091
GO:0071457	cellular response to ozone	3	2	0.22	142	0.01524	0.01524	AT1G08830;AT2G28190	9.09091
GO:0080003	thalianol metabolic process	3	2	0.22	143	0.01524	0.01524	AT5G47990;AT5G48000	9.09091
GO:2000123	positive regulation of stomatal complex ...	3	2	0.22	144	0.01524	0.01524	AT1G15570;AT4G12970	9.09091
GO:0002239	response to oomycetes	118	23	8.62	41	1.3e-05	0.01529	AT1G15520;AT1G21240;AT1G34420;AT1G70260;AT1G73805;AT2G17740;AT2G32680;AT3G08870;AT3G11340;AT3G18250;AT3G22231;AT3G25020;AT3G45430;AT3G46760;AT3G55550;AT3G56400;AT4G01700;AT4G10500;AT4G11890;AT4G14400;AT5G09440;AT5G20230;AT5G24530	2.66821
GO:0042026	protein refolding	37	7	2.7	149	0.01628	0.01628	AT1G09080;AT3G09440;AT3G12580;AT3G62600;AT5G02490;AT5G28540;AT5G42020	2.59259
GO:0010106	cellular response to iron ion starvation	8	3	0.58	150	0.01651	0.01651	AT2G41240;AT3G56970;AT3G56980	5.17241
GO:0006970	response to osmotic stress	1045	91	76.38	217	0.04525	0.01926	AT1G01790;AT1G05680;AT1G07400;AT1G08050;AT1G08830;AT1G11170;AT1G13520;AT1G16370;AT1G20180;AT1G21240;AT1G30190;AT1G30700;AT1G34420;AT1G35910;AT1G52790;AT1G53540;AT1G53625;AT1G56060;AT1G59950;AT1G65500;AT1G71520;AT1G77120;AT1G80590;AT2G03760;AT2G16005;AT2G18190;AT2G23110;AT2G28190;AT2G30550;AT2G32140;AT2G33080;AT2G37770;AT2G38340;AT2G39650;AT2G40750;AT2G45760;AT2G46950;AT2G47190;AT3G03640;AT3G13950…	1.19141
GO:0016104	triterpenoid biosynthetic process	15	4	1.1	160	0.02022	0.02022	AT1G66960;AT3G45130;AT5G36150;AT5G42600	3.63636
GO:0009718	anthocyanin-containing compound biosynth...	39	6	2.85	260	0.06201	0.02303	AT1G75040;AT2G30760;AT4G14090;AT4G22880;AT5G42800;AT5G54060	2.10526
GO:0005978	glycogen biosynthetic process	9	3	0.66	171	0.02343	0.02343	AT2G36390;AT3G20440;AT4G39210	4.54545
GO:0016121	carotene catabolic process	9	3	0.66	172	0.02343	0.02343	AT3G14440;AT3G63520;AT4G32810	4.54545
GO:0042372	phylloquinone biosynthetic process	9	3	0.66	173	0.02343	0.02343	AT1G18870;AT1G30520;AT1G74710	4.54545
GO:0014070	response to organic cyclic compound	930	136	67.97	12	3.1e-15	0.02482	AT1G02220;AT1G02230;AT1G06920;AT1G08050;AT1G13310;AT1G13520;AT1G13750;AT1G14880;AT1G15520;AT1G21240;AT1G21250;AT1G24145;AT1G31710;AT1G32910;AT1G32970;AT1G34420;AT1G52130;AT1G52750;AT1G53625;AT1G58225;AT1G65390;AT1G65483;AT1G65500;AT1G66920;AT1G67070;AT1G67710;AT1G71520;AT1G72240;AT1G73260;AT1G75750;AT1G76930;AT1G77120;AT2G01520;AT2G03760;AT2G04070;AT2G04080;AT2G04450;AT2G04495;AT2G04515;AT2G13810…	2.00088
GO:0002238	response to molecule of fungal origin	19	5	1.39	120	0.01014	0.02539	AT1G73260;AT2G17740;AT2G32680;AT3G25020;AT5G10380	3.59712
GO:0006788	heme oxidation	4	2	0.29	185	0.029	0.029	AT1G58300;AT1G69720	6.89655
GO:0042218	1-aminocyclopropane-1-carboxylate biosyn...	4	2	0.29	186	0.029	0.029	AT1G01480;AT5G65800	6.89655
GO:0046901	tetrahydrofolylpolyglutamate biosyntheti...	4	2	0.29	187	0.029	0.029	AT3G10160;AT3G55630	6.89655
GO:0010112	regulation of systemic acquired resistan...	23	5	1.68	169	0.02302	0.03135	AT1G73805;AT3G25882;AT5G13220;AT5G13320;AT5G52810	2.97619
GO:0010446	response to alkaline pH	10	3	0.73	195	0.03169	0.03169	AT1G47395;AT1G47400;AT4G26560	4.10959
GO:0048317	seed morphogenesis	10	3	0.73	196	0.03169	0.03169	AT1G02580;AT3G19350;AT5G61730	4.10959
GO:0022603	regulation of anatomical structure morph...	181	10	13.23	1718	0.85959	0.03177	AT1G15040;AT1G79840;AT2G04025;AT3G27920;AT3G60650;AT3G63430;AT4G28150;AT4G32540;AT5G11320;AT5G15600	0.755858
GO:0051259	protein complex oligomerization	51	5	3.73	847	0.31586	0.03819	AT1G07400;AT1G53540;AT1G64660;AT5G12020;AT5G12030	1.34048
GO:0019748	secondary metabolic process	824	95	60.22	38	6.1e-06	0.03889	AT1G02230;AT1G02630;AT1G02930;AT1G02940;AT1G11170;AT1G18140;AT1G21100;AT1G21890;AT1G22220;AT1G28610;AT1G30700;AT1G36060;AT1G47395;AT1G47400;AT1G50110;AT1G51840;AT1G52000;AT1G52100;AT1G53625;AT1G54040;AT1G60270;AT1G61820;AT1G62800;AT1G64160;AT1G73290;AT1G73300;AT1G78990;AT2G04080;AT2G17880;AT2G21890;AT2G22510;AT2G22920;AT2G22980;AT2G29330;AT2G29460;AT2G29470;AT2G39330;AT3G03640;AT3G11430;AT3G11580…	1.57755
GO:0009643	photosynthetic acclimation	11	3	0.8	212	0.04126	0.04126	AT1G61800;AT3G03630;AT5G59820	3.75
GO:0045487	gibberellin catabolic process	11	3	0.8	213	0.04126	0.04126	AT1G30040;AT1G36060;AT2G34555	3.75
GO:0010104	regulation of ethylene-activated signali...	30	4	2.19	503	0.17284	0.04128	AT2G40750;AT2G41230;AT3G52430;AT3G56400	1.82648
GO:0031668	cellular response to extracellular stimu...	252	25	18.42	339	0.07389	0.04517	AT1G05680;AT1G13300;AT1G15520;AT1G16370;AT1G20620;AT1G29395;AT1G43910;AT1G64660;AT1G69480;AT1G80590;AT2G04080;AT2G28990;AT2G41240;AT2G47190;AT3G05630;AT3G08860;AT3G13950;AT3G28270;AT3G29060;AT3G49580;AT3G56970;AT3G56980;AT3G63380;AT4G04955;AT5G22355	1.35722
GO:0015918	sterol transport	14	4	1.02	147	0.01572	0.04594	AT2G16005;AT4G38350;AT5G23830;AT5G23840	3.92157
GO:0048629	trichome patterning	9	3	0.66	174	0.02343	0.04597	AT3G27920;AT5G40330;AT5G53200	4.54545
GO:0009804	coumarin metabolic process	12	3	0.88	238	0.05209	0.04598	AT1G47395;AT1G47400;AT4G31940	3.40909
GO:0006013	mannose metabolic process	5	2	0.37	225	0.04601	0.04601	AT5G13980;AT5G66150	5.40541
GO:0009413	response to flooding	5	2	0.37	226	0.04601	0.04601	AT1G77120;AT3G04070	5.40541
GO:0042794	plastid rRNA transcription	5	2	0.37	227	0.04601	0.04601	AT1G01790;AT4G02990	5.40541
GO:0051410	detoxification of nitrogen compound	5	2	0.37	228	0.04601	0.04601	AT3G44300;AT3G44310	5.40541
GO:0080187	floral organ senescence	5	2	0.37	229	0.04601	0.04601	AT3G56400;AT5G62165	5.40541
GO:0042631	cellular response to water deprivation	37	6	2.7	235	0.04992	0.04992	AT1G05680;AT1G15520;AT1G16370;AT1G29395;AT1G64660;AT3G28270	2.22222

## Sheet:  4 IIR Mixed Table
	Protein		Transcriptomics		Alternative Splicing Analysis
Gene	log2FC	adj.pvalue	log2FoldChange	padj	intronNo	intronLength	GeneIso	mut1.depth	mut1.IR	mut2.depth	mut2.IR	mut3.depth	mut3.IR	mut4.depth	mut4.IR	wt1.depth	wt1.IR	wt2.depth	wt2.IR	wt3.depth	wt3.IR	wt4.depth	wt4.IR	avg.log.WT	avg.log.mut	mean.mut.int.depth	mean.wt.int.depth	mean.mut.ir	mean.WT.ir	log.avg.diff	log.depth.pvalue	Start	Stop	strand	gene.start	gene.end	region
AT1G48635	-0.150144	0.103468	0.00263453	0.9818	5	104	AT1G48635_5	18.6635	1.28878	18.7404	1.35139	16.5481	1.02653	39.9808	1.43119	6.74038	0.802911	15	0.966863	7.19231	0.781026	14.4038	0.832173	-0.246727	0.338857	23.4832	10.8341	1	0.845743	0.585584	0.00505364	17984970	17985073	+	17983951	17985966	CDS
AT2G36810	-2.08407	2.93463e-07	0.141924	0.00593528	35	506	AT2G36810_35	128.243	0.970769	92.2806	0.924664	93.5711	1.03813	137.743	0.909434	14.3241	0.117261	19.9743	0.208012	17.0277	0.197206	15.1759	0.234203	-2.44847	-0.0596923	112.959	16.6255	0.96075	0.18917	2.38877	0.00128383	15434938	15435443	-	15425739	15439462	CDS
AT5G05550	-0.397807	0.0387934	-0.398576	0.00333033	2	272	AT5G05550_2	122.599	0.837613	105.71	0.815326	103.386	0.855151	183.412	0.950823	96.2353	0.529448	111.577	0.493883	99.4338	0.582701	118.36	0.539879	-0.900915	-0.212174	128.777	106.402	0.864728	0.536478	0.688742	5.87057e-05	1639552	1639823	-	1639344	1640550	CDS
AT5G11800	-2.31609	1.44933e-07	-1.10959	6.61343e-53	8	85	AT5G11800_8	75.9647	0.686449	95.2588	0.869345	106.529	0.922322	127.247	0.968869	21.0471	0.0770454	23.8	0.0802852	14.4471	0.0637373	21.9765	0.0830636	-3.72456	-0.226765	101.25	20.3176	0.861746	0.0760329	3.49779	5.16901e-07	3805121	3805205	-	3803635	3808069	CDS
AT1G60860	-0.710321	0.00966173	-0.877777	3.03094e-15	11	91	AT1G60860_11	17.6923	0.827215	16.1099	0.64552	18.5165	1.10374	21.2198	0.858081	12.1978	0.313133	10.3297	0.316612	18.8242	0.518871	20.1429	0.603379	-1.25245	-0.245887	18.3846	15.3736	0.858638	0.437999	1.00656	0.0171045	22405012	22405102	-	22401244	22407639	CDS
AT3G27260	-2.07898	5.55663e-06	-0.715214	1.03476e-35	6	246	AT3G27260_6	161.443	0.754071	204.301	0.894985	148.02	0.812156	211.467	0.942493	124.333	0.400474	149.195	0.432391	150.805	0.512125	169.37	0.496033	-1.12668	-0.238227	181.308	148.426	0.850926	0.460256	0.888457	0.000216859	10070373	10070618	+	10068411	10072403	CDS
AT3G05210	-1.76889	7.95405e-06	-1.06818	5.76073e-34	7	96	AT3G05210_7	91.7083	0.867513	86.1771	0.895498	79.1875	0.859586	94.5521	0.721469	75.8646	0.352257	81.0312	0.379636	75.6458	0.405635	115.667	0.513749	-1.29131	-0.26339	87.9062	87.0521	0.836016	0.412819	1.02792	0.00072991	1481267	1481362	+	1479591	1481823	CDS
AT4G34900	-0.338723	0.0118448	0.175489	0.109196	10	72	AT4G34900_10	47.2778	0.839724	37.9861	0.729806	29.9167	0.768771	65.7917	0.987362	29.3056	0.526217	25.875	0.499199	18.3333	0.353502	18.125	0.627125	-1.02549	-0.276038	45.2431	22.9097	0.831416	0.501511	0.749454	0.0144882	16629115	16629186	-	16625688	16631306	CDS
AT3G48190	-1.69253	0.00155643	-0.402269	6.92613e-09	17	423	AT3G48190_17	23.7872	1.10308	23.9314	0.676415	12.4444	0.441086	32.1631	1.07671	11.7092	0.269407	13.7849	0.366246	8.75177	0.23165	11.052	0.44573	-1.65425	-0.374179	23.0816	11.3245	0.824324	0.328258	1.28007	0.0182471	17807393	17807815	+	17801421	17828361	CDS
AT2G03140	-0.00707676	0.94833	0.322746	0.000317564	13	77	AT2G03140_13	42.4545	0.791755	41.0909	0.849693	36.8961	0.888527	27.1039	0.686754	16.5195	0.537292	15.3377	0.469141	17.9221	0.53764	11.5195	0.373992	-1.07558	-0.321127	36.8864	15.3247	0.804182	0.479516	0.754457	0.00337533	949760	949836	+	942000	950223	CDS
AT4G36280	-0.463679	0.000565504	-0.858387	2.26761e-13	4	111	AT4G36280_4	17.4685	0.703458	11.8288	0.486459	31.5045	1.15354	20.1351	0.856453	10.6036	0.290095	9.40541	0.207299	26.4775	0.585492	21.0991	0.366929	-1.56858	-0.391141	20.2342	16.8964	0.799977	0.362454	1.17744	0.0291735	17166236	17166346	-	17165513	17169277	CDS
AT1G53440	-1.70129	1.76506e-07	-1.1889	1.54405e-40	8	67	AT1G53440_8	165.537	0.766944	117.627	0.802838	68.0896	0.757135	159.687	0.855082	95.4925	0.284893	97.3433	0.265351	98.9104	0.333765	105.776	0.345697	-1.71026	-0.331718	127.735	99.3806	0.7955	0.307427	1.37854	0.000134143	19947944	19948010	+	19945959	19951562	CDS
AT1G06190	-0.221604	0.0118932	0.614056	7.13723e-27	3	13	AT1G06190_3	11	0.629343	14.7692	1.43386	7.76923	0.48648	12.5385	0.626923	3.92308	0.409894	3	0.157348	4.92308	0.460683	1	0.102227	-2.09074	-0.465341	11.5192	3.21154	0.794151	0.282538	1.6254	0.0481907	1894020	1894032	-	1892467	1894078	CDS
AT1G68820	-1.4876	9.38727e-06	0.0620063	0.556384	5	79	AT1G68820_5	149.924	0.797974	129.519	0.764377	115.114	0.790149	193.291	0.798381	35.9747	0.18223	55.8481	0.375056	23.2658	0.198423	46.6962	0.289057	-1.99873	-0.344471	146.962	40.4462	0.78772	0.261192	1.65426	0.00632463	25866883	25866961	+	25865852	25868800	CDS
AT2G22980	1.92588	4.93958e-07	-1.33249	3.6843e-17	6	83	AT2G22980_6	161.398	0.797518	98.4699	0.75649	103.916	0.799431	141.94	0.751552	150.096	0.432967	246.88	0.504367	177.108	0.484218	276.494	0.496541	-1.06285	-0.366007	126.431	212.645	0.776248	0.479523	0.696846	0.000143096	9780268	9780350	+	9779029	9783088	CDS
AT4G30690	-3.05478	5.06485e-10	-1.81055	6.23945e-67	6	104	AT4G30690_6	198.519	0.676794	216.596	0.776046	186.452	0.757566	226.25	0.794432	201.923	0.230197	292.413	0.267714	248.019	0.276626	298.212	0.277736	-1.93063	-0.415389	206.954	260.142	0.75121	0.263068	1.51524	2.50653e-06	14961707	14961810	+	14960742	14962328	CDS
AT1G01920	-2.38739	2.55223e-07	-1.13455	4.7002e-38	9	133	AT1G01920_9	44.5789	0.850867	30.985	0.742195	32.3684	0.702793	55.3233	0.662897	17.8271	0.137067	29.0075	0.24911	21.1203	0.183146	16	0.140033	-2.53932	-0.441274	40.8139	20.9887	0.739688	0.177339	2.09805	0.000753585	317846	317978	+	316204	319507	CDS
AT3G54230	-1.22791	4.40391e-07	-0.440302	1.94768e-15	5	90	AT3G54230_5	112.111	0.833528	94.9778	0.618524	93.5889	0.7491	125.833	0.753842	91.4778	0.401214	88.4111	0.431778	103.344	0.521387	101.856	0.482081	-1.13035	-0.445058	106.628	96.2722	0.738748	0.459115	0.685297	0.00143185	20075061	20075150	+	20073872	20080142	CDS
AT2G28070	-1.87394	5.13803e-08	-1.04247	2.05757e-48	8	83	AT2G28070_8	51.494	0.632358	52.0241	0.801097	41.7831	0.76839	72.0602	0.737998	41.1807	0.251056	39.3373	0.276914	57.759	0.44147	50.1325	0.398454	-1.58838	-0.449885	54.3404	47.1024	0.734961	0.341974	1.1385	0.00647251	11958441	11958523	+	11956432	11959782	CDS
AT1G73980	-0.984604	1.12994e-07	-0.510969	1.25172e-12	8	184	AT1G73980_8	160.565	0.872991	79.6739	0.580064	112.652	0.86477	98.4348	0.621972	83.6141	0.389932	83.2663	0.459994	81.0163	0.545992	104.516	0.533981	-1.0643	-0.469092	112.832	88.1033	0.734949	0.482475	0.59521	0.0236536	27822429	27822612	-	27820292	27823527	CDS
AT3G02600	-1.41092	4.17482e-06	-0.572193	3.13385e-29	3	589	AT3G02600_3	99.584	0.707152	75.7453	0.704345	73.1477	0.655941	103.849	0.846621	52.8506	0.391556	50.0306	0.469209	51.348	0.458135	43.1969	0.406921	-1.21694	-0.463532	88.0815	49.3565	0.728515	0.431455	0.753403	0.000365106	551848	552436	+	551534	554411	CDS
AT4G10060	-3.09233	5.49833e-09	-1.40997	1.81595e-181	12	135	AT4G10060_12	125.133	0.68886	102.719	0.69139	109.785	0.756375	94.9259	0.757198	42.1556	0.100114	72.9704	0.192879	63.2741	0.165876	33.363	0.125337	-2.82061	-0.468557	108.141	52.9407	0.723456	0.146052	2.35206	0.00119887	6292601	6292735	+	6289355	6295258	CDS
AT1G65540	-2.66007	6.0545e-09	-1.01824	2.45619e-82	9	161	AT1G65540_9	104.311	0.615396	122.149	0.808879	80.9068	0.669213	113.814	0.793343	34.6149	0.111616	55.5901	0.183156	44.8696	0.169411	59.3975	0.238705	-2.56008	-0.479966	105.295	48.618	0.721708	0.175722	2.08012	0.00104365	24364270	24364430	-	24362382	24366011	CDS
AT3G27610	-0.998879	2.39356e-06	-0.964028	3.09184e-16	10	79	AT3G27610_10	45.6962	0.720344	45.2785	0.699329	29.3038	0.889732	32.1772	0.558695	32.9494	0.297647	61.1013	0.543856	37	0.427302	38.8987	0.485016	-1.2244	-0.499406	38.1139	42.4873	0.717025	0.438455	0.724994	0.0235269	10227809	10227887	-	10225729	10228152	CDS
AT1G13220	-1.91143	8.82922e-08	-0.71122	5.94799e-34	5	190	AT1G13220_5	40.9368	0.750955	41.3368	0.82961	40.7263	0.830829	27.4684	0.443096	33.6579	0.398447	30.6526	0.325281	19.2421	0.217547	30.7632	0.383899	-1.6324	-0.531096	37.6171	28.5789	0.713622	0.331294	1.1013	0.0098287	4517383	4517572	+	4515660	4520071	CDS
AT5G41080	0.288573	0.09008	0.202651	0.268427	2	222	AT5G41080_2	1058.43	0.67804	1972.93	0.717883	1233.36	0.745334	1549.84	0.702026	488.077	0.330616	780.014	0.45085	637.959	0.424842	779.545	0.460002	-1.27533	-0.493295	1453.64	671.399	0.710821	0.416578	0.78204	0.00411754	16442196	16442417	+	16441858	16443835	CDS
AT2G30170	-2.0093	1.84778e-08	-0.890624	3.01095e-18	3	70	AT2G30170_3	187.114	0.67871	200.329	0.696972	211	0.755024	205.971	0.695976	97.9143	0.211902	144.743	0.257504	119.686	0.221471	85	0.140724	-2.29993	-0.502064	201.104	111.836	0.706671	0.2079	1.79787	0.00190905	12880157	12880226	-	12879802	12881474	CDS
AT4G36980	-1.00047	0.000511983	-1.24771	9.17952e-30	2	174	AT4G36980_2	273.609	0.755961	186.241	0.58939	183.845	0.765793	234.264	0.663944	256.908	0.412449	358.667	0.46246	363.305	0.431752	402.397	0.435945	-1.19995	-0.535541	219.49	345.319	0.693772	0.435652	0.664413	0.00252666	17434143	17434316	-	17433861	17437012	CDS
AT3G48120	-0.573661	0.0016791	-0.217578	0.00882687	4	94	AT3G48120_4	62.3298	0.611295	51.0426	0.639327	36.4894	0.509182	91.4468	0.992897	22.2979	0.232191	35.4255	0.358056	45.1277	0.414488	30.0532	0.296184	-1.6536	-0.584867	60.3271	33.2261	0.688175	0.32523	1.06873	0.00804501	17774124	17774217	+	17772137	17774550	CDS
AT3G59410	-0.536057	7.875e-05	0.178651	0.00488019	15	298	AT3G59410_15	71.6611	0.719248	56.302	0.619102	47.1779	0.656274	65.2047	0.747432	18.2852	0.208215	28.3691	0.421921	38.8591	0.406018	28.594	0.365958	-1.56486	-0.548701	60.0864	28.5268	0.685514	0.350528	1.01616	0.0198011	21954859	21955156	+	21950575	21959151	CDS
AT3G11964	-1.02578	9.99994e-06	-0.0281949	0.831104	23	329	AT3G11964_23	63.4103	0.710289	61.9635	0.709274	48.6657	0.701468	68.9271	0.604177	6.09422	0.0464917	6.68389	0.0660604	3.86018	0.0458707	5.2462	0.0829134	-4.09637	-0.556903	60.7416	5.47112	0.681302	0.0603341	3.53947	0.000213025	3800456	3800784	-	3793957	3806626	CDS
AT3G26085	-1.62964	8.68755e-07	-0.689996	2.80474e-10	3	87	AT3G26085_3	179.149	0.686801	210.115	0.812632	129.253	0.55036	140.08	0.633636	92.977	0.263964	124.506	0.321958	121.931	0.359328	137.966	0.438938	-1.5553	-0.590297	164.649	119.345	0.670857	0.346047	0.964999	0.00295786	9531043	9531129	+	9530616	9532397	CDS
AT3G28460	-1.42702	8.82922e-08	-0.804296	2.44471e-42	3	94	AT3G28460_3	92.7766	0.593654	96.1915	0.684658	91.4574	0.630594	131.415	0.761845	7.97872	0.0247756	15.383	0.0622694	10.7447	0.0441872	8.34043	0.0378755	-4.64077	-0.589124	102.96	10.6117	0.667688	0.0422769	4.05165	0.000339401	10672882	10672975	-	10672673	10674297	CDS
AT3G25840	0.137304	0.135584	-0.160386	0.000204149	15	160	AT3G25840_15	21.7437	0.96105	22.3562	0.564705	9.25	0.51338	23.5813	0.574402	7.61875	0.217679	16.525	0.447702	21.3562	0.38455	12.4	0.438107	-1.48213	-0.66088	19.2328	14.475	0.653384	0.372009	0.82125	0.0429274	9456930	9457089	-	9452993	9457446	CDS
AT3G09410	-1.69855	4.28066e-05	-0.776367	5.9618e-27	6	135	AT3G09410_6	74.6963	0.560379	69.7926	0.705269	53.1926	0.618586	88.6593	0.689097	48.7407	0.274304	56.4296	0.382007	60.037	0.318688	66.6519	0.337909	-1.61739	-0.642363	71.5852	57.9648	0.643333	0.328227	0.975026	0.00032102	2899268	2899402	-	2898243	2900984	CDS
AT4G19540	-0.376153	0.00815961	-0.167173	0.119466	6	86	AT4G19540_6	47.9186	0.499287	71.1512	0.739694	58.0698	0.687312	74.3023	0.636301	37.093	0.331027	28.8488	0.310746	21.2907	0.213201	43.3605	0.351967	-1.75434	-0.65756	62.8605	32.6483	0.640648	0.301735	1.09678	0.00212823	10658585	10658670	+	10657517	10659094	CDS
AT3G16840	-0.0273026	0.826197	-0.193744	0.00030739	8	155	AT3G16840_8	97.3742	0.54431	105.277	0.649676	94.5226	0.600561	169.884	0.711744	33.3935	0.169746	51.3032	0.260372	55.9548	0.273764	37.7677	0.215976	-2.14499	-0.681473	116.765	44.6048	0.626573	0.229964	1.46352	0.000654301	5739931	5740085	-	5738020	5743042	CDS
AT5G37590	-1.00152	9.64112e-06	-0.182005	0.102493	3	80	AT5G37590_3	41.875	0.764438	30.2625	0.639791	19.975	0.472144	49.4625	0.573267	17.3125	0.244864	29.475	0.449411	29.7375	0.383253	20.5625	0.256424	-1.63272	-0.729319	35.3937	24.2719	0.61241	0.333488	0.903397	0.0164077	14928188	14928267	-	14927403	14932709	CDS
AT2G31970	-1.94702	1.43274e-07	-0.665383	2.67185e-23	11	86	AT2G31970_11	24.7674	0.504397	38.2093	0.6063	27.093	0.522259	37.2674	0.785926	11	0.10187	4.2093	0.051812	2.27907	0.0247292	2.22093	0.0319131	-4.46828	-0.74849	31.8343	4.92733	0.604721	0.0525811	3.71979	0.00209703	13603757	13603842	+	13600657	13608815	CDS
AT3G15160	-1.05011	4.67902e-07	-1.07808	4.10727e-56	12	65	AT3G15160_12	65.2308	0.547385	78.1692	0.689404	67.2769	0.665268	61.1538	0.513061	73.7077	0.271122	67.4923	0.26072	55.5231	0.260787	38.5538	0.161765	-2.09737	-0.739185	67.9577	58.8192	0.603779	0.238598	1.35819	0.00134311	5107382	5107446	+	5104582	5108279	CDS
AT5G16630	-1.56383	6.23583e-05	-0.451494	2.32641e-07	10	95	AT5G16630_10	36.7263	0.565943	39.1053	0.506319	38	0.544148	67.5158	0.77042	14.6947	0.153657	16.4211	0.133304	14.7368	0.16377	19.6421	0.192503	-2.64918	-0.764342	45.3368	16.3737	0.596707	0.160809	1.88484	4.50606e-05	5458393	5458487	+	5455325	5459461	CDS
AT3G11745	0.599253	0.000395622	-0.0712199	0.701382	2	81	AT3G11745_2	38.2099	0.463941	55.5926	0.662109	55.2346	0.669627	68.5062	0.588397	19.8642	0.265125	39.7778	0.470937	43.3704	0.411406	23.037	0.29076	-1.51628	-0.761639	54.3858	31.5123	0.596018	0.359557	0.754638	0.0228582	3714173	3714253	-	3713976	3714511	CDS
AT1G58025	-0.468452	0.00174994	-0.417965	1.59829e-08	5	238	AT1G58025_5	58.7857	0.573195	75.3487	0.645296	45.7563	0.418063	98.9874	0.744418	26.1723	0.207607	40.1513	0.260405	23.521	0.165308	36.2437	0.294951	-2.14187	-0.779723	69.7195	31.5221	0.595243	0.232067	1.36215	0.00179102	21459133	21459370	-	21457755	21461757	CDS
AT2G35630	-1.1025	2.19121e-06	-0.375946	3.13267e-06	47	152	AT2G35630_47	146.829	0.642728	107.974	0.47212	94.7434	0.556597	157.454	0.698201	16.5855	0.0580301	22.5132	0.0739173	19.9539	0.071711	19.7303	0.076774	-3.84247	-0.771018	126.75	19.6957	0.592412	0.0701081	3.07146	2.42215e-06	14978684	14978835	+	14966828	14980361	CDS
AT1G62800	-1.77917	8.82922e-08	-1.09364	2.71864e-34	9	251	AT1G62800_9	42.4542	0.710567	24.1753	0.440841	29.9044	0.651112	48.5976	0.563789	13.9283	0.0689446	22.9641	0.14476	16.1315	0.130355	10.992	0.0898571	-3.2656	-0.780106	36.2829	16.004	0.591577	0.108479	2.48549	0.000363721	23256702	23256952	-	23253934	23257416	CDS
AT5G65685	-2.53218	9.58732e-09	-1.16439	2.32872e-48	5	91	AT5G65685_5	83.989	0.563875	84.4176	0.765786	35.9451	0.371666	100	0.649601	27.8791	0.107101	31.7143	0.107176	34.8681	0.132051	53.4286	0.163654	-2.99426	-0.815458	76.0879	36.9725	0.587732	0.127495	2.1788	0.000380281	26274059	26274149	-	26273252	26277652	CDS
AT4G38350	-2.57535	3.11999e-09	-1.26789	2.03643e-165	14	93	AT4G38350_14	76.6774	0.637272	78.6452	0.604229	45.4624	0.449368	104.591	0.652922	83.828	0.237574	142.301	0.471076	101.505	0.399096	103.688	0.380981	-1.46923	-0.786474	76.3441	107.831	0.585948	0.372182	0.682755	0.0403114	17961086	17961178	-	17958324	17966846	CDS
AT3G14150	-1.88866	4.61937e-09	-1.78338	8.2302e-61	9	85	AT3G14150_9	29.2353	0.537632	36.5176	0.685398	18.6824	0.364541	53.4235	0.749062	56.6471	0.268494	49.9176	0.273257	41.1882	0.298988	55.9647	0.304171	-1.8069	-0.828246	34.4647	50.9294	0.584158	0.286228	0.978652	0.0222654	4692248	4692332	-	4690667	4692679	CDS
AT2G47410	-0.637721	0.0016791	-0.0346405	0.584441	3	93	AT2G47410_3	34.3441	0.413367	43.6989	0.527692	39.1505	0.536006	72.5806	0.856856	11.957	0.131023	6.33333	0.0981898	11.7634	0.16357	5.95699	0.141417	-2.9286	-0.829823	47.4435	9.00269	0.58348	0.13355	2.09877	0.000390384	19449830	19449922	+	19449133	19456991	CDS
AT3G10160	-2.17598	1.22058e-08	-1.19018	9.71143e-56	5	93	AT3G10160_5	88.172	0.647022	65.4409	0.607702	52.2043	0.55627	61.828	0.509883	68.6237	0.225016	89.6989	0.327625	61.5054	0.228487	91.5806	0.409032	-1.79533	-0.791146	66.9113	77.8522	0.580219	0.29754	1.00418	0.0124824	3140825	3140917	-	3139588	3143949	CDS
AT3G59660	-0.409218	0.0045802	-0.308324	5.37034e-08	2	87	AT3G59660_2	175.713	0.58467	154.805	0.634042	148.448	0.554556	182.299	0.533793	63.4368	0.173748	77.5517	0.211268	62.3333	0.212648	88.069	0.221019	-2.29475	-0.796975	165.316	72.8477	0.576765	0.204671	1.49777	1.11947e-05	22034697	22034783	-	22034426	22038484	CDS
AT3G24320	-0.466129	0.0119723	0.02162	0.872288	17	41	AT3G24320_17	12.8293	0.600834	5	0.330858	9.65854	0.594119	19.6098	0.772289	1.34146	0.063781	1.21951	0.0598736	2	0.190397	0.634146	0.0642231	-3.59659	-0.86366	11.7744	1.29878	0.574525	0.0945687	2.73293	0.00211069	8828317	8828357	-	8823229	8829571	CDS
AT5G04290	-0.580822	0.000714944	-0.10488	0.0958545	5	121	AT5G04290_5	80.6612	0.547767	65.8512	0.558341	63.5124	0.634242	71.0661	0.499649	5.71074	0.0486611	13.3967	0.141111	7.90909	0.0737302	24.4545	0.245264	-3.24384	-0.841764	70.2727	12.8678	0.56	0.127192	2.40208	0.0174832	1197546	1197666	+	1196069	1202653	CDS
AT5G37850	-0.554318	0.00728869	-0.568245	1.50432e-19	1	92	AT5G37850_1	279.761	0.654956	276.924	0.554145	195.511	0.551215	256.239	0.464444	165.098	0.262834	166.565	0.29681	146.935	0.256749	186.478	0.357125	-1.78181	-0.856982	252.109	166.269	0.55619	0.29338	0.924825	0.000813954	15065513	15065604	+	15065394	15068783	CDS
AT1G53165	-1.22622	4.40391e-07	-0.978281	2.45044e-59	10	149	AT1G53165_10	55.6443	0.451277	45.6846	0.443595	45.8255	0.773697	62.1611	0.534795	10.9329	0.050509	24.9396	0.123477	21.5906	0.117272	17.5705	0.117276	-3.37727	-0.898424	52.3289	18.7584	0.550841	0.102133	2.47885	0.00108992	19816514	19816662	+	19814386	19819233	CDS
AT2G30600	-0.158051	0.340683	-0.0833221	0.499488	11	92	AT2G30600_11	748.228	0.543406	1152.01	0.594438	810.957	0.577913	832.109	0.478217	140.717	0.103242	243.826	0.11824	186.717	0.1203	245.435	0.11086	-3.14615	-0.87141	885.826	204.174	0.548493	0.11316	2.27474	5.74845e-07	13040279	13040370	+	13037410	13041475	CDS
AT2G25760	-0.106075	0.472784	-0.294179	4.94848e-08	11	150	AT2G25760_11	115.327	0.617667	102.2	0.526554	75.96	0.553087	114.34	0.481572	48.4667	0.165603	59.4133	0.258363	80.22	0.352783	52.2933	0.257582	-2.00169	-0.882261	101.957	60.0983	0.54472	0.258583	1.11943	0.0112665	10987425	10987574	-	10985118	10988652	CDS
AT1G11350	-0.145918	0.109342	0.542225	1.0518e-16	6	79	AT1G11350_6	122.051	0.450418	158.316	0.609604	101.772	0.547926	145.797	0.567551	24.6835	0.132017	51.3924	0.254441	34.557	0.237263	34.2278	0.183838	-2.35368	-0.887462	131.984	36.2152	0.543875	0.20189	1.46622	0.00303773	3819392	3819470	-	3817725	3820752	CDS
AT1G54370	-2.28691	1.58005e-08	-0.332877	6.22473e-07	8	92	AT1G54370_8	113.543	0.523872	103.239	0.464604	102.87	0.608566	113.717	0.572392	44.75	0.157305	52.1957	0.168449	72.7391	0.223949	55.3804	0.185067	-2.45765	-0.89002	108.342	56.2663	0.542358	0.183693	1.56763	4.59742e-05	20294733	20294824	-	20293353	20297129	CDS
AT1G21580	0.0423868	0.673119	0.164727	0.00182109	1	263	AT1G21580_1	111.091	0.532394	98.4373	0.530577	111.521	0.636493	112.821	0.436008	47.3422	0.2291	88.9962	0.398691	61.7605	0.363832	83.3954	0.397485	-1.56057	-0.918289	108.468	70.3736	0.533868	0.347277	0.642284	0.0349782	7558212	7558474	-	7557822	7565655	CDS
AT5G43930	0.283856	0.221967	-0.0658733	0.42554	5	70	AT5G43930_5	67.4429	0.591395	43.7286	0.415183	40.4143	0.541488	78.0857	0.58653	8.81429	0.121272	10.9143	0.134017	12.6571	0.164188	9.78571	0.14538	-2.83297	-0.920178	57.4179	10.5429	0.533649	0.141214	1.91279	2.33634e-05	17678038	17678107	+	17677047	17680577	CDS
AT2G24120	-1.55037	1.8762e-06	0.212584	0.01249	9	93	AT2G24120_9	93.9247	0.666892	75.6022	0.444474	87.1183	0.526836	114.484	0.485279	21.3333	0.11865	38.6774	0.213223	36.0215	0.260956	26.9677	0.218914	-2.35861	-0.930498	92.7823	30.75	0.53087	0.202936	1.42812	0.00504298	10251197	10251289	-	10249358	10254530	CDS
AT1G47490	-2.51847	3.99306e-07	-0.978923	3.1868e-56	3	113	AT1G47490_3	138.027	0.506301	147.46	0.482863	139.584	0.540994	220.425	0.588548	48.7699	0.0820699	69.6018	0.117825	57.8053	0.100121	74.531	0.126379	-3.24916	-0.920833	161.374	62.677	0.529676	0.106599	2.32833	8.15381e-05	17426097	17426209	+	17424801	17427182	CDS
AT1G34760	-0.750695	9.50455e-05	-1.35055	2.02224e-24	1	90	AT1G34760_1	73.4444	0.518675	57.1	0.451536	75.1333	0.564548	95.0333	0.57776	85.1667	0.26971	93.7222	0.216092	73.7889	0.2777	133.933	0.279028	-1.94768	-0.927617	75.1778	96.6528	0.52813	0.260632	1.02006	0.000147402	12743987	12744076	-	12743981	12745603	CDS
AT1G70100	-0.567918	0.000108183	-0.206764	0.0189848	7	101	AT1G70100_7	182.149	0.510817	188.564	0.448907	149.337	0.540138	238.228	0.609897	95.4653	0.238729	134.743	0.293127	128.089	0.331631	114.257	0.280044	-1.81639	-0.931649	189.569	118.139	0.52744	0.285883	0.884746	0.000597016	26405497	26405597	+	26403736	26405832	CDS
AT1G12350	-0.461418	0.00144116	-0.216525	0.00113646	8	84	AT1G12350_8	89.4762	0.469102	108.786	0.623607	78.2976	0.43097	117.643	0.573896	66.2857	0.253351	78.5714	0.328417	74.8214	0.378845	79.869	0.373641	-1.60195	-0.947199	98.5506	74.8869	0.524394	0.333563	0.654748	0.0117875	4200107	4200190	+	4198870	4200633	CDS
AT1G29170	-0.191516	0.0735841	-0.0675096	0.550063	2	100	AT1G29170_2	53.95	0.564583	40.32	0.622748	38.2	0.390818	74.15	0.515367	21.67	0.185427	12.07	0.100385	21.22	0.186726	29.96	0.296966	-2.48002	-0.954944	51.655	21.23	0.523379	0.192376	1.52508	0.0112435	10190647	10190746	-	10190352	10194900	CDS
AT3G27930	-0.549188	0.00265438	-0.129899	0.133137	10	99	AT3G27930_10	32.3838	0.464968	20.4646	0.262657	59.8586	0.725914	59.3131	0.587909	6.32323	0.0686582	15.5152	0.159902	11.0606	0.133979	16.1515	0.214036	-2.90829	-1.0655	43.0051	12.2626	0.510362	0.144144	1.84279	0.00794337	10371475	10371573	-	10369593	10372318	CDS
AT4G02390	0.454145	0.000273242	1.25386	1.07268e-25	6	214	AT4G02390_6	29.5	0.487621	49.4206	0.672221	24.4346	0.552587	34.285	0.317425	1.19159	0.033131	2.37383	0.134465	1.65421	0.0446195	2.09813	0.118162	-3.84443	-1.0301	34.41	1.82944	0.507464	0.0825946	2.81433	0.00621833	1051671	1051884	+	1050104	1053960	CDS
AT2G21385	-3.07336	2.01843e-10	-2.09029	4.09932e-255	5	88	AT2G21385_5	110.193	0.520135	120.852	0.534453	72.875	0.499362	110.898	0.461733	62.2727	0.0723834	71.8523	0.0874372	82.0455	0.0978917	104.568	0.127665	-3.40651	-0.990905	103.705	80.1847	0.503921	0.0963443	2.41561	0.000414834	9150559	9150646	+	9149726	9151752	CDS
AT4G04920	-0.00656823	0.953973	0.241901	0.000947398	5	444	AT4G04920_5	75.1329	0.591791	70.3333	0.466737	57.1847	0.495665	83.6126	0.446549	12.5676	0.0883956	26.5	0.199818	15.4392	0.144913	17.5383	0.194165	-2.74363	-1.00796	71.5659	18.0113	0.500186	0.156823	1.73567	0.00512353	2499003	2499446	+	2497931	2504996	CDS
AT4G13150	-2.52102	1.75864e-07	-0.980785	3.42934e-28	3	73	AT4G13150_3	48.5753	0.429787	56.4521	0.526147	59.3151	0.59793	59.5205	0.419423	47	0.190671	73.863	0.33373	53.3562	0.266639	42.6849	0.208053	-2.03653	-1.03506	55.9658	54.226	0.493322	0.249773	1.00147	0.00540808	7650718	7650790	-	7650326	7652237	CDS
AT1G79950	-0.757958	0.000722479	-0.147426	0.0256992	14	218	AT1G79950_14	55.1835	0.451497	61.1468	0.460498	48.3716	0.617192	58.867	0.418573	18.7477	0.172834	41.3257	0.330282	20.8303	0.182003	29.5092	0.22336	-2.18782	-1.05465	55.8922	27.6032	0.48694	0.22712	1.13317	0.00629976	30077207	30077424	+	30073580	30079537	CDS
AT1G04200	-0.981017	1.82722e-05	-0.13848	0.0394337	14	121	AT1G04200_14	91.281	0.444175	104.397	0.47513	122.959	0.520252	124.397	0.491419	14.7273	0.0640401	37.9587	0.150657	21.2231	0.0945375	32.4545	0.103363	-3.34318	-1.05302	110.758	26.5909	0.482744	0.10315	2.29015	0.00228834	1112951	1113071	+	1109676	1113875	CDS
AT5G22620	-2.27852	5.06485e-10	-1.36883	3.14753e-101	4	97	AT5G22620_4	81.8866	0.526919	84.9072	0.440153	70.8866	0.506817	97.5155	0.453853	74.8144	0.141813	108.134	0.200312	89.299	0.194453	118.041	0.22705	-2.40976	-1.05711	83.799	97.5722	0.481935	0.190907	1.35265	0.000923139	7518472	7518568	-	7517731	7520223	CDS
AT5G26680	-0.312783	0.0133667	0.256721	0.00789122	1	129	AT5G26680_1	27.2248	0.57791	8.42636	0.284081	17.5039	0.620705	31.0078	0.439702	3.82946	0.149017	10.8837	0.277904	11.5659	0.301309	4.12403	0.151295	-2.26226	-1.12003	21.0407	7.60078	0.480599	0.219881	1.14223	0.0227309	9311957	9312085	-	9311882	9315458	CDS
AT1G70620	-1.72227	2.19025e-08	-1.16514	1.34444e-35	8	104	AT1G70620_8	92.6442	0.418897	131.5	0.586958	65.8846	0.43972	115.058	0.476245	20.2308	0.0518705	29.3173	0.0599805	20.1923	0.0488848	54.7596	0.102732	-3.99145	-1.06989	101.272	31.125	0.480455	0.065867	2.92156	0.000336601	26628898	26629001	+	26626634	26630777	CDS
AT1G52290	-0.320905	0.00166074	-0.235959	0.0510759	2	65	AT1G52290_2	61.1077	0.409028	89.4923	0.543595	59.1231	0.499831	57.1692	0.468009	40.1846	0.225086	62.6462	0.32173	39.5385	0.214917	24.6615	0.199253	-2.08325	-1.06625	66.7231	41.7577	0.480116	0.240246	1.017	0.00261882	19470814	19470878	-	19470251	19472362	CDS
AT1G76850	-1.33429	1.2711e-06	-0.833055	1.64147e-43	6	140	AT1G76850_6	92.0571	0.475914	80.45	0.438695	59.6	0.392201	96.1714	0.604183	57.3643	0.163135	71.0929	0.210025	62.5714	0.230367	34.3214	0.160382	-2.40641	-1.0843	82.0696	56.3375	0.477748	0.190977	1.3221	0.000390429	28849840	28849979	+	28848013	28854282	CDS
AT5G14270	-0.44742	0.0125305	-0.316904	3.63927e-07	7	88	AT5G14270_7	117.42	0.456338	101.557	0.474658	90.1818	0.504381	120.83	0.46631	46.9886	0.195112	53.8523	0.186908	45.4432	0.190255	27.3636	0.118741	-2.56133	-1.07373	107.497	43.4119	0.475422	0.172754	1.4876	0.00263786	4607509	4607596	+	4605173	4608517	CDS
AT3G08840	-2.10233	8.92848e-07	-1.07573	1.89512e-62	10	193	AT3G08840_10	14.8497	0.351951	20.7409	0.550235	9.5544	0.326817	32.4819	0.664673	11.9948	0.145824	12.5389	0.161609	4.23316	0.0492315	8.08808	0.0852533	-3.32587	-1.14279	19.4067	9.21373	0.473419	0.110479	2.18308	0.00531119	2682194	2682386	-	2679648	2686157	CDS
AT5G58510	-0.643006	4.22219e-05	-0.405019	4.00177e-11	10	146	AT5G58510_10	33.6644	0.435674	28.9452	0.339118	44.2603	0.567551	50.3219	0.534643	12.4932	0.0924498	29.0616	0.231642	15.726	0.139444	33.6849	0.261377	-2.58081	-1.11984	39.2979	22.7414	0.469247	0.181228	1.46098	0.0164489	23650948	23651093	-	23648287	23654421	CDS
AT5G45140	-1.52068	2.58916e-07	-0.363053	9.77088e-06	23	424	AT5G45140_23	15.6203	0.307733	24.1627	0.500804	30.7406	0.552244	26.8656	0.510503	4.54009	0.0431086	2.21934	0.0288122	3.28538	0.0383389	3.3066	0.0681829	-4.55814	-1.13114	24.3473	3.33785	0.467821	0.0446106	3.427	6.78473e-05	18252942	18253365	-	18247416	18257713	CDS
AT1G77480	-0.138928	0.402738	0.315098	8.70429e-07	1	139	AT1G77480_1	111.712	0.479195	79.8417	0.342802	102.734	0.678111	88.0288	0.349132	31.8633	0.166893	28.4317	0.196527	27.8129	0.157216	41.8921	0.189119	-2.5005	-1.17111	95.5791	32.5	0.46231	0.177439	1.3294	0.00724883	29114835	29114973	-	29114705	29117150	CDS
AT2G13540	-0.980705	3.63593e-06	-0.132475	0.0637209	10	462	AT2G13540_10	90.7143	0.4121	113.387	0.498918	73.7489	0.464739	123.377	0.472422	10.2035	0.0296941	15.1753	0.0641842	10.79	0.0458005	7.63203	0.0382985	-4.54759	-1.11735	100.307	10.9502	0.462045	0.0444943	3.43024	0.000395985	5639783	5640244	+	5637053	5642813	CDS
AT1G13120	-0.117676	0.414191	-0.031456	0.648386	7	82	AT1G13120_7	42.1098	0.280883	60.8049	0.558867	53.8171	0.600682	52.4634	0.390543	10.5	0.0835799	11.8659	0.107185	18.3902	0.144568	20.3171	0.193272	-2.991	-1.19079	52.2988	15.2683	0.457744	0.132151	1.80021	0.00261811	4470957	4471038	-	4469334	4472775	CDS
AT3G15220	-0.96416	8.29446e-06	-0.531737	1.92871e-16	9	182	AT3G15220_9	31.2363	0.395789	40.1978	0.456692	37.3681	0.476511	42.6648	0.49742	21.1538	0.144313	18.4066	0.223286	14.4066	0.141373	20.6868	0.209112	-2.50896	-1.1362	37.8668	18.6635	0.456603	0.179521	1.37276	0.00187757	5129105	5129286	-	5126899	5131752	CDS
AT3G13060	-0.05584	0.494537	0.0316724	0.789856	7	69	AT3G13060_7	91.7391	0.425626	119.043	0.491135	111.783	0.56982	81.4638	0.326331	14.1449	0.054958	24.6667	0.102194	28.1884	0.140323	55.7536	0.269308	-3.0505	-1.17129	101.007	30.6884	0.453228	0.141696	1.87921	0.023121	4182926	4182994	+	4180625	4183632	CDS
AT2G46560	-0.124587	0.159649	0.00931469	0.930218	6	76	AT2G46560_6	101.724	0.46915	75.7237	0.482177	73.6447	0.466543	129.908	0.394663	28.3421	0.13487	33.5526	0.148787	33.4605	0.162724	37.8421	0.154539	-2.73812	-1.14637	95.25	33.2993	0.453133	0.15023	1.59175	2.09001e-06	19117210	19117285	-	19115570	19125856	CDS
AT1G51830	-3.4429	1.08252e-10	-2.11836	2.77273e-80	9	76	AT1G51830_9	17.9079	0.287989	42.0395	0.572917	26.9474	0.520881	30.6053	0.406211	35.5263	0.105285	58.1842	0.202864	40.5526	0.201381	74.2105	0.273802	-2.43246	-1.21005	29.375	52.1184	0.446999	0.195833	1.22241	0.017191	19245193	19245268	-	19243025	19246031	CDS
AT5G44520	-2.0069	6.04363e-09	-1.06523	1.72753e-39	2	72	AT5G44520_2	96.2639	0.430334	96.4722	0.475768	59.5556	0.387658	139.056	0.490239	125.708	0.292062	106.361	0.228966	109.056	0.268469	107.333	0.255821	-1.9416	-1.17093	97.8368	112.115	0.446	0.26133	0.770671	0.000350313	17934866	17934937	-	17934610	17936531	CDS
AT5G56850	-0.87633	4.48795e-07	-0.292481	0.0105526	8	74	AT5G56850_8	40.473	0.397774	40.0405	0.500096	35.2162	0.411833	49.027	0.473762	4.91892	0.0392946	4.32432	0.0447486	2.05405	0.0180351	9.28378	0.112819	-4.52313	-1.17183	41.1892	5.14527	0.445866	0.0537243	3.35129	0.00777281	22987425	22987498	-	22985432	22987977	CDS
AT5G39940	-1.81178	0.0134812	-0.886375	1.96746e-18	3	150	AT5G39940_3	13.7133	0.434618	18.0667	0.649624	18.34	0.54854	6.22667	0.145315	6.36	0.0651967	11.48	0.151349	5.92667	0.0833187	5.98667	0.128118	-3.30319	-1.3684	14.0867	7.43833	0.444524	0.106996	1.9348	0.0195532	15988129	15988278	+	15987649	15990561	CDS
AT1G79350	-0.395424	0.00153088	0.250551	0.000149915	22	318	AT1G79350_22	118.619	0.505415	95.3239	0.337406	92.2642	0.479131	114.733	0.426703	29.327	0.132002	32.6006	0.18709	27.7013	0.164328	29.9937	0.18829	-2.58847	-1.21053	105.235	29.9057	0.437164	0.167927	1.37795	0.000238938	29849680	29849997	-	29844829	29853215	CDS
AT5G13980	-3.30602	4.08767e-11	-1.933	1.71087e-221	10	75	AT5G13980_10	65.9733	0.489407	60.3733	0.441786	34.88	0.358873	91.6933	0.457939	36.3733	0.0610212	19.8933	0.0441163	21.76	0.0516347	14.9467	0.0405593	-4.35911	-1.20368	63.23	23.2433	0.437001	0.0493329	3.15543	2.58936e-06	4510635	4510709	+	4508626	4514334	CDS
AT5G43600	-2.6253	5.95347e-10	-1.85779	1.39615e-155	3	98	AT5G43600_3	31.6224	0.591283	18.2551	0.38052	18.5714	0.333091	26.9796	0.441437	30.0102	0.118749	27.4082	0.139854	39.0408	0.217573	39.6327	0.205739	-2.59839	-1.22944	23.8571	34.023	0.436583	0.170479	1.36895	0.00284278	17513182	17513279	+	17512651	17515280	CDS
AT1G73660	-0.707046	0.000149185	-0.800355	4.55015e-27	5	92	AT1G73660_5	86.6848	0.369787	145.565	0.497682	104.25	0.492146	133.685	0.385855	35.1848	0.0721026	37.1957	0.0790268	29.0217	0.066012	40.5435	0.0885157	-3.71859	-1.20966	117.546	35.4864	0.436367	0.0764143	2.50893	3.67785e-06	27693203	27693294	-	27692247	27696718	CDS
AT3G58760	-1.23961	5.4826e-07	-0.492912	2.80011e-14	8	111	AT3G58760_8	80.7297	0.46297	52.2252	0.332912	78.8378	0.499708	86.8649	0.443331	26.5586	0.137675	58.8288	0.262227	41.5586	0.228926	46.7928	0.197978	-2.31385	-1.21805	74.6644	43.4347	0.43473	0.206701	1.09581	0.00549559	21730574	21730684	+	21728567	21731740	CDS
AT1G21170	-0.727757	4.09451e-06	-0.639592	1.14329e-21	9	44	AT1G21170_9	22.3182	0.344387	33.5909	0.530702	17.0909	0.327165	32.5455	0.482831	5.59091	0.049116	1.40909	0.0149765	9.09091	0.113207	6.81818	0.0818016	-4.29088	-1.27856	26.3864	5.72727	0.421271	0.0647753	3.01232	0.0147886	7415925	7415968	+	7413050	7419411	CDS
AT2G30800	-0.613869	2.39534e-05	-0.240008	0.00126357	4	488	AT2G30800_4	23.8955	0.48748	13.8791	0.331091	25.1701	0.491681	20.0943	0.367966	10.4098	0.174495	9.09426	0.202842	6.76434	0.140866	8.91393	0.273584	-2.37946	-1.27446	20.7597	8.79559	0.419555	0.197947	1.105	0.0054147	13123747	13124234	-	13120585	13126635	CDS
AT3G13224	-0.425788	0.00142341	0.0213992	0.838168	5	226	AT3G13224_5	72.1814	0.459875	91.3363	0.451266	54.1991	0.298289	101.354	0.465555	35.2434	0.169804	34.0841	0.171378	51.7743	0.266216	54.6991	0.297649	-2.19011	-1.27921	79.7677	43.9502	0.418746	0.226262	0.910904	0.015188	4255856	4256081	+	4254848	4256621	CDS
AT2G36680	-0.204484	0.132855	-0.364653	2.40044e-08	2	82	AT2G36680_2	135.768	0.400485	143.012	0.377628	115	0.478499	155.854	0.414028	71.878	0.181889	91.3659	0.199201	77.0976	0.19543	80.8659	0.184097	-2.39583	-1.26519	137.409	80.3018	0.41766	0.190154	1.13064	0.000115667	15369367	15369448	-	15368980	15370726	CDS
AT5G27950	-0.769351	1.21827e-05	-0.761295	2.45732e-18	3	118	AT5G27950_3	79.161	0.423536	46.0593	0.353898	58.8136	0.440718	69.9746	0.450544	69.8136	0.291946	79.1864	0.257218	50.0254	0.198727	70.2119	0.233141	-2.04176	-1.26759	63.5021	67.3093	0.417174	0.245258	0.774164	0.00234919	9985335	9985452	+	9984774	9987493	CDS
AT2G46915	-1.49422	5.52839e-07	-0.798158	3.08295e-27	7	105	AT2G46915_7	81.4095	0.564909	43.1429	0.29023	46.8381	0.397021	52.7143	0.415645	37.619	0.14962	61.6381	0.221221	48.3619	0.205561	53.3905	0.233677	-2.32421	-1.30198	56.0262	50.2524	0.416951	0.20252	1.02223	0.00692704	19275142	19275246	-	19274018	19277707	CDS
AT5G24810	-0.485472	0.000391808	-0.520648	4.91999e-16	18	167	AT5G24810_18	77.2575	0.390212	82.9341	0.42501	59.6347	0.402826	76.6826	0.433938	21.2216	0.080039	28.3772	0.118603	24.4611	0.105641	24.3653	0.125636	-3.2386	-1.27708	74.1272	24.6063	0.412997	0.10748	1.96152	0.000525975	8522405	8522571	-	8516902	8522616	CDS
AT3G47460	-0.709435	0.000153378	-0.152127	0.203305	15	168	AT3G47460_15	25.881	0.544529	11.7976	0.39288	12.869	0.329741	17.4464	0.374292	9.17857	0.173395	8.98214	0.174849	2.375	0.0567086	6.83929	0.206938	-2.86418	-1.31078	16.9985	6.84375	0.410361	0.152973	1.5534	0.0298992	17491975	17492142	+	17486765	17493178	CDS
AT1G11930	-2.4311	4.49853e-08	-2.06395	1.30822e-262	2	115	AT1G11930_2	59.7565	0.319343	81.3391	0.407537	64.887	0.461574	91.6522	0.431621	125.713	0.155096	147.852	0.190935	113.313	0.149975	155.252	0.188764	-2.55504	-1.31734	74.4087	135.533	0.405019	0.171192	1.23771	0.000205401	4029209	4029323	+	4028783	4030298	CDS
AT1G15290	-0.6909	9.05694e-06	-0.395135	3.1125e-07	3	81	AT1G15290_3	153	0.392777	144.099	0.382806	121.099	0.42651	160.086	0.40534	74.8025	0.161023	83.6543	0.17351	92.9136	0.244143	79.5185	0.258001	-2.28758	-1.31642	144.571	82.7222	0.401858	0.209169	0.971163	0.00942015	5259172	5259252	-	5257327	5264814	CDS
AT4G21910	-0.0443064	0.867172	0.343803	4.96925e-06	1	79	AT4G21910_1	130.797	0.364682	146.215	0.460942	145.43	0.404626	144.278	0.373794	44.3038	0.159135	52.2911	0.219726	76.519	0.261028	36.038	0.155607	-2.36491	-1.32441	141.68	52.288	0.401011	0.198874	1.0405	0.00615197	11625743	11625821	-	11625742	11630964	CDS
AT1G26230	-0.630829	1.28881e-05	-0.175748	0.124071	4	76	AT1G26230_4	76.8684	0.542978	35.9079	0.331457	48.5395	0.382149	42.3026	0.334804	28.4079	0.208739	32.1447	0.207971	23.3421	0.168044	21.9211	0.232882	-2.3003	-1.36014	50.9046	26.4539	0.397847	0.204409	0.940161	0.0049559	9073121	9073196	-	9072388	9075272	CDS
AT1G72440	0.166269	0.178677	-0.0418229	0.685335	4	195	AT1G72440_4	39.2718	0.418225	46.5077	0.414009	35.8205	0.357216	69.7385	0.400726	5.90256	0.0350271	8.71795	0.0724418	4.64615	0.0448585	8.49231	0.0817465	-4.1784	-1.33359	47.8346	6.93974	0.397544	0.0585184	2.84481	0.00176391	27270021	27270215	-	27268325	27273596	CDS
AT5G01670	1.37352	1.17951e-06	-0.428976	1.91283e-05	3	81	AT5G01670_3	31.0617	0.382536	31.9259	0.333488	19.9012	0.393476	38.4938	0.470286	16.037	0.173868	17.3827	0.18733	35.9753	0.370885	13.1481	0.136796	-2.31029	-1.35117	30.3457	20.6358	0.394946	0.21722	0.95912	0.0470599	252522	252602	+	252000	253856	CDS
AT3G06880	-0.983788	0.000527095	-0.766465	2.49437e-12	6	114	AT3G06880_6	24.8596	0.293491	31.8246	0.346031	31.5702	0.578973	31.5439	0.346668	1.98246	0.0122845	10.2982	0.0781545	18.7982	0.132952	11.5965	0.099973	-4.06447	-1.40411	29.9496	10.6689	0.391291	0.0808409	2.66036	0.0372073	2171384	2171497	-	2169899	2175686	CDS
AT5G07890	0.195591	0.522328	-0.444981	4.35417e-10	5	98	AT5G07890_5	56.7245	0.38849	37.5612	0.349759	46.8571	0.428633	54.3878	0.395319	15.2449	0.0863414	35.1531	0.191026	19.5918	0.151458	12.9796	0.109431	-2.95922	-1.36018	48.8827	20.7423	0.39055	0.134564	1.59904	0.00625696	2519113	2519210	-	2517718	2519493	CDS
AT5G14220	-1.3897	1.11637e-07	-0.676598	3.98467e-23	7	127	AT5G14220_7	60.3071	0.330503	51.5433	0.335173	60.2283	0.401306	107.764	0.494718	45.7717	0.135772	54.1811	0.183168	70.1654	0.266178	63.811	0.264147	-2.28991	-1.37671	69.9606	58.4823	0.390425	0.212316	0.913201	0.0208628	4584995	4585121	-	4583506	4587513	CDS
AT3G15180	-1.08413	1.24895e-07	-0.759987	3.35105e-25	6	97	AT3G15180_6	28.4227	0.415286	14.1031	0.250456	26.1237	0.37837	64.8557	0.508139	10.5567	0.0859688	11.1959	0.148729	20.8557	0.161378	11.9381	0.11164	-3.02096	-1.41101	33.3763	13.6366	0.388063	0.126929	1.60996	0.0016767	5113118	5113214	+	5111952	5115803	CDS
AT1G01770	0.496268	0.00873718	0.0918779	0.314459	10	151	AT1G01770_10	67.6887	0.335191	102.371	0.415219	73.6291	0.374381	92.5695	0.41688	33.7947	0.191971	59.7947	0.286958	32.649	0.198669	40.9801	0.214327	-2.18395	-1.38118	84.0646	41.8046	0.385418	0.222981	0.802772	0.00374382	280738	280888	+	278759	282490	CDS
AT3G52840	-0.954773	7.89983e-05	-0.17121	0.0283087	6	647	AT3G52840_6	273.716	0.380257	221.029	0.405041	170.55	0.385779	272.209	0.368407	17.643	0.0213277	23.1066	0.0409565	14.8423	0.0300773	20.2705	0.0458563	-4.9157	-1.3784	234.376	18.9656	0.384871	0.0345544	3.5373	0.000661308	19582505	19583151	+	19581082	19586097	CDS
AT4G14147	-0.319813	0.026442	-0.41098	6.94388e-05	5	109	AT4G14147_5	32.9817	0.294549	46.1193	0.414619	29.6147	0.334554	44.578	0.492651	25.2661	0.143147	22.0092	0.177965	27.2294	0.24146	36.1193	0.279524	-2.29597	-1.40865	38.3234	27.656	0.384093	0.210524	0.887314	0.0191387	8155511	8155619	-	8154062	8156246	CDS
AT1G02120	-0.414605	0.000105681	-0.339824	1.56572e-08	15	44	AT1G02120_15	164.682	0.502723	127.955	0.420788	84.4545	0.294768	116.273	0.313845	73.3182	0.184904	62.0227	0.180216	81.5455	0.211482	100.295	0.261689	-2.2707	-1.41881	123.341	79.2955	0.383031	0.209573	0.851899	0.010315	398967	399010	+	395761	399720	CDS
AT4G11670	-0.324298	0.0122869	0.111323	0.168271	12	132	AT4G11670_12	21.5833	0.230012	26.0758	0.281307	28.2045	0.414108	52.9621	0.604916	2.66667	0.0350053	5.79545	0.0696063	4.19697	0.0507755	6.59848	0.0961131	-4.08994	-1.48678	32.2064	4.81439	0.382586	0.062875	2.60316	0.00102495	7047976	7048107	-	7044401	7052971	CDS
AT5G49840	-0.449969	0.00115294	-0.308172	1.53732e-08	14	83	AT5G49840_14	58.0241	0.29856	67.6747	0.406574	80.4458	0.390799	55.4819	0.420234	11.253	0.0570916	14	0.0591974	13.3012	0.0520163	14.3735	0.0574985	-4.14853	-1.41214	65.4066	13.2319	0.379042	0.0564509	2.73639	3.56777e-05	20258908	20258990	+	20255243	20259035	CDS
AT5G06690	-1.05258	0.000809774	-0.149571	0.174632	2	91	AT5G06690_2	324.791	0.331088	309.363	0.439571	236.956	0.371218	295.967	0.365374	130.308	0.154406	191.242	0.202657	110.89	0.150052	160.89	0.170467	-2.57175	-1.41569	291.769	148.332	0.376813	0.169396	1.15606	0.000123584	2060890	2060980	-	2060651	2061956	CDS
AT5G25270	-0.375693	0.00270998	-0.504359	2.22446e-13	5	89	AT5G25270_5	196.663	0.388553	167.809	0.353011	139.876	0.38615	216.09	0.374468	104.708	0.152711	137.236	0.210608	120.449	0.211344	130	0.192575	-2.39433	-1.41397	180.11	123.098	0.375545	0.19181	0.98036	0.00183052	8759378	8759466	-	8757783	8762002	CDS
AT1G75850	-0.712803	0.00138848	-0.180711	0.000295198	14	398	AT1G75850_14	73.5452	0.35286	74.0126	0.381457	51.1809	0.370126	71.7412	0.394892	10.9045	0.0508569	14.4799	0.08167	20.4849	0.128406	17.4472	0.134251	-3.44242	-1.41691	67.62	15.8291	0.374834	0.098796	2.02551	0.00813243	28481866	28482263	-	28478053	28483874	CDS
AT2G45990	-1.14636	1.17267e-07	-0.91651	6.19619e-34	7	101	AT2G45990_7	193.436	0.390095	159.762	0.376983	153.416	0.402191	194.525	0.322208	80.1287	0.0855556	107.347	0.107494	100.881	0.119421	86.5248	0.0882361	-3.33326	-1.42838	175.285	93.7203	0.372869	0.100177	1.90488	3.27176e-05	18920687	18920787	+	18919402	18921043	CDS
AT3G63510	-2.00266	1.27727e-07	-0.306882	0.00217224	11	73	AT3G63510_11	69.863	0.418372	34.5753	0.275541	47.8082	0.349848	82.6438	0.437841	19.7945	0.10065	9.23288	0.0439377	22.411	0.0982139	21.5753	0.116468	-3.56773	-1.45588	58.7226	18.2534	0.370401	0.0898174	2.11184	0.00309925	23452442	23452514	+	23450542	23452682	CDS
AT2G22400	-1.73629	1.20027e-08	-1.23356	6.62624e-89	9	156	AT2G22400_9	33.0962	0.305503	31.1795	0.318101	38.6667	0.454873	49.1923	0.39929	23.9038	0.0786323	23.7564	0.106031	27.5833	0.149272	25.0833	0.129955	-3.14852	-1.45603	38.0337	25.0817	0.369442	0.115972	1.69249	0.00074594	9507407	9507562	-	9504823	9508788	CDS
AT3G20810	-1.65222	1.0509e-08	-0.308081	0.0266114	2	407	AT3G20810_2	113.658	0.326508	57.0344	0.361704	69.5037	0.433985	77.1867	0.355403	56.2629	0.164557	52.1572	0.194256	47.4275	0.187709	39.6953	0.163582	-2.49816	-1.44467	79.3458	48.8857	0.3694	0.177526	1.05349	0.00010571	7276671	7277077	+	7275814	7278182	CDS
AT5G43500	-0.386988	0.004944	0.0126431	0.90227	11	75	AT5G43500_11	54.3867	0.471458	29.5467	0.274843	35.8933	0.446374	36.9067	0.284232	15.6667	0.132459	18.6	0.169805	9.57333	0.0939846	16.1733	0.163208	-2.87527	-1.48166	39.1833	15.0033	0.369227	0.139864	1.39361	0.0027521	17472110	17472184	+	17469991	17473429	CDS
AT4G30310	-1.30903	3.18129e-07	-1.51904	1.02198e-96	2	42	AT4G30310_2	71.3095	0.303857	72.5238	0.325263	90.381	0.435895	80.4762	0.400269	63.0476	0.093406	104.976	0.164738	101.238	0.195312	109.952	0.217609	-2.64461	-1.46444	78.6726	94.8036	0.366321	0.167766	1.18017	0.0153136	14832274	14832315	+	14831913	14835092	CDS
AT5G16800	-0.194969	0.11867	-0.268965	0.000744519	1	75	AT5G16800_1	134.32	0.408208	86.9467	0.297669	80.68	0.357585	142.427	0.398	60.5333	0.180574	55.1067	0.153251	57.2667	0.173989	66.68	0.194899	-2.51438	-1.46341	111.093	59.8967	0.365366	0.175678	1.05097	0.000290015	5524736	5524810	-	5524509	5526295	CDS
AT4G17610	-2.09648	1.07308e-07	-0.694079	6.29448e-09	25	123	AT4G17610_25	3.28455	0.210983	6.7561	0.437777	5.53659	0.437704	8.47154	0.369647	3.34959	0.0997271	0	0	0	0	0	0	-11.1113	-1.51607	6.0122	0.837398	0.364028	0.0249318	9.59525	0.033985	9811724	9811846	-	9805652	9814910	CDS
AT5G04360	-2.33965	1.7587e-09	-1.65964	1.43131e-113	23	84	AT5G04360_23	26.3571	0.384973	17.2857	0.24473	26.2024	0.487776	27.1786	0.334529	12.9048	0.0417186	6.86905	0.0252154	24.0357	0.103355	6.84524	0.0321574	-4.53144	-1.50585	24.256	12.6637	0.363002	0.0506115	3.02558	0.00286544	1227251	1227334	+	1221566	1228399	CDS
AT2G23980	-0.437762	0.00364897	-0.0318342	0.525418	4	69	AT2G23980_4	131.942	0.329685	139.928	0.390526	124	0.398807	152.188	0.325684	64.1014	0.162832	89.6957	0.237098	65.8696	0.183331	55.1014	0.156382	-2.45483	-1.47551	137.014	68.692	0.361176	0.184911	0.97932	0.00175789	10202912	10202980	-	10201276	10204011	CDS
AT5G64630	-0.203807	0.227203	0.167768	0.129837	11	66	AT5G64630_11	15.1667	0.316298	16.1818	0.321472	18.2879	0.415914	22.7727	0.360735	9.5	0.310116	4.71212	0.135591	3.90909	0.148094	6.09091	0.12438	-2.58359	-1.50863	18.1023	6.05303	0.353605	0.179545	1.07497	0.0328962	25835776	25835841	+	25833298	25836158	CDS
AT3G16220	-0.733622	1.78649e-05	-0.448038	1.44125e-05	1	133	AT3G16220_1	148.263	0.371513	106.737	0.289837	117.286	0.334166	121.338	0.405553	78.2406	0.160949	112.579	0.243297	101.075	0.251257	115.211	0.288146	-2.11561	-1.52465	123.406	101.776	0.350267	0.235912	0.590956	0.038602	5497794	5497926	+	5497713	5499068	CDS
AT4G12400	-0.638637	8.92782e-05	0.373239	0.000447155	1	74	AT4G12400_1	16.027	0.325149	17.4459	0.330101	14.1486	0.447096	14.6486	0.298042	8.36486	0.189062	7.18919	0.184823	5	0.0973628	11.4054	0.186637	-2.65526	-1.5319	15.5676	7.98986	0.350097	0.164471	1.12336	0.0100591	7338980	7339053	-	7338866	7341239	CDS
AT5G53900	-0.709088	4.72809e-05	-0.375748	1.25639e-07	4	156	AT5G53900_4	61.1218	0.3315	54.1795	0.334343	57.3269	0.326573	81.5321	0.40785	53.4872	0.214858	37.0897	0.1483	52.5064	0.239078	53.5962	0.232058	-2.28596	-1.52048	63.5401	49.1699	0.350066	0.208573	0.765478	0.0104493	21882435	21882590	-	21881375	21883133	CDS
AT3G01770	-0.0604245	0.626899	-0.275692	3.209e-05	3	84	AT3G01770_3	126.024	0.325033	167.667	0.437025	95.881	0.35719	113.179	0.276878	28.6667	0.0639903	42.7024	0.0894315	59.3452	0.142002	44.3929	0.0934243	-3.42129	-1.53837	125.687	43.7768	0.349031	0.0972119	1.88292	0.00112552	276219	276302	-	275582	278386	CDS
AT4G19600	-0.282244	0.0697576	-0.490187	3.53627e-17	6	88	AT4G19600_6	56.0909	0.357981	49.7841	0.322354	51.625	0.366451	50.3295	0.333184	40.5341	0.178617	42.8523	0.193027	37.3523	0.211538	22.3182	0.134805	-2.49756	-1.53731	51.9574	35.7642	0.344993	0.179497	0.96025	0.00417888	10675319	10675406	+	10673619	10676532	CDS
AT1G21610	-0.197617	0.0312672	-0.336637	8.51172e-06	11	92	AT1G21610_11	80.0978	0.39436	51.8913	0.291077	63.9891	0.371619	65.6087	0.314532	33.3478	0.166176	47.6848	0.181812	52.4783	0.244367	63.8152	0.240149	-2.2849	-1.55494	65.3967	49.3315	0.342897	0.208126	0.729954	0.00700203	7577757	7577848	+	7574104	7578643	CDS
AT4G02120	-0.927947	1.41801e-06	-0.621563	3.35437e-22	8	70	AT4G02120_8	78.0429	0.275483	124.857	0.399482	70.3286	0.290787	129.543	0.40582	56.0429	0.124204	51.2857	0.123176	74.5714	0.189055	77.0571	0.174917	-2.7372	-1.5667	100.693	64.7393	0.342893	0.152838	1.1705	0.00181637	942133	942202	+	940873	944097	CDS
AT1G18270	-0.299362	0.00945073	0.10529	0.351979	26	63	AT1G18270_26	118.54	0.336739	152.016	0.307474	141.048	0.365046	179.159	0.36075	31.9524	0.0693333	42.0635	0.128954	25.8254	0.089533	54.9841	0.187542	-3.17538	-1.54913	147.69	38.7063	0.342502	0.118841	1.62625	0.0123809	6289541	6289603	-	6283634	6293772	CDS
AT3G12100	-0.162887	0.444871	-0.187341	0.0323118	7	236	AT3G12100_7	63.8898	0.483339	45.8051	0.30225	32.4915	0.280997	47.2246	0.296711	15.4831	0.121549	32.6864	0.204086	26.2161	0.212108	22.2542	0.198694	-2.47541	-1.58983	47.3528	24.16	0.340824	0.184109	0.885583	0.0149886	3856242	3856477	-	3854741	3857270	CDS
AT4G20340	0.0559735	0.598884	-0.333581	4.01e-06	7	231	AT4G20340_7	27.4199	0.284292	34.7532	0.383471	35.2294	0.440033	31.6623	0.251521	20.1039	0.163996	13.8788	0.118117	15.6277	0.155213	10.8225	0.10036	-2.9236	-1.59323	32.2662	15.1082	0.339829	0.134422	1.33037	0.00188592	10986349	10986579	+	10985011	10987748	CDS
AT1G10130	-0.478545	0.000741438	-0.166789	0.00196013	28	161	AT1G10130_28	72.0621	0.313497	75.6149	0.35966	54.1988	0.277202	101.441	0.407575	29.913	0.11779	55.5404	0.216125	43.4224	0.186705	35.9068	0.141149	-2.63541	-1.57366	75.8292	41.1957	0.339484	0.165442	1.06176	0.00593423	3320622	3320782	+	3311139	3321941	CDS
AT5G22640	-0.794742	2.12586e-05	-0.00201638	0.980956	7	270	AT5G22640_7	443.063	0.356592	393.385	0.343906	348.004	0.350108	397.381	0.305881	162.626	0.132015	223.785	0.213856	186.496	0.166585	187.137	0.195605	-2.52154	-1.56266	395.458	190.011	0.339122	0.177015	0.95888	0.00533799	7531718	7531987	+	7529423	7533641	CDS
AT5G08340	-0.337807	0.00605518	-0.302046	0.000265795	5	126	AT5G08340_5	27.5	0.253351	41.1032	0.423612	23.1429	0.268466	43.7143	0.406237	29.7222	0.234702	26.2857	0.193221	29.9206	0.227335	19.0952	0.157631	-2.31632	-1.60419	33.8651	26.256	0.337916	0.203222	0.712122	0.0270843	2685542	2685667	+	2683901	2685682	CDS
AT1G66980	-0.592491	0.00318185	-0.269887	0.00108101	6	87	AT1G66980_6	59.6322	0.541133	33.0345	0.439206	18.2644	0.187922	19.2644	0.176315	21.2069	0.138322	5.1954	0.044645	7.68966	0.0755269	4.27586	0.0461904	-3.8756	-1.74714	32.5489	9.59195	0.336144	0.076171	2.12846	0.00939061	25000382	25000468	-	24997491	25001961	CDS
AT3G43220	-0.758347	0.0250184	-0.340763	2.00016e-08	9	73	AT3G43220_9	55.0411	0.287361	91.8904	0.515658	38.3973	0.266145	50.7808	0.270721	14.8904	0.0556694	17.7808	0.0763397	11.0959	0.0554484	8.0137	0.0422188	-4.15427	-1.63735	59.0274	12.9452	0.334971	0.0574191	2.51691	0.000176967	15200473	15200545	-	15197123	15202653	CDS
AT5G13690	-1.44412	3.02782e-08	-1.16581	4.95066e-62	5	120	AT5G13690_5	22.3417	0.336938	12.3417	0.208011	22.2083	0.351863	31.825	0.44232	12.7667	0.0722911	22.7583	0.168637	7.63333	0.0464896	13.7167	0.112327	-3.48481	-1.62962	22.1792	14.2188	0.334783	0.0999361	1.85519	0.0111881	4416885	4417004	+	4415808	4420159	CDS
AT1G30410	-0.0144527	0.958502	0.120131	0.0719485	2	133	AT1G30410_2	37	0.354597	43.6842	0.301113	37.7744	0.394596	34.6015	0.282904	26.9023	0.232383	22.8346	0.238373	16.2857	0.211302	10.4511	0.122793	-2.36061	-1.59763	38.265	19.1184	0.333303	0.201213	0.762978	0.0340619	10739690	10739822	+	10739357	10747017	CDS
AT5G51660	-0.127424	0.17329	0.0333609	0.719486	8	108	AT5G51660_8	34.4537	0.312367	37.0185	0.332236	19.8889	0.33967	38.75	0.341343	9.16667	0.0795356	15.2222	0.215283	9.15741	0.129782	6.99074	0.163826	-2.85589	-1.59423	32.5278	10.1343	0.331404	0.147107	1.26166	0.0249417	20982933	20983040	+	20980250	20989268	CDS
AT3G03320	-0.0658996	0.56578	0.282891	0.0269875	7	92	AT3G03320_7	43.0435	0.278364	52.4565	0.387193	53.7717	0.424551	54.4891	0.234239	27.0109	0.243526	27.6522	0.176848	21.5543	0.153471	27.6522	0.211574	-2.3705	-1.63594	50.9402	25.9674	0.331087	0.196355	0.734558	0.0282995	783135	783226	+	781872	783289	CDS
AT3G07180	-0.467182	0.00253744	-0.67324	1.56011e-48	8	136	AT3G07180_8	59.4265	0.405584	71.3309	0.419662	42.1397	0.292911	31.9412	0.200264	21.5147	0.0780138	28.0074	0.117796	18.875	0.077762	43.7426	0.189486	-3.2126	-1.66153	51.2096	28.0349	0.329605	0.115764	1.55107	0.00826605	2283890	2284025	-	2282455	2285475	CDS
AT1G01790	-2.38054	1.06075e-09	-1.55862	6.35082e-81	10	224	AT1G01790_10	101.826	0.354729	80.7634	0.262775	71.2143	0.351939	115.96	0.343263	28.4911	0.0300095	34.7768	0.0448066	34.9152	0.0457881	41.4866	0.0597386	-4.51316	-1.61813	92.4408	34.9174	0.328177	0.0450857	2.89503	0.000119583	288177	288400	+	284781	290869	CDS
AT1G58180	-0.411923	0.154264	-0.879571	3.35831e-14	8	115	AT1G58180_8	193.609	0.270834	269.704	0.351115	195.33	0.342755	224.157	0.346897	150.626	0.133002	276.548	0.209412	222.826	0.208954	232.904	0.197124	-2.44191	-1.61667	220.7	220.726	0.3279	0.187123	0.82524	0.00687072	21539054	21539168	-	21538010	21539711	CDS
AT3G27340	-0.362352	0.00662831	-0.136997	0.106283	3	113	AT3G27340_3	179.071	0.285068	132.115	0.258612	172.531	0.39932	213.956	0.3645	58.6814	0.0978049	57.7345	0.0966554	57.7876	0.0931319	48.4071	0.0826233	-3.43671	-1.63554	174.418	55.6527	0.326875	0.0925539	1.80117	0.000412715	10122419	10122531	+	10121303	10122692	CDS
AT3G19520	-0.405335	0.00508997	-0.455242	1.82565e-12	5	71	AT3G19520_5	80.662	0.280447	121.085	0.399906	59.1268	0.233761	115.141	0.387435	64.338	0.15559	71.5915	0.162645	57.5352	0.134422	57.2394	0.138759	-2.76222	-1.65533	94.0035	62.6761	0.325387	0.147854	1.10689	0.00622809	6773803	6773873	+	6772773	6774209	CDS
AT3G45190	-0.600758	1.97767e-05	-0.0485494	0.396262	17	287	AT3G45190_17	77.6132	0.267925	95.9443	0.342994	86.7352	0.350481	100.056	0.33929	13.885	0.0520986	29.6411	0.131694	23.6237	0.129677	20.3972	0.120385	-3.29716	-1.62896	90.0871	21.8868	0.325172	0.108464	1.6682	0.0109633	16547232	16547518	-	16541994	16548161	CDS
AT1G72710	-0.856793	1.71509e-06	-0.625871	1.65993e-47	3	93	AT1G72710_3	198.462	0.333761	217.538	0.320679	175.032	0.333918	205.409	0.306379	57.8817	0.0565195	55.5161	0.0644614	48.1398	0.0595734	50.7097	0.0665105	-4.02	-1.62824	199.11	53.0618	0.323684	0.0617662	2.39176	4.60514e-07	27373651	27373743	+	27372553	27376178	CDS
AT2G41700	-0.276965	0.0688654	0.471097	8.09239e-10	25	455	AT2G41700_25	57.6286	0.329551	61.3209	0.251893	57.9802	0.375427	68.8264	0.334153	4.18242	0.0256328	7.8	0.0674895	11.1165	0.105407	7.96923	0.0727425	-4.05052	-1.64634	61.439	7.76703	0.322756	0.067818	2.40418	0.00888772	17389993	17390447	-	17383239	17396110	CDS
AT3G59300	-0.663286	0.000123359	-0.847891	2.07969e-20	4	109	AT3G59300_4	75.211	0.395528	35.1376	0.302481	41	0.296897	55.4954	0.284154	33.5138	0.0990235	69.7156	0.254581	46.3853	0.200288	31.7615	0.145222	-2.60335	-1.65761	51.711	45.344	0.319765	0.174779	0.945739	0.0424684	21919704	21919812	+	21918667	21921877	CDS
AT1G48090	-0.836641	8.94869e-06	-0.277527	0.0175505	51	139	AT1G48090_51	23.4173	0.315511	26.9856	0.35475	26.9137	0.418013	15.1511	0.18653	1.92086	0.0137468	1.08633	0.0159982	2.25899	0.033957	0.726619	0.0199337	-5.66988	-1.71007	23.1169	1.4982	0.318701	0.0209089	3.95981	5.08823e-05	17753055	17753193	-	17732582	17758194	CDS
AT1G68890	-0.363731	0.0127014	0.388178	1.27632e-11	18	85	AT1G68890_18	105.906	0.315926	88.4471	0.274508	64.7882	0.335229	98.2824	0.342215	5.25882	0.0198637	1.14118	0.00565702	2.6	0.0140645	6.95294	0.043026	-5.95248	-1.66281	89.3559	3.98824	0.31697	0.0206528	4.28967	0.00542066	25902880	25902964	+	25896988	25906553	CDS
AT1G03090	0.0623061	0.624408	-0.0419655	0.789376	6	301	AT1G03090_6	340.904	0.29266	555.272	0.35282	334.674	0.288134	484.857	0.333772	162.216	0.131163	361.894	0.241403	248.256	0.213329	337.542	0.23563	-2.32383	-1.66349	428.927	277.477	0.316847	0.205381	0.660338	0.042717	741208	741508	+	739715	743819	CDS
AT3G07060	-0.175374	0.0343103	-0.244791	0.00354849	9	117	AT3G07060_9	11.9744	0.268462	10.4615	0.359008	9.03419	0.241755	28.2821	0.395372	5.76923	0.0930301	4.71795	0.0957909	4.51282	0.0611771	4.79487	0.124915	-3.46049	-1.69056	14.938	4.94872	0.316149	0.0937282	1.76994	0.000762052	2234772	2234888	+	2232760	2236913	CDS
AT3G52340	0.188837	0.0222872	0.0725942	0.517633	3	132	AT3G52340_3	96.3106	0.326691	163.121	0.431573	61.3258	0.271908	59.1742	0.227275	46.8106	0.181277	43.0379	0.204769	29.9545	0.154032	42.9394	0.221804	-2.40575	-1.71066	94.983	40.6856	0.314362	0.190471	0.695094	0.0300538	19407275	19407406	+	19407157	19409182	CDS
AT1G08660	-0.823407	2.50173e-05	-0.399804	5.4265e-11	9	126	AT1G08660_9	54.746	0.25603	59.7143	0.321145	49.8651	0.359719	78.7698	0.311572	8.12698	0.0353057	7.19048	0.0350178	8.56349	0.0364725	11.6984	0.0514028	-4.6797	-1.69044	60.7738	8.89484	0.312116	0.0395497	2.98926	3.68714e-06	2759280	2759405	-	2757116	2759677	CDS
AT4G17330	-0.959603	3.24695e-07	-0.00636877	0.957009	13	153	AT4G17330_13	84.6667	0.303258	112.712	0.442711	61.2092	0.252782	77.8235	0.248865	19.3922	0.0584691	20.6013	0.0975057	18.6275	0.0992834	27.8366	0.169834	-3.33617	-1.72189	84.1029	21.6144	0.311904	0.106273	1.61428	0.00721858	9694823	9694975	-	9689263	9697172	CDS
AT1G27595	-0.644478	6.86595e-05	-0.126028	0.0639905	16	234	AT1G27595_16	33.359	0.328201	49.3504	0.421946	23.5342	0.290427	33.0342	0.205965	5.80769	0.0414133	3.76068	0.0326637	2.38889	0.0227641	4.12393	0.0345084	-4.96098	-1.72887	34.8194	4.0203	0.311635	0.0328374	3.23211	3.17511e-05	9599701	9599934	+	9592293	9602917	CDS
AT5G26760	-0.0046104	0.971064	-0.0654192	0.240541	5	210	AT5G26760_5	63.6238	0.310924	65.3	0.325506	47.4238	0.263154	85.4952	0.346398	21.9381	0.090315	20.2762	0.0936502	23.7333	0.137692	30.5571	0.188924	-3.03752	-1.69003	65.4607	24.1262	0.311496	0.127645	1.34749	0.00894506	9405755	9405964	-	9403869	9407170	CDS
AT1G56140	-0.922444	2.92804e-06	-0.397612	4.76988e-09	15	87	AT1G56140_15	36.4598	0.310792	30.0345	0.265547	33.7471	0.282337	42.4138	0.382082	5.83908	0.0283623	12.023	0.0919736	10.954	0.0828021	15.3908	0.132568	-3.77298	-1.70287	35.6638	11.0517	0.31019	0.0839265	2.0701	0.0197037	21005720	21005806	-	21001708	21007725	CDS
AT1G21700	-0.33707	0.00115608	-0.352553	1.18582e-10	4	195	AT1G21700_4	47.5949	0.319625	34.2359	0.232909	38.7026	0.302109	66.5026	0.381004	16.3436	0.0820523	18.2103	0.0825376	19.2923	0.105545	25.8308	0.131045	-3.34551	-1.71667	46.759	19.9192	0.308912	0.100295	1.62884	0.000313986	7621354	7621548	-	7620156	7623978	CDS
AT1G43130	-0.933981	0.000125006	-0.99853	7.06598e-36	5	88	AT1G43130_5	64.9886	0.296853	45.7159	0.245608	48.3409	0.286373	86.0227	0.380291	18.4432	0.0492803	40.75	0.105881	17.2614	0.0550511	15.8523	0.0532764	-3.99894	-1.74415	61.267	23.0767	0.302281	0.0658722	2.25479	0.000883077	16230087	16230174	-	16228661	16231158	CDS
AT5G45190	-0.532137	0.000487038	-0.407552	6.34175e-12	2	89	AT5G45190_2	58.3708	0.272391	54.618	0.294911	52.764	0.354302	56.0449	0.276713	32.4719	0.122627	39.1124	0.157652	40.9326	0.173648	34.0674	0.140941	-2.76136	-1.7471	55.4494	36.6461	0.299579	0.148717	1.01426	0.000408117	18279031	18279119	-	18277808	18280733	CDS
AT1G06840	-1.04995	1.9947e-06	-0.773151	1.01356e-25	10	132	AT1G06840_10	35.7197	0.351178	23.6818	0.266838	13.6894	0.191096	21.6061	0.388763	3.75	0.0203887	2.46212	0.0200855	3.50758	0.0305788	4.79545	0.0448831	-5.1907	-1.79159	23.6742	3.62879	0.299469	0.028984	3.39911	9.58326e-05	2101006	2101137	-	2097854	2103208	CDS
AT5G57590	-0.733137	0.00145089	-0.300777	0.000729086	6	85	AT5G57590_6	14.2941	0.224739	25.9059	0.397674	9.37647	0.202456	22.6235	0.365141	6.2	0.0897123	1.16471	0.0168692	8.15294	0.121617	3.25882	0.0508772	-4.17611	-1.81045	18.05	4.69412	0.297502	0.069769	2.36565	0.0257727	23319966	23320050	-	23318593	23322687	CDS
AT1G22430	-0.37975	0.00924692	-0.191062	0.0208371	6	140	AT1G22430_6	141.257	0.306565	129.479	0.286572	114.343	0.307237	143.25	0.288167	91.1357	0.17641	96.1286	0.186789	70.8786	0.166746	66.8286	0.142826	-2.57886	-1.75159	132.082	81.2429	0.297135	0.168193	0.827273	0.00108818	7920893	7921032	+	7919235	7921594	CDS
AT5G66180	-0.547246	6.05557e-05	-0.527071	2.9915e-08	7	98	AT5G66180_7	42.7551	0.365074	22.2551	0.239282	35.8469	0.274185	55.0714	0.30926	22.8061	0.168893	24.5102	0.119522	29.6531	0.16268	28.6122	0.163743	-2.71521	-1.76921	38.9821	26.3954	0.29695	0.153709	0.946005	0.00168853	26450426	26450523	+	26448952	26450919	CDS
AT5G62980	-0.0316671	0.753863	0.189962	0.0591858	2	304	AT5G62980_2	111.523	0.272922	108.635	0.282039	115.661	0.367006	116.319	0.261137	52.1184	0.178814	70.0428	0.198721	49.7895	0.142804	70.0066	0.221367	-2.44951	-1.77068	113.035	60.4893	0.295776	0.185427	0.678828	0.00869718	25276581	25276884	+	25276384	25277083	CDS
AT1G26170	-0.976866	2.69761e-06	-0.510158	1.35851e-15	12	106	AT1G26170_12	30.4811	0.296584	35.1792	0.350745	18.6887	0.227051	26.4906	0.299905	8.32075	0.0714149	7.23585	0.0657549	3.19811	0.0361939	7	0.0709517	-4.08488	-1.78533	27.7099	6.43868	0.293571	0.0610789	2.29955	0.000506623	9050068	9050173	-	9047539	9054438	CDS
AT4G21410	-1.19154	9.6061e-07	-1.31716	8.64815e-52	2	74	AT4G21410_2	79.5946	0.256333	64.2297	0.229516	71.527	0.387194	90.7973	0.301124	79.3243	0.133517	131.459	0.178164	91.5135	0.155021	100.122	0.154972	-2.69325	-1.79692	76.5372	100.605	0.293542	0.155419	0.89633	0.0061088	11403020	11403093	-	11402463	11405025	CDS
AT1G48840	-0.0106644	0.949646	0.399218	6.80912e-09	4	75	AT1G48840_4	30.76	0.261592	45.52	0.342397	29.8533	0.296337	34.7867	0.272538	3.61333	0.0410123	4.16	0.0457579	12	0.168219	4.44	0.0614574	-3.91337	-1.77776	35.23	6.05333	0.293216	0.0791117	2.13562	0.017478	18062769	18062843	+	18061931	18064811	CDS
AT5G11700	-0.43143	0.00426989	-0.215971	0.000298529	6	102	AT5G11700_6	143.314	0.315422	129.029	0.286348	99.1471	0.248179	178.951	0.321922	49.049	0.0844181	106.108	0.180441	93.3333	0.181743	92.5294	0.191065	-2.72115	-1.77864	137.61	85.2549	0.292968	0.159417	0.942506	0.0391718	3764880	3764981	-	3762961	3771123	CDS
AT1G32380	-0.647432	5.67227e-05	-0.106379	0.203509	1	412	AT1G32380_1	25.8447	0.271288	30.068	0.268391	23.4053	0.207149	50.9709	0.409235	8.10922	0.0560733	14.0146	0.106088	18.1286	0.134088	20.6311	0.207581	-3.14005	-1.83499	32.5722	15.2209	0.289016	0.125958	1.30506	0.0365525	11682177	11682588	+	11682033	11684229	CDS
AT1G33270	-0.216068	0.235415	0.0237974	0.777767	2	174	AT1G33270_2	57.1379	0.296128	51.3391	0.201461	42.5345	0.23943	75.8621	0.417112	13.4253	0.0716102	35.3333	0.166127	21.4828	0.165826	26.7586	0.153964	-2.92123	-1.84774	56.7184	24.25	0.288533	0.139382	1.07349	0.0299785	12068655	12068828	-	12068324	12070157	CDS
AT1G25375	-1.04611	2.02038e-05	-0.561	9.401e-13	6	71	AT1G25375_6	14	0.187416	21.2254	0.324639	17.0845	0.262393	27.6901	0.376797	11.2535	0.0855074	9.05634	0.0850844	10.7183	0.147458	9.11268	0.116298	-3.24212	-1.84428	20	10.0352	0.287811	0.108587	1.39784	0.00311448	8901648	8901718	-	8900279	8903220	CDS
AT5G51140	-0.760687	2.59994e-05	-0.460512	5.0543e-10	5	223	AT5G51140_5	70.4888	0.246104	96.6816	0.308677	76.843	0.310746	102.045	0.283317	32.1973	0.0791892	38.7444	0.0971814	62.9058	0.158818	45.7982	0.12571	-3.16703	-1.80605	86.5146	44.9114	0.287211	0.115225	1.36098	0.00512903	20785114	20785336	-	20784103	20786793	CDS
AT1G32750	-0.508832	0.000115223	-0.0570134	0.531309	15	99	AT1G32750_15	27.3535	0.257154	31.8687	0.25697	29.4848	0.289939	51.3333	0.34165	7.44444	0.0500629	16.1111	0.160298	3.32323	0.0304686	12.3636	0.133342	-3.72615	-1.8138	35.0101	9.81061	0.286428	0.093543	1.91235	0.042162	11853946	11854044	-	11846385	11856261	CDS
AT5G23210	-0.407441	5.51149e-05	0.0132196	0.85842	10	109	AT5G23210_10	228.78	0.274649	260.468	0.354301	140.11	0.232297	240.44	0.283699	37.633	0.0446118	69.9725	0.0840006	57.7156	0.0706743	81.0642	0.083367	-3.86673	-1.8212	217.45	61.5963	0.286236	0.0706634	2.04553	0.000504822	7814579	7814687	+	7810892	7814837	CDS
AT5G13590	-0.0284136	0.810745	0.0700745	0.394743	4	84	AT5G13590_4	59.9286	0.295373	46.8571	0.256956	60.131	0.362134	48.119	0.230074	26.4762	0.125344	17.75	0.106637	9.40476	0.0660262	24.4881	0.182395	-3.15023	-1.82626	53.7589	19.5298	0.286135	0.1201	1.32398	0.0150016	4376495	4376578	-	4374718	4378647	CDS
AT2G48110	0.388417	0.0127282	0.0495731	0.514428	10	137	AT2G48110_10	35.4453	0.25973	30.3504	0.254457	28.5547	0.273261	56.3869	0.35527	7.82482	0.0534489	9.12409	0.0726583	4.57664	0.044252	5.35766	0.0439126	-4.25394	-1.82102	37.6843	6.7208	0.285679	0.053568	2.43292	5.76762e-05	19676665	19676801	+	19673370	19679494	CDS
AT1G78970	0.307411	0.208931	0.626793	2.42227e-06	6	92	AT1G78970_6	88.4348	0.273193	74.5435	0.330756	50.1522	0.251764	90.4022	0.285614	15.9457	0.0840997	19.8913	0.159623	22.9348	0.137878	4.52174	0.050551	-3.34592	-1.81647	75.8832	15.8234	0.285332	0.108038	1.52945	0.0240684	29704759	29704850	+	29703414	29707715	CDS
AT5G21222	-0.599594	8.06497e-05	-0.371428	8.50466e-09	5	171	AT5G21222_5	75.2222	0.257751	75.4327	0.282875	61.6667	0.300912	69.2222	0.285452	6.08772	0.0162311	13.0643	0.0405171	4.18129	0.0123469	10.0234	0.0317622	-5.47167	-1.82974	70.386	8.33918	0.281748	0.0252143	3.64192	0.00260714	7210034	7210204	+	7209422	7213700	CDS
AT5G35560	-0.439976	0.000589215	-0.297715	2.96967e-10	10	81	AT5G35560_10	31.5802	0.197083	40.9136	0.24802	30.5432	0.286788	65.8765	0.393356	1.85185	0.00912916	8.69136	0.0445843	9.40741	0.0583361	5.65432	0.0318417	-5.08376	-1.87566	42.2284	6.40123	0.281312	0.0359728	3.2081	0.00828826	13744580	13744660	-	13742458	13747464	CDS
AT1G14710	-0.24098	0.0376465	-0.27544	8.89201e-07	2	105	AT1G14710_2	90.2571	0.220226	110.162	0.266055	110.857	0.320496	143.143	0.292998	58.2857	0.108038	64.9524	0.126021	67	0.153855	61.3048	0.151737	-2.90484	-1.87645	113.605	62.8857	0.274944	0.134913	1.02839	0.000866373	5062962	5063066	-	5062168	5064697	CDS
AT1G12930	-0.660748	0.000754118	-0.555207	1.60078e-17	5	178	AT1G12930_5	35.4438	0.287326	23.4157	0.293298	12.7921	0.156545	37.0899	0.361968	3.17416	0.0171545	1.12921	0.00692682	1.89326	0.0135246	4.22472	0.0291103	-6.08737	-1.92755	27.1854	2.60534	0.274784	0.016679	4.15981	0.000442931	4399736	4399913	-	4398588	4405495	CDS
AT2G33435	-0.518291	0.00105311	0.0375466	0.586182	7	119	AT2G33435_7	41.958	0.319318	33.916	0.280717	22.5294	0.219154	46.5882	0.278638	15.4118	0.1171	9.42017	0.0767671	7.55462	0.0927855	8.10084	0.0685938	-3.52332	-1.87832	36.2479	10.1218	0.274457	0.0888116	1.64501	0.000373676	14172157	14172275	+	14166037	14173226	CDS
AT5G65970	-1.1084	3.1025e-05	-0.914528	6.36547e-22	9	103	AT5G65970_9	23.3592	0.324101	23.9223	0.334937	12.4854	0.180929	24.5825	0.256722	11.1068	0.0831005	14.8932	0.128955	8.28155	0.0721672	19.1262	0.133911	-3.30931	-1.90794	21.0874	13.3519	0.274172	0.104533	1.40137	0.00372162	26389233	26389335	-	26387509	26390407	CDS
AT2G28310	-0.605749	7.32044e-05	-0.510015	6.25178e-15	2	89	AT2G28310_2	61.3146	0.261763	31.5281	0.203653	35.9326	0.25646	77.9663	0.374454	31.4831	0.117504	23.236	0.111817	27.9438	0.115247	32.1798	0.145506	-3.03701	-1.90245	51.6854	28.7107	0.274082	0.122518	1.13456	0.0038945	12085793	12085881	+	12085773	12087888	CDS
AT3G12520	-1.44184	0.0002135	-1.47753	1.22592e-69	3	83	AT3G12520_3	12.1205	0.197158	14.0602	0.314152	15.6627	0.346645	16.8795	0.234477	7.59036	0.065529	8.53012	0.0666605	3.38554	0.0244837	0.325301	0.00244913	-5.46607	-1.9085	14.6807	4.95783	0.273108	0.0397806	3.55758	0.048384	3968575	3968657	-	3967976	3971891	CDS
AT3G19670	-0.482965	0.0146094	-0.153585	0.0178851	13	98	AT3G19670_13	34.1837	0.261921	29.5102	0.2186	30.551	0.31681	41.2857	0.293239	21	0.144588	14.9388	0.128577	26.1735	0.187814	30.949	0.226023	-2.57684	-1.88865	33.8827	23.2653	0.272642	0.17175	0.688193	0.0244375	6832065	6832162	-	6828242	6836582	CDS
AT1G49730	-0.367552	0.0133207	-0.214333	0.00369454	4	67	AT1G49730_4	60.597	0.275612	60.3433	0.24933	58.4776	0.279185	85.4776	0.282558	29.5821	0.10803	15.7761	0.0587325	16.6716	0.0610827	18.4478	0.0654403	-3.81674	-1.88181	66.2239	20.1194	0.271671	0.0733214	1.93493	0.00192328	18403493	18403559	-	18402618	18405638	CDS
AT2G28360	-0.879312	5.61406e-06	-0.364941	1.02868e-07	11	192	AT2G28360_11	18.7865	0.228778	21.5312	0.262707	18.1771	0.262326	35.4896	0.32993	8.61458	0.0686504	9.875	0.1082	6.44792	0.0901439	5.72396	0.0612782	-3.64323	-1.8967	23.4961	7.66536	0.270935	0.0820681	1.74653	0.000539381	12127876	12128067	-	12124604	12129879	CDS
AT5G23050	-0.0636407	0.466531	-0.66023	8.18375e-26	9	87	AT5G23050_9	88.2069	0.241309	96.7126	0.270301	92.4943	0.339003	105.54	0.230948	79.4943	0.139061	78.6667	0.15093	54.2989	0.122755	84.3333	0.205078	-2.72154	-1.90335	95.7385	74.1983	0.27039	0.154456	0.818192	0.00728793	7733839	7733925	-	7731513	7735399	CDS
AT3G55070	-0.0744838	0.311099	-0.479941	5.97783e-16	5	142	AT3G55070_5	79.8732	0.419242	30.7042	0.171405	45.7465	0.241959	47.6479	0.24545	33.8732	0.111236	30.5634	0.124542	29.2465	0.110218	41.4366	0.132123	-3.0688	-1.96808	50.993	33.7799	0.269514	0.11953	1.10072	0.022551	20410294	20410435	+	20408377	20410887	CDS
AT3G56140	-0.0440397	0.753208	-0.421898	3.40887e-10	3	186	AT3G56140_3	90.4409	0.203702	102.495	0.234079	81.7204	0.247513	156.489	0.391808	47.5161	0.0886071	89.5323	0.150169	44.5215	0.0899221	106.828	0.211488	-2.98708	-1.93915	107.786	72.0995	0.269276	0.135047	1.04793	0.0338212	20831118	20831303	+	20829407	20832669	CDS
AT5G27410	-1.14056	0.000258251	-1.06238	2.31267e-36	27	80	AT5G27410_27	20.7125	0.265078	13.4375	0.163352	28.95	0.374316	25.8375	0.272142	16.775	0.106077	18.3	0.109714	9.5625	0.0545774	14.65	0.0828399	-3.55352	-1.95617	22.2344	14.8219	0.268722	0.0883019	1.59735	0.00331088	9682072	9682151	+	9676362	9682468	CDS
AT5G45560	-1.35203	0.000126575	-0.634672	1.25316e-10	18	73	AT5G45560_18	10.7534	0.340637	7.72603	0.25124	4.83562	0.12033	15.5068	0.35251	2.80822	0.0631765	2.80822	0.0523457	0.657534	0.0129322	1.79452	0.0195902	-5.04672	-2.02644	9.70548	2.01712	0.266179	0.0370112	3.02028	0.00546462	18469986	18470058	+	18465561	18470752	CDS
AT3G50380	-1.57383	7.51316e-06	-0.0784295	0.28079	34	596	AT3G50380_34	7.01678	0.12818	10.8356	0.244198	4.53859	0.156732	21.5168	0.53182	0.411074	0.00582368	1.00671	0.0248192	0	0	0	0	-9.44224	-2.14556	10.9769	0.354446	0.265233	0.00766073	7.29667	0.0246887	18696743	18697338	-	18686527	18700533	CDS
AT2G43400	0.0176941	0.886806	-0.143673	0.0915742	12	93	AT2G43400_12	93.6452	0.292367	83.3333	0.217774	88.0968	0.272107	122.613	0.277709	51.3871	0.138787	76.0108	0.160108	64.9677	0.171012	68.6452	0.162014	-2.66639	-1.92484	96.922	65.2527	0.264989	0.15798	0.741556	0.0010178	18023957	18024049	+	18021304	18025041	CDS
AT1G55810	-0.376544	0.00470342	-0.25372	0.0169005	6	133	AT1G55810_6	70.6541	0.209732	137.707	0.312459	97.5639	0.280197	129.466	0.255895	42.782	0.115907	76.812	0.163521	43.0301	0.0936729	46.4662	0.11171	-3.07495	-1.93338	108.848	52.2726	0.264571	0.121203	1.14158	0.00204638	20862295	20862427	+	20861193	20864003	CDS
AT1G54170	-0.539	0.000141355	-0.353939	1.71444e-06	8	73	AT1G54170_8	42.9315	0.271794	45.8356	0.319035	21.8904	0.191399	48.7808	0.275538	32.8493	0.15523	34.726	0.158867	20.2055	0.123376	27.1096	0.179456	-2.7097	-1.94316	39.8596	28.7226	0.264441	0.154232	0.766534	0.00887777	20222776	20222848	-	20221353	20224919	CDS
AT1G71440	-0.454559	0.000109685	-0.538488	4.62703e-15	10	200	AT1G71440_10	48.275	0.34374	30.02	0.219644	18.925	0.180107	39.805	0.312451	6.185	0.0297302	10.02	0.0542309	17.315	0.0967389	13.12	0.0794884	-4.07488	-1.96969	34.2563	11.66	0.263985	0.0650471	2.1052	0.00512843	26923051	26923250	-	26921271	26924373	CDS
AT5G45940	0.0296905	0.889053	-0.135366	0.303153	1	35	AT5G45940_1	23.7143	0.197581	29.2571	0.269551	38.0571	0.340635	33.0571	0.244566	11.2857	0.0981661	22.8857	0.176145	17.9714	0.126682	22.0571	0.175778	-2.83567	-1.95406	31.0214	18.55	0.263083	0.144193	0.881605	0.0161161	18629872	18629906	-	18629665	18630597	CDS
AT4G02070	-0.160686	0.25513	-0.07089	0.655333	6	129	AT4G02070_6	8.17054	0.248945	8.65116	0.260839	6.00775	0.225597	11.2713	0.314287	0.00775194	0.000186096	0.449612	0.0109695	0	0	0	0	-11.4985	-1.94072	8.52519	0.114341	0.262417	0.00278889	9.55781	0.0111131	908132	908260	+	906079	912930	CDS
AT4G00590	0.133628	0.521246	-0.244793	0.0382431	7	94	AT4G00590_7	21.3404	0.251064	12.1277	0.237144	12.5426	0.216479	27.4574	0.343547	6.59574	0.0808262	4.31915	0.0585355	7.45745	0.0859867	10.617	0.122509	-3.57309	-1.95479	18.367	7.24734	0.262059	0.0869643	1.6183	0.00139752	254275	254368	+	252835	254880	CDS
AT2G45540	-0.647477	2.87251e-05	-0.0327654	0.836857	8	162	AT2G45540_8	43.3457	0.195245	45.0926	0.189941	43.2778	0.248348	96.1111	0.404091	9.76543	0.0386007	17.8519	0.0758377	7.37654	0.0436668	16.2469	0.0727524	-4.17859	-2.01746	56.9568	12.8102	0.259406	0.0577144	2.16113	0.00089409	18760451	18760612	-	18757881	18772229	CDS
AT2G26780	-0.198743	0.0970017	0.207973	0.0407911	17	743	AT2G26780_17	29.5491	0.192986	29.1655	0.241262	28.2705	0.220373	42.7349	0.380661	2.70121	0.0167728	1.91925	0.0194408	1.60296	0.0203673	1.98654	0.0304343	-5.55956	-2.00004	32.43	2.05249	0.258821	0.0217538	3.55953	1.73917e-05	11415348	11416090	+	11410125	11423598	CDS
AT3G28430	-0.693542	4.24516e-05	-0.106875	0.0912231	4	116	AT3G28430_4	19.8534	0.266865	22.6207	0.236614	27.0948	0.385281	12.2241	0.14405	3.06897	0.0343745	6.43966	0.0650507	3.93103	0.0585543	0.767241	0.00833629	-4.95132	-2.03914	20.4483	3.55172	0.258203	0.0415789	2.91217	0.0166353	10658442	10658557	-	10657441	10662404	CDS
AT5G66030	-0.852821	2.01604e-06	-0.764579	1.44408e-45	13	92	AT5G66030_13	64.6522	0.303482	44.587	0.221164	33	0.203702	71.2283	0.302764	3.79348	0.0106705	15.4457	0.0430245	7.56522	0.025513	18.1304	0.0551365	-5.1406	-1.97908	53.3668	11.2337	0.257778	0.0335861	3.16152	0.00662025	26407522	26407613	-	26405133	26409888	CDS
AT5G02880	-0.169309	0.215974	-0.218378	0.00276091	9	333	AT5G02880_9	60.9399	0.287682	49.9099	0.277973	42.982	0.247648	44.4715	0.208413	23.6667	0.090845	23.9069	0.105325	23.7868	0.13428	40.3694	0.200227	-2.98112	-1.98014	49.5758	27.9324	0.255429	0.132669	1.00099	0.0204745	665922	666254	+	662643	668847	CDS
AT2G27900	-0.150708	0.242431	0.0222629	0.742637	20	72	AT2G27900_20	57.1944	0.235092	71.8472	0.267847	62.5417	0.277026	83.2917	0.234831	9.75	0.0388367	29.0694	0.109481	13.9722	0.0528669	13.8194	0.0588582	-4.05145	-1.98286	68.7188	16.6528	0.253699	0.0650108	2.06859	0.0059223	11884089	11884160	+	11877654	11885238	CDS
AT5G44750	-1.63493	8.00656e-05	-1.04699	3.12097e-30	16	340	AT5G44750_16	22.7529	0.222323	31.2118	0.261212	15.9647	0.171985	40.5118	0.358494	5.03235	0.0215598	14.5706	0.0540315	13.1971	0.0626309	14.2176	0.0578806	-4.46333	-2.0314	27.6103	11.7544	0.253504	0.0490257	2.43193	0.00224397	18057198	18057537	+	18052669	18059581	CDS
AT3G06510	-0.428112	0.000173436	0.0329566	0.716575	6	102	AT3G06510_6	245.451	0.26292	211.912	0.242816	173.422	0.24986	210.804	0.25776	70.3529	0.0757115	81.0294	0.0962147	64.4412	0.089214	73.9608	0.102583	-3.46817	-1.98152	210.397	72.4461	0.253339	0.0909307	1.48665	0.000289708	2018189	2018290	+	2016450	2019533	CDS
AT1G44910	-0.283284	0.00202368	-0.113686	0.10371	27	46	AT1G44910_27	38.587	0.190315	44.2609	0.279602	38.8696	0.250668	65.587	0.28609	38.7609	0.168886	43.413	0.202675	32.6304	0.140237	28.3261	0.124169	-2.67808	-2.00842	46.8261	35.7826	0.251669	0.158992	0.669655	0.0177034	16982662	16982707	+	16975930	16982818	CDS
AT5G20580	-0.264696	0.336382	-0.309028	0.000727472	7	618	AT5G20580_7	19.4773	0.205834	27.0566	0.271939	20.2961	0.291002	26.1974	0.228783	6.67799	0.0579431	5.02913	0.0434821	7.57767	0.0640122	10.4353	0.113262	-3.93511	-2.01698	23.2569	7.43002	0.24939	0.0696749	1.91812	0.0037858	6960306	6960923	-	6958790	6962592	CDS
AT1G58060	-0.567052	0.000258613	-0.230503	0.000387123	9	242	AT1G58060_9	19.8719	0.263586	31.7355	0.28289	23.624	0.274315	18.6322	0.176198	6.72314	0.0605262	6.7686	0.049708	7.50413	0.0730903	9.35537	0.0854477	-3.92492	-2.02904	23.4659	7.58781	0.249247	0.0671931	1.89588	0.000187181	21491825	21492066	-	21489480	21501775	CDS
AT3G12020	-0.607021	1.82462e-05	-0.314066	3.1074e-06	13	403	AT3G12020_13	48.6278	0.309891	31.1737	0.190078	24.1191	0.183429	45.3077	0.30522	18.9206	0.0822737	14.5732	0.0778859	22.2953	0.121991	19.8759	0.140617	-3.28781	-2.06107	37.3071	18.9163	0.247154	0.105692	1.22673	0.00601131	3830234	3830636	+	3827016	3834146	CDS
AT3G09560	0.00557041	0.970635	0.412307	5.6996e-09	7	92	AT3G09560_7	36.75	0.241077	35.8913	0.243324	26.837	0.271801	35.0109	0.230311	9.03261	0.0741508	11.1739	0.086524	9.27174	0.103233	11.8587	0.127145	-3.38391	-2.0223	33.6223	10.3342	0.246628	0.0977631	1.36161	0.00237772	2936264	2936355	-	2934953	2938673	CDS
AT1G02100	-0.290157	0.00194866	-0.269276	0.000168761	5	138	AT1G02100_5	100.464	0.295081	85.1449	0.251898	63.3333	0.216611	90.7536	0.221727	49.0507	0.133247	57.1667	0.145491	32.9855	0.0883542	61.7899	0.161516	-2.95491	-2.03247	84.9239	50.2482	0.246329	0.132152	0.92244	0.00959791	390865	391002	+	389876	392448	CDS
AT3G52155	-0.967194	0.000276583	0.00185142	0.984554	4	86	AT3G52155_4	71.1977	0.197239	91.6047	0.252891	62.0581	0.253542	92.5233	0.275595	38.1628	0.11374	47.9186	0.13221	38.6977	0.12476	17.3953	0.0556472	-3.3064	-2.04112	79.3459	35.5436	0.244817	0.106589	1.26528	0.0168368	19344562	19344647	+	19343740	19345213	CDS
AT3G57470	-0.0930688	0.591458	-1.4598	9.37618e-69	2	80	AT3G57470_2	30.575	0.266381	25.05	0.231085	21.875	0.221052	43.575	0.260439	29.75	0.111219	17.3	0.0497764	22.2625	0.0820544	20.3875	0.0538182	-3.82999	-2.03512	30.2688	22.425	0.244739	0.0742171	1.79487	0.00543118	21269856	21269935	-	21269428	21275886	CDS
AT3G29390	-0.713654	0.000531721	-0.883991	8.73092e-17	8	116	AT3G29390_8	60.6466	0.303812	53.9224	0.32973	24.1379	0.186167	35.6466	0.157916	30.181	0.0937174	41.2759	0.103057	17.3707	0.0520795	25.1724	0.0741814	-3.67749	-2.10187	43.5884	28.5	0.244406	0.0807589	1.57562	0.0038849	11291989	11292104	+	11289675	11294524	CDS
AT1G08260	-0.355585	0.00833105	-0.00922041	0.961431	22	145	AT1G08260_22	8.15172	0.135199	13.1103	0.310666	8.13103	0.253678	15.5655	0.277151	1.08276	0.0225077	0	0	0	0	0	0	-10.7864	-2.1009	11.2397	0.27069	0.244173	0.00562691	8.68546	0.0153635	2597774	2597918	+	2590944	2606892	CDS
AT3G63520	-1.43701	5.29553e-09	-1.15065	1.12516e-54	6	224	AT3G63520_6	248.616	0.254991	227.375	0.219595	210.049	0.234097	255.571	0.263527	70.9732	0.031425	112.795	0.0488464	91.1429	0.0492487	120.522	0.0621681	-4.42475	-2.04434	235.403	98.8583	0.243053	0.0479221	2.38041	0.000743319	23453985	23454208	+	23452940	23455896	CDS
AT5G01950	-0.806334	4.17698e-05	-0.732756	1.2469e-22	9	108	AT5G01950_9	28.2963	0.284041	22.3981	0.325947	8.99074	0.160348	14.2222	0.20047	5.93519	0.0450434	6.75	0.0465366	7.88889	0.0805415	8.03704	0.0855606	-4.01977	-2.0981	18.4769	7.15278	0.242701	0.0644205	1.92167	0.0013559	367687	367794	-	365040	369532	CDS
AT1G27020	-0.101266	0.450932	-0.319249	0.00277407	4	96	AT1G27020_4	606.646	0.26256	433	0.241478	381.271	0.227729	442.281	0.238708	317.135	0.127114	443.125	0.156778	264.896	0.147111	374.083	0.177466	-2.7271	-2.04515	465.799	349.81	0.242619	0.152117	0.681952	0.00316069	9379762	9379857	+	9378635	9380419	CDS
AT5G22050	-0.692106	7.09593e-05	-0.360301	6.12428e-07	6	69	AT5G22050_6	70.029	0.24673	65.6667	0.218521	61.6232	0.24286	89.942	0.259423	47.6377	0.1294	75.3188	0.178453	55.3333	0.165084	43.4928	0.104959	-2.82183	-2.05039	71.8152	55.4457	0.241884	0.144474	0.771436	0.0171791	7302833	7302901	+	7301467	7303209	CDS
AT5G19150	-0.589212	3.08693e-05	-0.564795	5.73627e-19	4	112	AT5G19150_4	33.4464	0.244692	39.7054	0.183974	28.3214	0.20387	65.2321	0.333412	20.2946	0.0711417	13.4018	0.0509978	13.8661	0.0552132	10.3661	0.035649	-4.27385	-2.08807	41.6763	14.4821	0.241487	0.0532504	2.18578	0.000237667	6426688	6426799	-	6426280	6428402	CDS
AT1G23900	0.221857	0.0574777	0.256567	0.000158804	12	126	AT1G23900_12	75.5952	0.23516	79.8016	0.219413	67.8968	0.250514	98.5873	0.255803	33.4444	0.109263	18.2381	0.0853411	18.627	0.0908483	37.1349	0.160182	-3.21184	-2.06012	80.4702	26.8611	0.240222	0.111409	1.15171	0.00888128	8445019	8445144	+	8441379	8447152	CDS
AT1G03000	-0.389722	0.000440764	-0.00853537	0.91401	8	225	AT1G03000_8	57.3111	0.305708	39.1333	0.228777	30.9778	0.253233	37.0222	0.173082	11.9511	0.0635961	10.0889	0.0517405	12.7022	0.0853226	8.64	0.069521	-3.9112	-2.08742	41.1111	10.8456	0.2402	0.0675451	1.82378	0.000219377	690174	690398	-	688057	692453	CDS
AT4G20380	-1.07577	6.64381e-05	-0.612461	1.74879e-13	7	100	AT4G20380_7	127.06	0.221245	146.26	0.2349	130.71	0.252432	171.61	0.251764	43.28	0.0505139	55.58	0.059488	41.19	0.0503823	69.16	0.0765905	-4.09902	-2.06051	143.91	52.3025	0.240085	0.0592437	2.0385	0.000310777	11005974	11006073	+	11005012	11006438	CDS
AT2G16940	-0.357176	0.000647601	-0.779294	1.01145e-44	13	112	AT2G16940_13	15.4107	0.218138	15.5536	0.213251	13.5982	0.248047	31.7143	0.28012	35.1518	0.147333	42.0625	0.136624	42.5179	0.182639	40.5089	0.140548	-2.72959	-2.06832	19.0692	40.0603	0.239889	0.151786	0.661276	0.00240295	7345996	7346107	-	7342869	7347052	CDS
AT1G29720	0.574214	0.000849214	-0.298024	0.0220971	6	116	AT1G29720_6	17.75	0.226645	21.7414	0.26929	13.6207	0.196307	15.9052	0.255038	8.11207	0.0878604	4.2931	0.0477449	7.59483	0.0873957	3.61207	0.0448427	-3.97311	-2.08857	17.2543	5.90302	0.23682	0.0669609	1.88453	0.00311766	10395582	10395697	-	10393894	10399771	CDS
AT5G63490	-0.111381	0.173481	-0.483461	4.74047e-11	10	79	AT5G63490_10	36.3544	0.263403	12.519	0.106829	24.5443	0.267663	43.3418	0.308139	7.11392	0.0414848	15.9747	0.0852066	8.08861	0.059345	23.3418	0.164991	-3.70461	-2.18778	29.1899	13.6297	0.236509	0.0877568	1.51683	0.0343282	25420914	25420992	-	25418716	25421970	CDS
AT1G54360	-0.0490577	0.796776	-0.25611	5.62513e-05	10	104	AT1G54360_10	78.6154	0.247562	64.2692	0.211822	57.125	0.242061	83.2788	0.244165	34.625	0.0870268	46.0385	0.123553	38.6154	0.110341	32.1827	0.0981684	-3.26694	-2.08346	70.8221	37.8654	0.236403	0.104772	1.18348	0.000413515	20292557	20292660	+	20290558	20293160	CDS
AT4G39690	-2.45854	3.18787e-08	-0.536085	2.05129e-19	2	82	AT4G39690_2	49.3415	0.277833	34.5854	0.184189	37.4634	0.227908	59.9634	0.249045	0.097561	0.000330457	0.0243902	0.000124259	0.0487805	0.000251781	0	0	-12.9723	-2.10686	45.3384	0.0426829	0.234744	0.000176624	10.8654	0.000899615	18418022	18418103	+	18417755	18421633	CDS
AT4G34570	-0.59888	0.000299962	-0.249005	0.00603237	3	91	AT4G34570_3	23.7363	0.193182	18.7582	0.203084	24.1868	0.319284	26.6484	0.218137	9.63736	0.0761132	16.1099	0.158376	12.8791	0.115914	15.4615	0.148362	-3.05899	-2.1289	23.3324	13.522	0.233422	0.124691	0.930093	0.0219706	16511842	16511932	-	16511129	16514110	CDS
AT1G58230	-0.737486	2.19145e-05	-0.063612	0.562095	15	82	AT1G58230_15	19.1707	0.324392	10.378	0.262721	11.5	0.20489	13.3415	0.140525	0.0243902	0.000314947	0.95122	0.0187777	2.28049	0.0343232	0.317073	0.00716177	-7.33939	-2.16769	13.5976	0.893293	0.233132	0.0151444	5.1717	0.0393023	21572029	21572110	+	21566331	21578865	CDS
AT1G55325	0.017085	0.900396	0.320383	2.28532e-06	12	244	AT1G55325_12	21.3525	0.197702	20.8402	0.208967	18.9426	0.224493	36.5574	0.301125	1.7459	0.0240832	2.38115	0.0363858	1.39344	0.0290968	8.37705	0.199094	-4.39695	-2.12102	24.4232	3.47439	0.233072	0.0721649	2.27593	0.044922	20640344	20640587	+	20637594	20647714	CDS
AT5G53450	1.145	0.00103351	0.881876	8.99861e-06	3	79	AT5G53450_3	114.228	0.236178	137.684	0.227537	186.924	0.222331	119.43	0.246034	38.5063	0.111815	37.9747	0.153687	33.0127	0.1524	45.7089	0.200966	-2.72295	-2.10254	139.566	38.8006	0.23302	0.154717	0.620402	0.0347979	21689632	21689710	+	21689204	21692242	CDS
AT1G65985	-1.02711	5.27302e-06	-0.404383	0.000128902	2	1333	AT1G65985_2	12.2221	0.25484	8.07802	0.164532	6.997	0.171445	10.862	0.34042	6.75544	0.0770744	8.70443	0.128447	6.54314	0.138242	7.87022	0.128146	-3.11931	-2.16867	9.53976	7.4683	0.23281	0.117977	0.950636	0.025548	24563162	24564494	-	24562578	24568470	CDS
AT5G63320	0.419814	0.0302949	0.449393	3.09136e-10	4	89	AT5G63320_4	43.1011	0.215719	65.6517	0.2861	34.6067	0.203036	54.1798	0.225539	4.13483	0.0295466	13.2584	0.0901562	8.80899	0.066426	3.53933	0.0294791	-4.38714	-2.11673	49.3848	7.43539	0.232598	0.053902	2.27041	0.00917784	25376256	25376344	-	25374413	25378783	CDS
AT1G67550	-0.509765	7.00024e-05	-0.575995	1.10958e-23	7	65	AT1G67550_7	22.8769	0.208689	15.4615	0.207658	16.3692	0.216034	19.6	0.291936	15.5538	0.121082	7.63077	0.0623186	12.2923	0.0982575	6.30769	0.0666957	-3.57592	-2.12881	18.5769	10.4462	0.231079	0.0870884	1.44711	0.00342303	25314211	25314275	+	25312842	25316911	CDS
AT4G05520	-1.32065	8.82922e-08	-0.698795	2.61149e-14	6	95	AT4G05520_6	9.17895	0.141703	9.82105	0.166815	22.3053	0.362547	16.9684	0.245833	12.2211	0.0925009	6.89474	0.070351	11.6421	0.120792	8.12632	0.105	-3.39115	-2.22269	14.5684	9.72105	0.229224	0.0971611	1.16847	0.02194	2805423	2805517	+	2804522	2807833	CDS
AT5G28350	-0.0370482	0.739258	0.25878	1.28943e-05	11	176	AT5G28350_11	71.392	0.250962	60.1932	0.207402	50.4432	0.201889	85.0739	0.24892	15.2841	0.0565408	18.6591	0.0801322	25.4943	0.106221	22.4432	0.113427	-3.54027	-2.14464	66.7756	20.4702	0.227293	0.0890801	1.39562	0.00542517	10323954	10324129	+	10320301	10326781	CDS
AT1G22940	-0.192616	0.0290303	-0.0598784	0.44652	4	219	AT1G22940_4	28.9452	0.160951	48.4749	0.279408	23.1918	0.18082	45.8493	0.287884	10.9452	0.0706671	17.6484	0.0927156	12.1872	0.0821866	16.3744	0.105897	-3.52452	-2.18467	36.6153	14.2888	0.227266	0.0878667	1.33985	0.0033061	8123226	8123444	+	8122384	8124908	CDS
AT5G64460	-1.31856	5.65748e-06	-1.45318	2.61737e-110	4	148	AT5G64460_4	113.764	0.24913	70.1216	0.19544	70.8851	0.197132	101.047	0.262108	57.8716	0.0554449	69.7162	0.0649395	64.6351	0.0684926	82.7432	0.086599	-3.87874	-2.15869	88.9544	68.7416	0.225953	0.068869	1.72005	7.37425e-05	25773800	25773947	-	25773009	25775104	CDS
AT2G32870	-1.08029	0.000100586	-0.979373	2.93208e-22	1	115	AT2G32870_1	51.3913	0.17588	47.7826	0.247672	34.887	0.192557	101.53	0.285687	41.9826	0.0845997	83.9565	0.15382	51.0522	0.100193	56.2435	0.105045	-3.20849	-2.17624	58.8978	58.3087	0.225449	0.110915	1.03225	0.00559554	13945141	13945255	-	13944968	13946776	CDS
AT1G28110	-0.94575	8.23394e-06	-1.02713	3.81805e-23	8	605	AT1G28110_8	22.4793	0.223246	19.9967	0.193689	18.319	0.214415	32.038	0.261489	7.76198	0.0321283	7.78512	0.0476777	7.47769	0.042494	7.27273	0.054926	-4.52338	-2.17205	23.2083	7.57438	0.223209	0.0443065	2.35133	9.07547e-05	9805610	9806214	-	9804153	9806832	CDS
AT1G73960	-0.692218	6.27488e-05	-0.285251	3.93984e-07	20	85	AT1G73960_20	16.5059	0.198186	17.3529	0.17053	14.0941	0.197769	32.6706	0.324466	5.61176	0.045358	4.34118	0.0614503	1.63529	0.0182321	3.01176	0.0406044	-4.72163	-2.21224	20.1559	3.65	0.222738	0.0414112	2.5094	0.00258928	27812556	27812640	-	27805173	27814433	CDS
AT1G54920	-0.127337	0.16165	-0.141364	0.030423	6	68	AT1G54920_6	41.7206	0.163426	64.8971	0.308132	39.25	0.179471	72.0588	0.235024	18.6176	0.0626133	27.5294	0.0954226	8.69118	0.0339052	23.0147	0.0773944	-3.99022	-2.21974	54.4816	19.4632	0.221513	0.0673338	1.77048	0.00540674	20473983	20474050	+	20470916	20474898	CDS
AT3G16785	0.0164762	0.885775	-0.0328874	0.678852	7	84	AT3G16785_7	37.4286	0.26454	38.5357	0.256674	31.4286	0.237895	25.4643	0.125641	7.53571	0.0403865	15.0357	0.10807	1.03571	0.0088293	5.58333	0.0503486	-4.74383	-2.23616	33.2143	7.29762	0.221188	0.0519086	2.50767	0.0392478	5714201	5714284	+	5711329	5718696	CDS
AT4G32660	-0.762268	5.88617e-05	-0.622023	1.51075e-12	8	129	AT4G32660_8	44.3798	0.208849	54.4031	0.243101	43.6512	0.238857	52.186	0.192413	36.0775	0.112618	46.2016	0.13202	36.8915	0.107679	45.5969	0.117987	-3.09254	-2.18584	48.655	41.1919	0.220805	0.117576	0.906701	0.000155861	15758026	15758154	+	15756396	15759107	CDS
AT5G53170	-0.339331	0.00196553	-0.284878	1.89942e-07	1	109	AT5G53170_1	183.872	0.208231	161.899	0.194434	153.495	0.231678	229.174	0.24788	62.7339	0.0632434	90.2294	0.0829526	55.7431	0.0571171	67.1927	0.0693356	-3.88868	-2.18712	182.11	68.9748	0.220556	0.0681622	1.70156	4.26683e-05	21563173	21563281	-	21563023	21567922	CDS
AT4G07410	0.645337	0.00015111	-0.126062	0.0119267	4	197	AT4G07410_4	92.0102	0.207151	78.1929	0.181046	106.563	0.271864	121.274	0.222059	56.7614	0.113406	74.1472	0.152477	60.1929	0.147238	61.7716	0.154251	-2.82855	-2.19671	99.5102	63.2183	0.22053	0.141843	0.631839	0.00814992	4203080	4203276	-	4201465	4205136	CDS
AT5G05680	-0.177148	0.186194	0.321206	3.35611e-05	5	431	AT5G05680_5	20.3295	0.197234	26.1555	0.22942	24.9698	0.32514	16.8608	0.129981	5.38979	0.0731139	5.82599	0.0894071	7.28306	0.128263	2.90023	0.0456043	-3.66867	-2.25761	22.0789	5.34977	0.220444	0.0840971	1.41106	0.014789	1699961	1700391	+	1698365	1702475	CDS
AT3G05970	-0.0264486	0.727354	-0.0376278	0.657648	5	228	AT3G05970_5	136.838	0.2236	123.289	0.221768	99.6447	0.201031	138.741	0.23474	45.7982	0.0707919	67.8596	0.113546	53.1623	0.100979	42.8246	0.0809104	-3.47358	-2.18482	124.628	52.4112	0.220285	0.0915566	1.28877	0.0021283	1787507	1787734	-	1786510	1791746	CDS
AT5G65440	-0.36931	0.0193691	-0.186187	0.00102338	13	106	AT5G65440_13	37.6981	0.190324	51.283	0.24298	30.4906	0.1832	68.7264	0.26103	2.81132	0.0123324	13.1038	0.0503925	18.9245	0.0744915	1.00943	0.00499154	-5.51128	-2.2052	47.0495	8.96226	0.219383	0.035552	3.30609	0.0339503	26154951	26155056	+	26152015	26156896	CDS
AT1G05890	-0.0590421	0.575363	-0.0250899	0.699425	2	108	AT1G05890_2	66.3981	0.192394	113.241	0.302127	54.2593	0.204091	64.1389	0.178169	28.537	0.0884368	39.463	0.128898	36.1852	0.137414	49.8519	0.183609	-2.9409	-2.22151	74.5093	38.5093	0.219196	0.134589	0.719393	0.0420688	1780066	1780173	+	1779631	1784166	CDS
AT4G14920	-0.24941	0.0614827	0.123034	0.0923038	7	280	AT4G14920_7	23.5214	0.146988	26.9107	0.210583	36.8714	0.295196	39.6	0.223012	19.8357	0.137226	12.9286	0.109752	5.57143	0.0548841	12.9679	0.126731	-3.30517	-2.23471	31.7259	12.8259	0.218945	0.107148	1.07046	0.0304459	8533418	8533697	-	8531157	8535842	CDS
AT3G18520	-0.370657	0.0184226	-0.597447	3.32665e-36	7	102	AT3G18520_7	55.0392	0.239122	31.9118	0.187086	47.598	0.255427	50.4216	0.191615	8.03922	0.0266832	22.6078	0.0627266	9.45098	0.0353881	37.5196	0.114879	-4.29128	-2.20878	46.2426	19.4044	0.218313	0.0599191	2.08249	0.0179812	6363030	6363131	+	6361605	6365399	CDS
AT2G43070	-0.674359	0.0554695	-0.440882	3.36691e-19	9	197	AT2G43070_9	49.0203	0.211709	33.3198	0.15378	58.7005	0.279714	54.0203	0.2225	34.2893	0.0974894	32.5279	0.125761	33.6345	0.133362	23.5888	0.0955018	-3.16119	-2.23675	48.7652	31.0102	0.216926	0.113029	0.924438	0.00682836	17913393	17913589	-	17911233	17914953	CDS
AT5G63640	-0.762136	6.22838e-05	-0.509962	1.20094e-14	5	104	AT5G63640_5	23.1731	0.182735	41.4904	0.282197	20.2788	0.157545	37.3462	0.245167	6.875	0.0273098	18.3269	0.101334	5.58654	0.0322629	4.53846	0.0256183	-4.68448	-2.24293	30.5721	8.83173	0.216911	0.0466311	2.44155	0.00840909	25479535	25479638	+	25478935	25481221	CDS
AT1G79790	-0.550031	0.00974713	-0.366227	9.05343e-05	4	75	AT1G79790_4	131.893	0.235817	99.32	0.194209	121.893	0.247408	132.293	0.1902	77.0533	0.109727	120.733	0.152541	106.987	0.151608	123.987	0.16114	-2.81398	-2.21451	121.35	107.19	0.216909	0.143754	0.599477	0.0104703	30017443	30017517	-	30016987	30018186	CDS
AT5G24760	-0.366127	0.00413386	-0.297584	0.00146062	9	38	AT5G24760_9	26.6842	0.247254	27.9474	0.278141	17.9211	0.192588	15.4474	0.14675	7.97368	0.0648646	8.26316	0.0864195	11.7368	0.117707	8.92105	0.0957588	-3.48753	-2.25176	22	9.22368	0.216183	0.0911874	1.23577	0.0040858	8497156	8497193	-	8495035	8497245	CDS
AT1G67140	-0.731165	6.23252e-05	-0.0597815	0.404626	13	89	AT1G67140_13	18.7416	0.150346	13.9888	0.149983	11.573	0.138242	43.0337	0.423104	1.7191	0.0141404	3.89888	0.034883	5.68539	0.0583648	7.39326	0.0819982	-4.6731	-2.3916	21.8343	4.67416	0.215419	0.0473466	2.28149	0.017454	25105866	25105954	-	25101016	25117372	CDS
AT3G16260	-0.771205	2.70556e-05	-0.0946773	0.130404	9	95	AT3G16260_9	30.7579	0.210181	36.4526	0.219539	42.7474	0.286997	25.4947	0.143915	2.71579	0.0137783	13.4632	0.0745554	9.85263	0.0612864	9.05263	0.058138	-4.51492	-2.25884	33.8632	8.77105	0.215158	0.0519395	2.25608	0.0214923	5511602	5511696	+	5509397	5513118	CDS
AT3G61415	-0.447337	9.8922e-05	-0.264783	0.00261031	6	97	AT3G61415_6	29.2577	0.293188	17.7526	0.137121	13.5979	0.22196	21.8454	0.206931	4.65979	0.0393745	4.95876	0.0432459	8.60825	0.0846771	3.90722	0.0287379	-4.47017	-2.27025	20.6134	5.53351	0.2148	0.0490088	2.19992	0.00218217	22724336	22724432	-	22722962	22725577	CDS
AT5G52030	-0.541481	0.00145869	-0.361485	0.000131086	4	92	AT5G52030_4	26.7391	0.262263	24.1739	0.193556	25.6957	0.241078	23.9022	0.161962	16.7391	0.11519	14.3913	0.0858506	14.6413	0.0985752	18.3043	0.131775	-3.23161	-2.2447	25.1277	16.019	0.214715	0.107848	0.986909	0.00328872	21129256	21129347	+	21128291	21130034	CDS
AT2G35330	0.138228	0.290749	-0.111086	0.0659125	1	165	AT2G35330_1	59.0788	0.23042	40.0485	0.16565	45.2364	0.228375	64.2303	0.229819	32.103	0.121087	24.4121	0.103424	36.8788	0.155235	21.3515	0.101873	-3.07547	-2.24085	52.1485	28.6864	0.213566	0.120405	0.834614	0.00424357	14869061	14869225	+	14869179	14871673	CDS
AT5G65940	-0.456947	0.00455925	-0.480666	3.9237e-13	2	76	AT5G65940_2	45.7105	0.176337	34.3684	0.178604	32.1579	0.175289	60.6447	0.322975	46.7237	0.163244	31.5526	0.10538	30.3684	0.0946759	42.5658	0.148539	-3.00329	-2.28286	43.2204	37.8026	0.213301	0.12796	0.720429	0.0474869	26377080	26377155	-	26376830	26379161	CDS
AT1G05830	-0.935953	7.45818e-05	-0.316422	1.38525e-05	12	124	AT1G05830_12	39.9919	0.213732	32.6855	0.207462	30.3952	0.222577	39.871	0.207127	3.12097	0.0173633	2.3629	0.0111039	0.653226	0.00305787	3.89516	0.0196606	-6.59061	-2.23356	35.7359	2.50806	0.212725	0.0127964	4.35705	0.00570047	1758022	1758145	+	1754452	1761225	CDS
AT5G42810	-0.630566	0.000155743	-1.01598	4.19711e-37	4	82	AT5G42810_4	17.4512	0.199596	21.561	0.226593	20.6585	0.268876	21.122	0.155517	3.97561	0.0182611	7.2561	0.034091	9.69512	0.0568686	9.39024	0.0570014	-4.72966	-2.26163	20.1982	7.57927	0.212645	0.0415555	2.46803	0.00413727	17168096	17168177	+	17167073	17169337	CDS
AT2G16650	-0.519895	0.00634366	-0.188356	0.0547541	4	98	AT2G16650_4	18.898	0.21927	17.1122	0.212954	10.8469	0.134358	35.551	0.283075	9.77551	0.0902392	4.33673	0.0401919	2.69388	0.0294237	5.10204	0.0576238	-4.32778	-2.2843	20.602	5.47704	0.212414	0.0543697	2.04348	0.00404739	7216706	7216803	-	7215937	7218061	CDS
AT5G49555	-0.786109	9.54894e-07	-1.06902	5.87897e-72	10	227	AT5G49555_10	14.0396	0.132423	15.6828	0.152447	26.2247	0.25269	32.8282	0.311697	12.7577	0.0510426	7.93392	0.0390778	12.6344	0.0652695	11.6476	0.0646199	-4.21475	-2.32418	22.1938	11.2434	0.212314	0.0550025	1.89056	0.00281392	20109181	20109407	-	20107411	20110602	CDS
AT1G16460	-0.822428	2.09555e-06	-0.392821	1.96674e-11	2	61	AT1G16460_2	86.7541	0.20665	74.9836	0.21104	93.7541	0.28099	67.1967	0.146669	22.7049	0.0483022	22.1967	0.0426565	25.1148	0.0495196	40.1803	0.0746964	-4.25038	-2.27998	80.6721	27.5492	0.211337	0.0537937	1.9704	0.000285669	5620106	5620166	-	5619848	5622481	CDS
AT1G21650	-1.47613	1.72615e-07	-0.901368	1.385e-11	23	63	AT1G21650_23	11.0952	0.268474	5.63492	0.117046	10.1429	0.273938	11.0159	0.181324	0	0	0.047619	0.000583762	0	0	1	0.0140872	-11.0646	-2.33086	9.47222	0.261905	0.210196	0.00366775	8.73375	0.0149242	7598793	7598855	-	7592891	7604152	CDS
AT1G75340	-0.461246	0.000222312	-0.600234	3.22159e-16	4	106	AT1G75340_4	36.1698	0.228176	25.9717	0.183753	22.6509	0.185105	43.7925	0.242738	22.8962	0.108804	14.6887	0.0703563	21.1792	0.117248	18.1887	0.0759549	-3.46011	-2.26301	32.1462	19.2382	0.209943	0.0930908	1.1971	0.00284615	28269857	28269962	-	28269153	28271873	CDS
AT4G19420	-0.126884	0.474506	-0.666724	1.85202e-08	4	89	AT4G19420_4	192.73	0.219228	183.157	0.229485	129.506	0.199779	144.933	0.189659	109.865	0.106402	132.449	0.102809	106.629	0.103182	167.775	0.112084	-3.23711	-2.25877	162.581	129.18	0.209538	0.106119	0.978346	0.000100078	10588289	10588377	-	10587504	10589807	CDS
AT2G14680	-0.74222	3.21391e-06	-0.631782	4.97457e-14	4	84	AT2G14680_4	16.7857	0.23393	16.7976	0.248888	9.29762	0.183925	15.8571	0.168974	2	0.0193147	2.79762	0.0224621	3.53571	0.0524435	3.07143	0.0413793	-5.00464	-2.27755	14.6845	2.85119	0.208929	0.0338999	2.72709	0.00202639	6279169	6279252	+	6278256	6283766	CDS
AT1G07110	-0.474085	4.19379e-05	-0.257484	3.50557e-05	8	225	AT1G07110_8	209.64	0.210343	226.578	0.239013	164.88	0.195964	208.676	0.187263	42.0889	0.0357856	89.0978	0.0763881	38.9378	0.0377998	79.84	0.0772083	-4.23389	-2.27056	202.443	62.4911	0.208146	0.0567954	1.96334	0.00592681	2180352	2180576	-	2178363	2183980	CDS
AT3G15351	0.574649	0.00399047	0.025562	0.857882	4	92	AT3G15351_4	68.8043	0.243748	62.0435	0.235322	42.2609	0.17379	51.0326	0.179369	35.1087	0.155148	31.8261	0.124279	33.1413	0.148036	30	0.117799	-2.88455	-2.28185	56.0353	32.519	0.208058	0.136316	0.602702	0.0106515	5177294	5177385	+	5176726	5177531	CDS
AT5G19450	-0.0658496	0.626946	-0.0916478	0.0715606	5	270	AT5G19450_5	104.011	0.22169	104.648	0.207876	69.8407	0.180319	117.448	0.221902	39.9852	0.0752526	53.6704	0.11258	41.7296	0.0979102	51.9963	0.112374	-3.34728	-2.27074	98.987	46.8454	0.207947	0.0995292	1.07653	0.00141102	6560143	6560412	-	6558672	6561471	CDS
AT2G17150	-0.666614	0.00174997	-0.202424	0.0104509	3	350	AT2G17150_3	11.2114	0.200828	14.1943	0.241667	12.5086	0.20558	14.8314	0.177445	8.35143	0.0955704	9.33714	0.148798	5.14857	0.115802	7.09714	0.152997	-2.98864	-2.28541	13.1864	7.48357	0.20638	0.128292	0.703226	0.0138011	7469350	7469699	-	7467049	7470533	CDS
AT3G05090	0.0566354	0.518359	-0.0107627	0.908495	7	150	AT3G05090_7	48.2267	0.177553	60.4333	0.210712	38.2267	0.182042	66.58	0.252597	14.74	0.0472506	4.07333	0.0127009	5.26	0.0237606	16.52	0.054068	-5.0767	-2.29577	53.3667	10.1483	0.205726	0.034445	2.78093	0.00834528	1420092	1420241	-	1418573	1422723	CDS
AT5G12350	-0.195917	0.131306	0.0771949	0.158447	3	199	AT5G12350_3	41.1206	0.280357	18.6834	0.146355	20.9749	0.153089	50.0905	0.242876	3.73869	0.0236979	5.36683	0.0438657	5.90955	0.0557943	3.35176	0.0356706	-4.72068	-2.3391	32.7173	4.59171	0.205669	0.0397571	2.38158	0.000534774	3996717	3996915	+	3995789	4000545	CDS
AT1G02080	0.0852288	0.566107	0.0483645	0.659688	36	100	AT1G02080_36	59.65	0.190933	76.23	0.234509	67.9	0.238839	73.82	0.157729	7.31	0.0197705	5.07	0.0131614	4.51	0.016404	7.31	0.0276424	-5.75371	-2.30288	69.4	6.05	0.205503	0.0192446	3.45083	4.79347e-05	382930	383029	+	373335	386682	CDS
AT3G29185	-1.7917	9.58732e-09	-0.576951	7.65593e-21	5	489	AT3G29185_5	93.3497	0.240241	77.409	0.217885	53.8712	0.17007	79.2883	0.190068	42.8814	0.069512	52.4519	0.0880451	41.7178	0.0770659	53.3722	0.112229	-3.55136	-2.30175	75.9796	47.6058	0.204566	0.086713	1.24961	0.000737569	11156305	11156793	-	11155092	11157207	CDS
AT1G77030	0.150238	0.17813	0.165321	0.0908966	2	84	AT1G77030_2	32.9762	0.150896	44.3571	0.230596	39.1667	0.244962	50.8452	0.186895	8.77381	0.0464273	17.0714	0.107759	7.42857	0.0354063	9.05952	0.0451409	-4.23307	-2.3235	41.8363	10.5833	0.203337	0.0586833	1.90957	0.00687685	28948484	28948567	-	28947887	28951526	CDS
AT3G58530	0.00744322	0.951509	-0.167749	0.0180203	7	90	AT3G58530_7	26.6667	0.21209	25.7444	0.189822	21.0778	0.267942	20.8	0.143282	8.74444	0.0579748	6.11111	0.0437795	14.7778	0.109352	18.4667	0.129961	-3.68971	-2.3344	23.5722	12.025	0.203284	0.0852667	1.35531	0.0268455	21647213	21647302	+	21645759	21648219	CDS
AT2G47020	-0.120868	0.235616	-0.234529	0.0272174	2	41	AT2G47020_2	15.0488	0.181981	27.3902	0.305422	13.2195	0.188762	16.2439	0.133226	12.2683	0.139895	6.14634	0.0639511	11.6585	0.108632	10.0244	0.10187	-3.32554	-2.37067	17.9756	10.0244	0.202348	0.103587	0.954867	0.0313464	19320459	19320499	-	19320090	19322279	CDS
AT1G13770	-0.739403	0.00031155	-0.482259	2.08916e-08	1	109	AT1G13770_1	9.09174	0.136048	18.789	0.215923	16.4954	0.198164	24.1468	0.254084	13.8257	0.108451	11.0275	0.133947	10.0734	0.10396	8.20183	0.100318	-3.1721	-2.35027	17.1307	10.7821	0.201055	0.111669	0.821827	0.0153414	4721839	4721947	+	4721717	4724345	CDS
AT4G28710	0.196314	0.0448009	0.0198953	0.805152	11	284	AT4G28710_11	25.5669	0.191295	20.3838	0.14829	20.3662	0.191951	41.8697	0.271792	8.59155	0.0602701	13.6549	0.103648	9.39789	0.10045	10.9613	0.120799	-3.42186	-2.35006	27.0467	10.6514	0.200832	0.0962916	1.07179	0.00965868	14175435	14175718	+	14172280	14181771	CDS
AT4G25970	-1.23677	5.34145e-08	-0.997665	1.17741e-62	9	99	AT4G25970_9	48.0202	0.165685	55.7475	0.252428	32.6364	0.177617	60.6566	0.207304	35.5859	0.0743183	45.7576	0.108626	48.9798	0.137459	48.3636	0.141397	-3.15945	-2.33572	49.2652	44.6717	0.200759	0.11545	0.82373	0.0223561	13186116	13186214	+	13184240	13189139	CDS
AT5G44290	-0.182662	0.0582421	-0.0950983	0.186323	1	82	AT5G44290_1	141.232	0.19965	141.817	0.21263	122.098	0.210832	117.537	0.178593	80.4634	0.120158	89.2317	0.115137	45.2439	0.069701	86.061	0.107622	-3.30855	-2.32228	130.671	75.25	0.200426	0.103154	0.98627	0.00866172	17840888	17840969	-	17840750	17843190	CDS
AT2G31010	-0.649516	0.000459181	-1.01025	8.1039e-20	5	111	AT2G31010_5	13.7748	0.217432	22.1622	0.287421	7.42342	0.134457	17.964	0.157825	4.53153	0.034932	3.75676	0.0251829	2.8018	0.0257134	9.94595	0.0675297	-4.8301	-2.38963	15.3311	5.25901	0.199284	0.0383395	2.44047	0.0013971	13196254	13196364	+	13194939	13199642	CDS
AT1G55750	0.0943664	0.20465	0.163153	0.0379439	4	114	AT1G55750_4	14.7544	0.138025	29.1842	0.218421	11.5	0.114369	48.7281	0.319158	10.614	0.0941575	7.84211	0.055753	11.6053	0.104753	10.1491	0.102295	-3.52943	-2.45693	26.0417	10.0526	0.197493	0.0892395	1.0725	0.0414912	20841262	20841375	-	20840449	20845135	CDS
AT2G11000	-0.806827	3.86729e-05	-0.161563	0.0167959	7	140	AT2G11000_7	27.3286	0.242515	12.5643	0.175295	15.4214	0.179523	28.3357	0.188605	12.3	0.0877864	7.67857	0.0670251	18.4714	0.137924	15.7143	0.156156	-3.2365	-2.36008	20.9125	13.5411	0.196484	0.112223	0.876423	0.0469361	4343233	4343372	-	4341328	4347768	CDS
AT4G13550	-1.17084	5.13803e-08	-0.653985	3.90534e-14	11	217	AT4G13550_11	25.2166	0.299069	16.5253	0.143931	14.5668	0.19381	14.2903	0.144495	1.4977	0.00894586	0.981567	0.00672141	0.0138249	0.000118586	0.797235	0.0076405	-8.52387	-2.42405	17.6498	0.822581	0.195326	0.00585659	6.09982	0.0255377	7874994	7875210	-	7871251	7876877	CDS
AT2G42810	0.00230598	0.977469	0.116229	0.0126966	8	339	AT2G42810_8	79.2065	0.239297	61.3569	0.189326	46.1268	0.190641	62.7198	0.161685	12.4366	0.0454642	26.8584	0.112093	19.236	0.079787	25.5693	0.111753	-3.60642	-2.371	62.3525	21.0251	0.195237	0.0872743	1.23542	0.0211015	17814219	17814557	-	17812336	17815896	CDS
AT4G29540	0.305338	0.0154182	0.119376	0.403775	8	99	AT4G29540_8	11.7273	0.243537	4.77778	0.132683	5.0202	0.122361	12.7374	0.282101	1.48485	0.0366768	2.30303	0.0826773	1.71717	0.0421493	2.77778	0.0883511	-4.10858	-2.45206	8.56566	2.07071	0.19517	0.0624636	1.65652	0.0100518	14499361	14499459	+	14497775	14499765	CDS
AT1G21060	-0.758427	0.011192	-0.514687	1.5137e-08	8	85	AT1G21060_8	11.3647	0.104567	40.6588	0.291406	24.6941	0.193758	32.0941	0.190637	6.27059	0.0369528	15.0941	0.0757548	4.03529	0.0246009	16.5647	0.102715	-4.27728	-2.44879	27.2029	10.4912	0.195092	0.0600059	1.82849	0.0216645	7373458	7373542	+	7371763	7374085	CDS
AT4G17140	-1.10103	1.20543e-06	-0.406315	0.000163826	46	56	AT4G17140_46	9.60714	0.212847	4.94643	0.165698	3.03571	0.134312	10.6964	0.259422	0.75	0.0112602	0	0	0.0178571	0.000842037	0	0	-11.0678	-2.41711	7.07143	0.191964	0.19307	0.00302557	8.65066	0.0151668	9630073	9630128	-	9613617	9636618	CDS
AT4G26140	-0.507397	0.00359228	-0.00303896	0.986755	2	106	AT4G26140_2	7.59434	0.131148	10.3491	0.198936	8.10377	0.24409	12.9623	0.197205	6.85849	0.0799289	7.4434	0.116683	3.5	0.0649917	9.58491	0.132148	-3.40196	-2.40928	9.75236	6.8467	0.192845	0.0984379	0.992684	0.0181563	13243616	13243721	-	13243219	13247823	CDS
AT3G01320	-0.237596	0.103983	-0.0444502	0.575023	19	102	AT3G01320_19	32.3529	0.20454	31.1176	0.17715	20.2451	0.134246	45.8333	0.246569	6.32353	0.035977	18.4412	0.0951881	10.3137	0.0554471	3.19608	0.0161601	-4.57851	-2.42587	32.3873	9.56863	0.190626	0.0506931	2.15263	0.0226402	112371	112472	+	106730	113197	CDS
AT1G34770	0.122381	0.313733	0.196573	0.114375	5	73	AT1G34770_5	21.0822	0.33988	9.06849	0.147809	3.68493	0.0858011	14.274	0.188272	1.0137	0.0185333	4.0274	0.0964191	2.9863	0.0716747	2.30137	0.0527168	-4.29407	-2.56677	12.0274	2.58219	0.190441	0.059836	1.7273	0.0419987	12747929	12748001	+	12746499	12748449	CDS
AT4G26700	-0.392589	0.00691683	-0.404728	5.28815e-09	4	85	AT4G26700_4	68.3412	0.227534	57.1059	0.208236	41.5294	0.187229	37.6941	0.138477	24.5412	0.0692689	41.8	0.112449	22.4235	0.075855	35.0941	0.133243	-3.4082	-2.41724	51.1676	30.9647	0.190369	0.0977039	0.990956	0.0136726	13464432	13464516	+	13463760	13467426	CDS
AT3G27190	-0.616039	1.37871e-05	-0.302073	3.16866e-06	5	184	AT3G27190_5	35.462	0.163679	42.3261	0.237459	20.5217	0.120536	40.087	0.233308	14.3859	0.0614393	14.7554	0.0664905	12.6793	0.0706403	7.2663	0.0318274	-4.18309	-2.45937	34.5992	12.2717	0.188746	0.0575994	1.72372	0.00294715	10040428	10040611	-	10039504	10042917	CDS
AT2G40730	-0.691417	4.64495e-05	-0.31714	1.02816e-05	16	242	AT2G40730_16	57.0124	0.239324	49.2975	0.216772	32.9215	0.1786	32.876	0.118254	3.86777	0.0113792	9.21488	0.037565	5.8843	0.0252043	13.9793	0.0703575	-5.08282	-2.45849	43.0269	8.23657	0.188237	0.0361265	2.62433	0.0117251	16994147	16994388	-	16990083	16996072	CDS
AT4G14350	-0.482021	9.3313e-05	-0.374662	8.60243e-09	8	86	AT4G14350_8	38.4651	0.18361	29.1977	0.141503	41.814	0.232319	50.4651	0.192887	10.6977	0.0295606	2.55814	0.00870405	4.48837	0.0164983	7.67442	0.0281329	-5.74935	-2.43659	39.9855	6.35465	0.18758	0.020724	3.31276	0.00208114	8258199	8258284	-	8256353	8259934	CDS
AT1G03160	-0.683707	5.59183e-06	0.0948199	0.115709	6	90	AT1G03160_6	35.0556	0.163674	47.3	0.194338	34.3	0.186756	46.3222	0.204358	15.9444	0.0669331	22.6222	0.0948694	9.42222	0.0476977	13.0778	0.0672835	-3.89565	-2.42152	40.7444	15.2667	0.187282	0.069196	1.47413	0.00313697	764067	764156	+	761321	766053	CDS
AT3G48110	-0.308773	0.00464296	0.301846	2.98011e-07	22	170	AT3G48110_22	78.1412	0.155919	110.059	0.200416	85.1706	0.187611	110.929	0.204386	13.0412	0.0283916	31.8529	0.0701286	13.1176	0.0319281	19.7529	0.0598762	-4.50079	-2.42622	96.075	19.4412	0.187083	0.0475811	2.07457	0.00564078	17768471	17768640	+	17763111	17770964	CDS
AT5G04540	0.457606	0.00278486	-0.248494	1.83677e-05	8	85	AT5G04540_8	28.9176	0.206391	36.7765	0.211355	26.3059	0.146562	26.4471	0.183637	5.48235	0.029763	9.38824	0.0546677	7.38824	0.0400144	5.74118	0.0335286	-4.70133	-2.43357	29.6118	7	0.186986	0.0394934	2.26775	0.000154351	1299477	1299561	-	1296826	1302299	CDS
AT1G49670	-0.535494	0.00010852	-0.531816	1.02483e-14	8	87	AT1G49670_8	39.7011	0.159643	55.6437	0.215274	44.5287	0.220347	45.6782	0.149627	10	0.0271982	6.87356	0.0184582	8.09195	0.0268208	10.954	0.0415634	-5.19225	-2.44638	46.3879	8.97989	0.186223	0.0285101	2.74586	0.00020184	18383213	18383299	-	18381591	18386021	CDS
AT1G78540	-0.0136891	0.961769	-0.337034	1.2695e-05	6	99	AT1G78540_6	8.71717	0.213795	6.9798	0.20326	3.91919	0.118188	10.6768	0.208919	2.15152	0.0382496	4.70707	0.0819657	3.0404	0.0842739	0.626263	0.0159586	-4.46388	-2.46603	7.57323	2.63131	0.186041	0.055112	1.99785	0.0322722	29543060	29543158	-	29541195	29544574	CDS
AT4G18230	0.233853	0.138434	-0.140481	0.124148	1	177	AT4G18230_1	49.1977	0.208083	49.0734	0.193089	35.0339	0.172694	42.4068	0.170126	23.339	0.0965684	19.0678	0.0798094	18.9661	0.0700114	32.2938	0.138224	-3.4277	-2.43162	43.928	23.4167	0.185998	0.0961534	0.99608	0.0141477	10080698	10080874	-	10080521	10081710	CDS
AT3G07630	-0.728747	1.37157e-06	-0.109841	0.117269	6	93	AT3G07630_6	60.2903	0.263524	41.9892	0.160948	32.1075	0.145447	45.828	0.173882	15.0753	0.0631799	22.9785	0.0805373	19.9032	0.0870649	23.6129	0.113364	-3.57033	-2.46614	45.0538	20.3925	0.18595	0.0860366	1.10418	0.00511089	2436728	2436820	+	2435457	2437530	CDS
AT5G35080	0.180825	0.414522	-0.0301451	0.735587	1	199	AT5G35080_1	43.6784	0.210106	55.3769	0.174131	33.9548	0.168717	58.5427	0.190438	11.2111	0.0458171	24.5327	0.102599	20.4372	0.106579	16.1106	0.0565783	-3.77662	-2.43312	47.8882	18.0729	0.185848	0.0778932	1.3435	0.0191171	13354682	13354880	-	13354552	13356725	CDS
AT5G61380	-0.397047	0.0172075	-0.314035	1.04606e-05	4	84	AT5G61380_4	67.4762	0.153066	85.75	0.238694	55.7381	0.189491	67.6071	0.160656	45.9881	0.0935208	46.619	0.099746	37.0476	0.100386	50.7024	0.123291	-3.2701	-2.45307	69.1429	45.0893	0.185477	0.104236	0.817029	0.00493597	24676740	24676823	+	24675540	24678176	CDS
AT1G05570	-0.360329	0.0163738	-0.0373143	0.737778	38	84	AT1G05570_38	37.6548	0.155229	33.0952	0.140117	33.4167	0.209503	44.0357	0.23556	12.5595	0.0441125	6.42857	0.0349811	1.52381	0.010673	10.631	0.0727383	-4.91775	-2.4659	37.0506	7.78571	0.185102	0.0406262	2.45185	0.0204809	1657557	1657640	-	1647880	1658677	CDS
AT5G35210	-0.335254	0.00142423	-0.139895	0.0123403	11	88	AT5G35210_11	57.5114	0.142716	84.7955	0.264462	41.1591	0.154715	69.7614	0.171218	22.5795	0.0578025	18.125	0.0436926	9.92045	0.0266605	14.1477	0.0391245	-4.63353	-2.49152	63.3068	16.1932	0.183278	0.04182	2.14202	0.000456782	13478465	13478552	-	13474921	13482238	CDS
AT3G61570	0.123115	0.426945	-0.0507653	0.617987	8	120	AT3G61570_8	11.8	0.184505	9.21667	0.133009	18.6583	0.252805	15.6917	0.162627	5.75833	0.0980924	8.91667	0.133967	4.20833	0.0631369	3.325	0.0733788	-3.50091	-2.48823	13.8417	5.55208	0.183236	0.0921437	1.01267	0.0178536	22781701	22781820	-	22779637	22783642	CDS
AT5G01010	0.287942	0.00436964	0.376518	7.08301e-25	2	112	AT5G01010_2	180.312	0.176012	194.161	0.191867	175.036	0.19195	200.804	0.172312	62.4732	0.071815	60.0446	0.0680299	65.3393	0.0688654	71.1339	0.0855418	-3.77114	-2.45154	187.578	64.7478	0.183035	0.073563	1.3196	4.22338e-05	1460	1571	-	1388	4924	CDS
AT5G60940	0.0687323	0.524483	-0.469034	3.20139e-08	3	92	AT5G60940_3	10.8261	0.12624	13.3696	0.146827	16.9783	0.216069	26.5543	0.242316	13.5761	0.0929555	10.4783	0.0850589	18.7174	0.141718	10.4674	0.107724	-3.25405	-2.50226	16.9321	13.3098	0.182863	0.106864	0.751793	0.0376806	24523688	24523779	+	24523092	24525655	CDS
AT5G51200	-0.086341	0.494038	-0.569197	3.98404e-07	23	104	AT5G51200_23	58.8846	0.24047	27.2019	0.125107	31.4615	0.220214	32.7019	0.145195	5.28846	0.0116322	7.66346	0.0273291	3.30769	0.0141232	2.91346	0.014252	-5.97441	-2.50545	37.5625	4.79327	0.182747	0.0168341	3.46896	7.47464e-05	20812810	20812913	+	20804926	20819408	CDS
AT5G13500	-0.0389792	0.799271	-0.167811	0.0153415	5	105	AT5G13500_5	45.0667	0.16139	51.2857	0.165417	46.3238	0.173244	74.1238	0.23042	18.8857	0.0601419	26.6286	0.0807606	35.2286	0.122432	40.0667	0.111737	-3.46937	-2.4685	54.2	30.2024	0.182618	0.0937678	1.00087	0.0154876	4339784	4339888	+	4338676	4340827	CDS
AT3G60810	-1.56404	2.95635e-08	-0.940036	2.68641e-24	5	79	AT3G60810_5	31.557	0.168388	25.2152	0.164317	33.1519	0.216796	36.7722	0.178642	29.0886	0.0905908	26.0253	0.0649818	46.1139	0.132613	19.3418	0.0589257	-3.60199	-2.46651	31.6741	30.1424	0.182036	0.0867778	1.13549	0.0180409	22471416	22471494	+	22470579	22471756	CDS
AT1G50730	0.0627507	0.654534	0.111276	0.120105	5	198	AT1G50730_5	26.4394	0.149946	29.798	0.168214	24.303	0.186492	39.6465	0.222979	6.81313	0.0518966	6.68182	0.0602197	9.92929	0.0819994	11.5859	0.115793	-3.76011	-2.47424	30.0467	8.75253	0.181908	0.0774772	1.28588	0.00901936	18796737	18796934	+	18795275	18802098	CDS
AT5G49430	-0.18733	0.0852817	0.165829	0.0453395	16	82	AT5G49430_16	5.79268	0.130597	12.8537	0.308026	4.53659	0.122057	6.54878	0.164277	0	0	1.46341	0.0397241	0	0	0	0	-12.1011	-2.56896	7.43293	0.365854	0.181239	0.00993103	9.53218	0.0304592	20043195	20043276	-	20037338	20045454	CDS
AT1G64430	-0.900663	1.16259e-06	-0.486464	1.6126e-13	4	183	AT1G64430_4	83.4044	0.211241	78.3661	0.167541	52.4863	0.180962	72.5574	0.160893	37.4426	0.0687233	44.7104	0.0803724	36.9508	0.0833904	39.4153	0.0810088	-3.67749	-2.48063	71.7036	39.6298	0.180159	0.0783737	1.19686	5.63284e-05	23934530	23934712	+	23933541	23936336	CDS
AT4G15030	0.262376	0.02244	-0.158692	0.121552	4	108	AT4G15030_4	29.9722	0.204535	28.8333	0.212188	13.5926	0.124162	27.8704	0.178512	11.4167	0.0700486	15.8889	0.113262	12.5741	0.0788685	16.5278	0.10823	-3.4625	-2.50544	25.0671	14.1019	0.179849	0.0926023	0.957056	0.00796015	8579874	8579981	+	8578989	8581180	CDS
AT3G61080	-1.02084	1.05261e-05	-0.997514	5.32551e-31	8	78	AT3G61080_8	45.9359	0.168697	55.7308	0.161362	38.1538	0.183972	56.7564	0.204341	51.641	0.0821749	42.0256	0.0676162	32.3974	0.0618011	31.6795	0.0518277	-3.9445	-2.48313	49.1442	39.4359	0.179593	0.065855	1.46137	0.000365295	22608659	22608736	+	22607152	22608883	CDS
AT4G16130	0.00557755	0.950749	-0.137166	0.0378294	23	115	AT4G16130_23	14.6087	0.0882624	48.0435	0.231371	30.3217	0.198057	44.6696	0.192877	6.55652	0.0311917	10.2174	0.053838	6.33043	0.0367165	16.8261	0.100033	-4.3267	-2.58101	34.4109	9.98261	0.177642	0.0554447	1.74569	0.0121959	9126174	9126288	+	9120875	9127656	CDS
AT1G73920	-0.0636168	0.702998	-0.124916	0.0283562	4	94	AT1G73920_4	66.8404	0.132874	91.5106	0.15434	98.2021	0.204102	124.096	0.21857	46.6702	0.0771073	58.9681	0.101956	70.617	0.145738	58.9149	0.12669	-3.18753	-2.52354	95.1622	58.7926	0.177471	0.112873	0.663994	0.0454869	27792653	27792746	+	27791194	27794698	CDS
AT5G61140	-0.138662	0.140969	-0.516521	8.09239e-10	42	71	AT5G61140_42	20.6901	0.149302	26.8873	0.193472	23.1972	0.172028	34.3521	0.192047	22.4507	0.0930526	30.6338	0.126861	22.2958	0.101664	17.2958	0.110202	-3.2211	-2.50831	26.2817	23.169	0.176712	0.107945	0.712785	0.00151862	24600916	24600986	+	24589999	24603311	CDS
AT1G24706	0.0754647	0.444972	0.0106857	0.924159	8	53	AT1G24706_8	9.60377	0.140663	9.86792	0.126835	10.9434	0.134835	17.5283	0.303887	6.30189	0.0735653	2.81132	0.0509467	7.30189	0.126055	2.69811	0.0829822	-3.65966	-2.60445	11.9858	4.7783	0.176555	0.0833872	1.05521	0.039294	8744185	8744237	+	8742210	8755250	CDS
AT1G28320	-0.277934	0.0281358	-0.171863	0.00803743	6	116	AT1G28320_6	45.569	0.199468	34.5259	0.15001	34.1121	0.16338	43.6897	0.192589	25.6207	0.0940701	23.9224	0.101534	19.1034	0.10005	14.7155	0.0829231	-3.40584	-2.51319	39.4741	20.8405	0.176362	0.0946443	0.892658	0.000494508	9922666	9922781	-	9920673	9924347	CDS
AT5G66055	-0.720213	4.54775e-06	-0.335225	1.71313e-14	4	96	AT5G66055_4	102.531	0.158476	134.74	0.204227	105.385	0.190841	102.573	0.151122	61.3542	0.0804426	76.3854	0.0937669	75.7917	0.100132	78.2708	0.101397	-3.41815	-2.5163	111.307	72.9505	0.176166	0.0939346	0.901855	0.000626443	26418099	26418194	-	26417425	26419234	CDS
AT4G10030	-1.35314	1.04278e-06	-1.29609	7.37508e-53	5	76	AT4G10030_5	27.3289	0.203549	15.9079	0.110062	26.0526	0.258916	16.8421	0.129704	16.6842	0.0522593	33.9868	0.0986097	32.6579	0.112225	23.0263	0.0706195	-3.64491	-2.59408	21.5329	26.5888	0.175557	0.0834283	1.05082	0.0326622	6271509	6271584	-	6270490	6273098	CDS
AT3G54350	-0.306888	0.00630645	0.00183501	0.980956	4	230	AT3G54350_4	45.2304	0.220329	51.7478	0.180259	33.913	0.146524	42.3609	0.153228	7.92174	0.0317098	19.5435	0.0682416	15.1043	0.0553937	10.2609	0.0440385	-4.38284	-2.53279	43.313	13.2076	0.175085	0.0498459	1.85005	0.00130108	20123047	20123276	-	20122298	20126031	CDS
AT1G18360	-0.614872	0.000114963	-0.316561	0.00458543	3	95	AT1G18360_3	18.3368	0.200017	13.9368	0.131363	14.2632	0.15246	27.9474	0.212697	5.82105	0.0438214	15.3474	0.128002	4.13684	0.0313787	5.10526	0.0543214	-4.1686	-2.5492	18.6211	7.60263	0.174134	0.0643809	1.6194	0.0265797	6317744	6317838	-	6316996	6319204	CDS
AT2G39580	0.190795	0.159318	-0.394749	1.80477e-05	5	56	AT2G39580_5	26.0179	0.163478	19.1607	0.137641	35.6429	0.263853	24.4286	0.13143	9.73214	0.0508263	7.21429	0.0356799	10.4643	0.0560795	4.92857	0.0269801	-4.61884	-2.58092	26.3125	8.08482	0.174101	0.0423915	2.03792	0.000891309	16512404	16512459	+	16510540	16516948	CDS
AT5G64960	-0.639156	0.000832155	0.00931957	0.939941	5	91	AT5G64960_5	106.868	0.20561	80.044	0.156031	64.6154	0.13439	128.077	0.198022	14.7802	0.0231052	10.6484	0.0218563	15.1978	0.0338972	12.1319	0.0272755	-5.2576	-2.54847	94.9011	13.1896	0.173513	0.0265335	2.70913	1.11233e-05	25956635	25956725	+	25955497	25958427	CDS
AT2G04940	0.06411	0.490154	-0.557973	1.62706e-17	8	141	AT2G04940_8	30.4468	0.220029	24.0284	0.194589	22.0851	0.164764	17.9504	0.11201	0.914894	0.00498936	4.53901	0.024006	3.57447	0.0224506	5.87943	0.0296983	-5.89449	-2.57639	23.6277	3.72695	0.172848	0.0202861	3.3181	0.00727222	1738832	1738972	-	1736671	1740254	CDS
AT3G50590	-0.15409	0.0572028	-0.297273	0.000265463	11	133	AT3G50590_11	24.8872	0.176536	32.0376	0.150605	27.2481	0.219415	26.4286	0.143507	6.93233	0.0241281	6.08271	0.036138	3.54887	0.0208174	4.33083	0.0360074	-5.13628	-2.55555	27.6504	5.22368	0.172516	0.0292727	2.58073	9.61821e-05	18773447	18773579	+	18771292	18779220	CDS
AT4G24710	-0.767628	0.000121508	-0.0344361	0.830284	3	119	AT4G24710_3	6.2605	0.170982	3.29412	0.0955778	8.30252	0.285389	8.66387	0.130643	1.23529	0.029535	1.31092	0.0508931	0.957983	0.0257625	2.18487	0.0646	-4.65218	-2.67014	6.63025	1.42227	0.170648	0.0426977	1.98204	0.00506193	12746373	12746491	-	12745752	12749007	CDS
AT5G37710	-0.331518	0.0486892	-0.738389	2.38922e-14	2	85	AT5G37710_2	37.8118	0.153072	51.0471	0.213994	27.8824	0.152208	40.2471	0.163097	28.1529	0.0806311	41.8118	0.110449	27.4941	0.07356	33.5059	0.0902309	-3.51156	-2.56604	39.2471	32.7412	0.170593	0.0887179	0.945516	0.00153431	14980438	14980522	+	14979159	14981400	CDS
AT2G40860	-0.237915	0.00700998	-0.363489	5.40085e-07	2	88	AT2G40860_2	8.20455	0.106952	9.69318	0.149783	10.4886	0.141384	27.9318	0.282466	5.27273	0.0540812	12.5114	0.0931768	11.5568	0.112923	7.39773	0.0660158	-3.67506	-2.65255	14.0795	9.18466	0.170146	0.0815493	1.02251	0.0377776	17053942	17054029	-	17053498	17057108	CDS
AT5G09420	0.294716	0.00352481	0.327447	0.00316357	6	183	AT5G09420_6	11.1421	0.206377	14.2951	0.237992	4.02732	0.0689917	8.42077	0.166808	4.42623	0.0752902	3.65027	0.0692702	3.03279	0.0833438	1.7541	0.0429114	-3.92757	-2.69721	9.47131	3.21585	0.170042	0.0677039	1.23036	0.0464206	2929864	2930046	+	2928316	2931750	CDS
AT4G26520	0.207241	0.326955	-0.306251	8.29874e-06	1	15	AT4G26520_1	45.9333	0.136918	48.4667	0.211694	39.5333	0.159409	53	0.166718	35.6	0.104993	24.9333	0.0834722	38	0.141889	22.3333	0.0894253	-3.28363	-2.58557	46.7333	30.2167	0.168685	0.104945	0.698062	0.0190486	13388704	13388718	+	13388676	13390536	CDS
AT1G28210	0.418837	0.00122498	0.531658	6.88541e-06	14	556	AT1G28210_14	7.2554	0.152063	6.42626	0.143727	13.1691	0.249938	10.0827	0.127745	1.52158	0.0362828	3.42986	0.0870057	1.47302	0.0761346	1.1205	0.0498958	-4.08689	-2.62122	9.23336	1.88624	0.168368	0.0623297	1.46567	0.00771381	9858093	9858648	+	9854598	9859977	CDS
AT3G10450	0.577725	0.0589224	0.609901	7.95289e-07	12	89	AT3G10450_12	23.8989	0.15485	28.2247	0.166584	18.7528	0.134181	30.5955	0.216382	12.6742	0.150959	6.92135	0.0748348	12.764	0.10263	8.57303	0.0834329	-3.33391	-2.59571	25.368	10.2331	0.167999	0.102964	0.7382	0.0378504	3252014	3252102	+	3249544	3252320	CDS
AT5G66550	-0.613242	0.00120728	-0.538159	9.44491e-09	2	95	AT5G66550_2	30.7579	0.158818	39.7158	0.171852	26.1053	0.160308	42.1474	0.179446	11.4	0.0437143	29.5895	0.0933313	23.9263	0.078956	14.7895	0.0558711	-3.94045	-2.5787	34.6816	19.9263	0.167606	0.0679682	1.36176	0.0104215	26560056	26560150	-	26559752	26561255	CDS
AT1G02160	0.200125	0.385301	-0.0480329	0.629077	2	82	AT1G02160_2	114.646	0.175081	137.72	0.204956	101.537	0.182402	77.1463	0.103574	47.5122	0.0751343	45.7805	0.0715611	77.439	0.108424	59.7195	0.0922429	-3.54568	-2.63165	107.762	57.6128	0.166503	0.0868407	0.914032	0.016291	411254	411335	+	410803	411383	CDS
AT1G25230	-1.29129	0.000260045	-0.502381	3.05172e-07	6	68	AT1G25230_6	129.912	0.175912	102.103	0.177635	65.5441	0.165181	117.044	0.142258	67.2206	0.0731946	84.2647	0.101648	69.1618	0.0899425	89.8676	0.126506	-3.38201	-2.60285	103.651	77.6287	0.165247	0.0978227	0.779166	0.0115718	8842027	8842094	-	8840474	8842367	CDS
AT3G55630	-1.6284	1.94615e-07	-1.37032	6.32415e-49	9	67	AT3G55630_9	27.0746	0.151473	28.8507	0.177016	27.0448	0.220545	21.2985	0.108126	17.7761	0.0518149	12.8209	0.0334617	16.4627	0.0465865	7.97015	0.025464	-4.72279	-2.65275	26.0672	13.7575	0.16429	0.0393318	2.07005	0.000642927	20638058	20638124	+	20636785	20639395	CDS
AT2G31300	-0.491134	0.0218027	-0.00227749	0.988118	7	130	AT2G31300_7	19.4154	0.232617	16.4154	0.168415	5.39231	0.0967451	17.8615	0.159099	8.34615	0.0882033	6.33846	0.0860541	5.46923	0.076005	7.82308	0.0878229	-3.56716	-2.67389	14.7712	6.99423	0.164219	0.0845213	0.893277	0.0394105	13347499	13347628	-	13345977	13349787	CDS
AT3G20250	0.117518	0.141641	0.0594099	0.523251	7	117	AT3G20250_7	63.6752	0.203559	60.1538	0.197144	33.2222	0.135044	34.8205	0.117421	17.2821	0.0569746	23.4103	0.0911863	20.3504	0.0867516	20.8376	0.0797577	-3.69094	-2.65448	47.9679	20.4701	0.163292	0.0786675	1.03647	0.00691308	7060583	7060699	-	7059098	7062660	CDS
AT1G70820	-1.02114	3.58352e-07	-0.397763	4.62603e-06	7	102	AT1G70820_7	77.7941	0.152417	65.7941	0.180739	62.9608	0.181891	59.5392	0.137577	30.7549	0.0497904	30.402	0.0475387	18.7941	0.0303713	39.3137	0.0626541	-4.44008	-2.62562	66.5221	29.8162	0.163156	0.0475886	1.81447	0.00137917	26707857	26707958	+	26705594	26708034	CDS
AT5G44090	-0.248071	0.00865694	-0.180062	0.00103202	3	101	AT5G44090_3	47.099	0.122811	68.7327	0.185794	66.8119	0.203035	61.7327	0.140294	18.3564	0.0467457	16.0099	0.0354505	22.5248	0.0534428	30.901	0.0687239	-4.33149	-2.64685	61.0941	21.948	0.162983	0.0510907	1.68465	0.000730478	17743738	17743838	-	17743264	17747909	CDS
AT5G35980	-0.452466	0.0073083	-0.00891115	0.91771	10	356	AT5G35980_10	63.1348	0.157535	70.764	0.165195	57.3399	0.151604	74.3287	0.176193	26.0899	0.0572004	33.4916	0.0902816	29.5	0.0943021	39.9888	0.121497	-3.51121	-2.6226	66.3919	32.2676	0.162632	0.0908203	0.888604	0.0267809	14131798	14132153	+	14128551	14135984	CDS
AT1G47550	-0.492585	0.00755973	-0.251955	9.71776e-05	17	81	AT1G47550_17	61.3951	0.172274	45.5062	0.127244	40.8272	0.146002	67.9383	0.204613	9.1358	0.0201316	12.3086	0.0311732	17.4691	0.0503809	19.1235	0.0487182	-4.82708	-2.64413	53.9167	14.5093	0.162533	0.037601	2.18295	0.00252497	17462228	17462308	+	17457171	17463896	CDS
AT2G32810	-0.46098	0.000391808	-0.467124	1.41216e-11	12	157	AT2G32810_12	44.051	0.228877	30.3567	0.168539	18.8662	0.10342	28.172	0.149084	9.97452	0.0317159	26.3503	0.104134	20.2038	0.0925959	10.9936	0.0701495	-3.87712	-2.67885	30.3615	16.8806	0.16248	0.0746489	1.19826	0.0458999	13923458	13923614	-	13919410	13925325	CDS
AT5G08100	-1.10123	1.55726e-05	-0.740205	9.10883e-29	3	208	AT5G08100_3	38.7163	0.149729	38.125	0.161456	39.1346	0.186363	46.5192	0.149475	26.8846	0.0631107	41.726	0.0956427	33.6538	0.0888315	24.7115	0.0666671	-3.69296	-2.63405	40.6238	31.744	0.161756	0.078563	1.05891	0.00221512	2594214	2594421	-	2593242	2594586	CDS
AT3G20720	0.0571466	0.502802	0.057213	0.558058	8	115	AT3G20720_8	9.4087	0.0912131	11.7217	0.100581	21.1043	0.272422	17.6696	0.180393	1	0.00938151	2.11304	0.0291549	3.2087	0.0331129	4.30435	0.0783948	-5.10641	-2.77876	14.9761	2.65652	0.161152	0.037511	2.32765	0.025292	7242167	7242281	+	7240098	7246754	CDS
AT3G06670	-0.281087	0.0217388	-0.177908	0.00036592	11	240	AT3G06670_11	43.3917	0.132801	57.925	0.195941	50.8667	0.169964	47.7458	0.144762	6.92917	0.0166313	5.1625	0.0153026	7.725	0.0291047	10.4167	0.0350351	-5.46942	-2.65228	49.9823	7.55833	0.160867	0.0240184	2.81715	0.000886948	2109015	2109254	-	2105908	2113136	CDS
AT5G05570	-0.258265	0.013828	-0.142978	0.0941492	19	76	AT5G05570_19	20.3421	0.154908	19.1842	0.169495	23.5395	0.206664	19.8553	0.112326	5.90789	0.0329308	5.60526	0.0331599	2.36842	0.0146441	5.44737	0.0311936	-5.23374	-2.67002	20.7303	4.83224	0.160848	0.0279821	2.56373	0.000604171	1662814	1662889	+	1656766	1663728	CDS
AT3G15354	-0.101965	0.30051	0.0409699	0.623718	6	98	AT3G15354_6	42.5612	0.171504	50.4898	0.20515	31.4796	0.158636	29.449	0.107738	11.0918	0.0438651	15.7041	0.0868467	9.38776	0.0523064	9.19388	0.0608845	-4.0827	-2.67488	38.4949	11.3444	0.160757	0.0609757	1.40782	0.00271808	5171675	5171772	-	5169327	5172480	CDS
AT5G64600	-0.273086	0.144997	-0.216703	0.0106107	6	331	AT5G64600_6	20.7946	0.167992	12.2447	0.130058	14.6314	0.173304	18.5287	0.170241	7.00906	0.0569991	12.2598	0.102348	6.6284	0.069	11.5227	0.0945878	-3.67021	-2.64982	16.5498	9.35498	0.160399	0.0807336	1.02039	0.00778061	25826453	25826783	+	25825178	25827931	CDS
AT3G60500	-0.170927	0.0680913	-0.128528	0.121014	8	99	AT3G60500_8	35.1818	0.206232	39	0.201142	18.1717	0.10438	34.2121	0.12628	10	0.0473166	29.596	0.127435	11.7677	0.0536677	13.9293	0.0779173	-3.81885	-2.70919	31.6414	16.3232	0.159508	0.0765842	1.10966	0.0358068	22356007	22356105	+	22354245	22356440	CDS
AT5G38880	-0.336781	0.00325084	-0.23035	5.80274e-05	7	199	AT5G38880_7	19.6683	0.121641	45.2915	0.262944	18.4121	0.129071	28.9347	0.122242	8	0.0372881	6.37688	0.0385282	14.8543	0.0823606	14.1156	0.0918667	-4.12232	-2.73811	28.0766	10.8367	0.158975	0.0625109	1.38422	0.0216662	15566507	15566705	-	15563621	15568804	CDS
AT1G50500	-0.130422	0.0542738	0.023666	0.763684	10	434	AT1G50500_10	37.4355	0.163007	35.0207	0.139466	33.8548	0.185206	39.0323	0.143362	7.37788	0.0294651	12.5161	0.0671025	5.06452	0.0249817	14.2926	0.0876008	-4.45456	-2.67352	36.3358	9.81279	0.15776	0.0522875	1.78104	0.0248826	18711274	18711707	-	18708217	18715597	CDS
AT1G10940	-0.303368	0.00516217	-0.854323	4.48288e-51	4	80	AT1G10940_4	46.8125	0.132494	66.8625	0.196245	57.575	0.193177	42.7875	0.109105	30.8125	0.0487013	35.6125	0.0581602	34.6625	0.0612476	29.4	0.0615014	-4.12904	-2.70837	53.5094	32.6219	0.157755	0.0574026	1.42067	0.00357753	3657012	3657091	-	3656050	3658170	CDS
AT5G51430	0.166257	0.0320866	-0.0340943	0.591263	5	137	AT5G51430_5	58.0803	0.179343	43.5693	0.128434	42.7518	0.1478	62.8321	0.172418	25.8175	0.0671268	34.0365	0.110538	35.2409	0.110068	24.8686	0.0976295	-3.40361	-2.6836	51.8084	29.9909	0.156999	0.0963405	0.720005	0.0154367	20889411	20889547	-	20887044	20890795	CDS
AT3G18860	-0.271873	0.00405942	-0.389264	2.84945e-06	10	80	AT3G18860_10	48.15	0.169125	49.9625	0.173989	31.125	0.123896	58.425	0.155845	3.025	0.00667727	4.3	0.0112728	5.1625	0.014331	3.325	0.00916992	-6.64778	-2.69535	46.9156	3.95312	0.155714	0.0103628	3.95243	6.63847e-05	6505603	6505682	+	6501774	6508352	CDS
AT1G78010	-0.167062	0.0206738	-0.0808841	0.260307	6	118	AT1G78010_6	29.6271	0.124836	34.5254	0.13626	44.5254	0.235271	30.2034	0.125836	21.6186	0.0838415	24.7627	0.102568	29.8475	0.102463	17.3475	0.0756838	-3.46806	-2.73886	34.7203	23.3941	0.155551	0.0911391	0.729198	0.0360595	29335261	29335378	+	29333535	29336297	CDS
AT5G47040	-0.324576	0.00249443	-0.52777	2.16299e-13	7	305	AT5G47040_7	138.052	0.156337	165.748	0.180485	107.616	0.158172	110.18	0.123553	83.259	0.0648458	124.623	0.0990163	101.948	0.0970138	146.19	0.137602	-3.37753	-2.70614	130.399	114.005	0.154637	0.0996194	0.671396	0.0486093	19095508	19095812	-	19093356	19098678	CDS
AT4G27650	-0.280103	0.00264603	-0.319968	3.50355e-05	12	60	AT4G27650_12	48.55	0.136055	41.9667	0.16415	33.6167	0.150705	48.4167	0.167149	31.7833	0.0972994	23.8833	0.0638983	22.75	0.0746118	21.5167	0.0754352	-3.70064	-2.69891	43.1375	24.9833	0.154515	0.0778112	1.00173	0.00125166	13806646	13806705	-	13803459	13807556	CDS
AT2G41190	0.16049	0.194555	-0.333137	0.00123282	3	104	AT2G41190_3	11.2788	0.233757	6.07692	0.125573	4.50962	0.096831	11.2981	0.16177	2.85577	0.0443202	3.625	0.0702578	4.16346	0.0608995	3.80769	0.0559379	-4.13114	-2.77167	8.29087	3.61298	0.154483	0.0578538	1.35947	0.00857749	17167974	17168077	-	17167561	17170145	CDS
AT5G06970	-0.573207	1.65008e-05	-0.316423	7.24459e-08	6	121	AT5G06970_6	44.8512	0.217606	23.9835	0.116216	22.9917	0.133056	41.2645	0.147784	15.2397	0.0514396	25.3884	0.079324	18.0413	0.0668597	26.9008	0.0918929	-3.82092	-2.74342	33.2727	21.3926	0.153665	0.072379	1.07751	0.00666938	2159697	2159817	-	2158431	2166004	CDS
AT3G19960	-0.314208	0.012183	-0.157356	0.00643701	25	112	AT3G19960_25	30.6696	0.133408	23.2589	0.121112	25.125	0.159804	46.7679	0.198262	6.01786	0.0229159	11.3304	0.0519256	10.3482	0.0559673	21.1339	0.0794354	-4.38207	-2.73295	31.4554	12.2076	0.153147	0.0525611	1.64911	0.0159578	6955523	6955634	+	6949787	6956736	CDS
AT4G27800	-0.69053	4.84236e-06	-0.330484	2.9227e-05	2	84	AT4G27800_2	300.845	0.15629	238.726	0.141223	218.917	0.150723	279.679	0.161502	127.762	0.0607675	167.833	0.0671589	166.19	0.0795103	140.298	0.0628246	-3.89552	-2.71551	259.542	150.521	0.152435	0.0675653	1.18	0.000158751	13852299	13852382	-	13852013	13854091	CDS
AT3G57220	-0.644619	0.00331453	-0.213826	0.034758	5	108	AT3G57220_5	12.75	0.107238	16.2407	0.116432	21.8704	0.198435	28.0278	0.18584	4.38889	0.0245998	11.3241	0.0795054	5.67593	0.0395296	6.92593	0.0553671	-4.45844	-2.77117	19.7222	7.0787	0.151986	0.0497505	1.68727	0.0104637	21175808	21175915	+	21174516	21176904	CDS
AT1G70570	-0.233181	0.00480915	-0.00356348	0.957457	3	119	AT1G70570_3	62.0252	0.171001	56.3025	0.160318	30.7311	0.116126	62.521	0.159161	25.1345	0.0670583	30.9916	0.0840717	19.4874	0.0641395	32.0252	0.102587	-3.6796	-2.73665	52.895	26.9097	0.151652	0.0794642	0.942951	0.00378047	26610091	26610209	+	26608719	26612062	CDS
AT1G01950	-0.260067	0.0219771	-0.758199	1.05858e-22	16	136	AT1G01950_16	17.7941	0.154003	31.3382	0.270583	9.39706	0.104338	9.66176	0.07663	10.9265	0.0461705	9.74265	0.0466412	4.27206	0.0254409	3.64706	0.0182712	-4.98253	-2.88786	17.0478	7.14706	0.151389	0.034131	2.09467	0.00696954	329437	329572	+	325473	330403	CDS
AT5G22120	-0.681623	0.000943328	-0.584853	2.52724e-23	5	86	AT5G22120_5	27.314	0.150681	22.9884	0.136176	18.5	0.157422	34.6279	0.161194	19.5465	0.0924475	15.5	0.068505	25.6628	0.132321	19.5814	0.0832443	-3.45182	-2.72683	25.8576	20.0727	0.151368	0.0941294	0.724988	0.0315151	7336138	7336223	-	7334612	7336755	CDS
AT4G04350	-0.398879	0.000202378	0.144961	0.0595747	4	82	AT4G04350_4	44.1829	0.230017	30.8171	0.152611	20.1707	0.105508	28.6951	0.116899	6.17073	0.0272981	8.59756	0.0480568	11.1098	0.0740906	4.12195	0.0354867	-4.53633	-2.79337	30.9665	7.5	0.151259	0.0462331	1.74295	0.00517316	2129384	2129465	+	2128129	2133030	CDS
AT2G46580	-0.0452406	0.653002	-0.17816	0.0472854	2	88	AT2G46580_2	46.0568	0.130615	54.3977	0.153885	42.4318	0.172001	55.3977	0.147414	40.0682	0.113414	32.6023	0.0821065	36	0.12408	30.7045	0.0855179	-3.32624	-2.73457	49.571	34.8438	0.150978	0.10128	0.591677	0.0191357	19129778	19129865	-	19129409	19130513	CDS
AT3G21215	-0.181717	0.0599032	-0.45567	9.24327e-11	6	116	AT3G21215_6	42.9828	0.152758	45.1379	0.163948	32.6121	0.146233	43.319	0.140753	13.1034	0.0383019	9.73276	0.0266561	20.1034	0.0655208	16.2328	0.0466192	-4.57267	-2.73045	41.0129	14.7931	0.150923	0.0442745	1.84222	0.00563998	7443960	7444075	-	7442873	7445231	CDS
AT3G21465	-0.491044	0.00442635	-0.13721	0.155375	5	76	AT3G21465_5	15.5921	0.199331	11.5921	0.10919	15.4868	0.164314	14.5132	0.127515	5.53947	0.0530969	2.55263	0.0245657	2.23684	0.0222199	5.65789	0.0518507	-4.83598	-2.77465	14.2961	3.99671	0.150087	0.0379333	2.06134	0.00371014	7561690	7561765	+	7560750	7563202	CDS
AT1G13000	0.364322	0.00579836	0.119332	0.0554471	14	145	AT1G13000_14	34.0483	0.867611	29.8552	0.773854	26	1.09794	29.9172	1.28294	14.931	0.626072	11.4069	0.513785	13.0897	0.715841	12.4069	0.436553	-0.828606	-0.0201232	29.9552	12.9586	1	0.573063	0.808483	0.0120227	4439231	4439375	-	4436402	4438693	5'UTR
AT1G51840	-3.41708	1.1616e-09	-1.49116	3.35998e-17	3	246	AT1G51840_3	39.2642	3.05139	29.9675	3.42485	22.8821	1.76816	42.4919	2.94842	62.626	1.12929	41.122	0.944693	41.6911	1.01613	50.1179	1.38763	0.14726	1.44193	33.6514	48.8892	1	1.11944	1.29467	0.00364564	19250359	19250604	-	19249449	19250171	5'UTR
AT5G58210	0.43208	0.0479907	-0.184777	0.133161	1	87	AT5G58210_1	63.4828	1.28287	54.046	0.864107	58.4713	0.85391	80.7126	1.26895	54.6207	0.749577	56.7586	0.715354	33.8391	0.532687	34.7241	0.769919	-0.546246	0.0661116	64.1782	44.9856	1	0.691884	0.612357	0.0271354	23552272	23552358	+	23552427	23554045	5'UTR
AT2G41540	-0.0959505	0.410867	-0.247062	6.97932e-05	2	186	AT2G41540_2	154.941	0.802339	167.414	0.993658	113.484	0.851751	198.145	0.813265	121.898	0.556249	107.624	0.55562	75.9032	0.4549	104.543	0.624452	-0.877436	-0.214149	158.496	102.492	0.865253	0.547805	0.663288	0.00178869	17326607	17326792	+	17326801	17328654	5'UTR
AT1G43620	0.0665946	0.428756	0.103814	0.274666	14	84	AT1G43620_14	73.5	0.808429	78.9643	0.945486	70.1548	1.03157	61.25	0.657685	44.8452	0.454487	41.4167	0.569923	41.5952	0.708624	26.75	0.482308	-0.874433	-0.236841	70.9673	38.6518	0.860794	0.553835	0.637593	0.0197742	16429559	16429642	-	16425654	16429500	5'UTR
AT4G27040	0.189213	0.0638747	-0.104082	0.199357	9	130	AT4G27040_9	155.908	0.688677	134.654	0.755284	82.1154	0.599134	154.262	0.626117	24.5077	0.108048	22.2538	0.121284	44.0462	0.218135	22.5846	0.16847	-2.75499	-0.589389	131.735	28.3481	0.667303	0.153984	2.1656	0.00135126	13575096	13575225	-	13573061	13574576	5'UTR
AT2G25670	-0.219276	0.18622	-0.062707	0.316288	3	108	AT2G25670_3	512.028	0.635193	579.102	0.650027	433.954	0.605466	578.935	0.694337	343.63	0.390518	284.787	0.385348	286.074	0.360457	254.611	0.357125	-1.42248	-0.631583	526.005	292.275	0.646256	0.373362	0.790894	8.08181e-06	10930720	10930827	-	10929062	10930619	5'UTR
AT4G30900	-0.266667	0.0479162	0.102032	0.262063	1	75	AT4G30900_1	65.8667	0.473351	46.0933	0.49504	59.1467	0.62363	74.5333	0.645552	31.6533	0.379171	22.1867	0.263189	29.7067	0.27625	27.6933	0.322429	-1.70345	-0.851507	61.41	27.81	0.559394	0.31026	0.851944	0.00209014	15039567	15039641	+	15040021	15042203	5'UTR
AT5G04420	-0.0637358	0.531489	0.084356	0.12792	13	267	AT5G04420_13	136.382	0.513348	120.303	0.579536	99.3933	0.427511	129.899	0.384894	44.7715	0.185824	38.4682	0.224875	28.7416	0.176957	46.8015	0.264341	-2.24971	-1.08811	121.494	39.6957	0.476322	0.212999	1.1616	0.000812539	1249485	1249751	-	1246867	1249455	5'UTR
AT3G58640	0.323903	0.000519611	-0.0982949	0.0419795	16	98	AT3G58640_16	141.653	0.459154	168.031	0.475498	121.939	0.484076	200.796	0.471673	100.071	0.282047	77.1122	0.266126	59.9592	0.233288	60.1735	0.250771	-1.9578	-1.08157	158.105	74.3291	0.4726	0.258058	0.876228	0.000339485	21692694	21692791	-	21687153	21692675	5'UTR
AT1G17140	-0.348019	0.028612	0.00889154	0.942808	3	6	AT1G17140_3	23.6667	0.428697	31	0.57638	16	0.388957	25.1667	0.447637	10	0.260881	12	0.329607	7	0.210805	15	0.393955	-1.78241	-1.1347	23.9583	11	0.460418	0.298812	0.64771	0.037915	5858447	5858452	-	5856740	5857861	5'UTR
AT3G04610	-0.27594	0.0035358	0.332614	3.92615e-13	7	486	AT3G04610_7	232.693	0.489596	174.558	0.394976	173.959	0.456466	231.313	0.454826	82.8025	0.217708	66.607	0.220239	69.8971	0.229341	79.4239	0.291964	-2.07074	-1.15963	203.131	74.6826	0.448966	0.239813	0.911107	0.000520061	1254283	1254768	-	1250762	1254272	5'UTR
AT5G59830	-0.299977	0.0687536	-0.119102	0.0897644	1	141	AT5G59830_1	75.4823	0.540116	63.5248	0.473628	44.3546	0.406676	52.3475	0.322952	12.0638	0.0787125	24.7163	0.173937	15.8865	0.155712	12.5461	0.0949689	-3.06752	-1.22387	58.9273	16.3032	0.435843	0.125833	1.84364	0.00246952	24105164	24105304	+	24105423	24107071	5'UTR
AT5G24630	-0.178116	0.564244	-0.210311	0.0415462	13	117	AT5G24630_13	26.4017	0.448926	19.8291	0.358532	13.9744	0.348809	13.0598	0.514605	11.0171	0.200344	2	0.0667468	2.11111	0.0501033	1.62393	0.0565599	-3.67191	-1.27831	18.3162	4.18803	0.417718	0.0934384	2.3936	0.0104229	8435743	8435859	-	8432523	8435682	5'UTR
AT3G26020	0.0493359	0.638931	0.049788	0.475955	1	94	AT3G26020_1	67.5957	0.439375	66.9362	0.441194	50.1489	0.428104	52.4468	0.360659	31.883	0.246514	21.1809	0.244128	32.3298	0.296183	10.766	0.199346	-2.03416	-1.26556	59.2819	24.0399	0.417333	0.246543	0.768599	0.00258071	9513944	9514037	+	9514363	9516585	5'UTR
AT1G19430	0.0720012	0.519272	0.122015	0.142686	8	77	AT1G19430_8	77.1169	0.469448	68.9481	0.398535	51.5974	0.361336	89.961	0.421389	38.7792	0.235724	33.8442	0.274662	39.5065	0.330257	20.3506	0.193753	-1.97879	-1.28339	71.9058	33.1201	0.412677	0.258599	0.695402	0.0160496	6727739	6727815	-	6724669	6727533	5'UTR
AT3G63400	-0.0709371	0.484112	0.165533	0.00539301	1	259	AT3G63400_1	97.9846	0.370304	99.0077	0.290854	91.4556	0.402154	122.795	0.374065	34.6293	0.129806	21.5753	0.114627	39.9382	0.220407	30.7992	0.160615	-2.72266	-1.48692	102.811	31.7355	0.359344	0.156364	1.23574	0.00448138	23412169	23412427	+	23412449	23415435	5'UTR
AT3G51950	-0.240304	0.01867	-0.06622	0.405896	8	121	AT3G51950_8	213.579	0.365081	152.107	0.32839	175.942	0.373962	289.934	0.369241	90.3058	0.140324	82.4959	0.16132	93.7107	0.191655	93.9339	0.212536	-2.5207	-1.47916	207.89	90.1116	0.359168	0.176459	1.04154	0.00250797	19280824	19280944	-	19278244	19280407	5'UTR
AT3G55010	-0.0341345	0.664916	0.362491	1.13774e-09	1	125	AT3G55010_1	123.736	0.366086	100.256	0.249541	92.4	0.339624	140.968	0.315688	61.264	0.190076	55.624	0.219682	49.784	0.202541	23.832	0.13375	-2.44699	-1.66845	114.34	47.626	0.317735	0.186512	0.778539	0.00883494	20386691	20386815	+	20386818	20388549	5'UTR
AT1G60850	0.203488	0.0599032	0.531332	3.79971e-07	9	106	AT1G60850_9	45.1509	0.342562	44.1887	0.326757	37.8396	0.29659	45.4057	0.226827	16.3113	0.168125	5.57547	0.0836744	13.1981	0.167912	9.07547	0.155237	-2.85328	-1.76327	43.1462	11.0401	0.298184	0.143737	1.09002	0.0128031	22400179	22400284	-	22398078	22400155	5'UTR
AT1G06230	-0.120477	0.150015	-0.0204203	0.761256	1	106	AT1G06230_1	77.1981	0.251251	128.057	0.38762	66.1132	0.258786	110.604	0.291121	67.066	0.197897	46.5189	0.161099	67.9151	0.248158	43.5472	0.165035	-2.39524	-1.77264	95.4929	56.2618	0.297195	0.193047	0.622605	0.0220021	1907170	1907275	+	1907626	1910183	5'UTR
AT1G10240	-0.0906515	0.570242	0.353897	7.93388e-05	3	470	AT1G10240_3	18.1766	0.243579	7.52553	0.100684	12.8957	0.204196	25.1723	0.337515	2.41064	0.0456487	4.93404	0.0919149	2.23191	0.042755	2.90426	0.0646359	-4.09903	-2.30215	15.9426	3.12021	0.221494	0.0612386	1.79689	0.00895932	3359302	3359771	-	3356835	3359271	5'UTR
AT3G02065	0.163764	0.130447	-0.164186	0.0431935	1	33	AT3G02065_1	24.303	0.174671	30.1212	0.233847	29.303	0.293828	15.7273	0.134676	5	0.0463638	8.42424	0.0747067	13.4848	0.134714	13.303	0.119317	-3.53316	-2.31826	24.8636	10.053	0.209256	0.0937754	1.2149	0.0335782	358997	359029	+	359136	360734	5'UTR
AT2G48020	-0.983924	2.82491e-05	-0.396305	8.41511e-06	1	139	AT2G48020_1	37.4532	0.14129	71.7554	0.255787	54.5468	0.207311	65.0791	0.222094	37.7266	0.110972	48.3669	0.144761	21.4964	0.0977578	45.2014	0.152284	-3.00745	-2.30778	57.2086	38.1978	0.206621	0.126444	0.699664	0.027167	19644238	19644376	+	19644441	19647007	5'UTR
AT3G53610	0.315333	0.00854468	0.27061	4.41834e-08	8	99	AT3G53610_8	202.869	0.210996	144.162	0.196749	129.02	0.176482	189.071	0.198343	66.3434	0.10031	51.3535	0.0860078	83.6667	0.138631	57.6869	0.12737	-3.17011	-2.35666	166.28	64.7626	0.195642	0.11308	0.813452	0.0100518	19878267	19878365	-	19876531	19878264	5'UTR
AT1G77580	-0.795106	6.13898e-06	-0.60102	3.4595e-09	4	527	AT1G77580_4	4.75332	0.129487	8.13093	0.246894	3.60531	0.148194	8.38899	0.225819	1.81404	0.025835	3.63378	0.0709908	1.6186	0.0320041	3.82732	0.128472	-4.25421	-2.46709	6.21964	2.72343	0.187598	0.0643256	1.78711	0.0361682	29146838	29147364	-	29144191	29146793	5'UTR
AT1G23960	0.0132313	0.937762	0.12608	0.0843246	6	183	AT1G23960_6	97.8306	0.172701	111.77	0.215296	84.388	0.177755	86.3333	0.177202	26.2186	0.0762258	30.1694	0.0673424	35.6339	0.0800348	29.4153	0.0902085	-3.67993	-2.43446	95.0806	30.3593	0.185739	0.0784529	1.24548	4.24189e-05	8480018	8480200	-	8478627	8480006	5'UTR
AT4G28760	0.0105762	0.913716	-0.245544	5.55613e-05	1	409	AT4G28760_1	12.1491	0.140915	24.2592	0.289779	8.89976	0.0882936	20.1907	0.204869	6.72616	0.0529619	12.7751	0.102678	2.56724	0.0250099	5.3912	0.0833052	-4.10738	-2.60071	16.3747	6.86491	0.180964	0.0659887	1.50666	0.0428093	14207761	14208169	+	14208640	14211811	5'UTR
AT3G62220	0.101729	0.494038	-0.250488	0.00219396	7	186	AT3G62220_7	12.1505	0.11206	20.0753	0.247624	12.5323	0.20555	10.3172	0.131412	4.40323	0.0478824	4.44624	0.0447822	5.73656	0.0706526	3.84946	0.0564404	-4.20888	-2.59542	13.7688	4.60887	0.174162	0.0549394	1.61346	0.0040311	23030878	23031063	-	23029276	23030864	5'UTR
AT5G11860	0.0400392	0.859529	0.422102	1.94429e-11	4	198	AT5G11860_4	16.8333	0.107335	36.1515	0.257942	25.1566	0.18737	24.3081	0.12279	2.61616	0.0241712	3.13131	0.0373732	4.9697	0.0525322	3.06566	0.0393593	-4.75756	-2.65412	25.6124	3.44571	0.168859	0.038359	2.10344	0.00150568	3823666	3823863	-	3822024	3823395	5'UTR
AT1G58602	0.929236	5.42354e-05	0.69821	2.45353e-25	1	7384	AT1G58602_1	259.541	0.175194	172.373	0.16053	161.836	0.186656	152.107	0.143377	43.7313	0.0371069	48.1989	0.0516904	38.5414	0.0469811	46.4735	0.059095	-4.37968	-2.59393	186.464	44.2363	0.166439	0.0487184	1.78575	0.000139171	21746500	21753883	+	21760167	21763765	5'UTR
AT5G52560	-0.0424779	0.513624	0.0684053	0.468573	1	299	AT5G52560_1	22.5485	0.174896	21.2107	0.117882	20.5552	0.14323	32.3478	0.211455	8.53177	0.0548707	7.76589	0.0741839	5.67224	0.0771378	6.97324	0.0968203	-3.75138	-2.6613	24.1656	7.23579	0.161866	0.0757532	1.09009	0.00463905	21330879	21331177	+	21331230	21334573	5'UTR
AT5G44200	-0.785866	9.13153e-05	-0.0604846	0.44401	8	95	AT5G44200_8	38.4211	0.149647	23.8105	0.131381	19.0737	0.108259	63.2	0.219782	12.0105	0.0663395	12.6842	0.0773427	21.8842	0.109218	8.66316	0.051212	-3.77217	-2.76546	36.1263	13.8105	0.152267	0.076028	1.00671	0.0185581	17803901	17803995	-	17802062	17803875	5'UTR
AT1G61970	0.290133	0.133579	-0.00802345	0.964104	2	221	AT1G61970_2	20.5611	1.07054	17.0724	0.586648	22.1357	0.936555	17.0724	0.905593	6.14932	0.369752	13.3846	0.608421	23.5747	0.690294	15.7104	0.511048	-0.913854	-0.227182	19.2104	14.7048	0.874833	0.544879	0.686672	0.0445779	22906611	22906831	+	22904713	22905969	3'UTR
AT5G28530	-0.107682	0.698971	-0.0536555	0.659287	1	91	AT5G28530_1	37.2967	0.820573	37.8242	0.937298	41.1099	0.87015	53.1758	0.76415	20.1319	0.388876	25.4396	0.529325	37.2857	0.746361	20.1209	0.374304	-1.03004	-0.241863	42.3516	25.7445	0.848043	0.509717	0.788177	0.0379133	10524932	10525022	-	10525078	10527300	3'UTR
AT5G26980	0.0532865	0.644648	-0.368779	0.00607136	1	84	AT5G26980_1	62.2262	0.844642	49.7143	0.86775	44.5238	0.653901	68.5238	0.792251	29.3452	0.488601	37.3571	0.476023	23.3333	0.284553	39.3571	0.430238	-1.28355	-0.349266	56.247	32.3482	0.789636	0.419854	0.934282	0.00773362	9488362	9488445	-	9488724	9490604	3'UTR
AT5G49510	-0.319497	0.0314084	0.0275639	0.742619	6	241	AT5G49510_6	224.274	0.568518	247.357	0.612046	228.282	0.636309	291.834	0.617582	189.494	0.375322	208.025	0.381101	170.187	0.412974	178.27	0.36615	-1.38273	-0.717626	247.937	186.494	0.608614	0.383887	0.665106	1.32274e-05	20082496	20082736	+	20080729	20082456	3'UTR
AT3G19830	-0.730899	2.12468e-05	-0.116101	0.119658	2	196	AT3G19830_2	20.102	0.483193	13.4337	0.288251	19.5255	0.420022	18.2092	0.392397	10.7704	0.273748	6.92347	0.152587	6.87245	0.18842	8.39286	0.141193	-2.4534	-1.36125	17.8176	8.2398	0.395965	0.188987	1.09215	0.00748808	6885465	6885660	-	6886338	6889974	3'UTR
AT4G19490	-0.123088	0.153967	-0.0802053	0.342368	18	223	AT4G19490_18	111.35	0.375117	101.74	0.339671	99.5247	0.360871	137.457	0.403958	77.157	0.214376	80.5067	0.234357	68.7623	0.211896	89.4215	0.241939	-2.15021	-1.43764	112.518	78.9619	0.369904	0.225642	0.712578	5.8359e-05	10623044	10623266	+	10616017	10622934	3'UTR
AT3G26900	-0.421208	7.06292e-05	-0.171235	0.0324661	1	82	AT3G26900_1	232.537	0.316668	228.841	0.353361	224.012	0.376804	221.5	0.29099	126.159	0.180632	127.354	0.156336	167.683	0.224301	166.744	0.20644	-2.39471	-1.5872	226.723	146.985	0.334456	0.191927	0.80751	0.00167793	9912208	9912289	-	9912314	9914424	3'UTR
AT1G28960	-0.488784	0.0767952	-0.587279	3.90175e-11	1	50	AT1G28960_1	25.42	0.157124	43.14	0.342854	34.88	0.304968	49.64	0.382083	24.6	0.148515	21.32	0.155437	23.66	0.112331	18.38	0.109538	-2.94539	-1.82892	38.27	21.99	0.296758	0.131455	1.11648	0.0224552	10109812	10109861	-	10110020	10111607	3'UTR
AT4G03430	0.272733	0.00523566	0.377482	1.1978e-11	2	88	AT4G03430_2	16.6023	0.254296	15.6023	0.482756	3.36364	0.111804	21.4205	0.276203	6.53409	0.123136	8.84091	0.127952	3.79545	0.0770734	4.05682	0.0673153	-3.39464	-2.0108	14.2472	5.80682	0.281265	0.0988692	1.38384	0.0415785	1517125	1517212	-	1517411	1520500	3'UTR
AT5G25490	-1.11842	0.00411904	-1.59204	2.48073e-19	3	185	AT5G25490_3	6.10811	0.166046	8.67568	0.379297	7.26486	0.34348	17.0432	0.193012	10.0919	0.0800238	9.9027	0.0881795	13.0108	0.111544	14.1784	0.0920058	-3.43832	-1.97597	9.77297	11.7959	0.270459	0.0929383	1.46235	0.0116431	8877375	8877559	+	8876639	8877339	3'UTR
AT2G44710	0.188797	0.0616944	0.0996337	0.044552	11	167	AT2G44710_11	70.4371	0.248971	56.7126	0.175139	53.491	0.266398	81.497	0.242417	20.497	0.0793188	45.503	0.203702	25.2695	0.102418	36.4192	0.139922	-3.01911	-2.11804	65.5344	31.9222	0.233231	0.13134	0.901067	0.0465906	18436632	18436798	+	18432902	18436629	3'UTR
AT4G22540	0.191007	0.282983	-0.0610884	0.4605	1	165	AT4G22540_1	83.8182	0.161269	65.4061	0.179066	59.6	0.169029	72.8909	0.156786	20.6424	0.046465	34.7697	0.0718719	19.4606	0.0411591	32.2242	0.0759904	-4.13671	-2.58792	70.4288	26.7742	0.166537	0.0588716	1.54878	0.00507819	11860781	11860945	-	11860969	11866108	3'UTR

## Sheet:  5 DIR Mixed Table
	Protein		Transcriptomics		Alternative Splicing Analysis
Gene	log2FC	adj.pvalue	log2FoldChange	padj	intronNo	intronLength	GeneIso	mut1.depth	mut1.IR	mut2.depth	mut2.IR	mut3.depth	mut3.IR	mut4.depth	mut4.IR	wt1.depth	wt1.IR	wt2.depth	wt2.IR	wt3.depth	wt3.IR	wt4.depth	wt4.IR	avg.log.WT	avg.log.mut	mean.mut.int.depth	mean.wt.int.depth	mean.mut.ir	mean.WT.ir	log.avg.diff	log.depth.pvalue	Start	Stop	strand	gene.start	gene.end	region
AT1G61150	0.113832	0.417441	0.241229	6.54374e-05	3	95	AT1G61150_3	206.326	0.712494	179.495	0.75748	179.758	0.687942	253.095	0.803459	252.2	1.17825	229.537	1.17162	224.589	1.15925	194.442	1.11188	0.207837	-0.436279	204.668	225.192	0.740344	1.15525	0.644116	0.000318941	22542863	22542957	+	22542928	22544355	CDS
AT2G16940	-0.357176	0.000647601	-0.779294	1.01145e-44	12	44	AT2G16940_12	49.4773	0.378789	69	0.528526	42.0909	0.377477	84.4091	0.493954	202.727	0.720284	302.705	0.832923	190.136	0.655486	278.886	0.884293	-0.380969	-1.18589	61.2443	243.614	0.444687	0.773246	0.804926	0.00288046	7345902	7345945	-	7342869	7347052	CDS
AT1G10890	-0.155005	0.164705	-0.59084	1.77384e-07	2	125	AT1G10890_2	98.192	0.347248	75.64	0.303476	72.488	0.34369	82.12	0.290108	182.656	0.555229	268.016	0.65756	208.976	0.602486	251.96	0.605449	-0.727143	-1.64312	82.11	227.902	0.321131	0.605181	0.915973	4.63067e-05	3628973	3629097	+	3628081	3630545	CDS
AT1G16610	-3.69605	1.68159e-10	-0.0423285	0.56466	1	101	AT1G16610_1	11.4554	0.324366	2.11881	0.174542	3.0297	0.214085	17.1584	0.428418	8.75248	0.315153	16.8614	0.602192	12.901	0.626416	21.5941	0.873045	-0.817065	-1.89733	8.44059	15.0272	0.285353	0.604202	1.08026	0.0436607	5676007	5676107	-	5675925	5678686	CDS
AT1G70620	-1.72227	2.19025e-08	-1.16514	1.34444e-35	12	118	AT1G70620_12	37.4068	0.172022	32.339	0.184225	28.7373	0.203312	57.8898	0.261459	161.432	0.425742	232.966	0.467377	209.203	0.503829	285.534	0.538963	-1.05251	-2.30334	39.0932	222.284	0.205254	0.483978	1.25084	0.000577081	26630583	26630700	+	26626634	26630777	CDS
AT5G26170	4.27897	1.1253e-06	1.32897	1.18658e-13	2	178	AT5G26170_2	8.08989	0.121161	8.96067	0.0794599	8.0618	0.113558	13.4101	0.1566	8.65169	0.431343	8.80337	0.461588	9.68539	0.411955	10.9045	0.580737	-1.09797	-3.12799	9.63062	9.51124	0.117695	0.471406	2.03002	0.000450423	9147692	9147869	-	9147176	9148128	CDS
AT1G01040	0.573908	0.00262866	-0.0354813	0.623084	14	276	AT1G01040_14	29.8188	0.245071	32.3551	0.282945	28.1304	0.277993	33.3043	0.237794	44.029	0.365041	55.2029	0.454841	63.9312	0.552715	48.6268	0.460043	-1.1415	-1.94231	30.9022	52.9475	0.260951	0.45816	0.800811	0.00301862	28432	28707	+	23519	31079	CDS
AT3G06290	-0.0809954	0.42074	-0.834317	6.13227e-32	14	260	AT3G06290_14	5.65385	0.131896	5.98846	0.177145	5.65	0.129745	6.07692	0.0953846	37.0731	0.429253	34.6808	0.495356	23.8615	0.313786	26.8231	0.523095	-1.21014	-2.93897	5.84231	30.6096	0.133543	0.440373	1.72883	0.000433823	1905698	1905957	-	1899123	1907297	CDS
AT1G05200	-0.412814	0.00519368	-0.123672	0.115613	5	33	AT1G05200_5	23.6364	0.191867	15.1515	0.129334	9.48485	0.102724	31.9394	0.237492	50.2727	0.353778	82.4545	0.589297	42.9697	0.372812	47.2424	0.443031	-1.215	-2.67246	20.053	55.7348	0.165354	0.43973	1.45746	0.00617468	1507853	1507885	+	1505642	1509002	CDS
AT1G55310	-0.2836	0.00478552	-0.166598	0.116332	4	130	AT1G55310_4	78.1308	0.258229	68.4538	0.236661	39.3538	0.153748	61.6385	0.212574	129	0.45137	159.885	0.456221	95.7692	0.367111	136.785	0.434517	-1.23201	-2.24193	61.8942	130.36	0.215303	0.427305	1.00992	0.004368	20631723	20631852	+	20630676	20632695	CDS
AT3G57300	-0.100796	0.385582	-0.478616	3.8953e-13	16	161	AT3G57300_16	13.9068	0.0793253	9.93789	0.0508561	7.85093	0.051393	15.9006	0.0942597	68.5963	0.291129	96.5404	0.422088	90.6832	0.45887	101.099	0.451838	-1.32365	-3.91075	11.8991	89.2298	0.0689585	0.405981	2.5871	0.000156698	21204626	21204786	+	21199612	21207635	CDS
AT2G46610	-1.0986	1.03221e-05	-0.772605	5.52268e-09	4	65	AT2G46610_4	3	0.182441	3.69231	0.152497	1.67692	0.118882	2.87692	0.130048	14.4769	0.44974	7.06154	0.228996	8.47692	0.278057	23.0615	0.638782	-1.44315	-2.79573	2.81154	13.2692	0.145967	0.398894	1.35259	0.0205036	19137766	19137830	-	19136769	19138492	CDS
AT3G05160	-0.0317242	0.832438	-0.163942	0.0528472	11	146	AT3G05160_11	58.4589	0.152296	71.9726	0.190774	78.4178	0.307124	102.116	0.271253	85.5342	0.25579	165.993	0.44912	112.185	0.39934	174.164	0.472558	-1.38189	-2.17263	77.7414	134.469	0.230362	0.394202	0.79074	0.0429295	1455184	1455329	-	1453267	1456997	CDS
AT2G46830	-0.21906	0.0538991	-0.332167	0.00935223	4	296	AT2G46830_4	38.6689	0.287596	56.9324	0.188045	59.2399	0.233683	54.4459	0.17665	87.2399	0.309274	107.503	0.345323	117.831	0.442934	131.243	0.451574	-1.38721	-2.20179	52.3218	110.954	0.221494	0.387276	0.814578	0.00850475	19246385	19246680	+	19246005	19248717	CDS
AT5G65400	-0.0563349	0.792749	-0.419156	0.000413073	2	97	AT5G65400_2	27.7216	0.305054	12.7938	0.184512	11.6804	0.156288	18.0103	0.184384	33.5876	0.313498	46.2474	0.366133	44.1237	0.425478	37.4227	0.328955	-1.48998	-2.317	17.5515	40.3454	0.20756	0.358516	0.827024	0.0208563	26131984	26132080	+	26131394	26133062	CDS
AT5G41370	0.197879	0.0304675	-0.000986913	0.990385	6	331	AT5G41370_6	41.6647	0.155567	39.0544	0.172598	36.6556	0.16337	46.0483	0.21634	60.5529	0.265961	89.3293	0.398339	88.0181	0.37648	82.2024	0.392645	-1.49918	-2.51033	40.8557	80.0257	0.176969	0.358356	1.01115	0.00143702	16552364	16552694	+	16551337	16555792	CDS
AT1G10910	-0.748213	0.000126742	-0.474007	6.53836e-14	9	149	AT1G10910_9	3.61745	0.0197049	6.44966	0.0300439	7.77852	0.0387994	4.74497	0.0149962	86.557	0.305345	119.034	0.370517	93.6779	0.329681	129.51	0.425477	-1.4944	-5.36729	5.64765	107.195	0.0258861	0.357755	3.8729	0.000438836	3643583	3643731	+	3639908	3643974	CDS
AT2G41705	0.166757	0.0775136	0.160777	0.146576	3	95	AT2G41705_3	22.3474	0.136987	44.4105	0.228404	37.6947	0.221844	38.6632	0.183918	39.6	0.291286	62.7368	0.417895	41.4737	0.30717	61.0105	0.405246	-1.51107	-2.40337	35.7789	51.2053	0.192788	0.355399	0.892295	0.00689708	17398461	17398555	+	17398083	17399910	CDS
AT2G01270	0.0553326	0.694517	-0.0588988	0.357632	1	65	AT2G01270_1	16.1846	0.226295	7.69231	0.103268	11	0.199839	9.30769	0.12058	24.8769	0.269386	24.8615	0.273417	40.1538	0.480335	30.6615	0.296865	-1.64327	-2.69857	11.0462	30.1385	0.162495	0.330001	1.0553	0.0234712	139651	139715	+	139457	142141	CDS
AT3G01850	-0.141392	0.393116	0.0046488	0.974145	7	107	AT3G01850_7	15.8411	0.166563	18.2056	0.178529	9.46729	0.122145	18.0467	0.186301	31.0561	0.297081	42	0.39259	17.2336	0.182461	41.8692	0.412475	-1.70798	-2.63232	15.3902	33.0397	0.163384	0.321152	0.924331	0.0328609	301387	301493	-	300428	301987	CDS
AT2G13790	1.6782	2.99434e-06	0.542415	5.56767e-11	7	759	AT2G13790_7	134.24	0.217482	101.477	0.169013	98.0013	0.172686	96.8827	0.175721	88.3439	0.239827	123.759	0.35425	103.289	0.356269	105.772	0.329228	-1.66222	-2.45206	107.65	105.291	0.183726	0.319893	0.789837	0.0041764	5744375	5745133	+	5741979	5746581	CDS
AT5G11430	0.390755	0.00414314	0.556773	1.11139e-17	3	165	AT5G11430_3	19.8606	0.261086	17.4242	0.209095	9.53939	0.152597	11.0667	0.152298	19.7333	0.426023	17.103	0.374949	9.26061	0.243342	7.8303	0.23421	-1.69482	-2.4056	14.4727	13.4818	0.193769	0.319631	0.710776	0.0499217	3650744	3650908	+	3648469	3652256	CDS
AT5G18100	-0.309853	0.00852519	-0.116856	0.501984	1	95	AT5G18100_1	83.5053	0.235337	69.2421	0.185875	74.9263	0.214833	68.4737	0.171681	81.5368	0.252038	149.168	0.385272	97.3263	0.296452	112.295	0.322731	-1.68751	-2.31893	74.0368	110.082	0.201931	0.314124	0.631412	0.00910085	5987315	5987409	+	5987221	5988706	CDS
AT1G53025	0.490011	0.000645623	0.297122	0.00243805	1	242	AT1G53025_1	9.51653	0.128373	16.0992	0.199238	16.2273	0.226675	14.8967	0.149597	18.8223	0.341804	18.8595	0.296887	17.8099	0.309573	23.4587	0.299751	-1.68264	-2.54279	14.1849	19.7376	0.175971	0.312004	0.860149	0.016482	19756834	19757075	-	19756788	19759474	CDS
AT3G61860	0.021872	0.801591	-0.289528	2.32017e-06	4	798	AT3G61860_4	97.2845	0.17402	78.3058	0.142696	73.5125	0.156792	90.0677	0.150589	149.689	0.25196	181.868	0.301862	157.971	0.296346	184.559	0.386121	-1.71107	-2.68401	84.7926	168.522	0.156024	0.309072	0.972938	0.00175803	22901256	22902053	-	22900311	22902159	CDS
AT3G21810	0.259166	0.00830854	0.044733	0.75015	3	123	AT3G21810_3	8.31707	0.130418	18.8211	0.21864	17.2927	0.234955	18.4472	0.179362	22.6667	0.269189	26.7154	0.348341	20.4634	0.280293	24.0488	0.312702	-1.73172	-2.42519	15.7195	23.4736	0.190844	0.302631	0.693472	0.0275389	7686318	7686440	+	7684852	7688360	CDS
AT5G44530	-0.384964	0.0345981	-0.373566	0.000183226	6	88	AT5G44530_6	14.2955	0.203493	5.77273	0.0903123	7.17045	0.116105	20.9886	0.201889	18.4773	0.183879	25.1364	0.288795	40.8523	0.423895	25.8977	0.299767	-1.80284	-2.79519	12.0568	27.5909	0.15295	0.299084	0.992346	0.0426261	17939585	17939672	+	17937931	17941193	CDS
AT2G02570	-0.3114	0.01557	-0.018128	0.857451	8	590	AT2G02570_8	101.82	0.142066	98.9763	0.160852	83.3898	0.154637	115.358	0.165387	113.761	0.186255	167.095	0.297426	154.839	0.316807	181.725	0.391685	-1.79615	-2.68517	99.886	154.355	0.155735	0.298043	0.889022	0.0265997	699657	700246	-	698361	700794	CDS
AT4G16990	0.457467	0.00351479	0.144184	0.0199957	9	80	AT4G16990_9	513.112	0.185833	461.925	0.178862	410.212	0.18274	587.013	0.21507	486	0.232483	696.675	0.307216	653.938	0.291274	769.812	0.322153	-1.8053	-2.39507	493.066	651.606	0.190626	0.288281	0.589764	0.0049656	9564597	9564676	+	9558927	9565225	CDS
AT4G26600	0.684466	0.000275263	0.497195	2.54678e-06	12	93	AT4G26600_12	3.36559	0.0348319	4.78495	0.0566112	2.02151	0.0235738	5.26882	0.056911	24.7527	0.254491	26.5054	0.300088	22.1505	0.292253	19.6559	0.252661	-1.86757	-4.63201	3.86022	23.2661	0.042982	0.274873	2.76444	0.00218717	13422463	13422555	+	13419629	13423418	CDS
AT5G37000	-0.769067	0.0123747	-0.549412	0.000540987	3	95	AT5G37000_3	2.03158	0.0597088	0.905263	0.0531025	1.35789	0.0790682	0.694737	0.0272708	8.97895	0.222157	8.50526	0.237037	8.70526	0.324191	6	0.236613	-1.98791	-4.28956	1.24737	8.04737	0.0547876	0.255	2.30165	0.00312546	14619447	14619541	+	14618107	14620298	CDS
AT1G17330	0.0641303	0.592849	-0.140712	0.187641	2	92	AT1G17330_2	31.1522	0.116477	30.9457	0.135422	25.8587	0.120125	43.2717	0.159376	42.6848	0.176758	70.6848	0.275712	60.4783	0.257924	59.8152	0.269048	-2.05199	-2.92331	32.8071	58.4158	0.13285	0.24486	0.871317	0.00429138	5930312	5930403	+	5929966	5931595	CDS
AT1G66910	0.775035	0.00418058	0.238318	0.0236988	2	227	AT1G66910_2	6.36564	0.0686692	9.29075	0.108833	8.54185	0.10817	8.39648	0.0939203	15.4141	0.183793	15.2335	0.30528	9.29515	0.267102	7.93833	0.214163	-2.07085	-3.42126	8.14868	11.9703	0.0948983	0.242585	1.35041	0.000978831	24962904	24963130	-	24961634	24963941	CDS
AT1G54380	0.374587	0.000731457	0.0400266	0.64785	3	877	AT1G54380_3	12.1562	0.0930789	16.2942	0.123263	9.23831	0.106473	11.5074	0.0725528	20.3022	0.160216	22.943	0.209296	21.2463	0.247438	31.5234	0.347606	-2.10941	-3.36546	12.299	24.0037	0.0988419	0.241139	1.25606	0.00593138	20299245	20300121	-	20298287	20300899	CDS
AT4G33760	-0.453562	0.000293523	0.0915544	0.128983	14	216	AT4G33760_14	27.5278	0.198833	22.7454	0.140995	22.1204	0.151313	20.1898	0.0983579	27.7778	0.189755	28.5694	0.202444	33.1157	0.275113	30.5093	0.273786	-2.10824	-2.80672	23.1458	29.9931	0.147375	0.235275	0.698471	0.0373493	16192688	16192903	-	16189285	16193260	CDS
AT5G65685	-2.53218	9.58732e-09	-1.16439	2.32872e-48	12	102	AT5G65685_12	9.17647	0.118096	7.63725	0.101083	4.36275	0.0904549	4.78431	0.0591802	23.4608	0.188524	33.0196	0.295197	15.1961	0.134734	39.0294	0.321211	-2.17441	-3.48344	6.4902	27.6765	0.0922034	0.234917	1.30903	0.0130431	26275584	26275685	-	26273252	26277652	CDS
AT4G36960	-0.156901	0.0744849	-0.0823309	0.190589	2	98	AT4G36960_2	38.4592	0.127209	34.1939	0.133454	27.7143	0.137544	41.0714	0.128918	49.5	0.165389	59.2143	0.241719	64.3367	0.239276	64.9796	0.266401	-2.15406	-2.92445	35.3597	59.5077	0.131781	0.228196	0.770393	0.0133535	17427367	17427464	+	17427349	17429589	CDS
AT5G43500	-0.386988	0.004944	0.0126431	0.90227	15	133	AT5G43500_15	19.9098	0.21137	15.4737	0.123117	11.6917	0.123604	14.391	0.11244	19.6617	0.206418	22.9925	0.2201	26.3083	0.265311	23.6391	0.214132	-2.14945	-2.85826	15.3665	23.1504	0.142633	0.22649	0.708809	0.0349393	17472812	17472944	+	17469991	17473429	CDS
AT1G12520	-0.57979	0.00203064	0.696433	5.72149e-13	4	81	AT1G12520_4	86.1852	0.101122	83.0741	0.134765	52.7531	0.0764255	72.6543	0.080936	72.2346	0.16518	119.222	0.274583	61.2346	0.172001	119.148	0.270013	-2.22275	-3.38355	73.6667	92.9599	0.0983121	0.220444	1.1608	0.00544037	4268448	4268528	-	4267277	4268900	CDS
AT1G69450	-0.484567	0.00197472	-0.443994	2.38751e-07	2	81	AT1G69450_2	20.3704	0.0891079	14.9753	0.0654349	9.25926	0.0529909	19.4938	0.0886944	47.1975	0.134998	96.6543	0.268451	49.0864	0.18861	85.963	0.277886	-2.26005	-3.78881	16.0247	69.7253	0.074057	0.217486	1.52875	0.00304567	26107619	26107699	-	26107120	26110006	CDS
AT1G14120	-0.195997	0.176978	-1.04408	1.75668e-17	2	149	AT1G14120_2	7.83893	0.0684598	12.0671	0.109603	10.6644	0.0947107	14.2953	0.0953938	47.2148	0.171872	37.0537	0.20219	50.698	0.222719	53.0805	0.266197	-2.23074	-3.46213	11.2164	47.0117	0.0920419	0.215745	1.2314	0.000763266	4834341	4834489	-	4833648	4834833	CDS
AT5G59950	-0.0623783	0.551592	0.151926	0.028037	1	196	AT5G59950_1	165.27	0.130954	178.903	0.13608	159.158	0.153477	216.408	0.136236	210.041	0.183552	215.995	0.215785	203.612	0.214197	259.143	0.243166	-2.23026	-2.84751	179.935	222.198	0.139187	0.214175	0.617253	0.00151915	24140406	24140601	+	24140235	24141504	CDS
AT3G19650	-1.37479	5.96424e-08	0.224108	0.0203843	2	295	AT3G19650_2	14.2814	0.0787319	22.5898	0.141974	17.5525	0.116576	29.6339	0.136586	27.6237	0.173638	30.3051	0.196681	27.9492	0.23294	23.8305	0.238947	-2.25978	-3.114	21.0144	27.4271	0.118467	0.210552	0.854216	0.013629	6824172	6824466	+	6823543	6825174	CDS
AT1G66880	1.90338	2.42812e-08	0.747825	1.90447e-11	7	81	AT1G66880_7	21.642	0.0750044	28.037	0.0967678	17.8395	0.0714161	30.6667	0.141064	24.3333	0.127665	26.5062	0.182916	34	0.234054	32.8025	0.289416	-2.32604	-3.43485	24.5463	29.4105	0.096063	0.208513	1.10881	0.0173304	24954351	24954431	+	24946928	24955438	CDS
AT1G66980	-0.592491	0.00318185	-0.269887	0.00108101	7	93	AT1G66980_7	0.612903	0.00610873	2.96774	0.0384821	5.10753	0.0592455	5.32258	0.0527969	33.9462	0.244427	24.9785	0.233267	18.6344	0.192467	12.2581	0.154539	-2.30094	-5.09378	3.50269	22.4543	0.0391583	0.206175	2.79285	0.0329791	25000508	25000600	-	24997491	25001961	CDS
AT5G62760	0.658897	0.000185612	0.123455	0.175167	6	578	AT5G62760_6	0.0207612	0.000435178	1.25433	0.0318667	1.57958	0.032738	0.320069	0.0061633	6.97924	0.16202	9.23529	0.205261	7.64014	0.161399	11.91	0.27952	-2.34512	-7.10322	0.793685	8.94118	0.0178008	0.20205	4.7581	0.0465213	25206188	25206765	-	25204730	25209393	CDS
AT5G52040	-0.28821	0.0158193	-0.269629	1.76302e-05	3	199	AT5G52040_3	20.4573	0.0432818	15.3015	0.0371153	21.8894	0.0623819	32.2965	0.0650886	84.1658	0.165413	89.0101	0.190865	69.6985	0.151949	134.568	0.293762	-2.36771	-4.30653	22.4862	94.3606	0.0519669	0.200497	1.93882	0.000552342	21131888	21132086	+	21131081	21133318	CDS
AT3G02740	0.326382	0.0160193	0.244757	0.000496446	1	232	AT3G02740_1	43.3836	0.0963676	48.8707	0.0909349	43.2284	0.111711	57.6034	0.131053	49.5819	0.15027	55.6983	0.187487	64.7112	0.235861	60.0345	0.197959	-2.39256	-3.23207	48.2716	57.5065	0.107516	0.192894	0.839509	0.00346686	590809	591040	+	590561	593089	CDS
AT2G38570	-0.447892	0.000897669	-0.214329	0.115585	2	45	AT2G38570_2	2.93333	0.0366711	8.06667	0.130719	3.91111	0.0830895	3.17778	0.0559994	12	0.162341	20.4667	0.306748	8.48889	0.147451	10.4667	0.15159	-2.45281	-3.86308	4.52222	12.8556	0.0766197	0.192032	1.41027	0.0283174	16137186	16137230	-	16136854	16138417	CDS
AT5G36220	0.785214	0.000191362	0.0627384	0.635602	1	101	AT5G36220_1	12.3069	0.0820293	8.84158	0.0637571	11.4752	0.116959	8.86139	0.0656887	22.396	0.178786	24.0396	0.179565	23.6337	0.231027	18.396	0.172693	-2.40217	-3.65078	10.3713	22.1163	0.0821086	0.190518	1.24861	0.00405254	14254433	14254533	-	14253827	14256015	CDS
AT1G77220	0.243798	0.0359157	0.0495793	0.552478	7	88	AT1G77220_7	20.8068	0.111655	25.9545	0.132677	12.0568	0.0784001	13.3864	0.0600059	36.8409	0.189635	29.2386	0.181867	27.6818	0.167482	37.6932	0.213778	-2.41537	-3.45216	18.0511	32.8636	0.0956844	0.188191	1.03679	0.0229679	29014814	29014901	+	29013232	29015530	CDS
AT5G04360	-2.33965	1.7587e-09	-1.65964	1.43131e-113	7	289	AT5G04360_7	3.03114	0.0559441	0.484429	0.00704501	2.76817	0.0370532	5.16609	0.0610755	37.4706	0.143533	34.4187	0.208205	24.6955	0.14542	44.128	0.253733	-2.4562	-5.02414	2.86246	35.1782	0.0402795	0.187723	2.56795	0.0338479	1223187	1223475	+	1221566	1228399	CDS
AT1G03430	0.104676	0.422135	0.0382726	0.697027	2	144	AT1G03430_2	19.3403	0.0858449	7.19444	0.0329115	23	0.110918	16.7014	0.0634569	22.0347	0.0956213	40.6111	0.178541	44.3542	0.228637	50.2153	0.238477	-2.51729	-3.90447	16.559	39.3038	0.0732829	0.185319	1.38719	0.0303007	848498	848641	+	848159	849235	CDS
AT5G37370	0.00666587	0.942913	-0.211081	0.0347118	4	152	AT5G37370_4	25.4737	0.107727	29.3092	0.115895	22.0987	0.116867	24.9737	0.096704	39.8289	0.175241	57.8355	0.226916	42.8092	0.180769	38.7237	0.145704	-2.47476	-3.19775	25.4638	44.7993	0.109298	0.182157	0.722994	0.00624218	14815546	14815697	-	14812845	14815988	CDS
AT3G51330	-0.316759	0.0577747	-0.123564	0.338734	2	108	AT3G51330_2	24.4815	0.0696401	35.7315	0.10675	32.7037	0.139599	36.8426	0.107734	73.1667	0.145709	75.2685	0.222098	52.4815	0.171601	79.5093	0.185789	-2.48018	-3.28168	32.4398	70.1065	0.105931	0.181299	0.801503	0.0218853	19053862	19053969	-	19053480	19056152	CDS
AT4G27120	0.0114507	0.90861	-0.226468	0.000214605	5	189	AT4G27120_5	31.037	0.0983014	19.254	0.0678285	17.5397	0.0759382	16.4074	0.0462522	41.9418	0.125771	55.8042	0.175951	64.7566	0.217527	53.7513	0.203351	-2.49914	-3.84549	21.0595	54.0635	0.0720801	0.18065	1.34635	0.00387389	13603331	13603519	-	13602210	13604227	CDS
AT2G43080	0.447534	0.0041964	-0.0761939	0.302567	2	271	AT2G43080_2	31.6605	0.129512	29.7048	0.106555	17.7638	0.0774179	38.8155	0.127698	38.2509	0.154078	45.5572	0.182761	34.9114	0.16781	49.4244	0.214625	-2.48636	-3.20989	29.4862	42.036	0.110296	0.179818	0.723525	0.0161843	17916037	17916307	+	17915755	17918599	CDS
AT3G57570	0.0302146	0.876089	0.0770912	0.351918	14	341	AT3G57570_14	4.18475	0.0447455	4.15836	0.047925	3.34897	0.0528312	9.51613	0.0867433	15.3255	0.250675	10.5894	0.131554	8.62463	0.135019	9.30499	0.192112	-2.54778	-4.15869	5.30205	10.9611	0.0580613	0.17734	1.61091	0.00202487	21317065	21317405	+	21312598	21320105	CDS
AT5G04090	0.00303056	0.988772	-0.295625	0.00209431	4	214	AT5G04090_4	20.3178	0.0922573	25.0981	0.106532	22.9346	0.115949	20.3131	0.0896869	37.7009	0.153321	47.0234	0.187278	47.4907	0.225626	31.8364	0.140551	-2.52524	-3.31406	22.1659	41.0129	0.101106	0.176694	0.788819	0.00725483	1107062	1107275	-	1105672	1107680	CDS
AT4G24740	-0.10482	0.571813	-0.0145817	0.879307	11	617	AT4G24740_11	19.1783	0.0874628	23.2431	0.100077	19.5673	0.103295	22.4489	0.0773652	29.4246	0.124628	38.4652	0.195883	35.5786	0.15998	33.4538	0.22223	-2.54254	-3.45084	21.1094	34.2306	0.0920499	0.17568	0.908296	0.0086958	12756935	12757551	-	12754729	12757653	CDS
AT3G47460	-0.709435	0.000153378	-0.152127	0.203305	8	388	AT3G47460_8	1.51031	0.0369601	2.46392	0.07319	0.564433	0.0256712	2.18557	0.0457115	5.78351	0.127654	7.14948	0.314813	4.1134	0.128189	3.59021	0.125843	-2.64777	-4.56628	1.68106	5.15915	0.0453832	0.174125	1.9185	0.00555979	17489387	17489774	+	17486765	17493178	CDS
AT1G15130	0.34862	0.000395924	-0.0438823	0.54957	6	213	AT1G15130_6	0.0187793	3.85e-05	1.01408	0.00185519	1.12207	0.00258524	2.47887	0.00416128	70.8826	0.122923	112.023	0.217062	80.0657	0.182065	73.1455	0.171459	-2.55738	-10.0608	1.15845	84.0293	0.00216005	0.173377	7.50343	0.0162649	5207871	5208083	-	5206217	5209848	CDS
AT1G55340	-0.308661	0.00646078	-0.152111	0.053063	3	79	AT1G55340_3	52.9367	0.119805	41.8101	0.112021	34.8608	0.102168	44.2658	0.0848357	60.0253	0.130823	73.0506	0.170907	87.7089	0.190874	72.3291	0.189528	-2.56796	-3.26739	43.4684	73.2785	0.104707	0.170533	0.69943	0.00611908	20652823	20652901	+	20652605	20653469	CDS
AT2G40800	0.447026	0.000677584	0.40403	2.95769e-11	1	544	AT2G40800_1	29.9044	0.0968906	35.5386	0.125438	29.6875	0.113102	36.4908	0.105224	41.4393	0.18137	40.0533	0.190411	28.9136	0.166132	26.5588	0.143715	-2.56103	-3.1888	32.9053	34.2413	0.110164	0.170407	0.627771	0.00196583	17024920	17025463	-	17024653	17026769	CDS
AT1G77080	-0.384761	0.1711	-0.112857	0.159274	3	100	AT1G77080_3	54.96	0.105075	42.54	0.0871139	34.43	0.0802662	69.16	0.136473	62.19	0.124517	92.07	0.171596	72.06	0.182698	98.83	0.196609	-2.58689	-3.32096	50.2725	81.2875	0.102232	0.168855	0.73407	0.0173339	28958502	28958601	+	28955679	28959845	CDS
AT2G03780	-0.251131	0.018735	-0.219615	0.0148013	4	117	AT2G03780_4	20.2479	0.0899737	12.1538	0.0637197	6.93162	0.0454999	15.6154	0.0629923	39.8889	0.184656	29.4957	0.142471	37.6239	0.183515	27.3333	0.154429	-2.59734	-3.97329	13.7372	33.5855	0.0655464	0.166268	1.37594	0.00282474	1153585	1153701	-	1152716	1154285	CDS
AT1G30460	0.205645	0.389254	0.239652	0.00288481	6	344	AT1G30460_6	3.71802	0.0455004	5.05523	0.0644273	5.17151	0.0860044	9.32558	0.11455	7.22965	0.103461	11.1599	0.212032	12.4157	0.197932	7.63372	0.146806	-2.65386	-3.76989	5.81759	9.60974	0.0776204	0.165058	1.11603	0.0246048	10774142	10774485	-	10771469	10775323	CDS
AT3G13450	0.0752439	0.666005	-0.0841573	0.567567	11	87	AT3G13450_11	70.9195	0.0859807	108.448	0.0854965	78.7586	0.095404	74.7356	0.0682559	103.115	0.110252	200.483	0.190568	111.747	0.130439	201.391	0.221517	-2.67145	-3.58764	83.2155	154.184	0.0837843	0.163194	0.916184	0.0220081	4384039	4384125	-	4382340	4384295	CDS
AT1G33490	0.15419	0.408137	0.700606	1.29624e-19	4	88	AT1G33490_4	11.2955	0.0753319	12.3182	0.084833	9.35227	0.0822347	13.6364	0.100731	13.0568	0.136685	12.5568	0.167794	16.0114	0.21942	8.51136	0.126967	-2.653	-3.55134	11.6506	12.5341	0.0857827	0.162717	0.898335	0.00832776	12152112	12152199	-	12150941	12152276	CDS
AT5G11950	-0.795267	7.76404e-05	-0.552204	4.59129e-10	3	350	AT5G11950_3	36.6743	0.114538	20.1429	0.0657132	23.9657	0.103542	18.2429	0.0716577	50.0171	0.120125	58.4143	0.163389	59.3571	0.165012	62.0114	0.185872	-2.6745	-3.53206	24.7564	57.45	0.0888626	0.158599	0.857558	0.0139628	3855183	3855532	+	3855072	3856815	CDS
AT3G18270	-0.24129	0.00249565	-0.23083	0.00149208	1	136	AT3G18270_1	12.8824	0.0560497	11.8456	0.0551767	16.8162	0.0987669	22.6838	0.119247	24.6029	0.12337	42.4118	0.210654	29.2426	0.134653	28.2941	0.160442	-2.69964	-3.68619	16.057	31.1379	0.0823101	0.15728	0.98655	0.0315112	6262442	6262577	+	6262010	6264025	CDS
AT3G20430	0.142058	0.18358	0.270862	0.0065668	3	532	AT3G20430_3	17.312	0.106358	10.4793	0.0718492	13.5752	0.101167	13.6917	0.0656356	18.2688	0.133873	19.9793	0.150939	12.9192	0.117194	27.6504	0.222756	-2.72213	-3.56661	13.7646	19.7044	0.0862524	0.15619	0.844483	0.0194234	7121975	7122506	+	7121480	7123074	CDS
AT1G55810	-0.376544	0.00470342	-0.25372	0.0169005	8	92	AT1G55810_8	12.2717	0.0278874	11.6413	0.0227486	12.3913	0.0328345	8.42391	0.0148214	41.1196	0.087271	106.359	0.163296	83.8043	0.155406	128.087	0.209458	-2.76849	-5.40679	11.1821	89.8424	0.024573	0.153858	2.6383	0.000361926	20862779	20862870	+	20861193	20864003	CDS
AT2G07340	-0.247483	0.30794	0.232052	0.00890976	4	80	AT2G07340_4	9.1625	0.0472437	5.1625	0.0335638	8.0375	0.0632142	9.8625	0.049298	23.025	0.162904	30.325	0.198066	14.875	0.121707	15.475	0.123783	-2.75163	-4.40666	8.05625	20.925	0.0483299	0.151615	1.65503	0.000632654	3046234	3046313	+	3045644	3046606	CDS
AT1G55490	0.117436	0.0636104	0.627112	2.92657e-24	15	183	AT1G55490_15	19.7923	0.514451	13.8415	0.372266	23.0328	0.627752	13.7268	0.426057	13.6557	0.705226	6.69399	0.616699	12.3333	0.890201	6.36612	0.697483	-0.472192	-1.07178	17.5984	9.7623	0.485132	0.727402	0.599583	0.0272826	20718886	20719068	-	20715717	20718673	5'UTR
AT4G34000	-0.163963	0.349811	-0.428482	5.16934e-08	2	114	AT4G34000_2	114.596	0.457501	98.2456	0.412835	99.2193	0.475778	103.237	0.38353	162.789	0.581138	243.079	0.773699	164.579	0.618044	218.675	0.727424	-0.576638	-1.21469	103.825	197.281	0.432411	0.675076	0.638048	0.00237731	16295846	16295959	+	16296008	16297971	5'UTR
AT4G27610	-0.548234	3.33157e-05	-0.429	4.93963e-07	4	81	AT4G27610_4	9.44444	0.17913	2.53086	0.0739214	8.12346	0.233456	8.24691	0.170995	20.4321	0.3902	25.037	0.424905	31.7654	0.456908	47.5802	0.649161	-1.08647	-2.72139	7.08642	31.2037	0.164375	0.480294	1.63492	0.0131321	13787778	13787858	-	13785648	13787332	5'UTR
AT1G51840	-3.41708	1.1616e-09	-1.49116	3.35998e-17	2	79	AT1G51840_2	3.41772	0.144057	2.96203	0.134284	2.94937	0.1464	7.77215	0.286504	41.0127	0.335983	34.3165	0.389515	33.2532	0.471703	29.1266	0.413564	-1.32291	-2.56683	4.27532	34.4272	0.177811	0.402691	1.24391	0.0111745	19250212	19250290	-	19249449	19250171	5'UTR
AT3G45240	0.0691875	0.573328	0.0902327	0.14881	11	312	AT3G45240_11	33.0769	0.162882	25.6667	0.143601	25.4295	0.158426	36.2019	0.201162	37.8429	0.210475	34.0513	0.250989	40.4583	0.363218	40.8301	0.315146	-1.8424	-2.59741	30.0938	38.2957	0.166518	0.284957	0.755014	0.0142557	16573244	16573555	-	16570774	16572902	5'UTR
AT5G62950	-0.630364	0.000130652	-0.190687	0.0250195	4	216	AT5G62950_4	26.6898	0.142499	19.7222	0.117521	14.6204	0.0991475	17.6157	0.0857431	51.9352	0.280506	39.5093	0.256266	35.875	0.233025	39.7176	0.235243	-1.99685	-3.19452	19.662	41.7593	0.111228	0.25126	1.19767	0.00231665	25263155	25263370	-	25262355	25263033	5'UTR
AT4G14710	0.679118	9.23698e-05	0.509212	8.27378e-14	8	53	AT4G14710_8	10.2264	0.0989208	10.0943	0.0918638	9.0566	0.0976433	24.7547	0.218948	14.3396	0.189978	27.717	0.33747	14.1321	0.239937	10.4717	0.190663	-2.10336	-3.0824	13.533	16.6651	0.126844	0.239512	0.979042	0.0389319	8426472	8426524	-	8424897	8426360	5'UTR
[truncated: 11 more rows]
